# Supplementary material for: Proteomic Differences between Developmental Stages of Toxoplasma gondii Revealed by iTRAQ-Based Quantitative Proteomics
Source: Front Microbiol. 2017 Jun 2;8:985. doi: 10.3389/fmicb.2017.00985 (PMC5454076; doi:10.3389/fmicb.2017.00985)
Supplement: Table S2 — List of identified proteins between tachyzoites and cysts after filtration (CV ≤ 0.5). [file Table2.XLSX]

## Sheet: Sheet1
	Replicate 1									Replicate 2									Replicate 1				Replicate 2
Accession	Unused	Total	%Cov	%Cov(50)	%Cov(95)	Accession	Name	Species	Peptides(95%)	Unused	Total	%Cov	%Cov(50)	%Cov(95)	Accession	Name	Species	Peptides(95%)	119:117	121:117	119:118	121:118	119:117	121:117	119:118	121:118	Coefficient of variation	Average	Log2 fold change
TGME49_294820 |	415.24	415.24	52.12	34.16	27.37	TGME49_294820 |	organism=Toxoplasma_gondii_ME49 | product=type I fatty acid synthase, putative | location=TGME49_chrIa:1161521-1197564(+) | length=10021 | sequence_SO=chromosome | SO=protein_coding	294820 |	215	410.52	410.52	53.97	34.86	26.98	TGME49_294820 |	organism=Toxoplasma_gondii_ME49 | product=type I fatty acid synthase, putative | location=TGME49_chrIa:1161521-1197564(+) | length=10021 | sequence_SO=chromosome | SO=protein_coding	294820 |	214	10.666	5.86138	7.87046	3.90841	8.3946	4.87529	7.37904	3.76704	0.342521	6.59027	2.72034
TGME49_312630 |	131.49	132.52	48.84	37.44	33.27	TGME49_312630 |	organism=Toxoplasma_gondii_ME49 | product=anonymous antigen-1, putative | location=TGME49_chrXI:2840542-2857974(-) | length=2639 | sequence_SO=chromosome | SO=protein_coding	312630 |	71	125.34	128.35	51.53	39.48	32.44	TGME49_312630 |	organism=Toxoplasma_gondii_ME49 | product=anonymous antigen-1, putative | location=TGME49_chrXI:2840542-2857974(-) | length=2639 | sequence_SO=chromosome | SO=protein_coding	312630 |	73	0.398107	0.625173	0.390841	0.619441	0.428549	0.613762	0.401791	0.608135	0.208481	0.510725	-0.969382
TGME49_306060 |	129.34	130.85	50.67	33.46	24.4	TGME49_306060 |	organism=Toxoplasma_gondii_ME49 | product=rhoptry neck protein RON8 (RON8) | location=TGME49_chrIX:5780561-5794847(-) | length=2980 | sequence_SO=chromosome | SO=protein_coding	306060 |	61	117.24	120.13	48.39	29.87	23.96	TGME49_306060 |	organism=Toxoplasma_gondii_ME49 | product=rhoptry neck protein RON8 (RON8) | location=TGME49_chrIX:5780561-5794847(-) | length=2980 | sequence_SO=chromosome | SO=protein_coding	306060 |	54	0.413047	0.444631	0.440555	0.474242	0.534564	0.496592	0.544503	0.501187	0.0905125	0.481165	-1.0554
TGME49_294550 |	116.72	120.06	46.16	20.12	13.19	TGME49_294550 |	organism=Toxoplasma_gondii_ME49 | product=dynein heavy chain | location=TGME49_chrIa:933739-963583(+) | length=4974 | sequence_SO=chromosome | SO=protein_coding	294550 |	55	124.61	127.25	45.5	20.49	15.32	TGME49_294550 |	organism=Toxoplasma_gondii_ME49 | product=dynein heavy chain | location=TGME49_chrIa:933739-963583(+) | length=4974 | sequence_SO=chromosome | SO=protein_coding	294550 |	58	0.313329	0.369828	0.349945	0.409261	0.428549	0.390841	0.474242	0.465586	0.130216	0.400198	-1.32122
TGME49_290950 |	110.81	112.95	62.8	43.85	38.01	TGME49_290950 |	organism=Toxoplasma_gondii_ME49 | product=clathrin heavy chain, putative | location=TGME49_chrIX:3962472-3974679(-) | length=1731 | sequence_SO=chromosome | SO=protein_coding	290950 |	56	104.31	107.3	58.52	42.06	36.34	TGME49_290950 |	organism=Toxoplasma_gondii_ME49 | product=clathrin heavy chain, putative | location=TGME49_chrIX:3962472-3974679(-) | length=1731 | sequence_SO=chromosome | SO=protein_coding	290950 |	53	0.127057	0.299226	0.140605	0.353183	0.122462	0.233346	0.133045	0.267917	0.404967	0.209605	-2.25425
TGME49_273760 |	103.72	104.75	84.12	69.88	59.2	TGME49_273760 |	organism=Toxoplasma_gondii_ME49 | product=heat shock protein HSP70 (HSP70) | location=TGME49_chrVIII:3289396-3291420(-) | length=674 | sequence_SO=chromosome | SO=protein_coding	273760 |	81	105.26	106.21	79.97	70.62	64.54	TGME49_273760 |	organism=Toxoplasma_gondii_ME49 | product=heat shock protein HSP70 (HSP70) | location=TGME49_chrVIII:3289396-3291420(-) | length=674 | sequence_SO=chromosome | SO=protein_coding	273760 |	92	0.102802	0.288403	0.10666	0.337287	0.114815	0.201372	0.110662	0.214783	0.462777	0.184598	-2.43754
TGME49_223920 |	97.46	100.08	56.79	34.32	29.37	TGME49_223920 |	organism=Toxoplasma_gondii_ME49 | product=rhoptry neck protein RON3 (RON3) | location=TGME49_chrX:3453595-3464270(+) | length=1958 | sequence_SO=chromosome | SO=protein_coding	223920 |	50	87.15	91.19	60.88	32.07	26.56	TGME49_223920 |	organism=Toxoplasma_gondii_ME49 | product=rhoptry neck protein RON3 (RON3) | location=TGME49_chrX:3453595-3464270(+) | length=1958 | sequence_SO=chromosome | SO=protein_coding	223920 |	45	0.401791	0.349945	0.401791	0.363078	0.452898	0.398107	0.539511	0.465586	0.137066	0.421588	-1.24609
TGME49_286782 |	90.53	91.7	66.3	49.34	42.85	TGME49_286782 |	organism=Toxoplasma_gondii_ME49 | product=MAM domain-containing protein | location=TGME49_chrV:1673628-1678313(-) | length=1356 | sequence_SO=chromosome | SO=protein_coding	286782 |	57	88.65	89.92	68.88	51.99	40.93	TGME49_286782 |	organism=Toxoplasma_gondii_ME49 | product=MAM domain-containing protein | location=TGME49_chrV:1673628-1678313(-) | length=1356 | sequence_SO=chromosome | SO=protein_coding	286782 |	62	8.24138	4.01791	7.24436	2.70396	9.54993	5.44503	8.70964	4.65586	0.365065	6.32101	2.66015
TGME49_224350 |	89.59	91.47	58.84	42	31.78	TGME49_224350 |	organism=Toxoplasma_gondii_ME49 | product=aminopeptidase N, putative | location=TGME49_chrX:3063617-3072800(-) | length=1419 | sequence_SO=chromosome | SO=protein_coding	224350 |	56	79.38	81.34	60.39	40.31	34.81	TGME49_224350 |	organism=Toxoplasma_gondii_ME49 | product=aminopeptidase N, putative | location=TGME49_chrX:3063617-3072800(-) | length=1419 | sequence_SO=chromosome | SO=protein_coding	224350 |	47	0.862979	0.57544	0.717794	0.544503	0.519996	0.30761	0.660694	0.409261	0.284275	0.574784	-0.798907
TGME49_226960 |	87.91	90.23	51.27	43.1	40.24	TGME49_226960 |	organism=Toxoplasma_gondii_ME49 | product=phosphofructokinase PFKII (PFKII) | location=TGME49_chrX:1186437-1197681(-) | length=1225 | sequence_SO=chromosome | SO=protein_coding	226960 |	55	93.36	95.33	63.92	49.31	39.35	TGME49_226960 |	organism=Toxoplasma_gondii_ME49 | product=phosphofructokinase PFKII (PFKII) | location=TGME49_chrX:1186437-1197681(-) | length=1225 | sequence_SO=chromosome | SO=protein_coding	226960 |	65	0.199526	0.270396	0.197697	0.283139	0.148594	0.192309	0.183654	0.242103	0.200973	0.214677	-2.21976
TGME49_249390 |	87.35	89.42	71.39	52.24	37.89	TGME49_249390 |	organism=Toxoplasma_gondii_ME49 | product=glutamate/leucine/phenylalanine/valine dehydrogenase family protein | location=TGME49_chrXII:4509664-4520160(+) | length=1206 | sequence_SO=chromosome | SO=protein_coding	249390 |	44	84.82	87.35	67.74	48.01	39.05	TGME49_249390 |	organism=Toxoplasma_gondii_ME49 | product=glutamate/leucine/phenylalanine/valine dehydrogenase family protein | location=TGME49_chrXII:4509664-4520160(+) | length=1206 | sequence_SO=chromosome | SO=protein_coding	249390 |	46	0.42462	0.343558	0.474242	0.383707	0.331131	0.331131	0.376704	0.37325	0.121542	0.379793	-1.39672
TGME49_294800 |	82.74	83.47	84.82	72.54	66.52	TGME49_294800 |	organism=Toxoplasma_gondii_ME49 | product=elongation factor 1-alpha (EF-1-ALPHA), putative | location=TGME49_chrIa:1148058-1149678(-) | length=448 | sequence_SO=chromosome | SO=protein_coding	294800 |	77	86.71	87.61	92.19	76.12	64.51	TGME49_294800 |	organism=Toxoplasma_gondii_ME49 | product=elongation factor 1-alpha (EF-1-ALPHA), putative | location=TGME49_chrIa:1148058-1149678(-) | length=448 | sequence_SO=chromosome | SO=protein_coding	294800 |	89	0.201372	0.296483	0.15417	0.210863	0.291072	0.280543	0.280543	0.275423	0.198063	0.248809	-2.00689
TGME49_311470 |	82.59	84.2	56.23	38.25	34.43	TGME49_311470 |	organism=Toxoplasma_gondii_ME49 | product=rhoptry neck protein RON5 (RON5) | location=TGME49_chrXI:2084486-2104219(-) | length=1702 | sequence_SO=chromosome | SO=protein_coding	311470 |	44	71.77	75.95	53.76	37.02	31.49	TGME49_311470 |	organism=Toxoplasma_gondii_ME49 | product=rhoptry neck protein RON5 (RON5) | location=TGME49_chrXI:2084486-2104219(-) | length=1702 | sequence_SO=chromosome | SO=protein_coding	311470 |	41	0.390841	0.570164	0.432514	0.642688	0.401791	0.519996	0.409261	0.529663	0.177168	0.487115	-1.03767
TGME49_226910 |	79.78	81.68	51.97	33.26	25.88	TGME49_226910 |	organism=Toxoplasma_gondii_ME49 | product=Amylo-alpha-1,6-glucosidase | location=TGME49_chrX:1231921-1248472(-) | length=1882 | sequence_SO=chromosome | SO=protein_coding	226910 |	40	78.44	81.71	57.28	34.11	28	TGME49_226910 |	organism=Toxoplasma_gondii_ME49 | product=Amylo-alpha-1,6-glucosidase | location=TGME49_chrX:1231921-1248472(-) | length=1882 | sequence_SO=chromosome | SO=protein_coding	226910 |	41	2.67917	2.44343	2.03236	1.95885	2.75423	2.39883	1.69044	1.64437	0.182524	2.20021	1.13764
TGME49_235470 |	78	79.59	74.13	49.7	40.79	TGME49_235470 |	organism=Toxoplasma_gondii_ME49 | product=myosin A | location=TGME49_chrX:4884161-4889835(+) | length=831 | sequence_SO=chromosome | SO=protein_coding	235470 |	55	75.87	77.84	72.32	53.19	42.96	TGME49_235470 |	organism=Toxoplasma_gondii_ME49 | product=myosin A | location=TGME49_chrX:4884161-4889835(+) | length=831 | sequence_SO=chromosome | SO=protein_coding	235470 |	50	0.258226	0.288403	0.277971	0.310456	0.231207	0.405508	0.244343	0.420727	0.219741	0.304605	-1.71499
TGME49_244560 |	76.14	79.47	74.5	57.14	48.76	TGME49_244560 |	organism=Toxoplasma_gondii_ME49 | product=heat shock protein 90, putative | location=TGME49_chrVI:3356828-3362144(+) | length=847 | sequence_SO=chromosome | SO=protein_coding	244560 |	50	73.01	77.28	70.48	53.72	44.63	TGME49_244560 |	organism=Toxoplasma_gondii_ME49 | product=heat shock protein 90, putative | location=TGME49_chrVI:3356828-3362144(+) | length=847 | sequence_SO=chromosome | SO=protein_coding	244560 |	49	0.145881	0.224906	0.164437	0.263027	0.0691831	0.083946	0.0765597	0.0912011	0.48967	0.139893	-2.83761
TGME49_273090 |	76.09	77.7	77.44	55.24	46.98	TGME49_273090 |	organism=Toxoplasma_gondii_ME49 | product=cell division protein CDC48CY (CDC48CY) | location=TGME49_chrVIII:3664539-3673736(-) | length=811 | sequence_SO=chromosome | SO=protein_coding	273090 |	54	66.14	69.65	72.63	59.43	53.02	TGME49_273090 |	organism=Toxoplasma_gondii_ME49 | product=cell division protein CDC48CY (CDC48CY) | location=TGME49_chrVIII:3664539-3673736(-) | length=811 | sequence_SO=chromosome | SO=protein_coding	273090 |	54	0.222843	0.218776	0.212814	0.244343	0.253513	0.20893	0.248886	0.214783	0.0732699	0.228111	-2.13219
TGME49_231480 |	74.28	81.34	42.42	17.62	11.77	TGME49_231480 |	organism=Toxoplasma_gondii_ME49 | product=GCN1, putative | location=TGME49_chrVIII:1456487-1472915(-) | length=3416 | sequence_SO=chromosome | SO=protein_coding	231480 |	34	80.33	88.22	44.06	20.64	14.14	TGME49_231480 |	organism=Toxoplasma_gondii_ME49 | product=GCN1, putative | location=TGME49_chrVIII:1456487-1472915(-) | length=3416 | sequence_SO=chromosome | SO=protein_coding	231480 |	34	0.60256	0.554626	0.559758	0.519996	1.07647	0.855067	0.895365	0.636796	0.266898	0.712579	-0.488878
TGME49_201680 |	70.01	72.93	61.08	36.5	32.33	TGME49_201680 |	organism=Toxoplasma_gondii_ME49 | product=eukaryotic initiation factor-3 subunit 10, putative | location=TGME49_chrVIIa:3854159-3862560(+) | length=1033 | sequence_SO=chromosome | SO=protein_coding	201680 |	36	70.87	72.82	62.63	42.5	33.69	TGME49_201680 |	organism=Toxoplasma_gondii_ME49 | product=eukaryotic initiation factor-3 subunit 10, putative | location=TGME49_chrVIIa:3854159-3862560(+) | length=1033 | sequence_SO=chromosome | SO=protein_coding	201680 |	34	0.145881	0.30761	0.136773	0.285759	0.119124	0.172187	0.128233	0.194089	0.364428	0.186207	-2.42502
TGME49_289330 |	69.97	73.64	47.37	25.77	18.89	TGME49_289330 |	organism=Toxoplasma_gondii_ME49 | product=ubiquitin carboxyl-terminal hydrolase family 2 protein | location=TGME49_chrIX:3196200-3208299(+) | length=2297 | sequence_SO=chromosome | SO=protein_coding	289330 |	34	74.76	77.89	46.54	25.34	18.98	TGME49_289330 |	organism=Toxoplasma_gondii_ME49 | product=ubiquitin carboxyl-terminal hydrolase family 2 protein | location=TGME49_chrIX:3196200-3208299(+) | length=2297 | sequence_SO=chromosome | SO=protein_coding	289330 |	37	1.57036	1.04713	1.15878	0.794328	0.816582	0.313329	0.691831	0.253513	0.489562	0.830732	-0.267546
TGME49_288360 |	69.62	71.3	85.78	69.38	61.1	TGME49_288360 |	organism=Toxoplasma_gondii_ME49 | product=tryptophanyl-tRNA synthetase (TrpRS2) | location=TGME49_chrIX:2473710-2478137(+) | length=689 | sequence_SO=chromosome | SO=protein_coding	288360 |	64	66.81	68	76.63	66.04	56.02	TGME49_288360 |	organism=Toxoplasma_gondii_ME49 | product=tryptophanyl-tRNA synthetase (TrpRS2) | location=TGME49_chrIX:2473710-2478137(+) | length=689 | sequence_SO=chromosome | SO=protein_coding	288360 |	60	0.199526	0.144544	0.167494	0.131826	0.16293	0.0937562	0.155597	0.092045	0.240173	0.143465	-2.80123
TGME49_228170 |	68.94	73.93	56.81	35.68	27.16	TGME49_228170 |	organism=Toxoplasma_gondii_ME49 | product=inner membrane complex protein IMC2A (IMC2A) | location=TGME49_chrX:520228-525722(-) | length=1491 | sequence_SO=chromosome | SO=protein_coding	228170 |	36	60.17	64.92	53.52	32.26	24.28	TGME49_228170 |	organism=Toxoplasma_gondii_ME49 | product=inner membrane complex protein IMC2A (IMC2A) | location=TGME49_chrX:520228-525722(-) | length=1491 | sequence_SO=chromosome | SO=protein_coding	228170 |	30	0.260615	0.263027	0.265461	0.280543	0.313329	0.340408	0.316228	0.346737	0.110709	0.298293	-1.7452
TGME49_288380 |	66.57	69.01	74.01	50.71	43.79	TGME49_288380 |	organism=Toxoplasma_gondii_ME49 | product=heat shock protein HSP90 (HSP90) | location=TGME49_chrIX:2483404-2487798(+) | length=708 | sequence_SO=chromosome | SO=protein_coding	288380 |	63	80.76	82.66	76.13	60.59	51.98	TGME49_288380 |	organism=Toxoplasma_gondii_ME49 | product=heat shock protein HSP90 (HSP90) | location=TGME49_chrIX:2483404-2487798(+) | length=708 | sequence_SO=chromosome | SO=protein_coding	288380 |	63	0.15417	0.296483	0.18197	0.349945	0.11695	0.177011	0.183654	0.270396	0.345683	0.216322	-2.20875
TGME49_223390 |	66.18	71.16	41.64	26.05	14.68	TGME49_223390 |	organism=Toxoplasma_gondii_ME49 | product=activating signal cointegrator 1 complex subunit 3 family 1 ASCC3L1, putative | location=TGME49_chrX:3866423-3883318(+) | length=2207 | sequence_SO=chromosome | SO=protein_coding	223390 |	29	67.24	70.96	41.5	23.33	17.99	TGME49_223390 |	organism=Toxoplasma_gondii_ME49 | product=activating signal cointegrator 1 complex subunit 3 family 1 ASCC3L1, putative | location=TGME49_chrX:3866423-3883318(+) | length=2207 | sequence_SO=chromosome | SO=protein_coding	223390 |	32	0.331131	0.42462	0.337287	0.432514	0.283139	0.316228	0.267917	0.310456	0.167529	0.337911	-1.56528
TGME49_238050 |	65.39	67	77.9	55.26	40.28	TGME49_238050 |	organism=Toxoplasma_gondii_ME49 | product=nuclease and tudor domain-containing protein (SND1) | location=TGME49_chrVI:31927-40706(+) | length=941 | sequence_SO=chromosome | SO=protein_coding	238050 |	34	61.65	64.14	75.35	53.88	40.7	TGME49_238050 |	organism=Toxoplasma_gondii_ME49 | product=nuclease and tudor domain-containing protein (SND1) | location=TGME49_chrVI:31927-40706(+) | length=941 | sequence_SO=chromosome | SO=protein_coding	238050 |	32	0.444631	0.554626	0.483059	0.60256	0.380189	0.469894	0.353183	0.448745	0.165212	0.467111	-1.09816
TGME49_216670 |	65.24	68.47	63.02	45.8	39.21	TGME49_216670 |	organism=Toxoplasma_gondii_ME49 | product=FUSE-binding protein 2 / KH-type splicing regulatory protein (FUBP2) | location=TGME49_chrXI:5969861-5973900(-) | length=941 | sequence_SO=chromosome | SO=protein_coding	216670 |	35	59.07	62.68	66.21	42.3	33.37	TGME49_216670 |	organism=Toxoplasma_gondii_ME49 | product=FUSE-binding protein 2 / KH-type splicing regulatory protein (FUBP2) | location=TGME49_chrXI:5969861-5973900(-) | length=941 | sequence_SO=chromosome | SO=protein_coding	216670 |	32	0.141906	0.242103	0.152757	0.275423	0.285759	0.188799	0.30479	0.242103	0.251002	0.229205	-2.12529
TGME49_313410 |	64.85	67.1	61.78	43.54	36.3	TGME49_313410 |	organism=Toxoplasma_gondii_ME49 | product=proteasome 26S regulatory subunit | location=TGME49_chrXI:3350293-3360813(+) | length=1091 | sequence_SO=chromosome | SO=protein_coding	313410 |	32	53.06	55.76	58.02	37.95	31.07	TGME49_313410 |	organism=Toxoplasma_gondii_ME49 | product=proteasome 26S regulatory subunit | location=TGME49_chrXI:3350293-3360813(+) | length=1091 | sequence_SO=chromosome | SO=protein_coding	313410 |	29	0.169044	0.145881	0.183654	0.164437	0.469894	0.461318	0.428549	0.440555	0.464256	0.307916	-1.69939
TGME49_310150 |	64.56	65.91	63.86	47.11	41.11	TGME49_310150 |	organism=Toxoplasma_gondii_ME49 | product=AMP-binding enzyme domain-containing protein | location=TGME49_chrXI:1092557-1096957(-) | length=866 | sequence_SO=chromosome | SO=protein_coding	310150 |	36	57.66	59.31	64.55	48.15	42.61	TGME49_310150 |	organism=Toxoplasma_gondii_ME49 | product=AMP-binding enzyme domain-containing protein | location=TGME49_chrXI:1092557-1096957(-) | length=866 | sequence_SO=chromosome | SO=protein_coding	310150 |	32	0.505825	0.862979	0.539511	0.903649	0.648634	0.539511	0.946237	0.724436	0.234208	0.708848	-0.496452
TGME49_209030 |	64.48	68.99	90.69	77.93	69.41	TGME49_209030 |	organism=Toxoplasma_gondii_ME49 | product=actin ACT1 (ACT1) | location=TGME49_chrIb:998462-1000024(+) | length=376 | sequence_SO=chromosome | SO=protein_coding	209030 |	73	63.25	66	80.59	78.99	69.15	TGME49_209030 |	organism=Toxoplasma_gondii_ME49 | product=actin ACT1 (ACT1) | location=TGME49_chrIb:998462-1000024(+) | length=376 | sequence_SO=chromosome | SO=protein_coding	209030 |	73	0.37325	0.496592	0.359749	0.524808	0.383707	0.515229	0.343558	0.483059	0.164723	0.434994	-1.20093
TGME49_253030 |	64.39	66.95	52.85	31.13	24.2	TGME49_253030 |	organism=Toxoplasma_gondii_ME49 | product=glycosyl hydrolase, family 31 protein | location=TGME49_chrIII:688041-701428(+) | length=1616 | sequence_SO=chromosome | SO=protein_coding	253030 |	37	73.06	78.52	48.95	33.91	27.1	TGME49_253030 |	organism=Toxoplasma_gondii_ME49 | product=glycosyl hydrolase, family 31 protein | location=TGME49_chrIII:688041-701428(+) | length=1616 | sequence_SO=chromosome | SO=protein_coding	253030 |	43	6.48634	4.44631	3.76704	2.55859	4.83059	4.05509	2.91072	2.14783	0.336051	3.90031	1.96359
TGME49_290670 |	63.86	65.51	68.76	52.11	45.2	TGME49_290670 |	organism=Toxoplasma_gondii_ME49 | product=leucyl aminopeptidase LAP (LAP) | location=TGME49_chrIX:3829311-3834438(+) | length=781 | sequence_SO=chromosome | SO=protein_coding	290670 |	50	60.58	61.85	74.26	50.83	42.13	TGME49_290670 |	organism=Toxoplasma_gondii_ME49 | product=leucyl aminopeptidase LAP (LAP) | location=TGME49_chrIX:3829311-3834438(+) | length=781 | sequence_SO=chromosome | SO=protein_coding	290670 |	50	0.529663	0.847227	0.461318	0.654636	0.608135	0.390841	0.660694	0.337287	0.276594	0.561225	-0.833348
TGME49_203500 |	63.21	63.44	79.44	76.41	56.93	TGME49_203500 |	organism=Toxoplasma_gondii_ME49 | product=alanine dehydrogenase/pyridine nucleotide transhydrogenase domain-containing protein | location=TGME49_chrVIIa:2469215-2470871(+) | length=462 | sequence_SO=chromosome | SO=protein_coding	203500 |	49	47.48	47.53	77.49	72.94	58.87	TGME49_203500 |	organism=Toxoplasma_gondii_ME49 | product=alanine dehydrogenase/pyridine nucleotide transhydrogenase domain-containing protein | location=TGME49_chrVIIa:2469215-2470871(+) | length=462 | sequence_SO=chromosome | SO=protein_coding	203500 |	57	9.54993	4.92039	11.4815	4.83059	14.9969	6.85488	6.72977	2.99226	0.477184	7.79453	2.96246
TGME49_311720 |	63.04	72.49	85.33	70.06	56.14	TGME49_311720 |	organism=Toxoplasma_gondii_ME49 | product=chaperonin protein BiP | location=TGME49_chrXI:2225378-2228753(-) | length=668 | sequence_SO=chromosome | SO=protein_coding	311720 |	61	82.12	96.59	82.63	69.91	63.92	TGME49_311720 |	organism=Toxoplasma_gondii_ME49 | product=chaperonin protein BiP | location=TGME49_chrXI:2225378-2228753(-) | length=668 | sequence_SO=chromosome | SO=protein_coding	311720 |	94	0.092045	0.207014	0.0963829	0.233346	0.134276	0.20893	0.139316	0.226986	0.326055	0.167287	-2.5796
TGME49_289690 |	60.92	61.06	73.42	63.8	54.19	TGME49_289690 |	organism=Toxoplasma_gondii_ME49 | product=glyceraldehyde-3-phosphate dehydrogenase GAPDH1 (GAPDH1) | location=TGME49_chrIX:3379273-3381336(-) | length=489 | sequence_SO=chromosome | SO=protein_coding	289690 |	63	64.13	64.23	74.23	61.55	55.21	TGME49_289690 |	organism=Toxoplasma_gondii_ME49 | product=glyceraldehyde-3-phosphate dehydrogenase GAPDH1 (GAPDH1) | location=TGME49_chrIX:3379273-3381336(-) | length=489 | sequence_SO=chromosome | SO=protein_coding	289690 |	66	0.554626	0.544503	0.366438	0.401791	0.383707	0.42462	0.285759	0.343558	0.212491	0.413125	-1.27535
TGME49_263180 |	60.16	69.14	72.02	54.14	49.03	TGME49_263180 |	organism=Toxoplasma_gondii_ME49 | product=myosin D | location=TGME49_chrVIIb:739658-747456(-) | length=822 | sequence_SO=chromosome | SO=protein_coding	263180 |	36	52.97	60.34	66.3	51.95	42.58	TGME49_263180 |	organism=Toxoplasma_gondii_ME49 | product=myosin D | location=TGME49_chrVIIb:739658-747456(-) | length=822 | sequence_SO=chromosome | SO=protein_coding	263180 |	31	0.369828	0.387258	0.465586	0.474242	0.570164	0.496592	0.679204	0.608135	0.197383	0.506376	-0.981719
TGME49_226730 |	59.85	61.48	65.5	41.42	29.57	TGME49_226730 |	organism=Toxoplasma_gondii_ME49 | product=aconitate hydratase ACN/IRP | location=TGME49_chrX:1400984-1408155(-) | length=1055 | sequence_SO=chromosome | SO=protein_coding	226730 |	39	77.34	78.36	65.02	46.26	39.43	TGME49_226730 |	organism=Toxoplasma_gondii_ME49 | product=aconitate hydratase ACN/IRP | location=TGME49_chrX:1400984-1408155(-) | length=1055 | sequence_SO=chromosome | SO=protein_coding	226730 |	51	1.01859	0.937562	1.10662	1.00925	0.672977	0.758578	0.972747	1.07647	0.150969	0.9441	-0.0829891
TGME49_290290 |	59.71	62.18	63.1	47.16	38.83	TGME49_290290 |	organism=Toxoplasma_gondii_ME49 | product=ubiquitin-activating enzyme E1 family protein | location=TGME49_chrIX:3681333-3691332(+) | length=1092 | sequence_SO=chromosome | SO=protein_coding	290290 |	35	57.84	58.76	60.99	45.05	38.28	TGME49_290290 |	organism=Toxoplasma_gondii_ME49 | product=ubiquitin-activating enzyme E1 family protein | location=TGME49_chrIX:3681333-3691332(+) | length=1092 | sequence_SO=chromosome | SO=protein_coding	290290 |	33	0.177011	0.134276	0.183654	0.136773	0.210863	0.299226	0.258226	0.363078	0.34308	0.220388	-2.18188
TGME49_231970 |	59.11	64.31	33.92	17.26	11.62	TGME49_231970 |	organism=Toxoplasma_gondii_ME49 | product=pre-mRNA processing splicing factor PRP8 (PRP8) | location=TGME49_chrVIII:1682051-1696653(+) | length=2538 | sequence_SO=chromosome | SO=protein_coding	231970 |	28	52.06	57.62	41.84	16.71	10.44	TGME49_231970 |	organism=Toxoplasma_gondii_ME49 | product=pre-mRNA processing splicing factor PRP8 (PRP8) | location=TGME49_chrVIII:1682051-1696653(+) | length=2538 | sequence_SO=chromosome | SO=protein_coding	231970 |	22	0.37325	0.487529	0.390841	0.505825	0.469894	0.448745	0.613762	0.570164	0.159058	0.482501	-1.0514
TGME49_278830 |	58.18	60.36	70.84	52.73	38.84	TGME49_278830 |	organism=Toxoplasma_gondii_ME49 | product=glucose-6-phosphate 1-dehydrogenase | location=TGME49_chrXII:5833297-5847457(+) | length=878 | sequence_SO=chromosome | SO=protein_coding	278830 |	34	56.33	58.38	69.82	53.19	43.74	TGME49_278830 |	organism=Toxoplasma_gondii_ME49 | product=glucose-6-phosphate 1-dehydrogenase | location=TGME49_chrXII:5833297-5847457(+) | length=878 | sequence_SO=chromosome | SO=protein_coding	278830 |	34	0.672977	0.824138	0.698232	0.92045	0.954993	0.847227	1.09648	0.954993	0.151423	0.871186	-0.198947
TGME49_269885 |	57.29	59.26	45.41	30.52	23.1	TGME49_269885 |	organism=Toxoplasma_gondii_ME49 | product=rhoptry metalloprotease toxolysin TLN1 (TLN1) | location=TGME49_chrVIII:5564529-5572655(+) | length=1645 | sequence_SO=chromosome | SO=protein_coding	269885 |	27	51.73	54.91	47.11	30.21	23.83	TGME49_269885 |	organism=Toxoplasma_gondii_ME49 | product=rhoptry metalloprotease toxolysin TLN1 (TLN1) | location=TGME49_chrVIII:5564529-5572655(+) | length=1645 | sequence_SO=chromosome | SO=protein_coding	269885 |	27	0.440555	0.586138	0.487529	0.648634	0.524808	0.613762	0.549541	0.648634	0.125884	0.56245	-0.830203
TGME49_278870 |	56.43	61.15	43.47	21.3	16.9	TGME49_278870 |	organism=Toxoplasma_gondii_ME49 | product=myosin F | location=TGME49_chrXII:5794929-5810468(+) | length=1953 | sequence_SO=chromosome | SO=protein_coding	278870 |	26	49.83	54.62	44.8	21.97	14.13	TGME49_278870 |	organism=Toxoplasma_gondii_ME49 | product=myosin F | location=TGME49_chrXII:5794929-5810468(+) | length=1953 | sequence_SO=chromosome | SO=protein_coding	278870 |	23	0.251189	0.325087	0.270396	0.363078	0.383707	0.37325	0.337287	0.349945	0.135076	0.331742	-1.59186
TGME49_275650 |	56.19	56.85	72.52	50.29	41.73	TGME49_275650 |	organism=Toxoplasma_gondii_ME49 | product=hypothetical protein | location=TGME49_chrIII:301101-303734(+) | length=877 | sequence_SO=chromosome | SO=protein_coding	275650 |	30	49.46	51.03	68.53	45.84	36.49	TGME49_275650 |	organism=Toxoplasma_gondii_ME49 | product=hypothetical protein | location=TGME49_chrIII:301101-303734(+) | length=877 | sequence_SO=chromosome | SO=protein_coding	275650 |	27	1.5417	1.38038	1.20226	1.00925	0.870964	0.895365	0.816582	0.772681	0.249802	1.06115	0.0856273
TGME49_300100 |	56.16	59.97	47.8	28.74	23.33	TGME49_300100 |	organism=Toxoplasma_gondii_ME49 | product=rhoptry neck protein RON2 (RON2) | location=TGME49_chrXII:214954-225453(-) | length=1479 | sequence_SO=chromosome | SO=protein_coding	300100 |	30	47.72	51.66	44.08	27.11	18.86	TGME49_300100 |	organism=Toxoplasma_gondii_ME49 | product=rhoptry neck protein RON2 (RON2) | location=TGME49_chrXII:214954-225453(-) | length=1479 | sequence_SO=chromosome | SO=protein_coding	300100 |	23	0.42462	0.461318	0.376704	0.380189	0.49204	0.519996	0.457088	0.474242	0.10669	0.448275	-1.15755
TGME49_219310 |	55.29	56.05	68.22	51.71	43.52	TGME49_219310 |	organism=Toxoplasma_gondii_ME49 | product=DnaK family protein | location=TGME49_chrXII:977608-984396(+) | length=818 | sequence_SO=chromosome | SO=protein_coding	219310 |	37	60.26	61.11	71.76	63.33	47.31	TGME49_219310 |	organism=Toxoplasma_gondii_ME49 | product=DnaK family protein | location=TGME49_chrXII:977608-984396(+) | length=818 | sequence_SO=chromosome | SO=protein_coding	219310 |	41	0.313329	0.310456	0.229087	0.233346	0.293765	0.251189	0.212814	0.205116	0.159742	0.256138	-1.96501
TGME49_215260 |	54.65	59.13	36.02	21.9	17.89	TGME49_215260 |	organism=Toxoplasma_gondii_ME49 | product=carbamoylphosphate synthetase | location=TGME49_chrX:6844868-6868954(-) | length=1699 | sequence_SO=chromosome | SO=protein_coding	215260 |	27	50.54	54.23	43.61	20.95	18.66	TGME49_215260 |	organism=Toxoplasma_gondii_ME49 | product=carbamoylphosphate synthetase | location=TGME49_chrX:6844868-6868954(-) | length=1699 | sequence_SO=chromosome | SO=protein_coding	215260 |	25	0.597035	0.591562	0.630957	0.608135	0.597035	0.597035	0.809096	0.731139	0.117084	0.645249	-0.632071
TGME49_294350 |	54.58	61.08	42.65	16.89	13.76	TGME49_294350 |	organism=Toxoplasma_gondii_ME49 | product=DEAD/DEAH box helicase domain-containing protein | location=TGME49_chrIa:816367-839422(-) | length=2434 | sequence_SO=chromosome | SO=protein_coding	294350 |	27	61.54	66.55	46.01	18.24	15.16	TGME49_294350 |	organism=Toxoplasma_gondii_ME49 | product=DEAD/DEAH box helicase domain-containing protein | location=TGME49_chrIa:816367-839422(-) | length=2434 | sequence_SO=chromosome | SO=protein_coding	294350 |	31	0.296483	0.452898	0.328095	0.554626	0.510505	0.549541	0.444631	0.49204	0.198174	0.453602	-1.1405
TGME49_286750 |	53.65	58.02	79.42	61.94	53.01	TGME49_286750 |	organism=Toxoplasma_gondii_ME49 | product=MA3 domain-containing protein | location=TGME49_chrV:1688720-1696027(+) | length=515 | sequence_SO=chromosome | SO=protein_coding	286750 |	31	41.08	44.72	75.73	51.65	45.05	TGME49_286750 |	organism=Toxoplasma_gondii_ME49 | product=MA3 domain-containing protein | location=TGME49_chrV:1688720-1696027(+) | length=515 | sequence_SO=chromosome | SO=protein_coding	286750 |	25	3.98107	2.53513	3.01995	2.10863	3.69828	2.12814	2.60615	1.2942	0.308185	2.67144	1.41762
TGME49_230420 |	53.63	55.86	52.33	41.63	31.75	TGME49_230420 |	organism=Toxoplasma_gondii_ME49 | product=sarco/endoplasmic reticulum Ca2+-ATPase | location=TGME49_chrVIII:763904-776922(+) | length=1093 | sequence_SO=chromosome | SO=protein_coding	230420 |	31	57.33	59.66	47.48	38.52	34.49	TGME49_230420 |	organism=Toxoplasma_gondii_ME49 | product=sarco/endoplasmic reticulum Ca2+-ATPase | location=TGME49_chrVIII:763904-776922(+) | length=1093 | sequence_SO=chromosome | SO=protein_coding	230420 |	34	0.265461	0.313329	0.242103	0.299226	0.277971	0.220801	0.197697	0.178649	0.180396	0.249405	-2.00344
TGME49_247550 |	53.55	55.71	82.26	64.35	61.91	TGME49_247550 |	organism=Toxoplasma_gondii_ME49 | product=heat shock protein HSP60 (HSP60) | location=TGME49_chrXII:3411121-3415093(-) | length=575 | sequence_SO=chromosome | SO=protein_coding	247550 |	44	51.4	54.87	79.83	64.87	58.26	TGME49_247550 |	organism=Toxoplasma_gondii_ME49 | product=heat shock protein HSP60 (HSP60) | location=TGME49_chrXII:3411121-3415093(-) | length=575 | sequence_SO=chromosome | SO=protein_coding	247550 |	42	0.164437	0.149969	0.183654	0.167494	0.237684	0.233346	0.265461	0.253513	0.204918	0.206945	-2.27268
TGME49_318230 |	52.28	52.99	90.89	80.58	64.75	TGME49_318230 |	organism=Toxoplasma_gondii_ME49 | product=phosphoglycerate kinase PGKI (PGKI) | location=TGME49_chrIV:1472986-1475939(+) | length=417 | sequence_SO=chromosome | SO=protein_coding	318230 |	43	47.15	48.11	94.96	77.22	65.71	TGME49_318230 |	organism=Toxoplasma_gondii_ME49 | product=phosphoglycerate kinase PGKI (PGKI) | location=TGME49_chrIV:1472986-1475939(+) | length=417 | sequence_SO=chromosome | SO=protein_coding	318230 |	40	0.369828	0.440555	0.448745	0.487529	0.642688	0.519996	0.534564	0.42462	0.161409	0.483566	-1.04822
TGME49_256760 |	51.89	52.6	88.14	79.1	68.36	TGME49_256760 |	organism=Toxoplasma_gondii_ME49 | product=pyruvate kinase PyK1 (PYKI) | location=TGME49_chrVIIb:4480902-4484463(-) | length=531 | sequence_SO=chromosome | SO=protein_coding	256760 |	47	49	50.42	86.25	77.21	65.16	TGME49_256760 |	organism=Toxoplasma_gondii_ME49 | product=pyruvate kinase PyK1 (PYKI) | location=TGME49_chrVIIb:4480902-4484463(-) | length=531 | sequence_SO=chromosome | SO=protein_coding	256760 |	49	0.349945	0.353183	0.356451	0.394457	0.251189	0.353183	0.291072	0.432514	0.150945	0.347749	-1.52388
TGME49_217680 |	51.3	54.59	41.54	22.38	15.58	TGME49_217680 |	organism=Toxoplasma_gondii_ME49 | product=hypothetical protein | location=TGME49_chrXII:1990538-2002447(-) | length=2234 | sequence_SO=chromosome | SO=protein_coding	217680 |	22	38.83	40.94	41.36	18.71	12.18	TGME49_217680 |	organism=Toxoplasma_gondii_ME49 | product=hypothetical protein | location=TGME49_chrXII:1990538-2002447(-) | length=2234 | sequence_SO=chromosome | SO=protein_coding	217680 |	18	0.244343	0.21677	0.251189	0.226986	0.390841	0.359749	0.420727	0.390841	0.255604	0.312681	-1.67724
TGME49_268850 |	50.69	51.81	86.11	70.11	57.26	TGME49_268850 |	organism=Toxoplasma_gondii_ME49 | product=enolase 2 | location=TGME49_chrVIII:6250570-6252648(-) | length=475 | sequence_SO=chromosome | SO=protein_coding	268850 |	46	59.16	61.56	83.37	72.63	64	TGME49_268850 |	organism=Toxoplasma_gondii_ME49 | product=enolase 2 | location=TGME49_chrVIII:6250570-6252648(-) | length=475 | sequence_SO=chromosome | SO=protein_coding	268850 |	55	0.205116	0.260615	0.175388	0.235505	0.448745	0.343558	0.331131	0.248886	0.294933	0.281118	-1.83075
TGME49_234570 |	50.26	52.73	74.08	55.36	46.56	TGME49_234570 |	organism=Toxoplasma_gondii_ME49 | product=sterol carrier protein-2 HAD-2SCP-2 (HAD2SCP2) | location=TGME49_chrX:4467643-4473815(-) | length=625 | sequence_SO=chromosome | SO=protein_coding	234570 |	37	44.25	45.04	70.56	47.04	43.04	TGME49_234570 |	organism=Toxoplasma_gondii_ME49 | product=sterol carrier protein-2 HAD-2SCP-2 (HAD2SCP2) | location=TGME49_chrX:4467643-4473815(-) | length=625 | sequence_SO=chromosome | SO=protein_coding	234570 |	33	7.11213	2.83139	8.79023	2.99226	7.24436	4.69894	8.62979	5.44503	0.367896	5.96802	2.57725
TGME49_230960 |	49.77	53.1	45.82	30.49	22.3	TGME49_230960 |	organism=Toxoplasma_gondii_ME49 | product=splicing factor 3b, subunit 3, putative | location=TGME49_chrVIII:1137557-1148655(-) | length=1233 | sequence_SO=chromosome | SO=protein_coding	230960 |	23	36.06	38.06	45.42	22.22	19.3	TGME49_230960 |	organism=Toxoplasma_gondii_ME49 | product=splicing factor 3b, subunit 3, putative | location=TGME49_chrVIII:1137557-1148655(-) | length=1233 | sequence_SO=chromosome | SO=protein_coding	230960 |	17	0.405508	0.496592	0.398107	0.505825	0.428549	0.359749	0.428549	0.363078	0.12063	0.423245	-1.24044
TGME49_223840 |	49.43	51.81	51.91	34.58	23.73	TGME49_223840 |	organism=Toxoplasma_gondii_ME49 | product=ATP-citrate lyase, putative | location=TGME49_chrX:3540455-3544744(-) | length=1281 | sequence_SO=chromosome | SO=protein_coding	223840 |	27	58.61	59.89	58.86	35.6	29.12	TGME49_223840 |	organism=Toxoplasma_gondii_ME49 | product=ATP-citrate lyase, putative | location=TGME49_chrX:3540455-3544744(-) | length=1281 | sequence_SO=chromosome | SO=protein_coding	223840 |	35	4.20727	3.46737	2.46604	1.92309	4.69894	5.05825	4.92039	4.7863	0.284251	3.94096	1.97855
TGME49_226830 |	49.11	51.47	63.01	38.17	30.49	TGME49_226830 |	organism=Toxoplasma_gondii_ME49 | product=DnaK family protein | location=TGME49_chrX:1311834-1315968(-) | length=938 | sequence_SO=chromosome | SO=protein_coding	226830 |	30	52.48	54.11	62.58	36.99	29.64	TGME49_226830 |	organism=Toxoplasma_gondii_ME49 | product=DnaK family protein | location=TGME49_chrX:1311834-1315968(-) | length=938 | sequence_SO=chromosome | SO=protein_coding	226830 |	29	0.260615	0.283139	0.288403	0.328095	0.183654	0.122462	0.220801	0.147231	0.298339	0.2293	-2.12469
TGME49_261950 |	47.63	48.57	86.25	72.14	62.86	TGME49_261950 |	organism=Toxoplasma_gondii_ME49 | product=ATP synthase beta subunit ATP-B (ATPB) | location=TGME49_chrVIIb:1481297-1484394(-) | length=560 | sequence_SO=chromosome | SO=protein_coding	261950 |	43	42.77	43.97	84.82	74.82	62.5	TGME49_261950 |	organism=Toxoplasma_gondii_ME49 | product=ATP synthase beta subunit ATP-B (ATPB) | location=TGME49_chrVIIb:1481297-1484394(-) | length=560 | sequence_SO=chromosome | SO=protein_coding	261950 |	39	0.310456	0.698232	0.49204	1.1272	0.519996	1.09648	0.428549	0.972747	0.423596	0.705712	-0.502849
TGME49_305340 |	47.06	50	41.23	21.56	15.03	TGME49_305340 |	organism=Toxoplasma_gondii_ME49 | product=corepressor complex CRC230 (CRC230) | location=TGME49_chrIX:5376196-5389817(+) | length=1916 | sequence_SO=chromosome | SO=protein_coding	305340 |	21	40.22	44.31	35.59	16.96	13.57	TGME49_305340 |	organism=Toxoplasma_gondii_ME49 | product=corepressor complex CRC230 (CRC230) | location=TGME49_chrIX:5376196-5389817(+) | length=1916 | sequence_SO=chromosome | SO=protein_coding	305340 |	20	0.255859	0.214783	0.246604	0.222843	0.505825	0.263027	0.47863	0.248886	0.359873	0.304557	-1.71522
TGME49_214260 |	46.74	51.26	50.73	22.62	17.38	TGME49_214260 |	organism=Toxoplasma_gondii_ME49 | product=alpha-glucan water dikinase 1, putative | location=TGME49_chrX:6179625-6194159(+) | length=1715 | sequence_SO=chromosome | SO=protein_coding	214260 |	21	45.69	50.6	49.33	20.87	14.69	TGME49_214260 |	organism=Toxoplasma_gondii_ME49 | product=alpha-glucan water dikinase 1, putative | location=TGME49_chrX:6179625-6194159(+) | length=1715 | sequence_SO=chromosome | SO=protein_coding	214260 |	20	0.648634	0.296483	0.744732	0.376704	0.824138	0.387258	1.35519	0.698232	0.476133	0.666421	-0.585494
TGME49_219540 |	46.6	49.39	50.7	32.42	22.19	TGME49_219540 |	organism=Toxoplasma_gondii_ME49 | product=cytosolic tRNA-Ala synthetase | location=TGME49_chrXII:862344-876041(-) | length=1280 | sequence_SO=chromosome | SO=protein_coding	219540 |	23	50.45	53.35	48.05	30.23	21.33	TGME49_219540 |	organism=Toxoplasma_gondii_ME49 | product=cytosolic tRNA-Ala synthetase | location=TGME49_chrXII:862344-876041(-) | length=1280 | sequence_SO=chromosome | SO=protein_coding	219540 |	22	0.30479	0.310456	0.325087	0.376704	0.260615	0.461318	0.272898	0.49204	0.228789	0.350488	-1.51256
TGME49_219850 |	46.52	48.98	62.53	41.69	33.49	TGME49_219850 |	organism=Toxoplasma_gondii_ME49 | product=prolyl-tRNA synthetase (ProRS) | location=TGME49_chrXII:592887-601806(-) | length=830 | sequence_SO=chromosome | SO=protein_coding	219850 |	26	47.6	48.78	62.77	43.61	32.77	TGME49_219850 |	organism=Toxoplasma_gondii_ME49 | product=prolyl-tRNA synthetase (ProRS) | location=TGME49_chrXII:592887-601806(-) | length=830 | sequence_SO=chromosome | SO=protein_coding	219850 |	25	0.210863	0.205116	0.224906	0.229087	0.185353	0.253513	0.205116	0.288403	0.1351	0.225295	-2.15012
TGME49_289300 |	45.91	47.83	46.31	32.07	30.74	TGME49_289300 |	organism=Toxoplasma_gondii_ME49 | product=methionyl-tRNA synthetase | location=TGME49_chrIX:3158174-3162976(+) | length=976 | sequence_SO=chromosome | SO=protein_coding	289300 |	24	34.64	36.95	45.9	23.46	21.31	TGME49_289300 |	organism=Toxoplasma_gondii_ME49 | product=methionyl-tRNA synthetase | location=TGME49_chrIX:3158174-3162976(+) | length=976 | sequence_SO=chromosome | SO=protein_coding	289300 |	20	0.349945	0.334195	0.349945	0.353183	0.444631	0.452898	0.457088	0.469894	0.137702	0.401472	-1.31663
TGME49_239820 |	44.66	46.46	71.03	57.95	44.37	TGME49_239820 |	organism=Toxoplasma_gondii_ME49 | product=D-3-phosphoglycerate dehydrogenase | location=TGME49_chrVI:939130-947919(-) | length=604 | sequence_SO=chromosome | SO=protein_coding	239820 |	29	42.46	45.28	76.16	66.06	54.3	TGME49_239820 |	organism=Toxoplasma_gondii_ME49 | product=D-3-phosphoglycerate dehydrogenase | location=TGME49_chrVI:939130-947919(-) | length=604 | sequence_SO=chromosome | SO=protein_coding	239820 |	35	0.134276	0.242103	0.141906	0.288403	0.207014	0.18197	0.253513	0.205116	0.242866	0.206788	-2.27378
TGME49_300260 |	44.56	46.76	52.73	34.48	26.78	TGME49_300260 |	organism=Toxoplasma_gondii_ME49 | product=threonyl-tRNA synthetase family protein | location=TGME49_chrXII:122563-127091(+) | length=844 | sequence_SO=chromosome | SO=protein_coding	300260 |	21	44.43	46.65	58.06	35.43	28.91	TGME49_300260 |	organism=Toxoplasma_gondii_ME49 | product=threonyl-tRNA synthetase family protein | location=TGME49_chrXII:122563-127091(+) | length=844 | sequence_SO=chromosome | SO=protein_coding	300260 |	23	0.199526	0.260615	0.21677	0.288403	0.275423	0.265461	0.293765	0.277971	0.122227	0.259742	-1.94485
TGME49_278660 |	44.35	46.26	52.09	31.09	22.27	TGME49_278660 |	organism=Toxoplasma_gondii_ME49 | product=P-type ATPase4, putative | location=TGME49_chrXII:5948867-5961962(+) | length=1338 | sequence_SO=chromosome | SO=protein_coding	278660 |	21	49.15	51.08	45.67	31.46	23.62	TGME49_278660 |	organism=Toxoplasma_gondii_ME49 | product=P-type ATPase4, putative | location=TGME49_chrXII:5948867-5961962(+) | length=1338 | sequence_SO=chromosome | SO=protein_coding	278660 |	24	0.11695	0.144544	0.139316	0.192309	0.239883	0.334195	0.220801	0.322107	0.359104	0.213763	-2.22592
TGME49_221470 |	44.32	45.1	65.76	54.53	49.46	TGME49_221470 |	organism=Toxoplasma_gondii_ME49 | product=hypothetical protein | location=TGME49_chrII:375726-384556(+) | length=552 | sequence_SO=chromosome | SO=protein_coding	221470 |	28	41.8	42.61	81.34	52.54	49.64	TGME49_221470 |	organism=Toxoplasma_gondii_ME49 | product=hypothetical protein | location=TGME49_chrII:375726-384556(+) | length=552 | sequence_SO=chromosome | SO=protein_coding	221470 |	29	0.30761	0.258226	0.328095	0.267917	0.363078	0.299226	0.483059	0.413047	0.210717	0.340032	-1.55626
TGME49_309120 |	44.31	46.7	74.33	52.01	45.98	TGME49_309120 |	organism=Toxoplasma_gondii_ME49 | product=ribosomal protein RPL4 (RPL4) | location=TGME49_chrXI:514541-515887(-) | length=448 | sequence_SO=chromosome | SO=protein_coding	309120 |	26	37.77	39.99	73.66	49.55	40.18	TGME49_309120 |	organism=Toxoplasma_gondii_ME49 | product=ribosomal protein RPL4 (RPL4) | location=TGME49_chrXI:514541-515887(-) | length=448 | sequence_SO=chromosome | SO=protein_coding	309120 |	25	0.203236	0.147231	0.18197	0.138038	0.144544	0.251189	0.12942	0.235505	0.244722	0.178892	-2.48284
TGME49_210260 |	44.18	46.32	72.43	58.45	47.18	TGME49_210260 |	organism=Toxoplasma_gondii_ME49 | product=NAD-dependent glycerol-3-phosphate dehydrogenase | location=TGME49_chrIX:4916562-4924250(-) | length=515 | sequence_SO=chromosome | SO=protein_coding	210260 |	32	42.06	44.38	82.33	73.98	53.2	TGME49_210260 |	organism=Toxoplasma_gondii_ME49 | product=NAD-dependent glycerol-3-phosphate dehydrogenase | location=TGME49_chrIX:4916562-4924250(-) | length=515 | sequence_SO=chromosome | SO=protein_coding	210260 |	32	7.7983	4.05509	8.62979	4.2462	5.86138	7.7983	6.72977	7.58578	0.24323	6.58807	2.71986
TGME49_266270 |	44.15	45.88	74.19	46.3	44.21	TGME49_266270 |	organism=Toxoplasma_gondii_ME49 | product=short-chain-acyl-CoA dehydrogenase | location=TGME49_chrIX:1254023-1261765(-) | length=527 | sequence_SO=chromosome | SO=protein_coding	266270 |	36	51.47	54.65	78.94	60.53	56.17	TGME49_266270 |	organism=Toxoplasma_gondii_ME49 | product=short-chain-acyl-CoA dehydrogenase | location=TGME49_chrIX:1254023-1261765(-) | length=527 | sequence_SO=chromosome | SO=protein_coding	266270 |	36	12.8233	9.81748	11.1686	6.19441	12.1339	4.05509	9.2045	2.24905	0.429223	8.45579	3.07994
TGME49_253290 |	43.51	45.55	46.29	29.57	21.7	TGME49_253290 |	organism=Toxoplasma_gondii_ME49 | product=valyl-tRNA synthetase | location=TGME49_chrIII:826641-839041(+) | length=1106 | sequence_SO=chromosome | SO=protein_coding	253290 |	21	33.26	35.91	51.27	27.4	17.45	TGME49_253290 |	organism=Toxoplasma_gondii_ME49 | product=valyl-tRNA synthetase | location=TGME49_chrIII:826641-839041(+) | length=1106 | sequence_SO=chromosome | SO=protein_coding	253290 |	16	0.177011	0.334195	0.170608	0.340408	0.175388	0.331131	0.192309	0.363078	0.316162	0.260516	-1.94056
TGME49_221320 |	42.79	48.16	35.45	14.13	8.461	TGME49_221320 |	organism=Toxoplasma_gondii_ME49 | product=acetyl-CoA carboxylase ACC1 (ACC1) | location=TGME49_chrII:235063-251124(-) | length=2612 | sequence_SO=chromosome | SO=protein_coding	221320 |	16	40.96	46.78	42.38	13.32	7.925	TGME49_221320 |	organism=Toxoplasma_gondii_ME49 | product=acetyl-CoA carboxylase ACC1 (ACC1) | location=TGME49_chrII:235063-251124(-) | length=2612 | sequence_SO=chromosome | SO=protein_coding	221320 |	16	0.448745	0.387258	0.496592	0.405508	0.765597	0.359749	0.765597	0.37325	0.316911	0.500287	-0.999172
TGME49_208370 |	42.69	47.37	54.8	30.87	22.06	TGME49_208370 |	organism=Toxoplasma_gondii_ME49 | product=myosin heavy chain, putative | location=TGME49_chrIb:636374-641145(+) | length=1124 | sequence_SO=chromosome | SO=protein_coding	208370 |	22	38.63	41.63	50.8	29.8	19.04	TGME49_208370 |	organism=Toxoplasma_gondii_ME49 | product=myosin heavy chain, putative | location=TGME49_chrIb:636374-641145(+) | length=1124 | sequence_SO=chromosome | SO=protein_coding	208370 |	16	0.666807	0.301995	0.613762	0.283139	0.737904	0.47863	0.648634	0.452898	0.305455	0.522971	-0.935197
TGME49_248810 |	42.46	42.96	72.03	54.33	43.46	TGME49_248810 |	organism=Toxoplasma_gondii_ME49 | product=nuclear factor NF7 | location=TGME49_chrXII:4184814-4190953(+) | length=497 | sequence_SO=chromosome | SO=protein_coding	248810 |	30	40.91	41.96	72.23	62.17	49.5	TGME49_248810 |	organism=Toxoplasma_gondii_ME49 | product=nuclear factor NF7 | location=TGME49_chrXII:4184814-4190953(+) | length=497 | sequence_SO=chromosome | SO=protein_coding	248810 |	26	0.501187	0.474242	0.457088	0.409261	0.319154	0.301995	0.349945	0.325087	0.186633	0.392245	-1.35017
TGME49_251780 |	42.03	44.76	68.54	46.29	39.01	TGME49_251780 |	organism=Toxoplasma_gondii_ME49 | product=heat shock protein | location=TGME49_chrXII:5582774-5587740(-) | length=728 | sequence_SO=chromosome | SO=protein_coding	251780 |	34	45.07	50.68	75.41	53.85	45.6	TGME49_251780 |	organism=Toxoplasma_gondii_ME49 | product=heat shock protein | location=TGME49_chrXII:5582774-5587740(-) | length=728 | sequence_SO=chromosome | SO=protein_coding	251780 |	39	0.277971	0.285759	0.390841	0.420727	0.387258	0.608135	0.428549	0.691831	0.310978	0.436384	-1.19633
TGME49_232350 |	41.98	42.99	97.87	88.75	73.25	TGME49_232350 |	organism=Toxoplasma_gondii_ME49 | product=lactate dehydrogenase LDH1 (LDH1) | location=TGME49_chrVIII:2028207-2029734(+) | length=329 | sequence_SO=chromosome | SO=protein_coding	232350 |	48	50.18	50.72	96.35	87.23	71.43	TGME49_232350 |	organism=Toxoplasma_gondii_ME49 | product=lactate dehydrogenase LDH1 (LDH1) | location=TGME49_chrVIII:2028207-2029734(+) | length=329 | sequence_SO=chromosome | SO=protein_coding	232350 |	52	0.549541	0.380189	0.510505	0.405508	0.660694	0.654636	0.436516	0.474242	0.196019	0.508979	-0.974322
TGME49_240650 |	41.46	43.11	45.62	24.62	18.92	TGME49_240650 |	organism=Toxoplasma_gondii_ME49 | product=coatomer protein complex, subunit alpha, putative | location=TGME49_chrVI:1357243-1373545(-) | length=1300 | sequence_SO=chromosome | SO=protein_coding	240650 |	20	50.37	53.43	51.46	30.69	26	TGME49_240650 |	organism=Toxoplasma_gondii_ME49 | product=coatomer protein complex, subunit alpha, putative | location=TGME49_chrVI:1357243-1373545(-) | length=1300 | sequence_SO=chromosome | SO=protein_coding	240650 |	27	0.218776	0.376704	0.220801	0.398107	0.529663	0.824138	0.496592	0.787046	0.445593	0.481478	-1.05446
TGME49_227948 |	40.79	44.19	49.77	29.94	15.54	TGME49_227948 |	organism=Toxoplasma_gondii_ME49 | product=peptidase M16 inactive domain-containing protein | location=TGME49_chrX:716364-726488(+) | length=1306 | sequence_SO=chromosome | SO=protein_coding	227948 |	17	39.55	43.83	48.93	23.66	18.15	TGME49_227948 |	organism=Toxoplasma_gondii_ME49 | product=peptidase M16 inactive domain-containing protein | location=TGME49_chrX:716364-726488(+) | length=1306 | sequence_SO=chromosome | SO=protein_coding	227948 |	18	0.554626	0.487529	0.505825	0.444631	0.387258	0.47863	0.432514	0.544503	0.110761	0.479439	-1.06058
TGME49_229360 |	40.74	43.08	69.27	43.45	40	TGME49_229360 |	organism=Toxoplasma_gondii_ME49 | product=transaldolase | location=TGME49_chrVIII:199436-203613(-) | length=550 | sequence_SO=chromosome | SO=protein_coding	229360 |	23	38.29	41.21	63.45	42.18	36.55	TGME49_229360 |	organism=Toxoplasma_gondii_ME49 | product=transaldolase | location=TGME49_chrVIII:199436-203613(-) | length=550 | sequence_SO=chromosome | SO=protein_coding	229360 |	26	0.291072	0.469894	0.340408	0.570164	0.265461	0.296483	0.313329	0.405508	0.267476	0.36904	-1.43815
TGME49_206510 |	40.61	44.69	34.49	17.61	11.24	TGME49_206510 |	organism=Toxoplasma_gondii_ME49 | product=toxolysin TLN4 (TLN4) | location=TGME49_chrVIIa:903405-917753(+) | length=2340 | sequence_SO=chromosome | SO=protein_coding	206510 |	19	33.04	37.51	33.46	12.86	10.38	TGME49_206510 |	organism=Toxoplasma_gondii_ME49 | product=toxolysin TLN4 (TLN4) | location=TGME49_chrVIIa:903405-917753(+) | length=2340 | sequence_SO=chromosome | SO=protein_coding	206510 |	19	3.40408	1.97697	2.22844	1.24738	2.93765	1.1272	3.0761	1.27057	0.391751	2.15855	1.11006
TGME49_256990 |	40.33	43.96	65.24	39.3	31	TGME49_256990 |	organism=Toxoplasma_gondii_ME49 | product=glycyl-tRNA synthetase | location=TGME49_chrVIIb:4294413-4297718(+) | length=771 | sequence_SO=chromosome | SO=protein_coding	256990 |	20	34.6	37.34	67.57	36.45	25.68	TGME49_256990 |	organism=Toxoplasma_gondii_ME49 | product=glycyl-tRNA synthetase | location=TGME49_chrVIIb:4294413-4297718(+) | length=771 | sequence_SO=chromosome | SO=protein_coding	256990 |	18	0.210863	0.570164	0.275423	0.751623	0.212814	0.554626	0.210863	0.564937	0.47962	0.418914	-1.25527
TGME49_203240 |	40.27	40.49	60.49	40.05	33.02	TGME49_203240 |	organism=Toxoplasma_gondii_ME49 | product=hypothetical protein | location=TGME49_chrVIIa:2648993-2656492(-) | length=739 | sequence_SO=chromosome | SO=protein_coding	203240 |	21	35.03	35.56	50.61	42.22	34.64	TGME49_203240 |	organism=Toxoplasma_gondii_ME49 | product=hypothetical protein | location=TGME49_chrVIIa:2648993-2656492(-) | length=739 | sequence_SO=chromosome | SO=protein_coding	203240 |	23	4.69894	2.1677	4.01791	1.69044	5.49541	1.95885	3.53183	1.15878	0.475211	3.08998	1.6276
TGME49_316400 |	40.23	40.95	78.37	65.56	53.86	TGME49_316400 |	organism=Toxoplasma_gondii_ME49 | product=alpha tubulin TUBA1 (TUBA1) | location=TGME49_chrXI:5274572-5276593(+) | length=453 | sequence_SO=chromosome | SO=protein_coding	316400 |	56	44.51	44.75	83.44	71.08	64.9	TGME49_316400 |	organism=Toxoplasma_gondii_ME49 | product=alpha tubulin TUBA1 (TUBA1) | location=TGME49_chrXI:5274572-5276593(+) | length=453 | sequence_SO=chromosome | SO=protein_coding	316400 |	55	0.895365	0.870964	0.636796	0.559758	0.353183	0.299226	0.409261	0.346737	0.405408	0.546411	-0.871941
TGME49_229180 |	40.08	42.4	51.86	23.18	19.71	TGME49_229180 |	organism=Toxoplasma_gondii_ME49 | product=HEAT repeat-containing protein | location=TGME49_chrVIII:73928-83761(-) | length=1238 | sequence_SO=chromosome | SO=protein_coding	229180 |	19	42	44	55.33	31.02	23.42	TGME49_229180 |	organism=Toxoplasma_gondii_ME49 | product=HEAT repeat-containing protein | location=TGME49_chrVIII:73928-83761(-) | length=1238 | sequence_SO=chromosome | SO=protein_coding	229180 |	23	0.159956	0.104713	0.210863	0.115878	0.183654	0.337287	0.222843	0.383707	0.433784	0.214863	-2.21851
TGME49_209920 |	40.03	40.88	77.5	59.13	54.39	TGME49_209920 |	organism=Toxoplasma_gondii_ME49 | product=PAN domain-containing protein | location=TGME49_chrIb:1549281-1552256(+) | length=991 | sequence_SO=chromosome | SO=protein_coding	209920 |	26	25.47	26.06	62.16	51.46	29.87	TGME49_209920 |	organism=Toxoplasma_gondii_ME49 | product=PAN domain-containing protein | location=TGME49_chrIb:1549281-1552256(+) | length=991 | sequence_SO=chromosome | SO=protein_coding	209920 |	21	7.17794	7.58578	4.92039	4.65586	12.5892	9.46237	4.7863	2.63027	0.442584	6.72602	2.74975
TGME49_217460 |	39.76	42.6	58.6	40.47	33.14	TGME49_217460 |	organism=Toxoplasma_gondii_ME49 | product=glutaminyl-tRNA synthetase (GlnRS) | location=TGME49_chrXII:1848488-1855912(-) | length=860 | sequence_SO=chromosome | SO=protein_coding	217460 |	19	41.57	44.75	60.35	41.63	36.05	TGME49_217460 |	organism=Toxoplasma_gondii_ME49 | product=glutaminyl-tRNA synthetase (GlnRS) | location=TGME49_chrXII:1848488-1855912(-) | length=860 | sequence_SO=chromosome | SO=protein_coding	217460 |	20	0.331131	0.559758	0.353183	0.60256	0.21677	0.319154	0.237684	0.349945	0.350983	0.371273	-1.42945
TGME49_221620 |	39.72	41.05	73.72	59.02	57.68	TGME49_221620 |	organism=Toxoplasma_gondii_ME49 | product=beta-tubulin, putative | location=TGME49_chrII:489181-491518(-) | length=449 | sequence_SO=chromosome | SO=protein_coding	221620 |	43	39.62	41.08	71.94	61.69	57.91	TGME49_221620 |	organism=Toxoplasma_gondii_ME49 | product=beta-tubulin, putative | location=TGME49_chrII:489181-491518(-) | length=449 | sequence_SO=chromosome | SO=protein_coding	221620 |	46	0.963829	1.64437	1.10662	1.90546	1.36773	1.72187	0.887156	1.05682	0.270698	1.33173	0.413304
TGME49_266990 |	39.35	44.24	57.48	27.56	23.66	TGME49_266990 |	organism=Toxoplasma_gondii_ME49 | product=beta-COP | location=TGME49_chrIX:851634-862137(+) | length=1103 | sequence_SO=chromosome | SO=protein_coding	266990 |	21	34.43	41.22	50.86	25.48	20.04	TGME49_266990 |	organism=Toxoplasma_gondii_ME49 | product=beta-COP | location=TGME49_chrIX:851634-862137(+) | length=1103 | sequence_SO=chromosome | SO=protein_coding	266990 |	18	0.340408	0.420727	0.30761	0.405508	0.383707	0.539511	0.405508	0.648634	0.240605	0.431452	-1.21273
TGME49_286580 |	39.35	40.74	56.44	33.93	27.02	TGME49_286580 |	organism=Toxoplasma_gondii_ME49 | product=hypothetical protein | location=TGME49_chrV:1775544-1778411(-) | length=955 | sequence_SO=chromosome | SO=protein_coding	286580 |	21	39.08	40.02	49.74	31.41	24.19	TGME49_286580 |	organism=Toxoplasma_gondii_ME49 | product=hypothetical protein | location=TGME49_chrV:1775544-1778411(-) | length=955 | sequence_SO=chromosome | SO=protein_coding	286580 |	25	0.691831	0.591562	0.77983	0.660694	0.608135	0.549541	0.549541	0.505825	0.135828	0.61712	-0.696378
TGME49_263060 |	38.93	40.79	41	27.08	19.38	TGME49_263060 |	organism=Toxoplasma_gondii_ME49 | product=Proteasome/cyclosome repeat-containing protein | location=TGME49_chrVIIb:834384-849804(-) | length=1156 | sequence_SO=chromosome | SO=protein_coding	263060 |	21	45.19	48.27	52.6	35.81	26.47	TGME49_263060 |	organism=Toxoplasma_gondii_ME49 | product=Proteasome/cyclosome repeat-containing protein | location=TGME49_chrVIIb:834384-849804(-) | length=1156 | sequence_SO=chromosome | SO=protein_coding	263060 |	24	0.212814	0.42462	0.237684	0.519996	0.416869	0.452898	0.534564	0.539511	0.286803	0.417369	-1.2606
TGME49_267680 |	38.91	39.38	28.09	19.89	14.94	TGME49_267680 |	organism=Toxoplasma_gondii_ME49 | product=microneme protein MIC12 (MIC12) | location=TGME49_chrIX:460511-469378(+) | length=2182 | sequence_SO=chromosome | SO=protein_coding	267680 |	23	38.45	39.27	24.15	19.8	15.08	TGME49_267680 |	organism=Toxoplasma_gondii_ME49 | product=microneme protein MIC12 (MIC12) | location=TGME49_chrIX:460511-469378(+) | length=2182 | sequence_SO=chromosome | SO=protein_coding	267680 |	20	4.69894	4.09261	4.44631	3.37287	6.79204	4.61318	4.44631	2.67917	0.254156	4.39268	2.1351
TGME49_231640 |	38.67	42.23	67.32	49.43	41.54	TGME49_231640 |	organism=Toxoplasma_gondii_ME49 | product=alveolin domain containing intermediate filament IMC1 (ALV1) | location=TGME49_chrVIII:1516857-1519632(+) | length=609 | sequence_SO=chromosome | SO=protein_coding	231640 |	29	30.39	31.97	63.38	42.53	30.71	TGME49_231640 |	organism=Toxoplasma_gondii_ME49 | product=alveolin domain containing intermediate filament IMC1 (ALV1) | location=TGME49_chrVIII:1516857-1519632(+) | length=609 | sequence_SO=chromosome | SO=protein_coding	231640 |	23	0.288403	0.265461	0.313329	0.296483	0.369828	0.212814	0.369828	0.21677	0.192598	0.291615	-1.77787
TGME49_243710 |	38.46	40.86	68.49	53.52	42.96	TGME49_243710 |	organism=Toxoplasma_gondii_ME49 | product=t-complex protein beta subunit | location=TGME49_chrVI:2803485-2811554(+) | length=568 | sequence_SO=chromosome | SO=protein_coding	243710 |	25	43.56	46.42	77.99	55.63	45.42	TGME49_243710 |	organism=Toxoplasma_gondii_ME49 | product=t-complex protein beta subunit | location=TGME49_chrVI:2803485-2811554(+) | length=568 | sequence_SO=chromosome | SO=protein_coding	243710 |	22	0.185353	0.258226	0.210863	0.296483	0.272898	0.275423	0.310456	0.310456	0.161278	0.26502	-1.91583
TGME49_290160 |	38.36	40.07	40.66	26.91	24.01	TGME49_290160 |	organism=Toxoplasma_gondii_ME49 | product=sortilin, putative | location=TGME49_chrIX:3602744-3612505(-) | length=1033 | sequence_SO=chromosome | SO=protein_coding	290160 |	19	32	33.71	45.79	29.72	20.62	TGME49_290160 |	organism=Toxoplasma_gondii_ME49 | product=sortilin, putative | location=TGME49_chrIX:3602744-3612505(-) | length=1033 | sequence_SO=chromosome | SO=protein_coding	290160 |	15	0.265461	0.214783	0.255859	0.201372	0.363078	0.325087	0.413047	0.366438	0.240806	0.300641	-1.73389
TGME49_235020 |	38.24	40.98	41.16	23.09	18.79	TGME49_235020 |	organism=Toxoplasma_gondii_ME49 | product=COPI protein, putative | location=TGME49_chrX:4606591-4623764(-) | length=1256 | sequence_SO=chromosome | SO=protein_coding	235020 |	19	33.13	34.77	41.16	21.58	19.19	TGME49_235020 |	organism=Toxoplasma_gondii_ME49 | product=COPI protein, putative | location=TGME49_chrX:4606591-4623764(-) | length=1256 | sequence_SO=chromosome | SO=protein_coding	235020 |	17	0.570164	0.237684	0.554626	0.244343	1.10662	0.559758	0.903649	0.461318	0.482935	0.579771	-0.786446
TGME49_294898 |	38.17	38.81	53.93	34.58	30.83	TGME49_294898 |	organism=Toxoplasma_gondii_ME49 | product=tetratricopeptide repeat-containing protein | location=TGME49_chrIa:1252410-1260641(-) | length=827 | sequence_SO=chromosome | SO=protein_coding	294898 |	19	30.91	31.85	61.19	29.99	27.09	TGME49_294898 |	organism=Toxoplasma_gondii_ME49 | product=tetratricopeptide repeat-containing protein | location=TGME49_chrIa:1252410-1260641(-) | length=827 | sequence_SO=chromosome | SO=protein_coding	294898 |	17	0.334195	0.244343	0.316228	0.233346	0.698232	0.597035	0.630957	0.534564	0.389023	0.448613	-1.15646
TGME49_272910 |	38.06	40.4	77.86	52.4	41.33	TGME49_272910 |	organism=Toxoplasma_gondii_ME49 | product=T-complex protein 1 delta subunit | location=TGME49_chrVIII:3703587-3710903(+) | length=542 | sequence_SO=chromosome | SO=protein_coding	272910 |	22	39.14	42.16	83.21	55.17	42.8	TGME49_272910 |	organism=Toxoplasma_gondii_ME49 | product=T-complex protein 1 delta subunit | location=TGME49_chrVIII:3703587-3710903(+) | length=542 | sequence_SO=chromosome | SO=protein_coding	272910 |	23	0.143219	0.220801	0.15417	0.244343	0.15417	0.405508	0.16293	0.42462	0.448957	0.23872	-2.06661
TGME49_249900 |	37.33	38.24	87.11	75.16	58.18	TGME49_249900 |	organism=Toxoplasma_gondii_ME49 | product=adenine nucleotide translocator, putative | location=TGME49_chrXII:4937491-4938447(+) | length=318 | sequence_SO=chromosome | SO=protein_coding	249900 |	24	37.27	37.35	83.96	70.44	58.81	TGME49_249900 |	organism=Toxoplasma_gondii_ME49 | product=adenine nucleotide translocator, putative | location=TGME49_chrXII:4937491-4938447(+) | length=318 | sequence_SO=chromosome | SO=protein_coding	249900 |	28	0.0672977	0.201372	0.0711213	0.244343	0.11695	0.239883	0.124738	0.280543	0.464018	0.168281	-2.57105
TGME49_250770 |	37.3	38.74	77.43	60.44	49.51	TGME49_250770 |	organism=Toxoplasma_gondii_ME49 | product=eukaryotic initiation factor-4A, putative | location=TGME49_chrXII:5194324-5196361(-) | length=412 | sequence_SO=chromosome | SO=protein_coding	250770 |	31	34.23	35.08	80.34	67.23	50.49	TGME49_250770 |	organism=Toxoplasma_gondii_ME49 | product=eukaryotic initiation factor-4A, putative | location=TGME49_chrXII:5194324-5196361(-) | length=412 | sequence_SO=chromosome | SO=protein_coding	250770 |	26	0.0937562	0.135519	0.0972747	0.147231	0.131826	0.175388	0.133045	0.190546	0.228011	0.138073	-2.85649
TGME49_284190 |	37.23	40.66	41.98	27.82	20.06	TGME49_284190 |	organism=Toxoplasma_gondii_ME49 | product=pyruvate carboxylase | location=TGME49_chrV:2762853-2777481(-) | length=1391 | sequence_SO=chromosome | SO=protein_coding	284190 |	18	34.3	36.69	48.67	26.67	16.46	TGME49_284190 |	organism=Toxoplasma_gondii_ME49 | product=pyruvate carboxylase | location=TGME49_chrV:2762853-2777481(-) | length=1391 | sequence_SO=chromosome | SO=protein_coding	284190 |	18	1.49969	1.57036	1.34276	1.22462	3.16228	1.15878	2.80543	1.05682	0.432743	1.72759	0.788763
TGME49_273520 |	36.77	37.44	61.73	48.09	38.1	TGME49_273520 |	organism=Toxoplasma_gondii_ME49 | product=PCI domain-containing protein | location=TGME49_chrVIII:3419960-3427248(+) | length=601 | sequence_SO=chromosome | SO=protein_coding	273520 |	18	27.25	29.03	54.91	35.44	27.45	TGME49_273520 |	organism=Toxoplasma_gondii_ME49 | product=PCI domain-containing protein | location=TGME49_chrVIII:3419960-3427248(+) | length=601 | sequence_SO=chromosome | SO=protein_coding	273520 |	14	0.263027	0.291072	0.283139	0.288403	0.469894	0.383707	0.457088	0.383707	0.218285	0.352505	-1.50429
TGME49_205440 |	36.5	38.09	75	42.63	39.57	TGME49_205440 |	organism=Toxoplasma_gondii_ME49 | product=CCT chaperonin gamma subunit | location=TGME49_chrVIIa:1397504-1403332(+) | length=556 | sequence_SO=chromosome | SO=protein_coding	205440 |	22	26.84	28.52	74.64	42.81	26.08	TGME49_205440 |	organism=Toxoplasma_gondii_ME49 | product=CCT chaperonin gamma subunit | location=TGME49_chrVIIa:1397504-1403332(+) | length=556 | sequence_SO=chromosome | SO=protein_coding	205440 |	14	0.474242	0.37325	0.448745	0.353183	0.405508	0.597035	0.313329	0.487529	0.195284	0.431603	-1.21222
TGME49_318430 |	36.5	37.2	56.95	48.14	46.58	TGME49_318430 |	organism=Toxoplasma_gondii_ME49 | product=malate dehydrogenase MDH (MDH) | location=TGME49_chrIV:1339076-1343350(-) | length=511 | sequence_SO=chromosome | SO=protein_coding	318430 |	28	32.85	33.67	54.79	42.86	40.12	TGME49_318430 |	organism=Toxoplasma_gondii_ME49 | product=malate dehydrogenase MDH (MDH) | location=TGME49_chrIV:1339076-1343350(-) | length=511 | sequence_SO=chromosome | SO=protein_coding	318430 |	23	0.316228	0.487529	0.299226	0.559758	0.328095	0.380189	0.280543	0.325087	0.25062	0.372082	-1.42631
TGME49_269950 |	36.34	38.57	58.26	33.05	27.54	TGME49_269950 |	organism=Toxoplasma_gondii_ME49 | product=hypothetical protein | location=TGME49_chrVIII:5502774-5506290(-) | length=944 | sequence_SO=chromosome | SO=protein_coding	269950 |	17	38.19	39.63	53.39	32.2	27.44	TGME49_269950 |	organism=Toxoplasma_gondii_ME49 | product=hypothetical protein | location=TGME49_chrVIII:5502774-5506290(-) | length=944 | sequence_SO=chromosome | SO=protein_coding	269950 |	19	0.751623	0.544503	0.564937	0.413047	0.293765	0.301995	0.337287	0.376704	0.333755	0.447983	-1.15849
TGME49_226250 |	36.34	37.01	50.95	39.37	35.56	TGME49_226250 |	organism=Toxoplasma_gondii_ME49 | product=DEAD (Asp-Glu-Ala-Asp) box polypeptide DDX3X (DDX3X) | location=TGME49_chrX:1759628-1762586(+) | length=734 | sequence_SO=chromosome | SO=protein_coding	226250 |	20	36.64	37.6	61.58	41.14	33.11	TGME49_226250 |	organism=Toxoplasma_gondii_ME49 | product=DEAD (Asp-Glu-Ala-Asp) box polypeptide DDX3X (DDX3X) | location=TGME49_chrX:1759628-1762586(+) | length=734 | sequence_SO=chromosome | SO=protein_coding	226250 |	19	0.161436	0.203236	0.161436	0.203236	0.37325	0.474242	0.346737	0.452898	0.409438	0.297059	-1.75118
TGME49_279420 |	35.76	38.87	45.75	25.66	17.91	TGME49_279420 |	organism=Toxoplasma_gondii_ME49 | product=hypothetical protein | location=TGME49_chrIX:190876-194865(+) | length=1329 | sequence_SO=chromosome | SO=protein_coding	279420 |	17	30.05	32.3	38.07	20.99	16.1	TGME49_279420 |	organism=Toxoplasma_gondii_ME49 | product=hypothetical protein | location=TGME49_chrIX:190876-194865(+) | length=1329 | sequence_SO=chromosome | SO=protein_coding	279420 |	17	0.440555	0.642688	0.474242	0.660694	0.474242	0.724436	0.405508	0.630957	0.20265	0.556665	-0.845118
TGME49_269690 |	35.74	37.55	52.83	30.29	26.59	TGME49_269690 |	organism=Toxoplasma_gondii_ME49 | product=hypothetical protein | location=TGME49_chrVIII:5680835-5683996(+) | length=865 | sequence_SO=chromosome | SO=protein_coding	269690 |	19	40.39	41.25	53.18	33.18	28.55	TGME49_269690 |	organism=Toxoplasma_gondii_ME49 | product=hypothetical protein | location=TGME49_chrVIII:5680835-5683996(+) | length=865 | sequence_SO=chromosome | SO=protein_coding	269690 |	22	0.469894	0.625173	0.444631	0.586138	0.398107	0.570164	0.390841	0.570164	0.169169	0.506889	-0.980258
TGME49_294200 |	35.71	40.43	60.36	47.14	41.96	TGME49_294200 |	organism=Toxoplasma_gondii_ME49 | product=glucose-6-phosphate 1-dehydrogenase | location=TGME49_chrIa:697682-705095(+) | length=560 | sequence_SO=chromosome | SO=protein_coding	294200 |	21	32.22	36.92	59.29	46.07	42.32	TGME49_294200 |	organism=Toxoplasma_gondii_ME49 | product=glucose-6-phosphate 1-dehydrogenase | location=TGME49_chrIa:697682-705095(+) | length=560 | sequence_SO=chromosome | SO=protein_coding	294200 |	22	0.487529	0.619441	0.559758	0.711214	0.420727	0.436516	0.474242	0.515229	0.173949	0.528082	-0.921167
TGME49_309730 |	35.56	36.73	49.7	39.27	32.93	TGME49_309730 |	organism=Toxoplasma_gondii_ME49 | product=thioredoxin reductase | location=TGME49_chrXI:773821-781347(-) | length=662 | sequence_SO=chromosome | SO=protein_coding	309730 |	19	31.03	32.75	50	37.31	33.08	TGME49_309730 |	organism=Toxoplasma_gondii_ME49 | product=thioredoxin reductase | location=TGME49_chrXI:773821-781347(-) | length=662 | sequence_SO=chromosome | SO=protein_coding	309730 |	21	0.199526	0.239883	0.226986	0.280543	0.159956	0.359749	0.194089	0.452898	0.346238	0.264204	-1.92028
TGME49_256970 |	35.48	36.51	61.36	50.49	41.07	TGME49_256970 |	organism=Toxoplasma_gondii_ME49 | product=vacuolar ATP synthase subunit A, putative | location=TGME49_chrVIIb:4315661-4325274(-) | length=616 | sequence_SO=chromosome | SO=protein_coding	256970 |	18	34.45	35.35	61.04	45.29	40.1	TGME49_256970 |	organism=Toxoplasma_gondii_ME49 | product=vacuolar ATP synthase subunit A, putative | location=TGME49_chrVIIb:4315661-4325274(-) | length=616 | sequence_SO=chromosome | SO=protein_coding	256970 |	19	0.337287	0.293765	0.390841	0.363078	0.549541	0.420727	0.619441	0.47863	0.239877	0.431664	-1.21202
TGME49_321620 |	34.99	36.7	55.81	27.21	25.81	TGME49_321620 |	organism=Toxoplasma_gondii_ME49 | product=dynamin-related protein DRPB (DRPB) | location=TGME49_chrIb:1689989-1700172(+) | length=860 | sequence_SO=chromosome | SO=protein_coding	321620 |	21	37.98	39.85	56.98	37.21	31.74	TGME49_321620 |	organism=Toxoplasma_gondii_ME49 | product=dynamin-related protein DRPB (DRPB) | location=TGME49_chrIb:1689989-1700172(+) | length=860 | sequence_SO=chromosome | SO=protein_coding	321620 |	22	0.272898	0.237684	0.299226	0.253513	0.346737	0.331131	0.349945	0.337287	0.13641	0.303553	-1.71998
TGME49_224850 |	34.9	38.27	54.95	32.81	26.69	TGME49_224850 |	organism=Toxoplasma_gondii_ME49 | product=polyadenylate binding protein, putative | location=TGME49_chrX:2775037-2778629(+) | length=768 | sequence_SO=chromosome | SO=protein_coding	224850 |	21	25.11	27.19	47.27	28.13	23.05	TGME49_224850 |	organism=Toxoplasma_gondii_ME49 | product=polyadenylate binding protein, putative | location=TGME49_chrX:2775037-2778629(+) | length=768 | sequence_SO=chromosome | SO=protein_coding	224850 |	18	0.505825	0.870964	0.824138	1.39316	0.60256	0.366438	0.544503	0.328095	0.477666	0.67946	-0.55754
TGME49_236210 |	34.82	35.86	68.17	42.63	40.47	TGME49_236210 |	organism=Toxoplasma_gondii_ME49 | product=peptidase M16 family potein, putative | location=TGME49_chrX:5327303-5332929(+) | length=509 | sequence_SO=chromosome | SO=protein_coding	236210 |	21	31.78	32.41	63.46	44.2	37.92	TGME49_236210 |	organism=Toxoplasma_gondii_ME49 | product=peptidase M16 family potein, putative | location=TGME49_chrX:5327303-5332929(+) | length=509 | sequence_SO=chromosome | SO=protein_coding	236210 |	19	0.0972747	0.356451	0.083946	0.366438	0.229087	0.277971	0.207014	0.251189	0.419099	0.233671	-2.09745
TGME49_224460 |	34.8	39.89	52.27	29.07	22.68	TGME49_224460 |	organism=Toxoplasma_gondii_ME49 | product=aminopeptidase n, putative | location=TGME49_chrX:3053388-3061374(+) | length=970 | sequence_SO=chromosome | SO=protein_coding	224460 |	19	37.58	42.08	57.32	31.34	25.77	TGME49_224460 |	organism=Toxoplasma_gondii_ME49 | product=aminopeptidase n, putative | location=TGME49_chrX:3053388-3061374(+) | length=970 | sequence_SO=chromosome | SO=protein_coding	224460 |	20	0.554626	0.501187	0.549541	0.496592	0.448745	0.524808	0.496592	0.580764	0.0755588	0.519107	-0.945896
TGME49_292220 |	34.78	37.4	73.84	44.27	38.53	TGME49_292220 |	organism=Toxoplasma_gondii_ME49 | product=PCI domain-containing protein | location=TGME49_chrIX:4617149-4624014(+) | length=558 | sequence_SO=chromosome | SO=protein_coding	292220 |	19	39.42	41.71	69.53	58.96	50.72	TGME49_292220 |	organism=Toxoplasma_gondii_ME49 | product=PCI domain-containing protein | location=TGME49_chrIX:4617149-4624014(+) | length=558 | sequence_SO=chromosome | SO=protein_coding	292220 |	22	0.233346	0.20893	0.203236	0.203236	0.237684	0.316228	0.313329	0.448745	0.295053	0.270592	-1.88581
TGME49_216860 |	34.75	36.16	70.28	56.91	48.85	TGME49_216860 |	organism=Toxoplasma_gondii_ME49 | product=DEAD (Asp-Glu-Ala-Asp) box polypeptide DDX39 (DDX39) | location=TGME49_chrXI:5844665-5848755(+) | length=434 | sequence_SO=chromosome | SO=protein_coding	216860 |	23	21.5	21.91	67.74	42.17	35.02	TGME49_216860 |	organism=Toxoplasma_gondii_ME49 | product=DEAD (Asp-Glu-Ala-Asp) box polypeptide DDX39 (DDX39) | location=TGME49_chrXI:5844665-5848755(+) | length=434 | sequence_SO=chromosome | SO=protein_coding	216860 |	16	0.380189	0.319154	0.394457	0.337287	0.255859	0.313329	0.280543	0.346737	0.133263	0.328444	-1.60628
TGME49_291180 |	34.47	40.33	31.43	6.799	3.754	TGME49_291180 |	organism=Toxoplasma_gondii_ME49 | product=hypothetical protein | location=TGME49_chrIX:4194366-4223727(-) | length=5354 | sequence_SO=chromosome | SO=protein_coding	291180 |	17	29.52	35.69	30.61	8.087	3.978	TGME49_291180 |	organism=Toxoplasma_gondii_ME49 | product=hypothetical protein | location=TGME49_chrIX:4194366-4223727(-) | length=5354 | sequence_SO=chromosome | SO=protein_coding	291180 |	14	1.02802	0.47863	0.801678	0.398107	1.58489	1.07647	1.52757	1	0.408318	0.986919	-0.0189958
TGME49_294620 |	34.38	36.79	41.5	25.23	21.63	TGME49_294620 |	organism=Toxoplasma_gondii_ME49 | product=eukaryotic initiation factor-3, subunit 8, putative | location=TGME49_chrIa:1004103-1010938(-) | length=971 | sequence_SO=chromosome | SO=protein_coding	294620 |	21	28.47	30	50.36	25.85	21.01	TGME49_294620 |	organism=Toxoplasma_gondii_ME49 | product=eukaryotic initiation factor-3, subunit 8, putative | location=TGME49_chrIa:1004103-1010938(-) | length=971 | sequence_SO=chromosome | SO=protein_coding	294620 |	15	0.444631	0.524808	0.496592	0.586138	0.343558	0.387258	0.349945	0.401791	0.184907	0.44184	-1.1784
TGME49_259670 |	34.31	35.55	35.09	25.19	21.2	TGME49_259670 |	organism=Toxoplasma_gondii_ME49 | product=von Willebrand factor type A domain-containing protein | location=TGME49_chrVIIb:2722910-2726969(+) | length=1080 | sequence_SO=chromosome | SO=protein_coding	259670 |	23	30.2	32.48	31.39	22.87	21.48	TGME49_259670 |	organism=Toxoplasma_gondii_ME49 | product=von Willebrand factor type A domain-containing protein | location=TGME49_chrVIIb:2722910-2726969(+) | length=1080 | sequence_SO=chromosome | SO=protein_coding	259670 |	24	4.01791	1.69044	5.44503	2.58226	6.85488	5.80764	5.70164	4.57088	0.356348	4.58384	2.19656
TGME49_280600 |	34.13	37.07	44.25	21.57	17.01	TGME49_280600 |	organism=Toxoplasma_gondii_ME49 | product=histidyl-tRNA synthetase (HisRS), putative | location=TGME49_chrVIIa:272269-276473(-) | length=1252 | sequence_SO=chromosome | SO=protein_coding	280600 |	15	30.39	32.7	47.04	24.04	15.26	TGME49_280600 |	organism=Toxoplasma_gondii_ME49 | product=histidyl-tRNA synthetase (HisRS), putative | location=TGME49_chrVIIa:272269-276473(-) | length=1252 | sequence_SO=chromosome | SO=protein_coding	280600 |	13	0.420727	0.465586	0.452898	0.496592	0.413047	0.337287	0.42462	0.346737	0.122962	0.419687	-1.25262
TGME49_229990 |	34	36.41	78.65	55.11	44.34	TGME49_229990 |	organism=Toxoplasma_gondii_ME49 | product=T-complex protein 1 subunit alpha, putative | location=TGME49_chrVIII:496370-503107(-) | length=548 | sequence_SO=chromosome | SO=protein_coding	229990 |	21	27.65	31.53	70.62	50.36	37.41	TGME49_229990 |	organism=Toxoplasma_gondii_ME49 | product=T-complex protein 1 subunit alpha, putative | location=TGME49_chrVIII:496370-503107(-) | length=548 | sequence_SO=chromosome | SO=protein_coding	229990 |	19	0.140605	0.293765	0.194089	0.416869	0.353183	0.387258	0.316228	0.337287	0.289243	0.30491	-1.71354
TGME49_205130 |	33.99	38.37	28.32	6.249	4.443	TGME49_205130 |	organism=Toxoplasma_gondii_ME49 | product=hypothetical protein | location=TGME49_chrVIIa:1595654-1621704(+) | length=4817 | sequence_SO=chromosome | SO=protein_coding	205130 |	17	25.85	32.54	30.18	6.02	4.193	TGME49_205130 |	organism=Toxoplasma_gondii_ME49 | product=hypothetical protein | location=TGME49_chrVIIa:1595654-1621704(+) | length=4817 | sequence_SO=chromosome | SO=protein_coding	205130 |	14	1.92309	1.39316	1.34276	0.946237	3.80189	3.31131	3.66438	2.72898	0.44334	2.38898	1.25639
TGME49_237080 |	33.76	34.3	75.26	60.82	47.68	TGME49_237080 |	organism=Toxoplasma_gondii_ME49 | product=hypothetical protein | location=TGME49_chrX:5698526-5699692(-) | length=388 | sequence_SO=chromosome | SO=protein_coding	237080 |	20	32.11	32.74	73.2	56.44	46.65	TGME49_237080 |	organism=Toxoplasma_gondii_ME49 | product=hypothetical protein | location=TGME49_chrX:5698526-5699692(-) | length=388 | sequence_SO=chromosome | SO=protein_coding	237080 |	19	4.40555	2.31206	1.88799	0.981748	2.85759	1.97697	1.65959	1.18032	0.470869	2.15773	1.10951
TGME49_308090 |	33.66	34.56	71.77	49	43.9	TGME49_308090 |	organism=Toxoplasma_gondii_ME49 | product=rhoptry protein ROP5 (ROP5) | location=TGME49_chrXII:566721-568370(-) | length=549 | sequence_SO=chromosome | SO=protein_coding	308090 |	24	26.91	29.42	79.6	48.27	32.24	TGME49_308090 |	organism=Toxoplasma_gondii_ME49 | product=rhoptry protein ROP5 (ROP5) | location=TGME49_chrXII:566721-568370(-) | length=549 | sequence_SO=chromosome | SO=protein_coding	308090 |	19	3.66438	2.42103	2.67917	1.67494	3.46737	2.14783	1.24738	0.691831	0.429619	2.24924	1.16944
TGME49_295110 |	33.65	35.14	61.22	45.39	35.65	TGME49_295110 |	organism=Toxoplasma_gondii_ME49 | product=rhoptry protein ROP7 (ROP7) | location=TGME49_chrIa:1408573-1410300(-) | length=575 | sequence_SO=chromosome | SO=protein_coding	295110 |	21	34.2	36.18	57.39	46.61	37.91	TGME49_295110 |	organism=Toxoplasma_gondii_ME49 | product=rhoptry protein ROP7 (ROP7) | location=TGME49_chrIa:1408573-1410300(-) | length=575 | sequence_SO=chromosome | SO=protein_coding	295110 |	22	0.328095	0.334195	0.353183	0.353183	0.265461	0.263027	0.293765	0.291072	0.110804	0.310248	-1.68851
TGME49_243800 |	33.56	34.76	57.78	32.98	31.27	TGME49_243800 |	organism=Toxoplasma_gondii_ME49 | product=long-chain fatty acid CoA ligase, putative | location=TGME49_chrVI:2863905-2875028(-) | length=758 | sequence_SO=chromosome | SO=protein_coding	243800 |	17	33.87	35.83	56.6	37.86	32.06	TGME49_243800 |	organism=Toxoplasma_gondii_ME49 | product=long-chain fatty acid CoA ligase, putative | location=TGME49_chrVI:2863905-2875028(-) | length=758 | sequence_SO=chromosome | SO=protein_coding	243800 |	18	0.366438	0.356451	0.376704	0.366438	0.277971	0.229087	0.328095	0.272898	0.159792	0.32176	-1.63594
TGME49_258200 |	33.35	34.36	37.27	22.75	20.69	TGME49_258200 |	organism=Toxoplasma_gondii_ME49 | product=hypothetical protein | location=TGME49_chrVIIb:3521575-3524781(+) | length=1068 | sequence_SO=chromosome | SO=protein_coding	258200 |	19	31.12	32.55	46.07	22.57	16.85	TGME49_258200 |	organism=Toxoplasma_gondii_ME49 | product=hypothetical protein | location=TGME49_chrVIIb:3521575-3524781(+) | length=1068 | sequence_SO=chromosome | SO=protein_coding	258200 |	18	2.55859	1.59956	1.55597	0.92045	3.56451	2.18776	3.7325	2.26987	0.397494	2.29865	1.20079
TGME49_209950 |	33.3	34.62	63.21	51.18	46.23	TGME49_209950 |	organism=Toxoplasma_gondii_ME49 | product=thioredoxin, putative | location=TGME49_chrIb:1570278-1574641(-) | length=424 | sequence_SO=chromosome | SO=protein_coding	209950 |	27	31.64	32.78	62.03	53.54	46.7	TGME49_209950 |	organism=Toxoplasma_gondii_ME49 | product=thioredoxin, putative | location=TGME49_chrIb:1570278-1574641(-) | length=424 | sequence_SO=chromosome | SO=protein_coding	209950 |	25	0.0816582	0.203236	0.0903649	0.246604	0.143219	0.237684	0.175388	0.30479	0.394241	0.185368	-2.43154
TGME49_240600 |	33.28	34.4	65.22	36.73	33.58	TGME49_240600 |	organism=Toxoplasma_gondii_ME49 | product=chaperonin cpn60, putative | location=TGME49_chrVI:1335457-1339036(+) | length=667 | sequence_SO=chromosome | SO=protein_coding	240600 |	20	34.2	35.48	63.87	38.23	35.23	TGME49_240600 |	organism=Toxoplasma_gondii_ME49 | product=chaperonin cpn60, putative | location=TGME49_chrVI:1335457-1339036(+) | length=667 | sequence_SO=chromosome | SO=protein_coding	240600 |	20	0.275423	0.291072	0.322107	0.356451	0.331131	0.376704	0.349945	0.405508	0.118863	0.338543	-1.56259
TGME49_269180 |	33.24	37.14	32.83	14.88	9.97	TGME49_269180 |	organism=Toxoplasma_gondii_ME49 | product=MIF4G domain-containing protein | location=TGME49_chrVIII:6011236-6023582(-) | length=2668 | sequence_SO=chromosome | SO=protein_coding	269180 |	18	31	35.36	29.12	13.87	8.358	TGME49_269180 |	organism=Toxoplasma_gondii_ME49 | product=MIF4G domain-containing protein | location=TGME49_chrVIII:6011236-6023582(-) | length=2668 | sequence_SO=chromosome | SO=protein_coding	269180 |	13	0.349945	0.420727	0.319154	0.346737	0.711214	0.469894	0.554626	0.328095	0.293403	0.437549	-1.19248
TGME49_219800 |	33.08	34.58	80.2	67.13	52.87	TGME49_219800 |	organism=Toxoplasma_gondii_ME49 | product=vacuolar ATP synthase subunit b, putative | location=TGME49_chrXII:638220-640954(+) | length=505 | sequence_SO=chromosome | SO=protein_coding	219800 |	20	38.21	40.42	77.62	62.77	55.45	TGME49_219800 |	organism=Toxoplasma_gondii_ME49 | product=vacuolar ATP synthase subunit b, putative | location=TGME49_chrXII:638220-640954(+) | length=505 | sequence_SO=chromosome | SO=protein_coding	219800 |	25	0.340408	0.452898	0.337287	0.436516	0.432514	0.737904	0.416869	0.758578	0.316872	0.489122	-1.03173
TGME49_318440 |	32.83	36.97	35.85	13.47	8.192	TGME49_318440 |	organism=Toxoplasma_gondii_ME49 | product=helicase associated domain (ha2) protein | location=TGME49_chrIV:1321030-1334390(-) | length=2234 | sequence_SO=chromosome | SO=protein_coding	318440 |	14	32.17	35.59	34.56	10.74	8.147	TGME49_318440 |	organism=Toxoplasma_gondii_ME49 | product=helicase associated domain (ha2) protein | location=TGME49_chrIV:1321030-1334390(-) | length=2234 | sequence_SO=chromosome | SO=protein_coding	318440 |	14	0.30761	0.505825	0.310456	0.515229	0.440555	0.349945	0.452898	0.359749	0.193844	0.405283	-1.303
TGME49_291890 |	32.79	33.06	70.83	56.58	54.82	TGME49_291890 |	organism=Toxoplasma_gondii_ME49 | product=microneme protein MIC1 (MIC1) | location=TGME49_chrIX:4395345-4397688(-) | length=456 | sequence_SO=chromosome | SO=protein_coding	291890 |	22	31.68	32.35	67.32	55.26	42.76	TGME49_291890 |	organism=Toxoplasma_gondii_ME49 | product=microneme protein MIC1 (MIC1) | location=TGME49_chrIX:4395345-4397688(-) | length=456 | sequence_SO=chromosome | SO=protein_coding	291890 |	17	0.660694	0.334195	0.49204	0.248886	0.60256	0.937562	0.416869	0.60256	0.375358	0.536921	-0.897219
TGME49_249990 |	32.68	36.98	60.26	34.49	25.3	TGME49_249990 |	organism=Toxoplasma_gondii_ME49 | product=hypothetical protein | location=TGME49_chrXII:4972727-4977510(-) | length=838 | sequence_SO=chromosome | SO=protein_coding	249990 |	17	31.52	35.32	50.12	32.46	25.54	TGME49_249990 |	organism=Toxoplasma_gondii_ME49 | product=hypothetical protein | location=TGME49_chrXII:4972727-4977510(-) | length=838 | sequence_SO=chromosome | SO=protein_coding	249990 |	16	0.224906	0.474242	0.248886	0.539511	0.331131	0.559758	0.340408	0.591562	0.328094	0.4138	-1.27299
TGME49_273370 |	32.64	34.56	48.28	29.89	19.64	TGME49_273370 |	organism=Toxoplasma_gondii_ME49 | product=coatomer gamma 2-subunit protein, putative | location=TGME49_chrVIII:3558268-3562375(-) | length=1044 | sequence_SO=chromosome | SO=protein_coding	273370 |	16	45.34	47.29	47.13	28.74	26.92	TGME49_273370 |	organism=Toxoplasma_gondii_ME49 | product=coatomer gamma 2-subunit protein, putative | location=TGME49_chrVIII:3558268-3562375(-) | length=1044 | sequence_SO=chromosome | SO=protein_coding	273370 |	23	0.413047	0.30479	0.353183	0.253513	0.18197	0.210863	0.180302	0.199526	0.309402	0.262149	-1.93154
TGME49_256770 |	32.54	33.12	68.35	56.96	47.09	TGME49_256770 |	organism=Toxoplasma_gondii_ME49 | product=eukaryotic translation initiation factor 4A, isoform 3, putative | location=TGME49_chrVIIb:4476055-4479046(+) | length=395 | sequence_SO=chromosome | SO=protein_coding	256770 |	16	23.87	25.34	74.68	55.44	42.03	TGME49_256770 |	organism=Toxoplasma_gondii_ME49 | product=eukaryotic translation initiation factor 4A, isoform 3, putative | location=TGME49_chrVIIb:4476055-4479046(+) | length=395 | sequence_SO=chromosome | SO=protein_coding	256770 |	12	0.139316	0.226986	0.136773	0.233346	0.383707	0.496592	0.49204	0.591562	0.489621	0.33754	-1.56687
TGME49_311400 |	32.5	35.13	33.25	16.4	13.44	TGME49_311400 |	organism=Toxoplasma_gondii_ME49 | product=WD domain, G-beta repeat-containing protein | location=TGME49_chrXI:2047395-2060641(-) | length=1585 | sequence_SO=chromosome | SO=protein_coding	311400 |	16	39.11	41.14	37.85	23.03	17.6	TGME49_311400 |	organism=Toxoplasma_gondii_ME49 | product=WD domain, G-beta repeat-containing protein | location=TGME49_chrXI:2047395-2060641(-) | length=1585 | sequence_SO=chromosome | SO=protein_coding	311400 |	19	0.201372	0.178649	0.205116	0.220801	0.255859	0.258226	0.222843	0.244343	0.117733	0.223401	-2.16229
TGME49_266760 |	32.49	34.03	54.71	35.69	21.72	TGME49_266760 |	organism=Toxoplasma_gondii_ME49 | product=isocitrate dehydrogenase | location=TGME49_chrIX:975799-978874(-) | length=594 | sequence_SO=chromosome | SO=protein_coding	266760 |	20	38.89	40.47	53.03	39.06	30.47	TGME49_266760 |	organism=Toxoplasma_gondii_ME49 | product=isocitrate dehydrogenase | location=TGME49_chrIX:975799-978874(-) | length=594 | sequence_SO=chromosome | SO=protein_coding	266760 |	27	6.85488	2.63027	4.52898	1.40605	7.94328	4.36516	5.86138	3.56451	0.437649	4.64431	2.21547
TGME49_263090 |	32.31	33.48	80.19	63.16	51.08	TGME49_263090 |	organism=Toxoplasma_gondii_ME49 | product=14-3-3 protein | location=TGME49_chrVIIb:813151-815788(+) | length=323 | sequence_SO=chromosome | SO=protein_coding	263090 |	28	26.74	27.39	87	51.08	48.92	TGME49_263090 |	organism=Toxoplasma_gondii_ME49 | product=14-3-3 protein | location=TGME49_chrVIIb:813151-815788(+) | length=323 | sequence_SO=chromosome | SO=protein_coding	263090 |	26	0.0963829	0.195884	0.111686	0.251189	0.165959	0.283139	0.147231	0.275423	0.356553	0.190862	-2.3894
TGME49_239490 |	32.1	32.64	64.97	46.06	38.18	TGME49_239490 |	organism=Toxoplasma_gondii_ME49 | product=dehydrogenase E1 component family protein | location=TGME49_chrVI:710264-716085(-) | length=571 | sequence_SO=chromosome | SO=protein_coding	239490 |	22	30.84	32.31	65.5	45.18	37.65	TGME49_239490 |	organism=Toxoplasma_gondii_ME49 | product=dehydrogenase E1 component family protein | location=TGME49_chrVI:710264-716085(-) | length=571 | sequence_SO=chromosome | SO=protein_coding	239490 |	17	1.03753	1.13763	0.855067	0.887156	1.97697	0.440555	1.33045	0.30761	0.490284	0.996621	-0.00488343
TGME49_218410 |	32.04	33.85	69.43	59.24	57.96	TGME49_218410 |	organism=Toxoplasma_gondii_ME49 | product=ribosomal protein RPP0 (RPP0) | location=TGME49_chrXII:1530473-1532964(+) | length=314 | sequence_SO=chromosome | SO=protein_coding	218410 |	22	29.34	30.26	69.43	57.96	53.18	TGME49_218410 |	organism=Toxoplasma_gondii_ME49 | product=ribosomal protein RPP0 (RPP0) | location=TGME49_chrXII:1530473-1532964(+) | length=314 | sequence_SO=chromosome | SO=protein_coding	218410 |	19	0.125893	0.387258	0.107647	0.37325	0.169044	0.413047	0.141906	0.380189	0.486521	0.262279	-1.93082
TGME49_291960 |	32.03	32.71	62.67	49.14	39.43	TGME49_291960 |	organism=Toxoplasma_gondii_ME49 | product=rhoptry kinase family protein ROP40 (incomplete catalytic triad) (ROP40) | location=TGME49_chrIX:4435031-4438065(+) | length=525 | sequence_SO=chromosome | SO=protein_coding	291960 |	22	30.44	31.15	59.24	45.52	42.86	TGME49_291960 |	organism=Toxoplasma_gondii_ME49 | product=rhoptry kinase family protein ROP40 (incomplete catalytic triad) (ROP40) | location=TGME49_chrIX:4435031-4438065(+) | length=525 | sequence_SO=chromosome | SO=protein_coding	291960 |	20	0.359749	0.380189	0.409261	0.436516	0.337287	0.291072	0.440555	0.380189	0.124541	0.379352	-1.39839
TGME49_229480 |	32.02	32.84	76.12	65.97	62.99	TGME49_229480 |	organism=Toxoplasma_gondii_ME49 | product=calcium binding protein precursor, putative | location=TGME49_chrVIII:292153-294701(-) | length=335 | sequence_SO=chromosome | SO=protein_coding	229480 |	27	32.61	32.76	90.15	67.16	57.31	TGME49_229480 |	organism=Toxoplasma_gondii_ME49 | product=calcium binding protein precursor, putative | location=TGME49_chrVIII:292153-294701(-) | length=335 | sequence_SO=chromosome | SO=protein_coding	229480 |	29	0.140605	0.122462	0.164437	0.144544	0.0981748	0.077983	0.0946237	0.0724436	0.274754	0.114409	-3.12773
TGME49_283780 |	32.01	34.04	60.36	32.38	25.57	TGME49_283780 |	organism=Toxoplasma_gondii_ME49 | product=glucose-6-phosphate isomerase GPI (GPI) | location=TGME49_chrV:2973954-2984048(-) | length=661 | sequence_SO=chromosome | SO=protein_coding	283780 |	19	32.96	35.65	54.01	33.74	28.74	TGME49_283780 |	organism=Toxoplasma_gondii_ME49 | product=glucose-6-phosphate isomerase GPI (GPI) | location=TGME49_chrV:2973954-2984048(-) | length=661 | sequence_SO=chromosome | SO=protein_coding	283780 |	19	0.505825	0.383707	0.586138	0.457088	0.387258	0.534564	0.356451	0.505825	0.165577	0.464607	-1.10592
TGME49_310080 |	31.88	38.08	50.19	33.97	25.48	TGME49_310080 |	organism=Toxoplasma_gondii_ME49 | product=AMP-binding enzyme domain-containing protein | location=TGME49_chrXI:1044538-1048223(-) | length=789 | sequence_SO=chromosome | SO=protein_coding	310080 |	20	50.31	55.46	63.12	48.54	38.28	TGME49_310080 |	organism=Toxoplasma_gondii_ME49 | product=AMP-binding enzyme domain-containing protein | location=TGME49_chrXI:1044538-1048223(-) | length=789 | sequence_SO=chromosome | SO=protein_coding	310080 |	26	0.231207	0.285759	0.231207	0.272898	0.195884	0.205116	0.159956	0.159956	0.201145	0.217748	-2.19927
TGME49_290890 |	31.78	31.97	65.84	53.12	46.38	TGME49_290890 |	organism=Toxoplasma_gondii_ME49 | product=carbonyl reductase 1, putative | location=TGME49_chrIX:3919217-3923066(+) | length=401 | sequence_SO=chromosome | SO=protein_coding	290890 |	22	32.18	32.45	68.08	53.62	43.89	TGME49_290890 |	organism=Toxoplasma_gondii_ME49 | product=carbonyl reductase 1, putative | location=TGME49_chrIX:3919217-3923066(+) | length=401 | sequence_SO=chromosome | SO=protein_coding	290890 |	24	5.01187	2.53513	5.59758	2.77971	6.08135	5.86138	4.87529	3.90841	0.27909	4.58134	2.19577
TGME49_280380 |	31.51	31.91	50.45	39.24	31.46	TGME49_280380 |	organism=Toxoplasma_gondii_ME49 | product=poly(ADP-ribose) glycohydrolase | location=TGME49_chrVIIa:487434-489728(+) | length=553 | sequence_SO=chromosome | SO=protein_coding	280380 |	18	31.37	31.78	47.38	37.61	30.38	TGME49_280380 |	organism=Toxoplasma_gondii_ME49 | product=poly(ADP-ribose) glycohydrolase | location=TGME49_chrVIIa:487434-489728(+) | length=553 | sequence_SO=chromosome | SO=protein_coding	280380 |	17	0.343558	0.529663	0.436516	0.711214	0.60256	0.751623	0.630957	0.765597	0.237901	0.596461	-0.7455
TGME49_252510 |	31.43	32.6	45.73	27.13	22.45	TGME49_252510 |	organism=Toxoplasma_gondii_ME49 | product=hypothetical protein | location=TGME49_chrIII:600682-607826(-) | length=726 | sequence_SO=chromosome | SO=protein_coding	252510 |	14	34.49	35.48	51.65	32.37	27	TGME49_252510 |	organism=Toxoplasma_gondii_ME49 | product=hypothetical protein | location=TGME49_chrIII:600682-607826(-) | length=726 | sequence_SO=chromosome | SO=protein_coding	252510 |	16	0.636796	0.436516	0.461318	0.325087	0.47863	0.258226	0.586138	0.30761	0.287316	0.43629	-1.19664
TGME49_307850 |	31.34	33.15	66.53	54.26	42.38	TGME49_307850 |	organism=Toxoplasma_gondii_ME49 | product=6-phosphogluconate dehydrogenase | location=TGME49_chrXII:443247-447458(-) | length=505 | sequence_SO=chromosome | SO=protein_coding	307850 |	18	28.98	29.8	63.76	42.77	34.06	TGME49_307850 |	organism=Toxoplasma_gondii_ME49 | product=6-phosphogluconate dehydrogenase | location=TGME49_chrXII:443247-447458(-) | length=505 | sequence_SO=chromosome | SO=protein_coding	307850 |	20	1.49969	1.10662	1.2942	0.972747	2.39883	1.5417	3.59749	2.18776	0.446565	1.82488	0.867802
TGME49_214490 |	31.29	34.73	41.09	16.56	13.23	TGME49_214490 |	organism=Toxoplasma_gondii_ME49 | product=peptidase M16 inactive domain-containing protein | location=TGME49_chrX:6310793-6320102(-) | length=1353 | sequence_SO=chromosome | SO=protein_coding	214490 |	16	39.91	43.52	42.94	22.17	16.48	TGME49_214490 |	organism=Toxoplasma_gondii_ME49 | product=peptidase M16 inactive domain-containing protein | location=TGME49_chrX:6310793-6320102(-) | length=1353 | sequence_SO=chromosome | SO=protein_coding	214490 |	18	0.704693	0.630957	1.09648	0.963829	0.809096	0.862979	1.1272	1.21339	0.211612	0.926077	-0.110795
TGME49_251690 |	31.12	33.79	66.39	44.4	41.49	TGME49_251690 |	organism=Toxoplasma_gondii_ME49 | product=seryl-tRNA synthetase, cytoplasmic, putative | location=TGME49_chrXII:5531499-5532947(+) | length=482 | sequence_SO=chromosome | SO=protein_coding	251690 |	18	33.66	35.44	85.06	53.32	41.49	TGME49_251690 |	organism=Toxoplasma_gondii_ME49 | product=seryl-tRNA synthetase, cytoplasmic, putative | location=TGME49_chrXII:5531499-5532947(+) | length=482 | sequence_SO=chromosome | SO=protein_coding	251690 |	19	0.331131	0.383707	0.387258	0.440555	0.255859	0.301995	0.283139	0.359749	0.167557	0.342924	-1.54404
TGME49_249530 |	31	36.23	48.44	25.96	17.51	TGME49_249530 |	organism=Toxoplasma_gondii_ME49 | product=exportin 1, putative | location=TGME49_chrXII:4590841-4605940(+) | length=1125 | sequence_SO=chromosome | SO=protein_coding	249530 |	16	20.52	26.39	42.4	20.27	12.27	TGME49_249530 |	organism=Toxoplasma_gondii_ME49 | product=exportin 1, putative | location=TGME49_chrXII:4590841-4605940(+) | length=1125 | sequence_SO=chromosome | SO=protein_coding	249530 |	11	0.263027	0.366438	0.192309	0.248886	0.272898	0.134276	0.283139	0.135519	0.312262	0.237061	-2.07667
TGME49_247220 |	30.86	31.95	62.64	48.17	38.83	TGME49_247220 |	organism=Toxoplasma_gondii_ME49 | product=nudix -type motif 9 isoform a family protein | location=TGME49_chrXII:3176609-3179568(-) | length=546 | sequence_SO=chromosome | SO=protein_coding	247220 |	17	26.3	27.31	81.14	41.58	33.7	TGME49_247220 |	organism=Toxoplasma_gondii_ME49 | product=nudix -type motif 9 isoform a family protein | location=TGME49_chrXII:3176609-3179568(-) | length=546 | sequence_SO=chromosome | SO=protein_coding	247220 |	14	1.25892	0.724436	0.731139	0.416869	0.887156	1.09648	0.591562	0.648634	0.32384	0.7944	-0.332063
TGME49_285980 |	30.84	31.79	67.66	45.21	35.79	TGME49_285980 |	organism=Toxoplasma_gondii_ME49 | product=glucosephosphate-mutase GPM1 (GPM1) | location=TGME49_chrV:2088847-2098552(-) | length=637 | sequence_SO=chromosome | SO=protein_coding	285980 |	15	24.66	25.88	60.75	42.86	25.43	TGME49_285980 |	organism=Toxoplasma_gondii_ME49 | product=glucosephosphate-mutase GPM1 (GPM1) | location=TGME49_chrV:2088847-2098552(-) | length=637 | sequence_SO=chromosome | SO=protein_coding	285980 |	12	0.416869	0.343558	0.452898	0.363078	0.625173	0.187068	0.731139	0.218776	0.418288	0.41732	-1.26077
TGME49_270250 |	30.69	30.95	73.68	64.21	62.63	TGME49_270250 |	organism=Toxoplasma_gondii_ME49 | product=dense granule protein GRA1 (GRA1) | location=TGME49_chrVIII:5309663-5310370(-) | length=190 | sequence_SO=chromosome | SO=protein_coding	270250 |	33	20.38	20.62	67.89	52.11	44.74	TGME49_270250 |	organism=Toxoplasma_gondii_ME49 | product=dense granule protein GRA1 (GRA1) | location=TGME49_chrVIII:5309663-5310370(-) | length=190 | sequence_SO=chromosome | SO=protein_coding	270250 |	29	0.283139	0.205116	0.319154	0.235505	0.207014	0.20893	0.218776	0.222843	0.163805	0.23756	-2.07364
TGME49_318410 |	30.64	33.49	70.76	49.72	35.75	TGME49_318410 |	organism=Toxoplasma_gondii_ME49 | product=TCP-1 chaperonin, putative | location=TGME49_chrIV:1352872-1358251(+) | length=537 | sequence_SO=chromosome | SO=protein_coding	318410 |	15	30.38	34.86	67.41	40.78	32.96	TGME49_318410 |	organism=Toxoplasma_gondii_ME49 | product=TCP-1 chaperonin, putative | location=TGME49_chrIV:1352872-1358251(+) | length=537 | sequence_SO=chromosome | SO=protein_coding	318410 |	15	0.322107	0.233346	0.363078	0.270396	0.214783	0.349945	0.21677	0.343558	0.202488	0.289248	-1.78962
TGME49_206400 |	30.5	31.18	69.16	40.51	30.66	TGME49_206400 |	organism=Toxoplasma_gondii_ME49 | product=FAD binding domain of DNA photolyase domain-containing protein | location=TGME49_chrVIIa:1014646-1017270(-) | length=548 | sequence_SO=chromosome | SO=protein_coding	206400 |	17	30.82	32.26	68.43	43.98	32.3	TGME49_206400 |	organism=Toxoplasma_gondii_ME49 | product=FAD binding domain of DNA photolyase domain-containing protein | location=TGME49_chrVIIa:1014646-1017270(-) | length=548 | sequence_SO=chromosome | SO=protein_coding	206400 |	17	3.01995	3.56451	2.31206	2.80543	5.80764	5.86138	4.96592	4.01791	0.316116	4.04435	2.01591
TGME49_209600 |	30.49	32.25	57.21	39.47	34.81	TGME49_209600 |	organism=Toxoplasma_gondii_ME49 | product=hypothetical protein | location=TGME49_chrIb:1356384-1358208(-) | length=451 | sequence_SO=chromosome | SO=protein_coding	209600 |	19	27.95	29.92	62.53	45.68	37.92	TGME49_209600 |	organism=Toxoplasma_gondii_ME49 | product=hypothetical protein | location=TGME49_chrIb:1356384-1358208(-) | length=451 | sequence_SO=chromosome | SO=protein_coding	209600 |	18	0.231207	0.263027	0.265461	0.301995	0.255859	0.253513	0.267917	0.283139	0.0738159	0.265265	-1.9145
TGME49_222860 |	30.46	33.67	51.98	30.56	22.88	TGME49_222860 |	organism=Toxoplasma_gondii_ME49 | product=eukaryotic translation initiation factor, putative | location=TGME49_chrII:1259168-1270639(-) | length=756 | sequence_SO=chromosome | SO=protein_coding	222860 |	17	24.37	26.77	48.41	27.12	26.19	TGME49_222860 |	organism=Toxoplasma_gondii_ME49 | product=eukaryotic translation initiation factor, putative | location=TGME49_chrII:1259168-1270639(-) | length=756 | sequence_SO=chromosome | SO=protein_coding	222860 |	16	0.288403	0.313329	0.319154	0.343558	0.122462	0.194089	0.123595	0.190546	0.354916	0.236892	-2.0777
TGME49_204400 |	30.45	34.8	59.1	40.21	29.81	TGME49_204400 |	organism=Toxoplasma_gondii_ME49 | product=ATPase synthase subunit alpha, putative | location=TGME49_chrVIIa:1815332-1822685(+) | length=577 | sequence_SO=chromosome | SO=protein_coding	204400 |	19	27.71	30.83	60.66	37.95	33.62	TGME49_204400 |	organism=Toxoplasma_gondii_ME49 | product=ATPase synthase subunit alpha, putative | location=TGME49_chrVIIa:1815332-1822685(+) | length=577 | sequence_SO=chromosome | SO=protein_coding	204400 |	21	0.37325	0.654636	0.369828	0.654636	0.409261	0.57544	0.366438	0.564937	0.24347	0.496053	-1.01143
TGME49_230450 |	30.38	34.07	57.64	45.34	32.51	TGME49_230450 |	organism=Toxoplasma_gondii_ME49 | product=bifunctional GMP synthase/glutamine amidotransferase protein | location=TGME49_chrVIII:796468-801150(+) | length=569 | sequence_SO=chromosome | SO=protein_coding	230450 |	17	23.79	26.95	58.35	33.92	26.71	TGME49_230450 |	organism=Toxoplasma_gondii_ME49 | product=bifunctional GMP synthase/glutamine amidotransferase protein | location=TGME49_chrVIII:796468-801150(+) | length=569 | sequence_SO=chromosome | SO=protein_coding	230450 |	12	0.428549	0.428549	0.432514	0.416869	0.47863	0.319154	0.37325	0.246604	0.179289	0.390515	-1.35655
TGME49_224890 |	30.32	33.89	38.42	23.35	18.6	TGME49_224890 |	organism=Toxoplasma_gondii_ME49 | product=hypothetical protein | location=TGME49_chrX:2705796-2710234(-) | length=1075 | sequence_SO=chromosome | SO=protein_coding	224890 |	15	21.08	24.89	37.21	16.74	12.28	TGME49_224890 |	organism=Toxoplasma_gondii_ME49 | product=hypothetical protein | location=TGME49_chrX:2705796-2710234(-) | length=1075 | sequence_SO=chromosome | SO=protein_coding	224890 |	10	1.03753	0.387258	0.666807	0.218776	0.737904	0.49204	0.47863	0.349945	0.444395	0.546111	-0.872734
TGME49_206470 |	30.3	33.05	61.85	48.55	46.05	TGME49_206470 |	organism=Toxoplasma_gondii_ME49 | product=pyruvate dehydrogenase complex subunit PDH-E3II (PDHE3II) | location=TGME49_chrVIIa:947003-953655(+) | length=519 | sequence_SO=chromosome | SO=protein_coding	206470 |	21	29.1	31.64	73.99	45.09	40.08	TGME49_206470 |	organism=Toxoplasma_gondii_ME49 | product=pyruvate dehydrogenase complex subunit PDH-E3II (PDHE3II) | location=TGME49_chrVIIa:947003-953655(+) | length=519 | sequence_SO=chromosome | SO=protein_coding	206470 |	17	0.185353	0.483059	0.224906	0.559758	0.597035	0.704693	0.564937	0.630957	0.35862	0.493837	-1.01789
TGME49_243930 |	30.29	32.12	38.18	26.09	18.66	TGME49_243930 |	organism=Toxoplasma_gondii_ME49 | product=hypothetical protein | location=TGME49_chrVI:2894582-2900275(-) | length=943 | sequence_SO=chromosome | SO=protein_coding	243930 |	15	30.11	31.21	39.45	24.81	22.91	TGME49_243930 |	organism=Toxoplasma_gondii_ME49 | product=hypothetical protein | location=TGME49_chrVI:2894582-2900275(-) | length=943 | sequence_SO=chromosome | SO=protein_coding	243930 |	19	4.87529	3.13329	4.57088	2.58226	4.05509	2.01372	2.42103	0.912011	0.413855	3.07045	1.61845
TGME49_210840 |	30.16	31.11	48.74	32.77	28.57	TGME49_210840 |	organism=Toxoplasma_gondii_ME49 | product=arginyl-tRNA synthetase family protein | location=TGME49_chrIV:2012873-2021601(-) | length=595 | sequence_SO=chromosome | SO=protein_coding	210840 |	15	27.49	29.04	56.97	30.08	27.39	TGME49_210840 |	organism=Toxoplasma_gondii_ME49 | product=arginyl-tRNA synthetase family protein | location=TGME49_chrIV:2012873-2021601(-) | length=595 | sequence_SO=chromosome | SO=protein_coding	210840 |	13	0.359749	0.580764	0.340408	0.534564	0.824138	1.03753	0.549541	0.724436	0.355201	0.618891	-0.692242
TGME49_262920 |	30.08	32.07	48.66	23.25	20.99	TGME49_262920 |	organism=Toxoplasma_gondii_ME49 | product=trypsin domain-containing protein | location=TGME49_chrVIIb:922803-931563(+) | length=972 | sequence_SO=chromosome | SO=protein_coding	262920 |	15	32.34	34.37	47.94	31.28	27.57	TGME49_262920 |	organism=Toxoplasma_gondii_ME49 | product=trypsin domain-containing protein | location=TGME49_chrVIIb:922803-931563(+) | length=972 | sequence_SO=chromosome | SO=protein_coding	262920 |	16	0.20893	0.319154	0.212814	0.340408	0.387258	0.394457	0.413047	0.420727	0.236331	0.337099	-1.56875
TGME49_230210 |	30.08	30.94	53.21	44.11	36.79	TGME49_230210 |	organism=Toxoplasma_gondii_ME49 | product=alveolin domain containing intermediate filament IMC10 (ALV12) | location=TGME49_chrVIII:685641-688988(+) | length=560 | sequence_SO=chromosome | SO=protein_coding	230210 |	19	26.57	27.1	57.5	47.86	38.75	TGME49_230210 |	organism=Toxoplasma_gondii_ME49 | product=alveolin domain containing intermediate filament IMC10 (ALV12) | location=TGME49_chrVIII:685641-688988(+) | length=560 | sequence_SO=chromosome | SO=protein_coding	230210 |	18	0.401791	0.121339	0.457088	0.131826	0.448745	0.299226	0.49204	0.325087	0.402687	0.334643	-1.57931
TGME49_301210 |	29.91	31.16	41	25.32	17.85	TGME49_301210 |	organism=Toxoplasma_gondii_ME49 | product=NAD(P) transhydrogenase subunit beta, putative | location=TGME49_chrIV:2309882-2314928(+) | length=1244 | sequence_SO=chromosome | SO=protein_coding	301210 |	14	27.31	29.95	44.05	24.28	19.86	TGME49_301210 |	organism=Toxoplasma_gondii_ME49 | product=NAD(P) transhydrogenase subunit beta, putative | location=TGME49_chrIV:2309882-2314928(+) | length=1244 | sequence_SO=chromosome | SO=protein_coding	301210 |	16	7.7983	5.59758	4.7863	2.24905	6.91831	4.2462	4.32514	2.22844	0.390618	4.76866	2.25359
TGME49_204130 |	29.9	30.57	46.17	23.94	23.94	TGME49_204130 |	organism=Toxoplasma_gondii_ME49 | product=perforin-like protein PLP1 (PLP1) | location=TGME49_chrVIIa:1962114-1970957(-) | length=1161 | sequence_SO=chromosome | SO=protein_coding	204130 |	17	22.74	23.44	36.26	21.45	19.04	TGME49_204130 |	organism=Toxoplasma_gondii_ME49 | product=perforin-like protein PLP1 (PLP1) | location=TGME49_chrVIIa:1962114-1970957(-) | length=1161 | sequence_SO=chromosome | SO=protein_coding	204130 |	14	1.52757	1.99526	1.59956	1.83654	2.31206	1.59956	2.67917	1.78649	0.195164	1.91703	0.938869
TGME49_286080 |	29.8	33.7	38.89	20.14	16.47	TGME49_286080 |	organism=Toxoplasma_gondii_ME49 | product=elongation factor 2 family protein | location=TGME49_chrV:2008581-2019709(+) | length=1008 | sequence_SO=chromosome | SO=protein_coding	286080 |	14	20.87	25.72	39.38	17.56	11.71	TGME49_286080 |	organism=Toxoplasma_gondii_ME49 | product=elongation factor 2 family protein | location=TGME49_chrV:2008581-2019709(+) | length=1008 | sequence_SO=chromosome | SO=protein_coding	286080 |	11	0.343558	0.440555	0.380189	0.496592	0.30761	0.310456	0.359749	0.356451	0.161861	0.374395	-1.41737
TGME49_227360 |	29.77	30.84	79.95	49.1	36.76	TGME49_227360 |	organism=Toxoplasma_gondii_ME49 | product=ribosomal protein RPL3 (RPL3) | location=TGME49_chrX:993887-996580(-) | length=389 | sequence_SO=chromosome | SO=protein_coding	227360 |	21	21.35	22.53	70.44	41.65	31.36	TGME49_227360 |	organism=Toxoplasma_gondii_ME49 | product=ribosomal protein RPL3 (RPL3) | location=TGME49_chrX:993887-996580(-) | length=389 | sequence_SO=chromosome | SO=protein_coding	227360 |	16	0.108643	0.164437	0.110662	0.16293	0.0954993	0.255859	0.0946237	0.267917	0.415686	0.157571	-2.66592
TGME49_292080 |	29.68	32.76	42.18	20.97	15.73	TGME49_292080 |	organism=Toxoplasma_gondii_ME49 | product=leucyl-tRNA synthetase | location=TGME49_chrIX:4536660-4548159(+) | length=1259 | sequence_SO=chromosome | SO=protein_coding	292080 |	15	31.21	33.27	41.7	21.84	15.01	TGME49_292080 |	organism=Toxoplasma_gondii_ME49 | product=leucyl-tRNA synthetase | location=TGME49_chrIX:4536660-4548159(+) | length=1259 | sequence_SO=chromosome | SO=protein_coding	292080 |	14	0.21677	0.343558	0.253513	0.413047	0.242103	0.253513	0.229087	0.246604	0.230415	0.274774	-1.86368
TGME49_255190 |	29.56	35.23	40.56	23.74	15.46	TGME49_255190 |	organism=Toxoplasma_gondii_ME49 | product=myosin C | location=TGME49_chrVIIb:5017832-5025813(+) | length=1171 | sequence_SO=chromosome | SO=protein_coding	255190 |	16	25.76	31.65	37.23	21.35	12.3	TGME49_255190 |	organism=Toxoplasma_gondii_ME49 | product=myosin C | location=TGME49_chrVIIb:5017832-5025813(+) | length=1171 | sequence_SO=chromosome | SO=protein_coding	255190 |	11	0.401791	0.57544	0.440555	0.636796	0.685488	0.559758	0.679204	0.524808	0.173763	0.56298	-0.828845
TGME49_277500 |	29.55	32.97	65.55	43.28	37.18	TGME49_277500 |	organism=Toxoplasma_gondii_ME49 | product=26S proteasome regulatory subunit 7, putative | location=TGME49_chrXII:6660694-6665364(+) | length=476 | sequence_SO=chromosome | SO=protein_coding	277500 |	17	24.94	29.7	70.8	46.85	31.51	TGME49_277500 |	organism=Toxoplasma_gondii_ME49 | product=26S proteasome regulatory subunit 7, putative | location=TGME49_chrXII:6660694-6665364(+) | length=476 | sequence_SO=chromosome | SO=protein_coding	277500 |	16	0.220801	0.337287	0.18197	0.299226	0.353183	0.30761	0.363078	0.322107	0.201659	0.298158	-1.74585
TGME49_243960 |	29.48	31.26	45.55	33.63	23.34	TGME49_243960 |	organism=Toxoplasma_gondii_ME49 | product=nuclear transport factor 2 (ntf2) domain-containing protein | location=TGME49_chrVI:2913145-2919586(-) | length=797 | sequence_SO=chromosome | SO=protein_coding	243960 |	14	31.55	32.85	41.53	29.86	27.48	TGME49_243960 |	organism=Toxoplasma_gondii_ME49 | product=nuclear transport factor 2 (ntf2) domain-containing protein | location=TGME49_chrVI:2913145-2919586(-) | length=797 | sequence_SO=chromosome | SO=protein_coding	243960 |	16	0.244343	0.11272	0.233346	0.114815	0.203236	0.313329	0.265461	0.390841	0.374525	0.234761	-2.09073
TGME49_203310 |	29.32	30.71	71.61	60.17	50	TGME49_203310 |	organism=Toxoplasma_gondii_ME49 | product=dense granule protein GRA7 (GRA7) | location=TGME49_chrVIIa:2604424-2605134(+) | length=236 | sequence_SO=chromosome | SO=protein_coding	203310 |	24	23.34	24.23	64.83	54.66	49.58	TGME49_203310 |	organism=Toxoplasma_gondii_ME49 | product=dense granule protein GRA7 (GRA7) | location=TGME49_chrVIIa:2604424-2605134(+) | length=236 | sequence_SO=chromosome | SO=protein_coding	203310 |	20	0.235505	0.0981748	0.207014	0.0972747	0.265461	0.16293	0.316228	0.212814	0.361423	0.199425	-2.32608
TGME49_247500 |	29.27	33.06	53.74	29.89	20.4	TGME49_247500 |	organism=Toxoplasma_gondii_ME49 | product=acyl-CoA dehydrogenase, middle domain-containing protein | location=TGME49_chrXII:3376763-3381829(-) | length=696 | sequence_SO=chromosome | SO=protein_coding	247500 |	13	16.39	18.47	43.25	22.27	16.24	TGME49_247500 |	organism=Toxoplasma_gondii_ME49 | product=acyl-CoA dehydrogenase, middle domain-containing protein | location=TGME49_chrXII:3376763-3381829(-) | length=696 | sequence_SO=chromosome | SO=protein_coding	247500 |	9	8.79023	5.97035	8.3946	4.48745	7.72681	7.37904	10.5682	10.5682	0.246058	7.98561	2.9974
TGME49_287500 |	29.25	34.1	62.95	38.67	32.55	TGME49_287500 |	organism=Toxoplasma_gondii_ME49 | product=T complex chaperonin, putative | location=TGME49_chrV:565764-571057(-) | length=556 | sequence_SO=chromosome | SO=protein_coding	287500 |	17	32.29	33.96	67.99	49.1	37.41	TGME49_287500 |	organism=Toxoplasma_gondii_ME49 | product=T complex chaperonin, putative | location=TGME49_chrV:565764-571057(-) | length=556 | sequence_SO=chromosome | SO=protein_coding	287500 |	19	0.349945	0.648634	0.376704	0.724436	0.188799	0.325087	0.275423	0.457088	0.411033	0.418265	-1.25751
TGME49_235930 |	29.22	29.9	65.09	40.7	29.65	TGME49_235930 |	organism=Toxoplasma_gondii_ME49 | product=domain K- type RNA binding proteins family protein | location=TGME49_chrX:5186140-5192433(+) | length=570 | sequence_SO=chromosome | SO=protein_coding	235930 |	14	34.76	35.21	61.23	38.07	34.21	TGME49_235930 |	organism=Toxoplasma_gondii_ME49 | product=domain K- type RNA binding proteins family protein | location=TGME49_chrX:5186140-5192433(+) | length=570 | sequence_SO=chromosome | SO=protein_coding	235930 |	17	0.265461	0.265461	0.21677	0.263027	0.366438	0.267917	0.356451	0.255859	0.171415	0.282173	-1.82535
TGME49_216790 |	29.16	31.52	61.99	36.54	26.75	TGME49_216790 |	organism=Toxoplasma_gondii_ME49 | product=ATP-binding cassette sub-family E member 1, putative | location=TGME49_chrXI:5880378-5887037(-) | length=613 | sequence_SO=chromosome | SO=protein_coding	216790 |	15	23.94	25.15	48.45	28.06	22.19	TGME49_216790 |	organism=Toxoplasma_gondii_ME49 | product=ATP-binding cassette sub-family E member 1, putative | location=TGME49_chrXI:5880378-5887037(-) | length=613 | sequence_SO=chromosome | SO=protein_coding	216790 |	13	0.946237	0.912011	0.946237	0.903649	0.534564	0.328095	0.648634	0.416869	0.338872	0.704537	-0.505252
TGME49_231960 |	29.15	30.14	29.15	20.22	14.76	TGME49_231960 |	organism=Toxoplasma_gondii_ME49 | product=omega secalin, putative | location=TGME49_chrVIII:1670549-1676797(-) | length=1904 | sequence_SO=chromosome | SO=protein_coding	231960 |	16	17.04	18.66	26.52	11.82	10.66	TGME49_231960 |	organism=Toxoplasma_gondii_ME49 | product=omega secalin, putative | location=TGME49_chrVIII:1670549-1676797(-) | length=1904 | sequence_SO=chromosome | SO=protein_coding	231960 |	9	0.380189	0.409261	0.465586	0.505825	0.383707	0.328095	0.409261	0.343558	0.137549	0.403185	-1.31049
TGME49_270510 |	29.12	29.74	50.3	32.1	22.63	TGME49_270510 |	organism=Toxoplasma_gondii_ME49 | product=asparaginyl-tRNA synthetase (NOB+tRNA synthase) | location=TGME49_chrVIII:5220893-5224199(+) | length=676 | sequence_SO=chromosome | SO=protein_coding	270510 |	15	22.4	23.01	45.27	27.37	16.86	TGME49_270510 |	organism=Toxoplasma_gondii_ME49 | product=asparaginyl-tRNA synthetase (NOB+tRNA synthase) | location=TGME49_chrVIII:5220893-5224199(+) | length=676 | sequence_SO=chromosome | SO=protein_coding	270510 |	12	0.155597	0.440555	0.151356	0.440555	0.218776	0.487529	0.21677	0.483059	0.436043	0.324275	-1.62471
TGME49_305860 |	29.11	30.62	72.63	50.09	34.45	TGME49_305860 |	organism=Toxoplasma_gondii_ME49 | product=calcium-dependent protein kinase CDPK3 (CDPK3) | location=TGME49_chrIX:5629850-5637411(+) | length=537 | sequence_SO=chromosome | SO=protein_coding	305860 |	17	24.51	26.59	64.62	44.13	36.5	TGME49_305860 |	organism=Toxoplasma_gondii_ME49 | product=calcium-dependent protein kinase CDPK3 (CDPK3) | location=TGME49_chrIX:5629850-5637411(+) | length=537 | sequence_SO=chromosome | SO=protein_coding	305860 |	15	0.539511	0.554626	0.57544	0.549541	0.444631	0.474242	0.465586	0.524808	0.0870911	0.516048	-0.954423
TGME49_289580 |	29.09	29.39	64.91	46.49	38.82	TGME49_289580 |	organism=Toxoplasma_gondii_ME49 | product=strictosidine synthase subfamily protein | location=TGME49_chrIX:3332822-3338264(-) | length=456 | sequence_SO=chromosome | SO=protein_coding	289580 |	16	18.66	19.53	64.04	32.24	26.32	TGME49_289580 |	organism=Toxoplasma_gondii_ME49 | product=strictosidine synthase subfamily protein | location=TGME49_chrIX:3332822-3338264(-) | length=456 | sequence_SO=chromosome | SO=protein_coding	289580 |	10	0.272898	0.376704	0.328095	0.496592	0.642688	0.529663	0.685488	0.549541	0.284729	0.485209	-1.04332
TGME49_233460 |	29.08	29.43	81.55	75	69.05	TGME49_233460 |	organism=Toxoplasma_gondii_ME49 | product=SAG-related sequence SRS29B (SRS29B) | location=TGME49_chrVIII:2664481-2665491(+) | length=336 | sequence_SO=chromosome | SO=protein_coding	233460 |	29	27.97	27.97	80.06	72.02	69.05	TGME49_233460 |	organism=Toxoplasma_gondii_ME49 | product=SAG-related sequence SRS29B (SRS29B) | location=TGME49_chrVIII:2664481-2665491(+) | length=336 | sequence_SO=chromosome | SO=protein_coding	233460 |	25	0.448745	0.57544	0.380189	0.49204	0.291072	0.524808	0.291072	0.524808	0.231572	0.441022	-1.18108
TGME49_249270 |	29.01	33.53	55.03	36.38	29.25	TGME49_249270 |	organism=Toxoplasma_gondii_ME49 | product=protein disulfide isomerase-related protein (provisional), putative | location=TGME49_chrXII:4417115-4422515(+) | length=547 | sequence_SO=chromosome | SO=protein_coding	249270 |	17	24.31	28.66	57.22	42.41	31.63	TGME49_249270 |	organism=Toxoplasma_gondii_ME49 | product=protein disulfide isomerase-related protein (provisional), putative | location=TGME49_chrXII:4417115-4422515(+) | length=547 | sequence_SO=chromosome | SO=protein_coding	249270 |	17	0.113763	0.246604	0.12942	0.285759	0.0946237	0.244343	0.115878	0.316228	0.429841	0.193327	-2.37088
TGME49_219320 |	28.99	29.76	54.29	41.3	35.73	TGME49_219320 |	organism=Toxoplasma_gondii_ME49 | product=acid phosphatase GAP50 (GAP50) | location=TGME49_chrXII:969240-972134(-) | length=431 | sequence_SO=chromosome | SO=protein_coding	219320 |	22	23.62	24.09	53.36	42.92	34.57	TGME49_219320 |	organism=Toxoplasma_gondii_ME49 | product=acid phosphatase GAP50 (GAP50) | location=TGME49_chrXII:969240-972134(-) | length=431 | sequence_SO=chromosome | SO=protein_coding	219320 |	22	0.359749	0.448745	0.409261	0.505825	0.416869	0.529663	0.436516	0.534564	0.128786	0.455149	-1.13559
TGME49_253430 |	28.97	29.7	58.33	32.82	27.89	TGME49_253430 |	organism=Toxoplasma_gondii_ME49 | product=asparagine synthetase, putative | location=TGME49_chrIII:943203-949862(+) | length=588 | sequence_SO=chromosome | SO=protein_coding	253430 |	14	21.18	21.68	51.19	24.32	24.32	TGME49_253430 |	organism=Toxoplasma_gondii_ME49 | product=asparagine synthetase, putative | location=TGME49_chrIII:943203-949862(+) | length=588 | sequence_SO=chromosome | SO=protein_coding	253430 |	13	0.277971	0.258226	0.30761	0.285759	0.524808	0.580764	0.570164	0.630957	0.349363	0.429532	-1.21916
TGME49_252220 |	28.95	34.48	69.2	41.59	29.73	TGME49_252220 |	organism=Toxoplasma_gondii_ME49 | product=tetratricopeptide repeat domain containing protein | location=TGME49_chrIII:408827-414881(+) | length=565 | sequence_SO=chromosome | SO=protein_coding	252220 |	15	32.44	33.59	65.66	42.48	36.46	TGME49_252220 |	organism=Toxoplasma_gondii_ME49 | product=tetratricopeptide repeat domain containing protein | location=TGME49_chrIII:408827-414881(+) | length=565 | sequence_SO=chromosome | SO=protein_coding	252220 |	19	0.260615	0.178649	0.222843	0.148594	0.0510505	0.18197	0.0496592	0.214783	0.443002	0.163521	-2.61246
TGME49_231850 |	28.85	29.84	87.61	78.25	70.39	TGME49_231850 |	organism=Toxoplasma_gondii_ME49 | product=serine-threonine phosophatase 2C (PP2C) | location=TGME49_chrVIII:1587255-1591609(+) | length=331 | sequence_SO=chromosome | SO=protein_coding	231850 |	21	24.46	24.85	78.55	67.37	63.44	TGME49_231850 |	organism=Toxoplasma_gondii_ME49 | product=serine-threonine phosophatase 2C (PP2C) | location=TGME49_chrVIII:1587255-1591609(+) | length=331 | sequence_SO=chromosome | SO=protein_coding	231850 |	26	0.258226	0.288403	0.205116	0.244343	0.136773	0.149969	0.141906	0.15417	0.283913	0.197363	-2.34107
TGME49_313080 |	28.82	31.97	67.47	43.08	35.38	TGME49_313080 |	organism=Toxoplasma_gondii_ME49 | product=hypothetical protein | location=TGME49_chrXI:3085561-3086928(-) | length=455 | sequence_SO=chromosome | SO=protein_coding	313080 |	17	31.49	33.34	61.54	47.03	34.95	TGME49_313080 |	organism=Toxoplasma_gondii_ME49 | product=hypothetical protein | location=TGME49_chrXI:3085561-3086928(-) | length=455 | sequence_SO=chromosome | SO=protein_coding	313080 |	19	0.515229	0.630957	0.436516	0.60256	0.226986	0.363078	0.253513	0.42462	0.321731	0.431682	-1.21196
TGME49_310010 |	28.81	30.24	32.04	18.74	15.28	TGME49_310010 |	organism=Toxoplasma_gondii_ME49 | product=rhoptry neck protein RON1 (RON1) | location=TGME49_chrXI:1006816-1012072(+) | length=1158 | sequence_SO=chromosome | SO=protein_coding	310010 |	13	17.81	19.01	36.27	15.2	10.79	TGME49_310010 |	organism=Toxoplasma_gondii_ME49 | product=rhoptry neck protein RON1 (RON1) | location=TGME49_chrXI:1006816-1012072(+) | length=1158 | sequence_SO=chromosome | SO=protein_coding	310010 |	9	0.457088	0.666807	0.515229	0.731139	0.461318	0.428549	0.398107	0.405508	0.229503	0.507968	-0.97719
TGME49_283850 |	28.74	31.16	67.4	41.55	30.82	TGME49_283850 |	organism=Toxoplasma_gondii_ME49 | product=peptidyl-prolyl cis-trans isomerase | location=TGME49_chrV:2913986-2921224(-) | length=503 | sequence_SO=chromosome | SO=protein_coding	283850 |	14	25.52	26.94	72.56	53.08	38.77	TGME49_283850 |	organism=Toxoplasma_gondii_ME49 | product=peptidyl-prolyl cis-trans isomerase | location=TGME49_chrV:2913986-2921224(-) | length=503 | sequence_SO=chromosome | SO=protein_coding	283850 |	17	0.331131	0.263027	0.340408	0.272898	0.30761	0.331131	0.346737	0.376704	0.111171	0.321206	-1.63843
TGME49_222380 |	28.7	31.41	34.79	20.14	12.82	TGME49_222380 |	organism=Toxoplasma_gondii_ME49 | product=importin-beta N-terminal domain-containing protein | location=TGME49_chrII:1087760-1096839(+) | length=1147 | sequence_SO=chromosome | SO=protein_coding	222380 |	14	32.26	35.67	35.22	20.58	17.52	TGME49_222380 |	organism=Toxoplasma_gondii_ME49 | product=importin-beta N-terminal domain-containing protein | location=TGME49_chrII:1087760-1096839(+) | length=1147 | sequence_SO=chromosome | SO=protein_coding	222380 |	18	0.529663	0.954993	0.654636	1.23595	0.457088	0.383707	0.510505	0.465586	0.426317	0.649016	-0.623675
TGME49_258550 |	28.62	30.17	82.13	62.89	58.76	TGME49_258550 |	organism=Toxoplasma_gondii_ME49 | product=SAG-related sequence SRS28 (SRS28) | location=TGME49_chrVIIb:3342513-3343517(+) | length=291 | sequence_SO=chromosome | SO=protein_coding	258550 |	35	39.42	40.49	82.47	58.76	58.76	TGME49_258550 |	organism=Toxoplasma_gondii_ME49 | product=SAG-related sequence SRS28 (SRS28) | location=TGME49_chrVIIb:3342513-3343517(+) | length=291 | sequence_SO=chromosome | SO=protein_coding	258550 |	46	2.65461	2.33346	2.99226	3.01995	3.69828	3.69828	2.33346	2.0893	0.201342	2.85245	1.5122
TGME49_289650 |	28.61	29.76	40.62	31.31	28.95	TGME49_289650 |	organism=Toxoplasma_gondii_ME49 | product=PEP-carboxykinase I | location=TGME49_chrIX:3365112-3368307(+) | length=677 | sequence_SO=chromosome | SO=protein_coding	289650 |	15	22.57	22.99	47.42	32.79	24.22	TGME49_289650 |	organism=Toxoplasma_gondii_ME49 | product=PEP-carboxykinase I | location=TGME49_chrIX:3365112-3368307(+) | length=677 | sequence_SO=chromosome | SO=protein_coding	289650 |	14	0.293765	0.248886	0.30479	0.251189	0.322107	0.366438	0.325087	0.353183	0.13021	0.30818	-1.69815
TGME49_232710 |	28.59	29.24	75.29	58.3	57.92	TGME49_232710 |	organism=Toxoplasma_gondii_ME49 | product=ribosomal protein RPS3A (RPS3A) | location=TGME49_chrVIII:2235909-2237297(+) | length=259 | sequence_SO=chromosome | SO=protein_coding	232710 |	21	25.44	25.62	74.52	60.62	46.72	TGME49_232710 |	organism=Toxoplasma_gondii_ME49 | product=ribosomal protein RPS3A (RPS3A) | location=TGME49_chrVIII:2235909-2237297(+) | length=259 | sequence_SO=chromosome | SO=protein_coding	232710 |	21	0.0928966	0.118032	0.0972747	0.136773	0.0487529	0.183654	0.0539511	0.21677	0.465744	0.118513	-3.07688
TGME49_311230 |	28.56	34.01	28	7.932	4.264	TGME49_311230 |	organism=Toxoplasma_gondii_ME49 | product=hypothetical protein | location=TGME49_chrXI:1880862-1900195(+) | length=4690 | sequence_SO=chromosome | SO=protein_coding	311230 |	15	37.44	41.97	27.08	8.507	5.885	TGME49_311230 |	organism=Toxoplasma_gondii_ME49 | product=hypothetical protein | location=TGME49_chrXI:1880862-1900195(+) | length=4690 | sequence_SO=chromosome | SO=protein_coding	311230 |	18	0.420727	0.353183	0.394457	0.343558	0.313329	0.210863	0.398107	0.299226	0.185312	0.341681	-1.54928
TGME49_210690 |	28.48	28.68	76.56	51.17	46.09	TGME49_210690 |	organism=Toxoplasma_gondii_ME49 | product=ribosomal protein RPS6 (RPS6) | location=TGME49_chrIV:2156530-2158101(+) | length=256 | sequence_SO=chromosome | SO=protein_coding	210690 |	20	24.08	25.04	69.92	51.17	44.53	TGME49_210690 |	organism=Toxoplasma_gondii_ME49 | product=ribosomal protein RPS6 (RPS6) | location=TGME49_chrIV:2156530-2158101(+) | length=256 | sequence_SO=chromosome | SO=protein_coding	210690 |	19	0.115878	0.136773	0.118032	0.149969	0.152757	0.134276	0.194089	0.167494	0.166679	0.146158	-2.7744
TGME49_316520 |	28.47	30.88	43.42	26.03	16.05	TGME49_316520 |	organism=Toxoplasma_gondii_ME49 | product=1,4-alpha-glucan-branching enzyme | location=TGME49_chrXI:5365070-5374873(-) | length=972 | sequence_SO=chromosome | SO=protein_coding	316520 |	13	33.64	36.97	46.6	21.6	19.96	TGME49_316520 |	organism=Toxoplasma_gondii_ME49 | product=1,4-alpha-glucan-branching enzyme | location=TGME49_chrXI:5365070-5374873(-) | length=972 | sequence_SO=chromosome | SO=protein_coding	316520 |	18	2.80543	3.34195	2.05116	1.88799	3.94457	5.29664	3.28095	3.76704	0.311172	3.29697	1.72114
TGME49_240870 |	28.3	32.79	43.94	23.38	17.64	TGME49_240870 |	organism=Toxoplasma_gondii_ME49 | product=beta adaptin protein, putative | location=TGME49_chrVI:1486135-1499617(+) | length=924 | sequence_SO=chromosome | SO=protein_coding	240870 |	15	33.08	35.87	48.48	27.38	16.77	TGME49_240870 |	organism=Toxoplasma_gondii_ME49 | product=beta adaptin protein, putative | location=TGME49_chrVI:1486135-1499617(+) | length=924 | sequence_SO=chromosome | SO=protein_coding	240870 |	15	0.413047	0.465586	0.519996	0.608135	0.270396	0.409261	0.277971	0.448745	0.24952	0.426642	-1.2289
TGME49_261010 |	28.29	31.4	75.55	56.48	49.88	TGME49_261010 |	organism=Toxoplasma_gondii_ME49 | product=tat-binding family protein, putative | location=TGME49_chrVIIb:1973639-1978870(-) | length=409 | sequence_SO=chromosome | SO=protein_coding	261010 |	15	36.93	38.75	85.82	66.26	50.12	TGME49_261010 |	organism=Toxoplasma_gondii_ME49 | product=tat-binding family protein, putative | location=TGME49_chrVIIb:1973639-1978870(-) | length=409 | sequence_SO=chromosome | SO=protein_coding	261010 |	20	0.293765	0.194089	0.313329	0.205116	0.452898	0.452898	0.440555	0.452898	0.302055	0.350693	-1.51172
TGME49_214090 |	28.23	32.36	39.81	16.51	10.27	TGME49_214090 |	organism=Toxoplasma_gondii_ME49 | product=signal peptidase | location=TGME49_chrX:6018231-6030876(+) | length=1859 | sequence_SO=chromosome | SO=protein_coding	214090 |	14	30.19	34.6	44.32	14.69	11.94	TGME49_214090 |	organism=Toxoplasma_gondii_ME49 | product=signal peptidase | location=TGME49_chrX:6018231-6030876(+) | length=1859 | sequence_SO=chromosome | SO=protein_coding	214090 |	15	0.452898	0.363078	0.461318	0.366438	0.353183	0.270396	0.387258	0.293765	0.170448	0.368542	-1.4401
TGME49_299210 |	28.13	28.96	45.55	33.9	28.99	TGME49_299210 |	organism=Toxoplasma_gondii_ME49 | product=CTP synthase | location=TGME49_chrIII:2114631-2120417(+) | length=652 | sequence_SO=chromosome | SO=protein_coding	299210 |	15	24.46	25.95	51.69	30.98	28.83	TGME49_299210 |	organism=Toxoplasma_gondii_ME49 | product=CTP synthase | location=TGME49_chrIII:2114631-2120417(+) | length=652 | sequence_SO=chromosome | SO=protein_coding	299210 |	15	0.469894	0.654636	0.469894	0.648634	0.448745	0.47863	0.483059	0.510505	0.148719	0.5205	-0.942031
TGME49_207440 |	28.12	29.09	76.6	54.17	43.59	TGME49_207440 |	organism=Toxoplasma_gondii_ME49 | product=ribosomal protein RPS4 (RPS4) | location=TGME49_chrIb:62048-65198(-) | length=312 | sequence_SO=chromosome | SO=protein_coding	207440 |	24	24.34	25.77	67.31	51.6	31.41	TGME49_207440 |	organism=Toxoplasma_gondii_ME49 | product=ribosomal protein RPS4 (RPS4) | location=TGME49_chrIb:62048-65198(-) | length=312 | sequence_SO=chromosome | SO=protein_coding	207440 |	18	0.114815	0.138038	0.114815	0.135519	0.0648634	0.157036	0.0619441	0.159956	0.29834	0.118373	-3.07858
TGME49_269190 |	28.09	35.59	47.44	25.43	20.9	TGME49_269190 |	organism=Toxoplasma_gondii_ME49 | product=glyceraldehyde-3-phosphate dehydrogenase GAPDH2 (GAPDH2) | location=TGME49_chrVIII:6002854-6006768(-) | length=995 | sequence_SO=chromosome | SO=protein_coding	269190 |	20	39.68	43.47	53.57	35.78	32.96	TGME49_269190 |	organism=Toxoplasma_gondii_ME49 | product=glyceraldehyde-3-phosphate dehydrogenase GAPDH2 (GAPDH2) | location=TGME49_chrVIII:6002854-6006768(-) | length=995 | sequence_SO=chromosome | SO=protein_coding	269190 |	23	0.194089	0.235505	0.197697	0.244343	0.199526	0.134276	0.201372	0.134276	0.196601	0.192636	-2.37605
TGME49_202530 |	28	30.15	50.58	26.13	20.83	TGME49_202530 |	organism=Toxoplasma_gondii_ME49 | product=aspartate-tRNA ligase | location=TGME49_chrVIIa:3254640-3260430(-) | length=773 | sequence_SO=chromosome | SO=protein_coding	202530 |	13	34.85	36.4	58.73	33.25	27.68	TGME49_202530 |	organism=Toxoplasma_gondii_ME49 | product=aspartate-tRNA ligase | location=TGME49_chrVIIa:3254640-3260430(-) | length=773 | sequence_SO=chromosome | SO=protein_coding	202530 |	15	0.519996	0.231207	0.524808	0.229087	0.534564	0.293765	0.60256	0.275423	0.366971	0.401426	-1.31679
TGME49_232130 |	27.73	28.15	72.2	58.97	44.62	TGME49_232130 |	organism=Toxoplasma_gondii_ME49 | product=hypothetical protein | location=TGME49_chrVIII:1880729-1883888(+) | length=446 | sequence_SO=chromosome | SO=protein_coding	232130 |	15	19.63	19.76	56.95	38.34	31.61	TGME49_232130 |	organism=Toxoplasma_gondii_ME49 | product=hypothetical protein | location=TGME49_chrVIII:1880729-1883888(+) | length=446 | sequence_SO=chromosome | SO=protein_coding	232130 |	12	0.534564	0.30761	0.586138	0.331131	0.895365	0.325087	0.895365	0.343558	0.442614	0.527352	-0.923161
TGME49_242070 |	27.7	28.89	65.71	44.42	39.48	TGME49_242070 |	organism=Toxoplasma_gondii_ME49 | product=cAMP-dependent protein kinase regulatory subunit | location=TGME49_chrVI:1871928-1877303(-) | length=385 | sequence_SO=chromosome | SO=protein_coding	242070 |	18	28.67	30.55	72.73	43.38	39.48	TGME49_242070 |	organism=Toxoplasma_gondii_ME49 | product=cAMP-dependent protein kinase regulatory subunit | location=TGME49_chrVI:1871928-1877303(-) | length=385 | sequence_SO=chromosome | SO=protein_coding	242070 |	17	0.334195	0.328095	0.405508	0.420727	0.134276	0.194089	0.152757	0.214783	0.387322	0.273054	-1.87274
TGME49_306330 |	27.64	29.13	65.81	45.02	33.85	TGME49_306330 |	organism=Toxoplasma_gondii_ME49 | product=phospholipase | location=TGME49_chrIX:5968718-5971499(+) | length=582 | sequence_SO=chromosome | SO=protein_coding	306330 |	14	32.51	33.16	65.81	49.83	39.52	TGME49_306330 |	organism=Toxoplasma_gondii_ME49 | product=phospholipase | location=TGME49_chrIX:5968718-5971499(+) | length=582 | sequence_SO=chromosome | SO=protein_coding	306330 |	16	0.510505	0.353183	0.608135	0.409261	0.613762	0.448745	0.474242	0.337287	0.208744	0.46939	-1.09114
TGME49_308020 |	27.6	28.09	69.61	56.1	48.83	TGME49_308020 |	organism=Toxoplasma_gondii_ME49 | product=SAG-related sequence SRS57 (SRS57) | location=TGME49_chrXII:509133-510290(-) | length=385 | sequence_SO=chromosome | SO=protein_coding	308020 |	15	26.54	26.92	74.29	51.95	51.95	TGME49_308020 |	organism=Toxoplasma_gondii_ME49 | product=SAG-related sequence SRS57 (SRS57) | location=TGME49_chrXII:509133-510290(-) | length=385 | sequence_SO=chromosome | SO=protein_coding	308020 |	20	4.83059	4.83059	3.46737	3.66438	3.80189	4.61318	2.07014	2.42103	0.265076	3.7124	1.89235
TGME49_231600 |	27.56	32.45	44.05	20.1	15.14	TGME49_231600 |	organism=Toxoplasma_gondii_ME49 | product=HEAT repeat-containing protein | location=TGME49_chrVIII:1479924-1491169(-) | length=1169 | sequence_SO=chromosome | SO=protein_coding	231600 |	14	32.23	35.77	40.55	23.18	17.19	TGME49_231600 |	organism=Toxoplasma_gondii_ME49 | product=HEAT repeat-containing protein | location=TGME49_chrVIII:1479924-1491169(-) | length=1169 | sequence_SO=chromosome | SO=protein_coding	231600 |	15	0.197697	0.420727	0.210863	0.49204	0.49204	0.519996	0.519996	0.570164	0.315227	0.42794	-1.22452
TGME49_236650 |	27.55	28	54.91	38.73	32.18	TGME49_236650 |	organism=Toxoplasma_gondii_ME49 | product=DEAD (Asp-Glu-Ala-Asp) box polypeptide 17 (DDX17) | location=TGME49_chrX:5472440-5476058(-) | length=550 | sequence_SO=chromosome | SO=protein_coding	236650 |	15	22.08	23.2	53.09	34.55	25.64	TGME49_236650 |	organism=Toxoplasma_gondii_ME49 | product=DEAD (Asp-Glu-Ala-Asp) box polypeptide 17 (DDX17) | location=TGME49_chrX:5472440-5476058(-) | length=550 | sequence_SO=chromosome | SO=protein_coding	236650 |	12	0.334195	0.258226	0.322107	0.258226	0.224906	0.285759	0.253513	0.331131	0.136293	0.283508	-1.81854
TGME49_275690 |	27.54	30.93	50.39	23.48	19.18	TGME49_275690 |	organism=Toxoplasma_gondii_ME49 | product=ClpB, putative | location=TGME49_chrIII:268477-279998(+) | length=1022 | sequence_SO=chromosome | SO=protein_coding	275690 |	15	23.3	26.32	50.68	21.14	16.63	TGME49_275690 |	organism=Toxoplasma_gondii_ME49 | product=ClpB, putative | location=TGME49_chrIII:268477-279998(+) | length=1022 | sequence_SO=chromosome | SO=protein_coding	275690 |	13	0.214783	0.258226	0.235505	0.277971	0.313329	0.37325	0.313329	0.369828	0.186002	0.294528	-1.76353
TGME49_314100 |	27.53	28.13	55	31.55	30.86	TGME49_314100 |	organism=Toxoplasma_gondii_ME49 | product=tetratricopeptide repeat-containing protein | location=TGME49_chrXI:3919047-3925217(+) | length=580 | sequence_SO=chromosome | SO=protein_coding	314100 |	16	25.87	26	48.79	29.48	27.59	TGME49_314100 |	organism=Toxoplasma_gondii_ME49 | product=tetratricopeptide repeat-containing protein | location=TGME49_chrXI:3919047-3925217(+) | length=580 | sequence_SO=chromosome | SO=protein_coding	314100 |	13	0.319154	0.487529	0.380189	0.597035	0.322107	0.313329	0.387258	0.376704	0.231121	0.397913	-1.32948
TGME49_226380 |	27.3	28.78	73.81	60.85	45.77	TGME49_226380 |	organism=Toxoplasma_gondii_ME49 | product=hypothetical protein | location=TGME49_chrX:1675489-1676625(+) | length=378 | sequence_SO=chromosome | SO=protein_coding	226380 |	19	24.21	26.08	69.84	48.94	40.48	TGME49_226380 |	organism=Toxoplasma_gondii_ME49 | product=hypothetical protein | location=TGME49_chrX:1675489-1676625(+) | length=378 | sequence_SO=chromosome | SO=protein_coding	226380 |	15	0.809096	0.912011	1.18032	1.39316	0.660694	0.440555	0.724436	0.483059	0.373095	0.825416	-0.276807
TGME49_265120 |	27.19	33.02	43.62	20.48	15.42	TGME49_265120 |	organism=Toxoplasma_gondii_ME49 | product=rhoptry neck protein, putative | location=TGME49_chrIX:1753383-1759261(+) | length=1167 | sequence_SO=chromosome | SO=protein_coding	265120 |	14	20.5	24.01	38.13	15.42	11.4	TGME49_265120 |	organism=Toxoplasma_gondii_ME49 | product=rhoptry neck protein, putative | location=TGME49_chrIX:1753383-1759261(+) | length=1167 | sequence_SO=chromosome | SO=protein_coding	265120 |	11	5.70164	3.76704	6.98232	4.92039	6.60694	3.80189	5.70164	2.83139	0.27308	5.03916	2.33318
TGME49_314970 |	26.99	29.09	50.62	29.34	23.63	TGME49_314970 |	organism=Toxoplasma_gondii_ME49 | product=root hair defective 3 gtp-binding protein (rhd3) protein | location=TGME49_chrXI:4438092-4451489(-) | length=893 | sequence_SO=chromosome | SO=protein_coding	314970 |	14	29.27	32.12	47.26	30.91	25.64	TGME49_314970 |	organism=Toxoplasma_gondii_ME49 | product=root hair defective 3 gtp-binding protein (rhd3) protein | location=TGME49_chrXI:4438092-4451489(-) | length=893 | sequence_SO=chromosome | SO=protein_coding	314970 |	15	0.251189	0.496592	0.283139	0.505825	0.937562	0.912011	0.937562	0.912011	0.432322	0.654486	-0.611565
TGME49_217530 |	26.95	28.63	54.07	29.81	23.92	TGME49_217530 |	organism=Toxoplasma_gondii_ME49 | product=hypothetical protein | location=TGME49_chrXII:1891934-1894742(+) | length=577 | sequence_SO=chromosome | SO=protein_coding	217530 |	12	32.57	34.25	55.11	40.55	32.76	TGME49_217530 |	organism=Toxoplasma_gondii_ME49 | product=hypothetical protein | location=TGME49_chrXII:1891934-1894742(+) | length=577 | sequence_SO=chromosome | SO=protein_coding	217530 |	17	3.69828	3.25087	2.91072	2.77971	5.59758	2.0893	3.94457	1.48594	0.363917	3.21962	1.68689
TGME49_230350 |	26.82	29.27	40.43	15.15	13.48	TGME49_230350 |	organism=Toxoplasma_gondii_ME49 | product=hypothetical protein | location=TGME49_chrVIII:721426-733432(-) | length=1254 | sequence_SO=chromosome | SO=protein_coding	230350 |	13	22.42	26.17	31.18	12.68	9.809	TGME49_230350 |	organism=Toxoplasma_gondii_ME49 | product=hypothetical protein | location=TGME49_chrVIII:721426-733432(-) | length=1254 | sequence_SO=chromosome | SO=protein_coding	230350 |	11	0.586138	0.337287	0.544503	0.334195	1.04713	0.401791	0.963829	0.376704	0.460545	0.573947	-0.801011
TGME49_308890 |	26.78	33.7	35.01	9.035	4.274	TGME49_308890 |	organism=Toxoplasma_gondii_ME49 | product=transcription elongation factor SPT6 (SPT6) | location=TGME49_chrXI:333208-351035(+) | length=3276 | sequence_SO=chromosome | SO=protein_coding	308890 |	10	24.84	34.77	36.05	8.211	4.151	TGME49_308890 |	organism=Toxoplasma_gondii_ME49 | product=transcription elongation factor SPT6 (SPT6) | location=TGME49_chrXI:333208-351035(+) | length=3276 | sequence_SO=chromosome | SO=protein_coding	308890 |	10	0.765597	0.505825	0.679204	0.474242	0.625173	0.363078	0.519996	0.328095	0.264833	0.532651	-0.908737
TGME49_250820 |	26.74	27.75	37.02	21.11	14.88	TGME49_250820 |	organism=Toxoplasma_gondii_ME49 | product=hypothetical protein | location=TGME49_chrXII:5242184-5247719(+) | length=1156 | sequence_SO=chromosome | SO=protein_coding	250820 |	12	20.75	23.91	41.09	19.81	12.72	TGME49_250820 |	organism=Toxoplasma_gondii_ME49 | product=hypothetical protein | location=TGME49_chrXII:5242184-5247719(+) | length=1156 | sequence_SO=chromosome | SO=protein_coding	250820 |	11	0.461318	0.416869	0.496592	0.457088	0.772681	0.398107	0.772681	0.405508	0.282355	0.522606	-0.936206
TGME49_212300 |	26.73	28.9	55.64	35.29	30.01	TGME49_212300 |	organism=Toxoplasma_gondii_ME49 | product=hypothetical protein | location=TGME49_chrX:3932540-3937693(+) | length=683 | sequence_SO=chromosome | SO=protein_coding	212300 |	15	27.13	28.19	66.91	33.97	29.87	TGME49_212300 |	organism=Toxoplasma_gondii_ME49 | product=hypothetical protein | location=TGME49_chrX:3932540-3937693(+) | length=683 | sequence_SO=chromosome | SO=protein_coding	212300 |	14	0.539511	0.847227	0.440555	0.787046	0.519996	0.559758	0.57544	0.630957	0.210892	0.612561	-0.707074
TGME49_247510 |	26.71	27.11	59.58	50.13	38.32	TGME49_247510 |	organism=Toxoplasma_gondii_ME49 | product=fructose-bisphospatase II | location=TGME49_chrXII:3385801-3389686(+) | length=381 | sequence_SO=chromosome | SO=protein_coding	247510 |	15	22.27	25.13	61.68	53.81	41.21	TGME49_247510 |	organism=Toxoplasma_gondii_ME49 | product=fructose-bisphospatase II | location=TGME49_chrXII:3385801-3389686(+) | length=381 | sequence_SO=chromosome | SO=protein_coding	247510 |	16	0.337287	0.903649	0.334195	0.903649	0.505825	0.666807	0.452898	0.608135	0.359198	0.589056	-0.763524
TGME49_297060 |	26.67	28.9	69.62	60.18	51.33	TGME49_297060 |	organism=Toxoplasma_gondii_ME49 | product=phosphoglycerate mutase PGMII (PGMII) | location=TGME49_chrII:1510431-1514312(-) | length=339 | sequence_SO=chromosome | SO=protein_coding	297060 |	23	28.25	29.84	65.49	52.8	51.62	TGME49_297060 |	organism=Toxoplasma_gondii_ME49 | product=phosphoglycerate mutase PGMII (PGMII) | location=TGME49_chrII:1510431-1514312(-) | length=339 | sequence_SO=chromosome | SO=protein_coding	297060 |	27	0.0912011	0.291072	0.0954993	0.299226	0.194089	0.409261	0.205116	0.448745	0.487753	0.254276	-1.97553
TGME49_297745 |	26.65	32.11	28.86	6.905	3.62	TGME49_297745 |	organism=Toxoplasma_gondii_ME49 | product=hypothetical protein | location=TGME49_chrII:1962653-1979374(-) | length=3867 | sequence_SO=chromosome | SO=protein_coding	297745 |	11	38.41	44.84	32.3	9.982	6.491	TGME49_297745 |	organism=Toxoplasma_gondii_ME49 | product=hypothetical protein | location=TGME49_chrII:1962653-1979374(-) | length=3867 | sequence_SO=chromosome | SO=protein_coding	297745 |	18	0.440555	0.337287	0.524808	0.383707	0.586138	0.267917	0.501187	0.235505	0.286342	0.409638	-1.28758
TGME49_321500 |	26.63	26.67	62.74	53.47	38.74	TGME49_321500 |	organism=Toxoplasma_gondii_ME49 | product=RNA recognition motif-containing protein | location=TGME49_chrIb:1763330-1766835(+) | length=475 | sequence_SO=chromosome | SO=protein_coding	321500 |	19	25.96	28.5	66.95	53.89	44.84	TGME49_321500 |	organism=Toxoplasma_gondii_ME49 | product=RNA recognition motif-containing protein | location=TGME49_chrIb:1763330-1766835(+) | length=475 | sequence_SO=chromosome | SO=protein_coding	321500 |	18	0.296483	0.239883	0.291072	0.235505	0.133045	0.258226	0.144544	0.275423	0.251149	0.234273	-2.09374
TGME49_201780 |	26.61	29.58	32.77	25.75	21.33	TGME49_201780 |	organism=Toxoplasma_gondii_ME49 | product=microneme protein MIC2 (MIC2) | location=TGME49_chrVIIa:3794121-3797385(-) | length=769 | sequence_SO=chromosome | SO=protein_coding	201780 |	19	23.04	25.73	37.84	27.83	18.08	TGME49_201780 |	organism=Toxoplasma_gondii_ME49 | product=microneme protein MIC2 (MIC2) | location=TGME49_chrVIIa:3794121-3797385(-) | length=769 | sequence_SO=chromosome | SO=protein_coding	201780 |	13	2.37684	0.981748	1.70608	0.809096	1.77011	1.35519	1.57036	1.09648	0.325736	1.45824	0.544226
TGME49_267330 |	26.53	27.88	53.61	26.29	22.94	TGME49_267330 |	organism=Toxoplasma_gondii_ME49 | product=fumarate hydratase | location=TGME49_chrIX:710487-716309(+) | length=776 | sequence_SO=chromosome | SO=protein_coding	267330 |	13	32.81	35.06	48.2	31.44	27.06	TGME49_267330 |	organism=Toxoplasma_gondii_ME49 | product=fumarate hydratase | location=TGME49_chrIX:710487-716309(+) | length=776 | sequence_SO=chromosome | SO=protein_coding	267330 |	16	0.205116	0.231207	0.226986	0.265461	0.299226	0.570164	0.328095	0.60256	0.42995	0.341102	-1.55173
TGME49_248340 |	26.43	26.87	83.84	68.12	65.94	TGME49_248340 |	organism=Toxoplasma_gondii_ME49 | product=GTP-binding nuclear protein ran/tc4 | location=TGME49_chrXII:3816745-3819802(+) | length=229 | sequence_SO=chromosome | SO=protein_coding	248340 |	21	26.45	26.93	76.86	62.88	62.88	TGME49_248340 |	organism=Toxoplasma_gondii_ME49 | product=GTP-binding nuclear protein ran/tc4 | location=TGME49_chrXII:3816745-3819802(+) | length=229 | sequence_SO=chromosome | SO=protein_coding	248340 |	22	0.267917	0.337287	0.258226	0.346737	0.255859	0.387258	0.301995	0.474242	0.214295	0.32869	-1.6052
TGME49_258870 |	26.34	28.34	42.79	23.25	21.29	TGME49_258870 |	organism=Toxoplasma_gondii_ME49 | product=hypothetical protein | location=TGME49_chrVIIb:3113152-3117834(-) | length=916 | sequence_SO=chromosome | SO=protein_coding	258870 |	14	23.5	25.16	38.97	24.02	20.96	TGME49_258870 |	organism=Toxoplasma_gondii_ME49 | product=hypothetical protein | location=TGME49_chrVIIb:3113152-3117834(-) | length=916 | sequence_SO=chromosome | SO=protein_coding	258870 |	14	3.04789	1.2942	2.208	1.09648	3.87258	2.10863	2.05116	1	0.446072	2.08487	1.05996
TGME49_288650 |	26.33	26.87	64.91	45.18	34.86	TGME49_288650 |	organism=Toxoplasma_gondii_ME49 | product=dense granule protein GRA12 (GRA12) | location=TGME49_chrIX:2656853-2658646(-) | length=436 | sequence_SO=chromosome | SO=protein_coding	288650 |	22	31.39	31.82	62.39	47.94	41.97	TGME49_288650 |	organism=Toxoplasma_gondii_ME49 | product=dense granule protein GRA12 (GRA12) | location=TGME49_chrIX:2656853-2658646(-) | length=436 | sequence_SO=chromosome | SO=protein_coding	288650 |	24	0.648634	0.346737	0.619441	0.337287	0.831764	0.731139	0.751623	0.613762	0.27745	0.610048	-0.713004
TGME49_202370 |	26.13	27.19	72.2	40.11	37.13	TGME49_202370 |	organism=Toxoplasma_gondii_ME49 | product=T-complex protein 1, epsilon subunit (TCP-1-epsilon), putative | location=TGME49_chrVIIa:3385050-3391970(+) | length=536 | sequence_SO=chromosome | SO=protein_coding	202370 |	18	26.23	26.91	67.54	43.28	40.3	TGME49_202370 |	organism=Toxoplasma_gondii_ME49 | product=T-complex protein 1, epsilon subunit (TCP-1-epsilon), putative | location=TGME49_chrVIIa:3385050-3391970(+) | length=536 | sequence_SO=chromosome | SO=protein_coding	202370 |	16	0.316228	0.524808	0.363078	0.597035	0.47863	0.432514	0.49204	0.428549	0.18405	0.45411	-1.13889
TGME49_214350 |	26.11	26.96	77.02	52.02	45.71	TGME49_214350 |	organism=Toxoplasma_gondii_ME49 | product=GTP-binding protein, putative | location=TGME49_chrX:6260711-6264729(+) | length=396 | sequence_SO=chromosome | SO=protein_coding	214350 |	17	31.02	32.13	65.66	50.25	47.22	TGME49_214350 |	organism=Toxoplasma_gondii_ME49 | product=GTP-binding protein, putative | location=TGME49_chrX:6260711-6264729(+) | length=396 | sequence_SO=chromosome | SO=protein_coding	214350 |	16	0.237684	0.580764	0.328095	0.824138	0.21677	0.409261	0.218776	0.436516	0.48549	0.406501	-1.29867
TGME49_308840 |	26.11	26.23	55.93	43.43	37.08	TGME49_308840 |	organism=Toxoplasma_gondii_ME49 | product=SAG-related sequence SRS51 (SRS51) | location=TGME49_chrXI:294822-296797(+) | length=472 | sequence_SO=chromosome | SO=protein_coding	308840 |	22	19.86	20.05	50	41.74	41.74	TGME49_308840 |	organism=Toxoplasma_gondii_ME49 | product=SAG-related sequence SRS51 (SRS51) | location=TGME49_chrXI:294822-296797(+) | length=472 | sequence_SO=chromosome | SO=protein_coding	308840 |	18	0.544503	0.597035	0.331131	0.37325	0.946237	1.31826	0.636796	0.903649	0.437966	0.706357	-0.50153
TGME49_288830 |	26.03	26.95	56.32	32.27	26.79	TGME49_288830 |	organism=Toxoplasma_gondii_ME49 | product=NADH dehydrogenase (NDH2-II) | location=TGME49_chrIX:2754569-2762254(+) | length=657 | sequence_SO=chromosome | SO=protein_coding	288830 |	12	20.1	20.74	49.92	29.22	24.66	TGME49_288830 |	organism=Toxoplasma_gondii_ME49 | product=NADH dehydrogenase (NDH2-II) | location=TGME49_chrIX:2754569-2762254(+) | length=657 | sequence_SO=chromosome | SO=protein_coding	288830 |	13	0.487529	0.529663	0.630957	0.698232	0.457088	0.405508	0.483059	0.420727	0.186108	0.514095	-0.959892
TGME49_263300 |	25.97	26.7	71.38	56.9	46.55	TGME49_263300 |	organism=Toxoplasma_gondii_ME49 | product=eukaryotic porin protein | location=TGME49_chrVIIb:643032-646756(-) | length=290 | sequence_SO=chromosome | SO=protein_coding	263300 |	15	25.39	26.14	79.31	64.48	41.72	TGME49_263300 |	organism=Toxoplasma_gondii_ME49 | product=eukaryotic porin protein | location=TGME49_chrVIIb:643032-646756(-) | length=290 | sequence_SO=chromosome | SO=protein_coding	263300 |	14	0.220801	0.398107	0.248886	0.444631	0.144544	0.343558	0.172187	0.42462	0.36813	0.299667	-1.73857
TGME49_239510 |	25.89	26.47	89.44	59.53	52.2	TGME49_239510 |	organism=Toxoplasma_gondii_ME49 | product=hypothetical protein | location=TGME49_chrVI:726949-729586(+) | length=341 | sequence_SO=chromosome | SO=protein_coding	239510 |	20	22.18	22.65	80.06	67.16	61.58	TGME49_239510 |	organism=Toxoplasma_gondii_ME49 | product=hypothetical protein | location=TGME49_chrVI:726949-729586(+) | length=341 | sequence_SO=chromosome | SO=protein_coding	239510 |	23	16.5959	12.2462	9.2045	6.36796	23.1206	22.9087	17.2187	14.5881	0.366681	15.2813	3.9337
TGME49_290960 |	25.78	30.25	45.44	17.92	11.62	TGME49_290960 |	organism=Toxoplasma_gondii_ME49 | product=pyruvate phosphate dikinase, pep/pyruvate binding domain-containing protein | location=TGME49_chrIX:3984474-4001025(+) | length=1239 | sequence_SO=chromosome | SO=protein_coding	290960 |	12	19.91	24.98	42.45	20.66	13.72	TGME49_290960 |	organism=Toxoplasma_gondii_ME49 | product=pyruvate phosphate dikinase, pep/pyruvate binding domain-containing protein | location=TGME49_chrIX:3984474-4001025(+) | length=1239 | sequence_SO=chromosome | SO=protein_coding	290960 |	11	3.25087	3.10456	1.72187	1.78649	4.32514	4.09261	1.87068	1.64437	0.381342	2.72457	1.44603
TGME49_221670 |	25.75	27.98	36.06	18.2	10.68	TGME49_221670 |	organism=Toxoplasma_gondii_ME49 | product=transcriptional elongation factor FACT140 (FACT140) | location=TGME49_chrII:538670-551955(-) | length=1198 | sequence_SO=chromosome | SO=protein_coding	221670 |	11	27.48	29.73	34.81	18.53	15.19	TGME49_221670 |	organism=Toxoplasma_gondii_ME49 | product=transcriptional elongation factor FACT140 (FACT140) | location=TGME49_chrII:538670-551955(-) | length=1198 | sequence_SO=chromosome | SO=protein_coding	221670 |	15	0.816582	0.420727	0.77983	0.401791	0.831764	0.469894	0.772681	0.436516	0.301286	0.616223	-0.698476
TGME49_319350 |	25.67	25.98	84.17	62.53	59.37	TGME49_319350 |	organism=Toxoplasma_gondii_ME49 | product=SAG-related sequence SRS17B (SRS17B) | location=TGME49_chrIV:1013186-1015280(+) | length=379 | sequence_SO=chromosome | SO=protein_coding	319350 |	23	28.47	29.21	75.46	65.17	57.26	TGME49_319350 |	organism=Toxoplasma_gondii_ME49 | product=SAG-related sequence SRS17B (SRS17B) | location=TGME49_chrIV:1013186-1015280(+) | length=379 | sequence_SO=chromosome | SO=protein_coding	319350 |	22	4.52898	3.49945	4.87529	3.69828	3.46737	2.46604	4.20727	2.77971	0.20966	3.6903	1.88374
TGME49_291680 |	25.5	29.09	49.94	33.38	20.23	TGME49_291680 |	organism=Toxoplasma_gondii_ME49 | product=Sec23/Sec24 trunk domain-containing protein | location=TGME49_chrIX:4325023-4339147(-) | length=791 | sequence_SO=chromosome | SO=protein_coding	291680 |	13	24.21	28.88	46.52	34.26	18.46	TGME49_291680 |	organism=Toxoplasma_gondii_ME49 | product=Sec23/Sec24 trunk domain-containing protein | location=TGME49_chrIX:4325023-4339147(-) | length=791 | sequence_SO=chromosome | SO=protein_coding	291680 |	13	0.440555	0.401791	0.420727	0.359749	0.401791	0.457088	0.398107	0.452898	0.0737933	0.416588	-1.26331
TGME49_221210 |	25.43	28.38	86.03	78.77	73.74	TGME49_221210 |	organism=Toxoplasma_gondii_ME49 | product=cyclophilin | location=TGME49_chrII:135770-137645(+) | length=179 | sequence_SO=chromosome | SO=protein_coding	221210 |	26	29.79	30.4	80.45	78.77	70.39	TGME49_221210 |	organism=Toxoplasma_gondii_ME49 | product=cyclophilin | location=TGME49_chrII:135770-137645(+) | length=179 | sequence_SO=chromosome | SO=protein_coding	221210 |	25	0.49204	0.258226	0.448745	0.210863	0.233346	0.133045	0.248886	0.133045	0.461845	0.269775	-1.89017
TGME49_268950 |	25.4	26.25	69.43	35.36	27.62	TGME49_268950 |	organism=Toxoplasma_gondii_ME49 | product=hypothetical protein | location=TGME49_chrVIII:6185325-6190104(-) | length=543 | sequence_SO=chromosome | SO=protein_coding	268950 |	13	29.68	30.85	65.93	39.78	32.04	TGME49_268950 |	organism=Toxoplasma_gondii_ME49 | product=hypothetical protein | location=TGME49_chrVIII:6185325-6190104(-) | length=543 | sequence_SO=chromosome | SO=protein_coding	268950 |	14	0.265461	0.613762	0.214783	0.501187	0.501187	0.436516	0.539511	0.448745	0.288348	0.440144	-1.18395
TGME49_244200 |	25.28	27.73	45.79	22.31	17.92	TGME49_244200 |	organism=Toxoplasma_gondii_ME49 | product=2-oxoglutarate dehydrogenase e1 component, mitochondrial precursor, putative | location=TGME49_chrVI:3107736-3115189(-) | length=1116 | sequence_SO=chromosome | SO=protein_coding	244200 |	12	28.8	30.82	51.79	26.08	16.22	TGME49_244200 |	organism=Toxoplasma_gondii_ME49 | product=2-oxoglutarate dehydrogenase e1 component, mitochondrial precursor, putative | location=TGME49_chrVI:3107736-3115189(-) | length=1116 | sequence_SO=chromosome | SO=protein_coding	244200 |	12	0.346737	0.49204	0.401791	0.586138	0.608135	0.608135	0.672977	0.672977	0.208763	0.548616	-0.866131
TGME49_205380 |	25.28	27.01	62.89	48.71	44.59	TGME49_205380 |	organism=Toxoplasma_gondii_ME49 | product=fructose-bisphospatase I | location=TGME49_chrVIIa:1430312-1433953(+) | length=388 | sequence_SO=chromosome | SO=protein_coding	205380 |	15	26.02	26.18	54.9	44.59	41.49	TGME49_205380 |	organism=Toxoplasma_gondii_ME49 | product=fructose-bisphospatase I | location=TGME49_chrVIIa:1430312-1433953(+) | length=388 | sequence_SO=chromosome | SO=protein_coding	205380 |	16	0.248886	0.218776	0.258226	0.248886	0.192309	0.280543	0.260615	0.369828	0.187691	0.259759	-1.94476
TGME49_321650 |	25.22	30.58	44.36	15.05	10.84	TGME49_321650 |	organism=Toxoplasma_gondii_ME49 | product=hypothetical protein | location=TGME49_chrIb:1651295-1664248(+) | length=1375 | sequence_SO=chromosome | SO=protein_coding	321650 |	12	24.77	28.39	44.51	16.51	10.18	TGME49_321650 |	organism=Toxoplasma_gondii_ME49 | product=hypothetical protein | location=TGME49_chrIb:1651295-1664248(+) | length=1375 | sequence_SO=chromosome | SO=protein_coding	321650 |	12	0.440555	0.42462	0.524808	0.510505	0.524808	0.672977	0.60256	0.772681	0.197246	0.559189	-0.838592
TGME49_220860 |	25.14	26.14	50.83	41.03	34.88	TGME49_220860 |	organism=Toxoplasma_gondii_ME49 | product=DEAD/DEAH box helicase | location=TGME49_chrII:24997-28873(+) | length=602 | sequence_SO=chromosome | SO=protein_coding	220860 |	15	25.61	26.55	57.97	37.04	29.4	TGME49_220860 |	organism=Toxoplasma_gondii_ME49 | product=DEAD/DEAH box helicase | location=TGME49_chrII:24997-28873(+) | length=602 | sequence_SO=chromosome | SO=protein_coding	220860 |	13	0.275423	0.349945	0.231207	0.30761	0.366438	0.420727	0.346737	0.394457	0.173523	0.336568	-1.57103
TGME49_229010 |	25.12	26.03	45.63	27.74	16.97	TGME49_229010 |	organism=Toxoplasma_gondii_ME49 | product=rhoptry neck protein RON4 (RON4) | location=TGME49_chrVIII:20265-27490(+) | length=984 | sequence_SO=chromosome | SO=protein_coding	229010 |	12	21.32	22.54	44.51	23.27	15.45	TGME49_229010 |	organism=Toxoplasma_gondii_ME49 | product=rhoptry neck protein RON4 (RON4) | location=TGME49_chrVIII:20265-27490(+) | length=984 | sequence_SO=chromosome | SO=protein_coding	229010 |	10	0.515229	0.57544	0.672977	0.751623	0.679204	0.648634	0.679204	0.648634	0.104044	0.646368	-0.629572
TGME49_243730 |	25.1	25.41	74.22	54.39	44.48	TGME49_243730 |	organism=Toxoplasma_gondii_ME49 | product=rhoptry protein ROP9 (ROP9) | location=TGME49_chrVI:2819522-2822066(+) | length=353 | sequence_SO=chromosome | SO=protein_coding	243730 |	14	28.03	28.06	64.87	44.76	41.08	TGME49_243730 |	organism=Toxoplasma_gondii_ME49 | product=rhoptry protein ROP9 (ROP9) | location=TGME49_chrVI:2819522-2822066(+) | length=353 | sequence_SO=chromosome | SO=protein_coding	243730 |	15	0.248886	0.248886	0.280543	0.285759	0.436516	0.510505	0.359749	0.413047	0.262363	0.347986	-1.5229
TGME49_232250 |	25.08	26.14	62.15	45.02	34.46	TGME49_232250 |	organism=Toxoplasma_gondii_ME49 | product=catalase | location=TGME49_chrVIII:1973118-1980623(-) | length=502 | sequence_SO=chromosome | SO=protein_coding	232250 |	19	27.52	28.57	67.73	47.21	34.66	TGME49_232250 |	organism=Toxoplasma_gondii_ME49 | product=catalase | location=TGME49_chrVIII:1973118-1980623(-) | length=502 | sequence_SO=chromosome | SO=protein_coding	232250 |	20	0.349945	0.432514	0.37325	0.469894	0.539511	0.452898	0.586138	0.49204	0.160092	0.462024	-1.11396
TGME49_228210 |	25.02	27.94	64.32	52.01	41.96	TGME49_228210 |	organism=Toxoplasma_gondii_ME49 | product=26S proteasome regulatory subunit | location=TGME49_chrX:487340-493886(-) | length=398 | sequence_SO=chromosome | SO=protein_coding	228210 |	14	20.68	24.05	82.66	50.25	35.43	TGME49_228210 |	organism=Toxoplasma_gondii_ME49 | product=26S proteasome regulatory subunit | location=TGME49_chrX:487340-493886(-) | length=398 | sequence_SO=chromosome | SO=protein_coding	228210 |	12	0.337287	0.390841	0.343558	0.398107	0.559758	0.178649	0.501187	0.164437	0.360486	0.359228	-1.47703
TGME49_209470 |	24.98	26.47	55	44.04	36.73	TGME49_209470 |	organism=Toxoplasma_gondii_ME49 | product=hypothetical protein | location=TGME49_chrIb:1250560-1253551(-) | length=520 | sequence_SO=chromosome | SO=protein_coding	209470 |	18	31.19	32.05	56.73	45.96	30.58	TGME49_209470 |	organism=Toxoplasma_gondii_ME49 | product=hypothetical protein | location=TGME49_chrIb:1250560-1253551(-) | length=520 | sequence_SO=chromosome | SO=protein_coding	209470 |	21	1.52757	1.09648	1.01859	0.704693	1.61436	2.208	1.31826	1.45881	0.30987	1.36835	0.452432
TGME49_233220 |	24.89	27.4	38.01	18.02	15.65	TGME49_233220 |	organism=Toxoplasma_gondii_ME49 | product=hypothetical protein | location=TGME49_chrVIII:2510489-2516528(-) | length=1476 | sequence_SO=chromosome | SO=protein_coding	233220 |	14	24.25	26.81	38.69	20.39	14.84	TGME49_233220 |	organism=Toxoplasma_gondii_ME49 | product=hypothetical protein | location=TGME49_chrVIII:2510489-2516528(-) | length=1476 | sequence_SO=chromosome | SO=protein_coding	233220 |	14	1.15878	1.15878	1.1272	1.28233	1.8197	0.625173	1.99526	0.691831	0.364269	1.23238	0.301449
TGME49_254570 |	24.82	34.39	44.88	13.29	7.15	TGME49_254570 |	organism=Toxoplasma_gondii_ME49 | product=hypothetical protein | location=TGME49_chrIII:1831237-1844046(-) | length=1972 | sequence_SO=chromosome | SO=protein_coding	254570 |	11	27.75	38.49	48.38	15.82	7.911	TGME49_254570 |	organism=Toxoplasma_gondii_ME49 | product=hypothetical protein | location=TGME49_chrIII:1831237-1844046(-) | length=1972 | sequence_SO=chromosome | SO=protein_coding	254570 |	12	0.483059	0.263027	0.316228	0.175388	0.383707	0.30479	0.369828	0.288403	0.264607	0.323054	-1.63015
TGME49_269110 |	24.82	25.85	61.22	43.08	37.41	TGME49_269110 |	organism=Toxoplasma_gondii_ME49 | product=ornithine aminotransferase, mitochondrial precursor, putative | location=TGME49_chrVIII:6055032-6057498(-) | length=441 | sequence_SO=chromosome | SO=protein_coding	269110 |	13	24.93	26.67	65.31	47.39	39	TGME49_269110 |	organism=Toxoplasma_gondii_ME49 | product=ornithine aminotransferase, mitochondrial precursor, putative | location=TGME49_chrVIII:6055032-6057498(-) | length=441 | sequence_SO=chromosome | SO=protein_coding	269110 |	16	11.695	6.0256	7.58578	4.09261	10	7.87046	7.11213	4.2462	0.335213	7.32847	2.87351
TGME49_232170 |	24.75	25.59	35.57	28.32	25.5	TGME49_232170 |	organism=Toxoplasma_gondii_ME49 | product=hypothetical protein | location=TGME49_chrVIII:1911607-1915936(-) | length=745 | sequence_SO=chromosome | SO=protein_coding	232170 |	16	20.47	21.23	50.6	30.2	22.55	TGME49_232170 |	organism=Toxoplasma_gondii_ME49 | product=hypothetical protein | location=TGME49_chrVIII:1911607-1915936(-) | length=745 | sequence_SO=chromosome | SO=protein_coding	232170 |	12	3.98107	3.01995	3.87258	2.53513	5.24808	2.75423	4.05509	1.24738	0.340123	3.33919	1.7395
TGME49_240890 |	24.65	27.19	35.74	13.94	8.506	TGME49_240890 |	organism=Toxoplasma_gondii_ME49 | product=6-phosphofructokinase | location=TGME49_chrVI:1523768-1537073(+) | length=1399 | sequence_SO=chromosome | SO=protein_coding	240890 |	11	23.28	24.78	39.89	16.01	10.29	TGME49_240890 |	organism=Toxoplasma_gondii_ME49 | product=6-phosphofructokinase | location=TGME49_chrVI:1523768-1537073(+) | length=1399 | sequence_SO=chromosome | SO=protein_coding	240890 |	11	0.990832	0.879022	0.887156	0.809096	0.928966	0.772681	1.14815	0.972747	0.118974	0.923582	-0.114688
TGME49_216970 |	24.62	26.55	67.31	32.37	22.38	TGME49_216970 |	organism=Toxoplasma_gondii_ME49 | product=coronin, putative | location=TGME49_chrXI:5750947-5761908(-) | length=621 | sequence_SO=chromosome | SO=protein_coding	216970 |	13	31.3	33.22	67.63	42.03	36.07	TGME49_216970 |	organism=Toxoplasma_gondii_ME49 | product=coronin, putative | location=TGME49_chrXI:5750947-5761908(-) | length=621 | sequence_SO=chromosome | SO=protein_coding	216970 |	17	0.322107	0.436516	0.366438	0.49204	0.310456	0.469894	0.296483	0.440555	0.184323	0.391811	-1.35177
TGME49_268200 |	24.6	25.32	56.02	44.14	30.4	TGME49_268200 |	organism=Toxoplasma_gondii_ME49 | product=RNA recognition motif-containing protein | location=TGME49_chrVIII:6650217-6653313(+) | length=648 | sequence_SO=chromosome | SO=protein_coding	268200 |	15	31.28	31.71	50.62	40.43	33.33	TGME49_268200 |	organism=Toxoplasma_gondii_ME49 | product=RNA recognition motif-containing protein | location=TGME49_chrVIII:6650217-6653313(+) | length=648 | sequence_SO=chromosome | SO=protein_coding	268200 |	15	0.203236	0.534564	0.212814	0.57544	0.239883	0.648634	0.258226	0.724436	0.478704	0.424654	-1.23564
TGME49_315770 |	24.51	26.68	55.7	38.7	30.56	TGME49_315770 |	organism=Toxoplasma_gondii_ME49 | product=cytochrome p450 superfamily protein | location=TGME49_chrXI:4969341-4976517(-) | length=553 | sequence_SO=chromosome | SO=protein_coding	315770 |	15	29.26	31.21	50.27	40.14	38.34	TGME49_315770 |	organism=Toxoplasma_gondii_ME49 | product=cytochrome p450 superfamily protein | location=TGME49_chrXI:4969341-4976517(-) | length=553 | sequence_SO=chromosome | SO=protein_coding	315770 |	21	0.613762	0.444631	1.35519	0.847227	1.48594	1.57036	1.65959	1.64437	0.382217	1.20263	0.266197
TGME49_224060 |	24.49	25.65	63.18	35.85	31.83	TGME49_224060 |	organism=Toxoplasma_gondii_ME49 | product=thioredoxin, putative | location=TGME49_chrX:3357355-3359223(-) | length=622 | sequence_SO=chromosome | SO=protein_coding	224060 |	12	19.4	20.26	47.59	26.21	22.03	TGME49_224060 |	organism=Toxoplasma_gondii_ME49 | product=thioredoxin, putative | location=TGME49_chrX:3357355-3359223(-) | length=622 | sequence_SO=chromosome | SO=protein_coding	224060 |	9	0.529663	0.619441	0.524808	0.60256	0.691831	0.711214	0.758578	0.77983	0.140769	0.65224	-0.616524
TGME49_215785 |	24.42	25.35	58.89	47.34	29.79	TGME49_215785 |	organism=Toxoplasma_gondii_ME49 | product=rhoptry protein ROP2A (ROP2A) | location=TGME49_chrX:7156744-7158043(+) | length=433 | sequence_SO=chromosome | SO=protein_coding	215785 |	20	30.58	32.19	57.74	44.11	35.1	TGME49_215785 |	organism=Toxoplasma_gondii_ME49 | product=rhoptry protein ROP2A (ROP2A) | location=TGME49_chrX:7156744-7158043(+) | length=433 | sequence_SO=chromosome | SO=protein_coding	215785 |	22	0.218776	0.20893	0.180302	0.194089	0.436516	0.277971	0.448745	0.310456	0.351227	0.284473	-1.81364
TGME49_301440 |	24.36	30.97	56.36	38.32	33.16	TGME49_301440 |	organism=Toxoplasma_gondii_ME49 | product=calcium-dependent protein kinase CDPK1 (CDPK1) | location=TGME49_chrIV:2480041-2486303(+) | length=582 | sequence_SO=chromosome | SO=protein_coding	301440 |	18	21.41	25.32	49.83	33.51	25.43	TGME49_301440 |	organism=Toxoplasma_gondii_ME49 | product=calcium-dependent protein kinase CDPK1 (CDPK1) | location=TGME49_chrIV:2480041-2486303(+) | length=582 | sequence_SO=chromosome | SO=protein_coding	301440 |	16	0.394457	0.47863	0.420727	0.510505	0.380189	0.636796	0.349945	0.619441	0.214139	0.473836	-1.07754
TGME49_204160 |	24.35	26.63	30.97	10.05	7.359	TGME49_204160 |	organism=Toxoplasma_gondii_ME49 | product=GYF domain-containing protein | location=TGME49_chrVIIa:1935843-1944733(-) | length=1821 | sequence_SO=chromosome | SO=protein_coding	204160 |	12	8.6	11.19	30.26	6.7	3.899	TGME49_204160 |	organism=Toxoplasma_gondii_ME49 | product=GYF domain-containing protein | location=TGME49_chrVIIa:1935843-1944733(-) | length=1821 | sequence_SO=chromosome | SO=protein_coding	204160 |	6	0.515229	0.559758	0.559758	0.608135	0.972747	0.895365	1.01859	0.937562	0.265822	0.758393	-0.398982
TGME49_238040 |	24.17	27.84	44.12	20.97	13.79	TGME49_238040 |	organism=Toxoplasma_gondii_ME49 | product=protein disulfide-isomerase domain-containing protein | location=TGME49_chrVI:19374-28466(-) | length=1378 | sequence_SO=chromosome | SO=protein_coding	238040 |	13	22.25	27.53	39.7	18.72	10.96	TGME49_238040 |	organism=Toxoplasma_gondii_ME49 | product=protein disulfide-isomerase domain-containing protein | location=TGME49_chrVI:19374-28466(-) | length=1378 | sequence_SO=chromosome | SO=protein_coding	238040 |	10	0.809096	0.483059	0.847227	0.534564	0.457088	0.685488	0.636796	1.05682	0.279994	0.688767	-0.537912
TGME49_318580 |	24.14	25.3	52.76	36.52	30.65	TGME49_318580 |	organism=Toxoplasma_gondii_ME49 | product=glucosephosphate-mutase GPM2 (GPM2) | location=TGME49_chrIV:1211319-1216426(-) | length=597 | sequence_SO=chromosome | SO=protein_coding	318580 |	14	19.61	20.01	50.92	35.18	26.8	TGME49_318580 |	organism=Toxoplasma_gondii_ME49 | product=glucosephosphate-mutase GPM2 (GPM2) | location=TGME49_chrIV:1211319-1216426(-) | length=597 | sequence_SO=chromosome | SO=protein_coding	318580 |	15	2.37684	1.33045	2.31206	1.38038	1.13763	1.41906	0.672977	0.83946	0.404802	1.43361	0.519651
TGME49_202680 |	24.03	25.08	55.6	27.35	22.91	TGME49_202680 |	organism=Toxoplasma_gondii_ME49 | product=peptidase M16, alpha subunit, putative | location=TGME49_chrVIIa:3108389-3114699(-) | length=563 | sequence_SO=chromosome | SO=protein_coding	202680 |	15	17.39	20.21	62.88	27	22.2	TGME49_202680 |	organism=Toxoplasma_gondii_ME49 | product=peptidase M16, alpha subunit, putative | location=TGME49_chrVIIa:3108389-3114699(-) | length=563 | sequence_SO=chromosome | SO=protein_coding	202680 |	14	0.199526	0.296483	0.205116	0.337287	0.242103	0.272898	0.239883	0.263027	0.167357	0.25704	-1.95993
TGME49_216640 |	23.79	24.75	47.12	27.4	25.48	TGME49_216640 |	organism=Toxoplasma_gondii_ME49 | product=GHMP kinase, putative | location=TGME49_chrXI:5989059-5992466(+) | length=573 | sequence_SO=chromosome | SO=protein_coding	216640 |	14	24.09	25.12	56.54	35.78	25.48	TGME49_216640 |	organism=Toxoplasma_gondii_ME49 | product=GHMP kinase, putative | location=TGME49_chrXI:5989059-5992466(+) | length=573 | sequence_SO=chromosome | SO=protein_coding	216640 |	13	7.94328	3.98107	4.28548	1.7378	7.7983	5.05825	7.11213	5.19996	0.370943	5.38954	2.43016
TGME49_205010 |	23.6	27.84	38.6	15.37	10.75	TGME49_205010 |	organism=Toxoplasma_gondii_ME49 | product=U2 small nuclear ribonucleoprotein family protein, putative | location=TGME49_chrVIIa:1671583-1680020(-) | length=1386 | sequence_SO=chromosome | SO=protein_coding	205010 |	11	21.43	26.31	32.97	15.87	9.235	TGME49_205010 |	organism=Toxoplasma_gondii_ME49 | product=U2 small nuclear ribonucleoprotein family protein, putative | location=TGME49_chrVIIa:1671583-1680020(-) | length=1386 | sequence_SO=chromosome | SO=protein_coding	205010 |	11	0.57544	0.630957	0.559758	0.613762	0.285759	0.322107	0.313329	0.366438	0.304375	0.458444	-1.12518
TGME49_258580 |	23.59	25.85	62.5	38.98	29.77	TGME49_258580 |	organism=Toxoplasma_gondii_ME49 | product=rhoptry protein ROP17 (ROP17) | location=TGME49_chrVIIb:3321930-3323756(-) | length=608 | sequence_SO=chromosome | SO=protein_coding	258580 |	15	28.96	31.92	56.74	42.76	30.26	TGME49_258580 |	organism=Toxoplasma_gondii_ME49 | product=rhoptry protein ROP17 (ROP17) | location=TGME49_chrVIIb:3321930-3323756(-) | length=608 | sequence_SO=chromosome | SO=protein_coding	258580 |	15	0.310456	0.380189	0.334195	0.405508	0.337287	0.666807	0.380189	0.758578	0.353511	0.446651	-1.16278
TGME49_222100 |	23.38	26.8	39.04	20.7	17.37	TGME49_222100 |	organism=Toxoplasma_gondii_ME49 | product=hypothetical protein | location=TGME49_chrII:869206-872628(-) | length=1140 | sequence_SO=chromosome | SO=protein_coding	222100 |	14	17.46	20.28	34.56	16.32	11.4	TGME49_222100 |	organism=Toxoplasma_gondii_ME49 | product=hypothetical protein | location=TGME49_chrII:869206-872628(-) | length=1140 | sequence_SO=chromosome | SO=protein_coding	222100 |	10	1.14815	0.787046	0.990832	0.685488	0.887156	0.444631	0.946237	0.474242	0.292171	0.795473	-0.330115
TGME49_271210 |	23.34	24.07	54.12	36.19	27.95	TGME49_271210 |	organism=Toxoplasma_gondii_ME49 | product=4-alpha-glucanotransferase | location=TGME49_chrVIII:4636908-4639053(-) | length=619 | sequence_SO=chromosome | SO=protein_coding	271210 |	12	16.56	17.09	54.12	30.37	21	TGME49_271210 |	organism=Toxoplasma_gondii_ME49 | product=4-alpha-glucanotransferase | location=TGME49_chrVIII:4636908-4639053(-) | length=619 | sequence_SO=chromosome | SO=protein_coding	271210 |	9	11.8032	5.01187	6.66807	2.42103	6.25173	4.7863	7.51623	5.64937	0.404342	6.26348	2.64696
TGME49_310780 |	23.34	23.74	64.06	54.49	51.88	TGME49_310780 |	organism=Toxoplasma_gondii_ME49 | product=dense granule protein GRA4 (GRA4) | location=TGME49_chrXI:1588521-1589558(-) | length=345 | sequence_SO=chromosome | SO=protein_coding	310780 |	13	15.91	16.25	62.9	49.86	41.45	TGME49_310780 |	organism=Toxoplasma_gondii_ME49 | product=dense granule protein GRA4 (GRA4) | location=TGME49_chrXI:1588521-1589558(-) | length=345 | sequence_SO=chromosome | SO=protein_coding	310780 |	10	0.239883	0.660694	0.20893	0.642688	0.409261	0.346737	0.496592	0.416869	0.365402	0.427707	-1.22531
TGME49_246080 |	23.3	25.51	55.03	30.03	22.96	TGME49_246080 |	organism=Toxoplasma_gondii_ME49 | product=NAD dependent epimerase/dehydratase family protein | location=TGME49_chrXII:2648738-2653503(-) | length=636 | sequence_SO=chromosome | SO=protein_coding	246080 |	11	14.6	16.49	49.69	23.9	15.25	TGME49_246080 |	organism=Toxoplasma_gondii_ME49 | product=NAD dependent epimerase/dehydratase family protein | location=TGME49_chrXII:2648738-2653503(-) | length=636 | sequence_SO=chromosome | SO=protein_coding	246080 |	7	1.52757	0.870964	1.59956	0.847227	2.83139	1.88799	1.23595	0.855067	0.435882	1.45696	0.542965
TGME49_297500 |	23.29	25.26	68.13	39.01	27.47	TGME49_297500 |	organism=Toxoplasma_gondii_ME49 | product=T-complex protein 1 eta subunit | location=TGME49_chrII:1831198-1838756(-) | length=546 | sequence_SO=chromosome | SO=protein_coding	297500 |	10	21	22.05	63.55	40.48	28.39	TGME49_297500 |	organism=Toxoplasma_gondii_ME49 | product=T-complex protein 1 eta subunit | location=TGME49_chrII:1831198-1838756(-) | length=546 | sequence_SO=chromosome | SO=protein_coding	297500 |	12	0.539511	0.539511	0.580764	0.580764	0.253513	0.534564	0.251189	0.539511	0.274612	0.477416	-1.06668
TGME49_208590 |	23.14	24.81	65.47	32.84	26.32	TGME49_208590 |	organism=Toxoplasma_gondii_ME49 | product=vacuolar ATP synthase subunit 54kD, putative | location=TGME49_chrIb:804370-812276(+) | length=475 | sequence_SO=chromosome | SO=protein_coding	208590 |	12	27.19	28.06	57.05	38.53	34.74	TGME49_208590 |	organism=Toxoplasma_gondii_ME49 | product=vacuolar ATP synthase subunit 54kD, putative | location=TGME49_chrIb:804370-812276(+) | length=475 | sequence_SO=chromosome | SO=protein_coding	208590 |	13	0.559758	0.444631	0.619441	0.474242	0.220801	0.267917	0.237684	0.288403	0.373078	0.38911	-1.36175
TGME49_282055 |	23.1	23.42	51.98	38	34.86	TGME49_282055 |	organism=Toxoplasma_gondii_ME49 | product=protein phosphatase PP2C-hn (PP2CHN) | location=TGME49_chrVIIa:4358629-4363407(-) | length=479 | sequence_SO=chromosome | SO=protein_coding	282055 |	14	11.44	13.45	59.5	38.62	23.8	TGME49_282055 |	organism=Toxoplasma_gondii_ME49 | product=protein phosphatase PP2C-hn (PP2CHN) | location=TGME49_chrVIIa:4358629-4363407(-) | length=479 | sequence_SO=chromosome | SO=protein_coding	282055 |	8	2.1677	0.92045	1.47231	0.570164	1.55597	0.570164	1.85353	0.691831	0.473181	1.22527	0.293094
TGME49_274190 |	22.93	23.52	35.85	22.37	17.8	TGME49_274190 |	organism=Toxoplasma_gondii_ME49 | product=eukaryotic initiation factor 2B epsilon subunit, putative | location=TGME49_chrVIII:2936868-2944224(+) | length=809 | sequence_SO=chromosome | SO=protein_coding	274190 |	12	22.03	22.84	37.33	21.38	18.42	TGME49_274190 |	organism=Toxoplasma_gondii_ME49 | product=eukaryotic initiation factor 2B epsilon subunit, putative | location=TGME49_chrVIII:2936868-2944224(+) | length=809 | sequence_SO=chromosome | SO=protein_coding	274190 |	11	0.197697	0.405508	0.212814	0.42462	0.18197	0.448745	0.188799	0.496592	0.396913	0.319593	-1.64569
TGME49_215910 |	22.92	29.57	28.52	8.155	5.051	TGME49_215910 |	organism=Toxoplasma_gondii_ME49 | product=hypothetical protein | location=TGME49_chrXI:6531566-6544438(+) | length=3029 | sequence_SO=chromosome | SO=protein_coding	215910 |	12	28.55	35.26	31.23	10.4	5.744	TGME49_215910 |	organism=Toxoplasma_gondii_ME49 | product=hypothetical protein | location=TGME49_chrXI:6531566-6544438(+) | length=3029 | sequence_SO=chromosome | SO=protein_coding	215910 |	12	0.483059	0.691831	0.519996	0.772681	0.580764	0.42462	0.505825	0.37325	0.229461	0.544003	-0.878313
TGME49_289540 |	22.88	24.08	60.94	25.61	18.46	TGME49_289540 |	organism=Toxoplasma_gondii_ME49 | product=hypothetical protein | location=TGME49_chrIX:3291692-3295474(+) | length=937 | sequence_SO=chromosome | SO=protein_coding	289540 |	11	28.03	29.4	54.22	24.44	20.7	TGME49_289540 |	organism=Toxoplasma_gondii_ME49 | product=hypothetical protein | location=TGME49_chrIX:3291692-3295474(+) | length=937 | sequence_SO=chromosome | SO=protein_coding	289540 |	15	0.461318	0.515229	0.519996	0.586138	0.559758	0.483059	0.591562	0.510505	0.0830978	0.528445	-0.920174
TGME49_306960 |	22.85	23.92	49.48	30.07	20.3	TGME49_306960 |	organism=Toxoplasma_gondii_ME49 | product=phenylalanine--tRNA ligase, beta subunit protein | location=TGME49_chrXI:146838-156759(-) | length=675 | sequence_SO=chromosome | SO=protein_coding	306960 |	10	24.25	25.71	50.07	29.48	24.89	TGME49_306960 |	organism=Toxoplasma_gondii_ME49 | product=phenylalanine--tRNA ligase, beta subunit protein | location=TGME49_chrXI:146838-156759(-) | length=675 | sequence_SO=chromosome | SO=protein_coding	306960 |	14	0.210863	0.239883	0.178649	0.220801	0.299226	0.416869	0.313329	0.436516	0.309305	0.289517	-1.78828
TGME49_247470 |	22.85	23.54	43.47	29.1	26.68	TGME49_247470 |	organism=Toxoplasma_gondii_ME49 | product=nucleolar protein, putative | location=TGME49_chrXII:3359532-3363829(+) | length=536 | sequence_SO=chromosome | SO=protein_coding	247470 |	11	18.03	20.11	47.76	27.05	24.63	TGME49_247470 |	organism=Toxoplasma_gondii_ME49 | product=nucleolar protein, putative | location=TGME49_chrXII:3359532-3363829(+) | length=536 | sequence_SO=chromosome | SO=protein_coding	247470 |	9	0.42462	0.474242	0.483059	0.544503	0.277971	0.356451	0.328095	0.432514	0.199834	0.415182	-1.26818
TGME49_266060 |	22.81	22.98	80.49	66.9	47.39	TGME49_266060 |	organism=Toxoplasma_gondii_ME49 | product=ribosomal protein RPSA (RPSA) | location=TGME49_chrIX:1325582-1327921(-) | length=287 | sequence_SO=chromosome | SO=protein_coding	266060 |	16	23.68	23.88	85.71	75.61	58.19	TGME49_266060 |	organism=Toxoplasma_gondii_ME49 | product=ribosomal protein RPSA (RPSA) | location=TGME49_chrIX:1325582-1327921(-) | length=287 | sequence_SO=chromosome | SO=protein_coding	266060 |	17	0.255859	0.57544	0.248886	0.559758	0.296483	0.794328	0.310456	0.816582	0.459973	0.482224	-1.05222
TGME49_230940 |	22.8	23.34	28.63	15.63	11.29	TGME49_230940 |	organism=Toxoplasma_gondii_ME49 | product=hypothetical protein | location=TGME49_chrVIII:1115271-1125001(+) | length=1523 | sequence_SO=chromosome | SO=protein_coding	230940 |	12	31.01	31.66	30.27	17.53	15.5	TGME49_230940 |	organism=Toxoplasma_gondii_ME49 | product=hypothetical protein | location=TGME49_chrVIII:1115271-1125001(+) | length=1523 | sequence_SO=chromosome | SO=protein_coding	230940 |	16	0.141906	0.175388	0.141906	0.180302	0.155597	0.100925	0.158489	0.103753	0.191138	0.144783	-2.78803
TGME49_273870 |	22.78	27.65	40.36	15.81	9.19	TGME49_273870 |	organism=Toxoplasma_gondii_ME49 | product=SWI2/SNF2 ISWI-like (AT hook) | location=TGME49_chrVIII:3202463-3216906(+) | length=1556 | sequence_SO=chromosome | SO=protein_coding	273870 |	10	20.16	24.64	43.7	13.62	6.941	TGME49_273870 |	organism=Toxoplasma_gondii_ME49 | product=SWI2/SNF2 ISWI-like (AT hook) | location=TGME49_chrVIII:3202463-3216906(+) | length=1556 | sequence_SO=chromosome | SO=protein_coding	273870 |	9	0.291072	0.285759	0.325087	0.316228	0.398107	0.398107	0.448745	0.432514	0.167501	0.361952	-1.46613
TGME49_223960 |	22.73	23.77	64.69	50.77	46.39	TGME49_223960 |	organism=Toxoplasma_gondii_ME49 | product=ubiquitin interaction motif family protein | location=TGME49_chrX:3424810-3428960(-) | length=388 | sequence_SO=chromosome | SO=protein_coding	223960 |	14	21.35	22.1	74.74	51.55	44.85	TGME49_223960 |	organism=Toxoplasma_gondii_ME49 | product=ubiquitin interaction motif family protein | location=TGME49_chrX:3424810-3428960(-) | length=388 | sequence_SO=chromosome | SO=protein_coding	223960 |	11	0.103753	0.313329	0.0862978	0.275423	0.170608	0.231207	0.205116	0.288403	0.376705	0.209267	-2.25658
TGME49_227810 |	22.73	23.55	43.81	35.05	34.1	TGME49_227810 |	organism=Toxoplasma_gondii_ME49 | product=rhoptry kinase family protein ROP11 (incomplete catalytic triad) (ROP11) | location=TGME49_chrX:805942-807519(+) | length=525 | sequence_SO=chromosome | SO=protein_coding	227810 |	16	24.39	25.45	60.19	40.57	40.57	TGME49_227810 |	organism=Toxoplasma_gondii_ME49 | product=rhoptry kinase family protein ROP11 (incomplete catalytic triad) (ROP11) | location=TGME49_chrX:805942-807519(+) | length=525 | sequence_SO=chromosome | SO=protein_coding	227810 |	21	1.09648	0.711214	1.07647	0.685488	0.954993	0.824138	1.04713	0.912011	0.16444	0.913489	-0.13054
TGME49_207640 |	22.66	25.06	39.05	15.54	11.19	TGME49_207640 |	organism=Toxoplasma_gondii_ME49 | product=isoleucyl-tRNA synthetase family protein | location=TGME49_chrIb:171234-186505(-) | length=1242 | sequence_SO=chromosome | SO=protein_coding	207640 |	11	22.24	24.64	39.05	17.47	12.24	TGME49_207640 |	organism=Toxoplasma_gondii_ME49 | product=isoleucyl-tRNA synthetase family protein | location=TGME49_chrIb:171234-186505(-) | length=1242 | sequence_SO=chromosome | SO=protein_coding	207640 |	12	0.524808	0.356451	0.564937	0.387258	0.444631	0.231207	0.420727	0.242103	0.282792	0.396515	-1.33455
TGME49_213870 |	22.65	25.29	34.83	17.74	14.94	TGME49_213870 |	organism=Toxoplasma_gondii_ME49 | product=UBA/TS-N domain-containing protein | location=TGME49_chrV:1388869-1398542(-) | length=1071 | sequence_SO=chromosome | SO=protein_coding	213870 |	11	19.57	21.7	32.12	18.39	14.01	TGME49_213870 |	organism=Toxoplasma_gondii_ME49 | product=UBA/TS-N domain-containing protein | location=TGME49_chrV:1388869-1398542(-) | length=1071 | sequence_SO=chromosome | SO=protein_coding	213870 |	12	2.35505	1.36773	2.10863	1.34276	2.53513	1.34276	1.87068	0.946237	0.305731	1.73362	0.79379
TGME49_232340 |	22.61	23.63	46.89	29.3	21.61	TGME49_232340 |	organism=Toxoplasma_gondii_ME49 | product=protein phosphatase 2C domain-containing protein | location=TGME49_chrVIII:2020403-2025236(-) | length=546 | sequence_SO=chromosome | SO=protein_coding	232340 |	13	19.57	20.24	46.15	23.08	21.79	TGME49_232340 |	organism=Toxoplasma_gondii_ME49 | product=protein phosphatase 2C domain-containing protein | location=TGME49_chrVIII:2020403-2025236(-) | length=546 | sequence_SO=chromosome | SO=protein_coding	232340 |	10	0.220801	0.316228	0.258226	0.369828	0.293765	0.387258	0.316228	0.416869	0.192199	0.3224	-1.63308
TGME49_242660 |	22.54	24.51	46.24	22.77	20.07	TGME49_242660 |	organism=Toxoplasma_gondii_ME49 | product=vacuolar sorting protein 35, putative | location=TGME49_chrVI:2163306-2172988(-) | length=852 | sequence_SO=chromosome | SO=protein_coding	242660 |	13	23.59	26.21	51.06	25.82	22.77	TGME49_242660 |	organism=Toxoplasma_gondii_ME49 | product=vacuolar sorting protein 35, putative | location=TGME49_chrVI:2163306-2172988(-) | length=852 | sequence_SO=chromosome | SO=protein_coding	242660 |	13	0.496592	0.539511	0.474242	0.515229	0.331131	0.554626	0.301995	0.524808	0.19323	0.467267	-1.09768
TGME49_310640 |	22.5	22.7	72.28	55.78	47.19	TGME49_310640 |	organism=Toxoplasma_gondii_ME49 | product=phosphorylase family protein | location=TGME49_chrXI:1497307-1500407(-) | length=303 | sequence_SO=chromosome | SO=protein_coding	310640 |	13	21.14	21.33	72.61	60.73	48.51	TGME49_310640 |	organism=Toxoplasma_gondii_ME49 | product=phosphorylase family protein | location=TGME49_chrXI:1497307-1500407(-) | length=303 | sequence_SO=chromosome | SO=protein_coding	310640 |	14	0.155597	0.559758	0.158489	0.586138	0.432514	0.534564	0.49204	0.60256	0.388483	0.440207	-1.18374
TGME49_240060 |	22.45	24.03	43.89	25.15	19.34	TGME49_240060 |	organism=Toxoplasma_gondii_ME49 | product=hypothetical protein | location=TGME49_chrVI:1035230-1037761(+) | length=843 | sequence_SO=chromosome | SO=protein_coding	240060 |	12	17.44	18.43	42.94	21.59	18.39	TGME49_240060 |	organism=Toxoplasma_gondii_ME49 | product=hypothetical protein | location=TGME49_chrVI:1035230-1037761(+) | length=843 | sequence_SO=chromosome | SO=protein_coding	240060 |	10	0.1	0.299226	0.115878	0.328095	0.194089	0.30479	0.207014	0.331131	0.37389	0.235028	-2.0891
TGME49_217890 |	22.4	23.08	92.35	84.69	58.67	TGME49_217890 |	organism=Toxoplasma_gondii_ME49 | product=alkyl hydroperoxide reductase/ Thiol specific antioxidant/ Mal allergen, putative | location=TGME49_chrXII:2205011-2205601(-) | length=196 | sequence_SO=chromosome | SO=protein_coding	217890 |	26	18.72	18.78	77.55	70.92	58.67	TGME49_217890 |	organism=Toxoplasma_gondii_ME49 | product=alkyl hydroperoxide reductase/ Thiol specific antioxidant/ Mal allergen, putative | location=TGME49_chrXII:2205011-2205601(-) | length=196 | sequence_SO=chromosome | SO=protein_coding	217890 |	29	0.380189	0.248886	0.483059	0.313329	0.474242	0.642688	0.685488	0.903649	0.392522	0.516441	-0.953324
TGME49_224900 |	22.38	24.06	68.09	60.31	54.09	TGME49_224900 |	organism=Toxoplasma_gondii_ME49 | product=adenylate kinase, putative | location=TGME49_chrX:2700827-2703461(+) | length=257 | sequence_SO=chromosome | SO=protein_coding	224900 |	12	22.64	24.28	80.16	55.25	51.36	TGME49_224900 |	organism=Toxoplasma_gondii_ME49 | product=adenylate kinase, putative | location=TGME49_chrX:2700827-2703461(+) | length=257 | sequence_SO=chromosome | SO=protein_coding	224900 |	13	0.141906	0.12942	0.158489	0.151356	0.158489	0.201372	0.17378	0.226986	0.179524	0.167725	-2.57583
TGME49_312110 |	22.28	24.24	47.47	22.91	16.46	TGME49_312110 |	organism=Toxoplasma_gondii_ME49 | product=apicoplast-associated thioredoxin family protein Atrx1 | location=TGME49_chrXI:2434995-2443124(-) | length=790 | sequence_SO=chromosome | SO=protein_coding	312110 |	12	26.73	30.54	43.67	24.3	20.76	TGME49_312110 |	organism=Toxoplasma_gondii_ME49 | product=apicoplast-associated thioredoxin family protein Atrx1 | location=TGME49_chrXI:2434995-2443124(-) | length=790 | sequence_SO=chromosome | SO=protein_coding	312110 |	14	0.440555	0.758578	0.363078	0.608135	0.685488	0.564937	0.608135	0.496592	0.213458	0.565687	-0.821923
TGME49_251540 |	22.17	22.81	79.56	58.49	54.09	TGME49_251540 |	organism=Toxoplasma_gondii_ME49 | product=dense granule protein GRA9 (GRA9) | location=TGME49_chrXII:5450509-5452072(+) | length=318 | sequence_SO=chromosome | SO=protein_coding	251540 |	13	20.66	21.19	73.58	60.69	60.69	TGME49_251540 |	organism=Toxoplasma_gondii_ME49 | product=dense granule protein GRA9 (GRA9) | location=TGME49_chrXII:5450509-5452072(+) | length=318 | sequence_SO=chromosome | SO=protein_coding	251540 |	15	0.501187	0.648634	0.505825	0.654636	0.452898	0.299226	0.465586	0.313329	0.256606	0.480165	-1.0584
TGME49_263850 |	22.13	22.17	73.8	67.69	50.22	TGME49_263850 |	organism=Toxoplasma_gondii_ME49 | product=hypothetical protein | location=TGME49_chrVIIb:289444-292282(-) | length=229 | sequence_SO=chromosome | SO=protein_coding	263850 |	13	23.52	23.74	79.91	72.49	52.84	TGME49_263850 |	organism=Toxoplasma_gondii_ME49 | product=hypothetical protein | location=TGME49_chrVIIb:289444-292282(-) | length=229 | sequence_SO=chromosome | SO=protein_coding	263850 |	17	0.366438	0.496592	0.420727	0.570164	0.231207	0.366438	0.272898	0.440555	0.263751	0.395627	-1.33779
TGME49_254430 |	22.1	22.55	44.04	25.69	19.88	TGME49_254430 |	organism=Toxoplasma_gondii_ME49 | product=microneme protein, putative | location=TGME49_chrIII:1735526-1738215(-) | length=654 | sequence_SO=chromosome | SO=protein_coding	254430 |	15	22.6	22.71	49.85	26.91	22.94	TGME49_254430 |	organism=Toxoplasma_gondii_ME49 | product=microneme protein, putative | location=TGME49_chrIII:1735526-1738215(-) | length=654 | sequence_SO=chromosome | SO=protein_coding	254430 |	15	6.0256	5.24808	4.01791	4.01791	5.80764	4.96592	2.29087	1.5417	0.357414	4.23945	2.08388
TGME49_235315 |	22.07	23.96	22.38	10.14	6.057	TGME49_235315 |	organism=Toxoplasma_gondii_ME49 | product=PAN domain-containing protein | location=TGME49_chrX:4771126-4781903(+) | length=2328 | sequence_SO=chromosome | SO=protein_coding	235315 |	11	21.63	23.77	20.45	9.321	5.971	TGME49_235315 |	organism=Toxoplasma_gondii_ME49 | product=PAN domain-containing protein | location=TGME49_chrX:4771126-4781903(+) | length=2328 | sequence_SO=chromosome | SO=protein_coding	235315 |	10	4.87529	2.31206	1.70608	0.887156	5.15229	3.59749	5.86138	4.01791	0.466022	3.55121	1.82831
TGME49_205710 |	21.92	23.96	58.36	32.83	18.69	TGME49_205710 |	organism=Toxoplasma_gondii_ME49 | product=lysine-tRNA ligase | location=TGME49_chrVIIa:1202972-1207953(+) | length=658 | sequence_SO=chromosome | SO=protein_coding	205710 |	11	27.38	28.91	57.6	30.7	24.47	TGME49_205710 |	organism=Toxoplasma_gondii_ME49 | product=lysine-tRNA ligase | location=TGME49_chrVIIa:1202972-1207953(+) | length=658 | sequence_SO=chromosome | SO=protein_coding	205710 |	14	0.180302	0.148594	0.293765	0.214783	0.201372	0.30479	0.255859	0.376704	0.285108	0.247021	-2.01729
TGME49_207620 |	21.92	23.06	58.73	35.99	23.64	TGME49_207620 |	organism=Toxoplasma_gondii_ME49 | product=pyridine nucleotide-disulfide oxidoreductase domain-containing protein | location=TGME49_chrIb:155910-163530(-) | length=664 | sequence_SO=chromosome | SO=protein_coding	207620 |	11	19.64	21.02	41.72	31.63	25.75	TGME49_207620 |	organism=Toxoplasma_gondii_ME49 | product=pyridine nucleotide-disulfide oxidoreductase domain-containing protein | location=TGME49_chrIb:155910-163530(-) | length=664 | sequence_SO=chromosome | SO=protein_coding	207620 |	12	0.483059	0.580764	0.544503	0.654636	0.544503	0.343558	0.519996	0.30761	0.220855	0.497329	-1.00773
TGME49_260630 |	21.9	23.51	37.33	25.33	18.22	TGME49_260630 |	organism=Toxoplasma_gondii_ME49 | product=DnaJ family Sec63 protein | location=TGME49_chrVIIb:2106666-2113172(-) | length=675 | sequence_SO=chromosome | SO=protein_coding	260630 |	12	22.84	24.07	46.37	28.15	21.04	TGME49_260630 |	organism=Toxoplasma_gondii_ME49 | product=DnaJ family Sec63 protein | location=TGME49_chrVIIb:2106666-2113172(-) | length=675 | sequence_SO=chromosome | SO=protein_coding	260630 |	12	0.310456	0.260615	0.277971	0.235505	0.366438	0.636796	0.242103	0.432514	0.367246	0.3453	-1.53408
TGME49_251500 |	21.89	24.93	41.83	29.67	26.33	TGME49_251500 |	organism=Toxoplasma_gondii_ME49 | product=eukaryotic initiation factor-3, subunit 3, putative | location=TGME49_chrXII:5431564-5434372(+) | length=600 | sequence_SO=chromosome | SO=protein_coding	251500 |	15	18.77	20.05	40.83	29.33	25.83	TGME49_251500 |	organism=Toxoplasma_gondii_ME49 | product=eukaryotic initiation factor-3, subunit 3, putative | location=TGME49_chrXII:5431564-5434372(+) | length=600 | sequence_SO=chromosome | SO=protein_coding	251500 |	14	0.322107	0.487529	0.346737	0.534564	0.197697	0.177011	0.205116	0.187068	0.430262	0.307229	-1.70262
TGME49_267430 |	21.84	23.64	60	37.88	33.88	TGME49_267430 |	organism=Toxoplasma_gondii_ME49 | product=DnaJ domain-containing protein | location=TGME49_chrIX:656532-662192(+) | length=425 | sequence_SO=chromosome | SO=protein_coding	267430 |	12	14.21	15.41	45.88	29.18	25.65	TGME49_267430 |	organism=Toxoplasma_gondii_ME49 | product=DnaJ domain-containing protein | location=TGME49_chrIX:656532-662192(+) | length=425 | sequence_SO=chromosome | SO=protein_coding	267430 |	7	0.183654	0.165959	0.21677	0.188799	0.188799	0.251189	0.242103	0.319154	0.212966	0.219553	-2.18736
TGME49_249180 |	21.83	23.45	53.28	38.69	24.1	TGME49_249180 |	organism=Toxoplasma_gondii_ME49 | product=bifunctional dihydrofolate reductase-thymidylate synthase | location=TGME49_chrXII:4362479-4368529(-) | length=610 | sequence_SO=chromosome | SO=protein_coding	249180 |	12	19.03	19.65	52.46	30.66	23.77	TGME49_249180 |	organism=Toxoplasma_gondii_ME49 | product=bifunctional dihydrofolate reductase-thymidylate synthase | location=TGME49_chrXII:4362479-4368529(-) | length=610 | sequence_SO=chromosome | SO=protein_coding	249180 |	11	0.401791	0.349945	0.47863	0.413047	0.401791	0.448745	0.452898	0.519996	0.114037	0.433355	-1.20638
TGME49_205510 |	21.75	22.65	65.51	42.65	38.57	TGME49_205510 |	organism=Toxoplasma_gondii_ME49 | product=nucleolar protein 5, putative | location=TGME49_chrVIIa:1360672-1364647(-) | length=490 | sequence_SO=chromosome | SO=protein_coding	205510 |	12	22.23	22.88	59.8	40.61	35.1	TGME49_205510 |	organism=Toxoplasma_gondii_ME49 | product=nucleolar protein 5, putative | location=TGME49_chrVIIa:1360672-1364647(-) | length=490 | sequence_SO=chromosome | SO=protein_coding	205510 |	13	0.420727	0.496592	0.428549	0.510505	0.448745	0.401791	0.465586	0.413047	0.0829478	0.448193	-1.15781
TGME49_203580 |	21.73	24.52	60.57	37.37	28.75	TGME49_203580 |	organism=Toxoplasma_gondii_ME49 | product=NAD-binding domain 4 domain-containing protein | location=TGME49_chrVIIa:2417056-2420957(+) | length=487 | sequence_SO=chromosome | SO=protein_coding	203580 |	12	28.28	32.19	58.73	41.89	30.6	TGME49_203580 |	organism=Toxoplasma_gondii_ME49 | product=NAD-binding domain 4 domain-containing protein | location=TGME49_chrVIIa:2417056-2420957(+) | length=487 | sequence_SO=chromosome | SO=protein_coding	203580 |	14	4.16869	3.37287	3.76704	3.43558	7.31139	3.80189	5.54626	2.208	0.34774	4.20147	2.07089
TGME49_262380 |	21.71	22.07	54.17	36.41	27.72	TGME49_262380 |	organism=Toxoplasma_gondii_ME49 | product=elongation factor Tu, putative | location=TGME49_chrVIIb:1315706-1319365(-) | length=552 | sequence_SO=chromosome | SO=protein_coding	262380 |	12	24.39	24.93	50.54	35.69	31.34	TGME49_262380 |	organism=Toxoplasma_gondii_ME49 | product=elongation factor Tu, putative | location=TGME49_chrVIIb:1315706-1319365(-) | length=552 | sequence_SO=chromosome | SO=protein_coding	262380 |	13	0.440555	0.366438	0.452898	0.363078	0.444631	0.724436	0.496592	0.77983	0.289583	0.508557	-0.975518
TGME49_214080 |	21.68	23.65	66.67	55.56	47.74	TGME49_214080 |	organism=Toxoplasma_gondii_ME49 | product=toxofilin | location=TGME49_chrX:6014213-6014944(+) | length=243 | sequence_SO=chromosome | SO=protein_coding	214080 |	19	16.16	17.33	69.96	45.68	40.74	TGME49_214080 |	organism=Toxoplasma_gondii_ME49 | product=toxofilin | location=TGME49_chrX:6014213-6014944(+) | length=243 | sequence_SO=chromosome | SO=protein_coding	214080 |	22	0.405508	0.83946	0.496592	0.972747	0.887156	0.57544	0.42462	0.272898	0.395652	0.609303	-0.714769
TGME49_263870 |	21.66	23.61	42.29	19.79	15.43	TGME49_263870 |	organism=Toxoplasma_gondii_ME49 | product=glutamate-tRNA ligase | location=TGME49_chrVIIb:274169-283563(-) | length=849 | sequence_SO=chromosome | SO=protein_coding	263870 |	10	21.11	22.89	44.29	16.96	13.19	TGME49_263870 |	organism=Toxoplasma_gondii_ME49 | product=glutamate-tRNA ligase | location=TGME49_chrVIIb:274169-283563(-) | length=849 | sequence_SO=chromosome | SO=protein_coding	263870 |	10	0.120226	0.148594	0.147231	0.177011	0.0660693	0.104713	0.0801678	0.127057	0.284979	0.121384	-3.04235
TGME49_232830 |	21.65	24.85	39.93	23.87	14.96	TGME49_232830 |	organism=Toxoplasma_gondii_ME49 | product=vacuolar proton translocating ATPase subunit A, putative | location=TGME49_chrVIII:2280473-2285136(-) | length=909 | sequence_SO=chromosome | SO=protein_coding	232830 |	10	18.56	21.25	37.62	17.16	11.77	TGME49_232830 |	organism=Toxoplasma_gondii_ME49 | product=vacuolar proton translocating ATPase subunit A, putative | location=TGME49_chrVIII:2280473-2285136(-) | length=909 | sequence_SO=chromosome | SO=protein_coding	232830 |	8	0.597035	0.816582	0.510505	0.717794	0.83946	1.58489	0.672977	1.22462	0.38667	0.870483	-0.200112
TGME49_324600 |	21.62	21.93	83.85	75.52	67.19	TGME49_324600 |	organism=Toxoplasma_gondii_ME49 | product=heat shock protein | location=tgme49_asmbl.1472:63-891(+) | length=192 | sequence_SO=supercontig | SO=protein_coding	324600 |	15	20.78	21.47	80.21	67.71	67.71	TGME49_324600 |	organism=Toxoplasma_gondii_ME49 | product=heat shock protein | location=tgme49_asmbl.1472:63-891(+) | length=192 | sequence_SO=supercontig | SO=protein_coding	324600 |	16	0.301995	0.501187	0.359749	0.60256	0.440555	0.469894	0.505825	0.544503	0.195718	0.465783	-1.10227
TGME49_266640 |	21.54	23	39.92	24.23	15.55	TGME49_266640 |	organism=Toxoplasma_gondii_ME49 | product=Acetyl-coenzyme A synthetase 2, putative | location=TGME49_chrIX:1050563-1059596(+) | length=714 | sequence_SO=chromosome | SO=protein_coding	266640 |	9	18.51	19.91	41.04	21.29	14.29	TGME49_266640 |	organism=Toxoplasma_gondii_ME49 | product=Acetyl-coenzyme A synthetase 2, putative | location=TGME49_chrIX:1050563-1059596(+) | length=714 | sequence_SO=chromosome | SO=protein_coding	266640 |	8	0.376704	0.519996	0.440555	0.625173	0.534564	0.539511	0.549541	0.549541	0.137076	0.516948	-0.951909
TGME49_257480 |	21.51	23.69	48.1	29.9	22.71	TGME49_257480 |	organism=Toxoplasma_gondii_ME49 | product=NADP-dependent succinate-semialdehyde dehydrogenase | location=TGME49_chrVIIb:4023748-4025877(-) | length=709 | sequence_SO=chromosome | SO=protein_coding	257480 |	12	17.64	20.73	52.19	23.7	17.49	TGME49_257480 |	organism=Toxoplasma_gondii_ME49 | product=NADP-dependent succinate-semialdehyde dehydrogenase | location=TGME49_chrVIIb:4023748-4025877(-) | length=709 | sequence_SO=chromosome | SO=protein_coding	257480 |	9	1.41906	1.75388	1.33045	1.78649	0.946237	0.685488	1.05682	0.772681	0.323666	1.21889	0.285566
TGME49_215470 |	21.44	23.17	88.02	64.52	34.56	TGME49_215470 |	organism=Toxoplasma_gondii_ME49 | product=ribosomal protein RPL10A (RPL10A) | location=TGME49_chrX:6973901-6975798(+) | length=217 | sequence_SO=chromosome | SO=protein_coding	215470 |	12	20.63	22.63	70.97	51.15	42.86	TGME49_215470 |	organism=Toxoplasma_gondii_ME49 | product=ribosomal protein RPL10A (RPL10A) | location=TGME49_chrX:6973901-6975798(+) | length=217 | sequence_SO=chromosome | SO=protein_coding	215470 |	13	0.133045	0.258226	0.141906	0.291072	0.164437	0.296483	0.197697	0.394457	0.363848	0.234665	-2.09132
TGME49_234505 |	21.4	21.77	46.86	31.81	28.57	TGME49_234505 |	organism=Toxoplasma_gondii_ME49 | product=phenylalanyl-tRNA synthetase alpha chain A, putative | location=TGME49_chrX:4423573-4428350(+) | length=525 | sequence_SO=chromosome | SO=protein_coding	234505 |	12	15.03	15.75	54.67	33.71	23.24	TGME49_234505 |	organism=Toxoplasma_gondii_ME49 | product=phenylalanyl-tRNA synthetase alpha chain A, putative | location=TGME49_chrX:4423573-4428350(+) | length=525 | sequence_SO=chromosome | SO=protein_coding	234505 |	10	0.554626	0.642688	0.515229	0.591562	0.42462	0.564937	0.483059	0.648634	0.130394	0.553169	-0.854207
TGME49_233520 |	21.39	23.79	41.2	22.85	17.98	TGME49_233520 |	organism=Toxoplasma_gondii_ME49 | product=ATP-dependent RNA helicase | location=TGME49_chrVIII:2690037-2693686(+) | length=801 | sequence_SO=chromosome | SO=protein_coding	233520 |	10	18.56	20.17	43.82	21.85	16.98	TGME49_233520 |	organism=Toxoplasma_gondii_ME49 | product=ATP-dependent RNA helicase | location=TGME49_chrVIII:2690037-2693686(+) | length=801 | sequence_SO=chromosome | SO=protein_coding	233520 |	9	0.772681	0.862979	0.724436	0.809096	0.405508	0.608135	0.383707	0.597035	0.260602	0.645447	-0.631629
TGME49_253820 |	21.34	21.52	83.63	65.49	59.29	TGME49_253820 |	organism=Toxoplasma_gondii_ME49 | product=hypothetical protein | location=TGME49_chrIII:1222692-1224524(+) | length=226 | sequence_SO=chromosome | SO=protein_coding	253820 |	14	24.13	25.17	80.09	65.49	61.95	TGME49_253820 |	organism=Toxoplasma_gondii_ME49 | product=hypothetical protein | location=TGME49_chrIII:1222692-1224524(+) | length=226 | sequence_SO=chromosome | SO=protein_coding	253820 |	14	0.291072	0.188799	0.291072	0.188799	0.319154	0.20893	0.349945	0.214783	0.23148	0.256569	-1.96258
TGME49_290600 |	21.33	21.46	60.06	52.55	48.05	TGME49_290600 |	organism=Toxoplasma_gondii_ME49 | product=succinyl-CoA-synthetase alpha SCSA (SCSA) | location=TGME49_chrIX:3760535-3764070(+) | length=333 | sequence_SO=chromosome | SO=protein_coding	290600 |	12	18.3	18.33	55.56	41.74	33.33	TGME49_290600 |	organism=Toxoplasma_gondii_ME49 | product=succinyl-CoA-synthetase alpha SCSA (SCSA) | location=TGME49_chrIX:3760535-3764070(+) | length=333 | sequence_SO=chromosome | SO=protein_coding	290600 |	10	0.111686	0.285759	0.123595	0.343558	0.270396	0.334195	0.283139	0.334195	0.33176	0.260815	-1.9389
TGME49_291140 |	21.15	27.4	29.39	8.197	4.215	TGME49_291140 |	organism=Toxoplasma_gondii_ME49 | product=CCR4-Not complex component, Not1 protein | location=TGME49_chrIX:4150030-4161209(+) | length=2562 | sequence_SO=chromosome | SO=protein_coding	291140 |	11	16.94	21.32	21.12	5.543	3.24	TGME49_291140 |	organism=Toxoplasma_gondii_ME49 | product=CCR4-Not complex component, Not1 protein | location=TGME49_chrIX:4150030-4161209(+) | length=2562 | sequence_SO=chromosome | SO=protein_coding	291140 |	9	0.405508	0.529663	0.390841	0.49204	1.02802	0.963829	1.03753	0.972747	0.380804	0.727522	-0.458938
TGME49_318510 |	21.14	22.69	54.46	28.5	21.17	TGME49_318510 |	organism=Toxoplasma_gondii_ME49 | product=N-ethylmaleimide-sensitive fusion protein, putative | location=TGME49_chrIV:1262977-1275529(-) | length=751 | sequence_SO=chromosome | SO=protein_coding	318510 |	14	20.24	22.47	47.8	21.04	16.38	TGME49_318510 |	organism=Toxoplasma_gondii_ME49 | product=N-ethylmaleimide-sensitive fusion protein, putative | location=TGME49_chrIV:1262977-1275529(-) | length=751 | sequence_SO=chromosome | SO=protein_coding	318510 |	11	0.963829	0.92045	0.937562	0.895365	0.613762	0.554626	0.608135	0.554626	0.231856	0.756044	-0.403457
TGME49_309760 |	21.13	22.19	66.98	50.48	46.67	TGME49_309760 |	organism=Toxoplasma_gondii_ME49 | product=hypothetical protein | location=TGME49_chrXI:792237-793184(-) | length=315 | sequence_SO=chromosome | SO=protein_coding	309760 |	12	15.88	17.16	64.76	43.49	38.1	TGME49_309760 |	organism=Toxoplasma_gondii_ME49 | product=hypothetical protein | location=TGME49_chrXI:792237-793184(-) | length=315 | sequence_SO=chromosome | SO=protein_coding	309760 |	9	0.564937	0.554626	0.630957	0.619441	0.855067	0.855067	0.937562	0.928966	0.20872	0.743328	-0.427929
TGME49_242330 |	21.13	22.05	81.25	70.83	65.63	TGME49_242330 |	organism=Toxoplasma_gondii_ME49 | product=ribosomal protein RPS5 (RPS5) | location=TGME49_chrVI:1972856-1973922(-) | length=192 | sequence_SO=chromosome | SO=protein_coding	242330 |	19	23.11	24.62	86.98	68.23	64.58	TGME49_242330 |	organism=Toxoplasma_gondii_ME49 | product=ribosomal protein RPS5 (RPS5) | location=TGME49_chrVI:1972856-1973922(-) | length=192 | sequence_SO=chromosome | SO=protein_coding	242330 |	16	0.554626	0.613762	0.448745	0.483059	0.394457	0.469894	0.319154	0.398107	0.190228	0.460226	-1.11959
TGME49_251850 |	21.11	22.22	35.59	20.02	12.38	TGME49_251850 |	organism=Toxoplasma_gondii_ME49 | product=serine/threonine protein phosphatase | location=TGME49_chrXII:5612206-5624815(+) | length=1034 | sequence_SO=chromosome | SO=protein_coding	251850 |	10	9.27	9.76	25.53	7.544	7.06	TGME49_251850 |	organism=Toxoplasma_gondii_ME49 | product=serine/threonine protein phosphatase | location=TGME49_chrXII:5612206-5624815(+) | length=1034 | sequence_SO=chromosome | SO=protein_coding	251850 |	5	1.11686	0.549541	0.954993	0.487529	0.809096	0.483059	0.847227	0.496592	0.32133	0.718112	-0.477718
TGME49_215290 |	21.08	22.22	57.5	41.14	33.18	TGME49_215290 |	organism=Toxoplasma_gondii_ME49 | product=saccharopine dehydrogenase domain-containing protein | location=TGME49_chrX:6878379-6883968(+) | length=440 | sequence_SO=chromosome | SO=protein_coding	215290 |	13	23.03	23.13	68.41	39.55	36.36	TGME49_215290 |	organism=Toxoplasma_gondii_ME49 | product=saccharopine dehydrogenase domain-containing protein | location=TGME49_chrX:6878379-6883968(+) | length=440 | sequence_SO=chromosome | SO=protein_coding	215290 |	13	9.81748	3.59749	9.12011	3.49945	8.3946	4.40555	9.37562	4.01791	0.411359	6.52853	2.70676
TGME49_297470 |	21.05	21.45	56.4	47.41	45.78	TGME49_297470 |	organism=Toxoplasma_gondii_ME49 | product=myosin light chain 2, putative | location=TGME49_chrII:1804538-1811418(+) | length=367 | sequence_SO=chromosome | SO=protein_coding	297470 |	12	17.04	17.71	56.95	42.78	35.97	TGME49_297470 |	organism=Toxoplasma_gondii_ME49 | product=myosin light chain 2, putative | location=TGME49_chrII:1804538-1811418(+) | length=367 | sequence_SO=chromosome | SO=protein_coding	297470 |	9	0.432514	0.847227	0.349945	0.642688	1.03753	0.824138	1.05682	0.83946	0.322239	0.75379	-0.407766
TGME49_219520 |	20.99	22.01	56.38	41.07	37.5	TGME49_219520 |	organism=Toxoplasma_gondii_ME49 | product=histone arginine methyltransferase PRMT1 (PRMT1) | location=TGME49_chrXII:886187-889595(-) | length=392 | sequence_SO=chromosome | SO=protein_coding	219520 |	12	16.54	17.17	78.83	41.84	37.76	TGME49_219520 |	organism=Toxoplasma_gondii_ME49 | product=histone arginine methyltransferase PRMT1 (PRMT1) | location=TGME49_chrXII:886187-889595(-) | length=392 | sequence_SO=chromosome | SO=protein_coding	219520 |	11	0.113763	0.387258	0.128233	0.440555	0.277971	0.331131	0.272898	0.316228	0.377916	0.283505	-1.81856
TGME49_277720 |	20.95	21.67	46.32	22.4	14.94	TGME49_277720 |	organism=Toxoplasma_gondii_ME49 | product=GDA1/CD39 (nucleoside phosphatase) family protein | location=TGME49_chrXII:6553202-6555775(+) | length=857 | sequence_SO=chromosome | SO=protein_coding	277720 |	10	20.67	21.57	50.76	27.54	19.25	TGME49_277720 |	organism=Toxoplasma_gondii_ME49 | product=GDA1/CD39 (nucleoside phosphatase) family protein | location=TGME49_chrXII:6553202-6555775(+) | length=857 | sequence_SO=chromosome | SO=protein_coding	277720 |	12	0.744732	0.758578	0.685488	0.737904	0.765597	0.428549	0.928966	0.648634	0.185	0.712306	-0.489431
TGME49_273460 |	20.86	23.45	61.97	30.99	24.88	TGME49_273460 |	organism=Toxoplasma_gondii_ME49 | product=eukaryotic translation initiation factor 3 subunit 6 interacting protein | location=TGME49_chrVIII:3492252-3498123(-) | length=639 | sequence_SO=chromosome | SO=protein_coding	273460 |	11	25.5	27.21	63.54	33.8	23.79	TGME49_273460 |	organism=Toxoplasma_gondii_ME49 | product=eukaryotic translation initiation factor 3 subunit 6 interacting protein | location=TGME49_chrVIII:3492252-3498123(-) | length=639 | sequence_SO=chromosome | SO=protein_coding	273460 |	15	0.280543	0.30761	0.270396	0.316228	0.394457	0.394457	0.363078	0.363078	0.136604	0.336231	-1.57248
TGME49_253710 |	20.76	22.75	38.67	23.72	12.54	TGME49_253710 |	organism=Toxoplasma_gondii_ME49 | product=hypothetical protein | location=TGME49_chrIII:1116342-1122495(-) | length=1037 | sequence_SO=chromosome | SO=protein_coding	253710 |	10	14.66	16.71	38.57	17.74	9.257	TGME49_253710 |	organism=Toxoplasma_gondii_ME49 | product=hypothetical protein | location=TGME49_chrIII:1116342-1122495(-) | length=1037 | sequence_SO=chromosome | SO=protein_coding	253710 |	8	6.13762	5.29664	4.20727	2.99226	7.37904	8.01678	6.66807	6.36796	0.263433	5.8832	2.5566
TGME49_313140 |	20.75	24.52	53.3	30.43	29.63	TGME49_313140 |	organism=Toxoplasma_gondii_ME49 | product=isocitrate dehydrogenase | location=TGME49_chrXI:3132733-3138618(-) | length=621 | sequence_SO=chromosome | SO=protein_coding	313140 |	15	22.84	27.08	62.32	38.81	29.47	TGME49_313140 |	organism=Toxoplasma_gondii_ME49 | product=isocitrate dehydrogenase | location=TGME49_chrXI:3132733-3138618(-) | length=621 | sequence_SO=chromosome | SO=protein_coding	313140 |	18	0.143219	0.334195	0.16293	0.42462	0.194089	0.288403	0.239883	0.349945	0.347372	0.26716	-1.90422
TGME49_218200 |	20.71	21.12	40.61	30.18	22.47	TGME49_218200 |	organism=Toxoplasma_gondii_ME49 | product=UDP-sugar pyrophospharylase | location=TGME49_chrXII:1700331-1705956(-) | length=623 | sequence_SO=chromosome | SO=protein_coding	218200 |	11	25.58	27.2	52.65	33.39	21.35	TGME49_218200 |	organism=Toxoplasma_gondii_ME49 | product=UDP-sugar pyrophospharylase | location=TGME49_chrXII:1700331-1705956(-) | length=623 | sequence_SO=chromosome | SO=protein_coding	218200 |	12	1.28233	0.544503	1.09648	0.570164	2.07014	1.55597	1.88799	1.39316	0.399511	1.30009	0.378613
TGME49_223040 |	20.7	21.81	81.59	59	54.81	TGME49_223040 |	organism=Toxoplasma_gondii_ME49 | product=hypothetical protein | location=TGME49_chrII:1380192-1381747(-) | length=239 | sequence_SO=chromosome | SO=protein_coding	223040 |	11	11.99	12.07	54.81	41	33.47	TGME49_223040 |	organism=Toxoplasma_gondii_ME49 | product=hypothetical protein | location=TGME49_chrII:1380192-1381747(-) | length=239 | sequence_SO=chromosome | SO=protein_coding	223040 |	6	0.465586	0.549541	0.483059	0.554626	0.316228	0.194089	0.349945	0.20893	0.34515	0.39025	-1.35753
TGME49_235700 |	20.58	21.21	58.79	43.94	37.58	TGME49_235700 |	organism=Toxoplasma_gondii_ME49 | product=sedoheptulose-1,7-bisphosphatase | location=TGME49_chrX:5065275-5069669(-) | length=330 | sequence_SO=chromosome | SO=protein_coding	235700 |	11	19.75	20.59	67.88	55.76	43.33	TGME49_235700 |	organism=Toxoplasma_gondii_ME49 | product=sedoheptulose-1,7-bisphosphatase | location=TGME49_chrX:5065275-5069669(-) | length=330 | sequence_SO=chromosome | SO=protein_coding	235700 |	11	0.125893	0.110662	0.16293	0.144544	0.353183	0.258226	0.340408	0.255859	0.410825	0.218963	-2.19124
TGME49_304710 |	20.57	22.52	43.24	23.59	17.08	TGME49_304710 |	organism=Toxoplasma_gondii_ME49 | product=eukaryotic peptide chain release factor, putative | location=TGME49_chrVIIa:642769-649594(-) | length=814 | sequence_SO=chromosome | SO=protein_coding	304710 |	12	22.75	25.41	38.08	25.18	19.16	TGME49_304710 |	organism=Toxoplasma_gondii_ME49 | product=eukaryotic peptide chain release factor, putative | location=TGME49_chrVIIa:642769-649594(-) | length=814 | sequence_SO=chromosome | SO=protein_coding	304710 |	14	0.369828	0.465586	0.366438	0.505825	0.625173	0.751623	0.895365	1.11686	0.392989	0.637088	-0.650437
TGME49_259180 |	20.52	21.55	52.14	37.16	30.16	TGME49_259180 |	organism=Toxoplasma_gondii_ME49 | product=CBS family protein | location=TGME49_chrVIIb:2905668-2908955(-) | length=514 | sequence_SO=chromosome | SO=protein_coding	259180 |	10	23.59	24.79	50.39	37.35	34.82	TGME49_259180 |	organism=Toxoplasma_gondii_ME49 | product=CBS family protein | location=TGME49_chrVIIb:2905668-2908955(-) | length=514 | sequence_SO=chromosome | SO=protein_coding	259180 |	13	13.0617	7.65597	8.01678	5.01187	6.79204	6.98232	5.80764	5.64937	0.319349	7.37221	2.8821
TGME49_319560 |	20.52	20.56	57.44	39.95	32.11	TGME49_319560 |	organism=Toxoplasma_gondii_ME49 | product=microneme protein MIC3 (MIC3) | location=TGME49_chrIV:912578-913851(+) | length=383 | sequence_SO=chromosome | SO=protein_coding	319560 |	10	22.23	22.26	45.95	38.38	36.55	TGME49_319560 |	organism=Toxoplasma_gondii_ME49 | product=microneme protein MIC3 (MIC3) | location=TGME49_chrIV:912578-913851(+) | length=383 | sequence_SO=chromosome | SO=protein_coding	319560 |	14	0.642688	0.280543	0.586138	0.275423	0.428549	0.356451	0.432514	0.366438	0.296454	0.421093	-1.24779
TGME49_307570 |	20.49	27.71	45.79	23.28	18.63	TGME49_307570 |	organism=Toxoplasma_gondii_ME49 | product=glycerol-3-phosphate dehydrogenase (gpdh), putative | location=TGME49_chrIX:4974516-4979708(-) | length=902 | sequence_SO=chromosome | SO=protein_coding	307570 |	12	16.8	19.91	38.8	16.52	14.52	TGME49_307570 |	organism=Toxoplasma_gondii_ME49 | product=glycerol-3-phosphate dehydrogenase (gpdh), putative | location=TGME49_chrIX:4974516-4979708(-) | length=902 | sequence_SO=chromosome | SO=protein_coding	307570 |	11	0.801678	0.549541	0.625173	0.413047	0.630957	0.440555	0.717794	0.519996	0.212124	0.587343	-0.767726
TGME49_263070 |	20.48	20.88	43.78	28.76	20.96	TGME49_263070 |	organism=Toxoplasma_gondii_ME49 | product=CMGC kinase, CK2 family | location=TGME49_chrVIIb:827321-832243(+) | length=539 | sequence_SO=chromosome | SO=protein_coding	263070 |	10	13.73	14.54	43.97	21.71	12.06	TGME49_263070 |	organism=Toxoplasma_gondii_ME49 | product=CMGC kinase, CK2 family | location=TGME49_chrVIIb:827321-832243(+) | length=539 | sequence_SO=chromosome | SO=protein_coding	263070 |	6	0.239883	0.448745	0.288403	0.544503	0.313329	0.283139	0.390841	0.343558	0.263629	0.35655	-1.48782
TGME49_290200 |	20.46	21.2	54.25	40.23	40.23	TGME49_290200 |	organism=Toxoplasma_gondii_ME49 | product=NAD/NADP octopine/nopaline dehydrogenase, alpha-helical domain-containing protein | location=TGME49_chrIX:3639665-3644302(-) | length=435 | sequence_SO=chromosome | SO=protein_coding	290200 |	12	16.45	16.94	47.36	40.23	35.4	TGME49_290200 |	organism=Toxoplasma_gondii_ME49 | product=NAD/NADP octopine/nopaline dehydrogenase, alpha-helical domain-containing protein | location=TGME49_chrIX:3639665-3644302(-) | length=435 | sequence_SO=chromosome | SO=protein_coding	290200 |	9	0.366438	0.398107	0.390841	0.42462	0.496592	0.519996	0.539511	0.559758	0.152676	0.461983	-1.11409
TGME49_235160 |	20.39	23.07	27.99	13.12	7.175	TGME49_235160 |	organism=Toxoplasma_gondii_ME49 | product=hypothetical protein | location=TGME49_chrX:4657924-4670962(-) | length=1547 | sequence_SO=chromosome | SO=protein_coding	235160 |	10	28.71	32.47	25.53	15	8.985	TGME49_235160 |	organism=Toxoplasma_gondii_ME49 | product=hypothetical protein | location=TGME49_chrX:4657924-4670962(-) | length=1547 | sequence_SO=chromosome | SO=protein_coding	235160 |	14	0.765597	0.83946	0.711214	0.77983	0.642688	0.816582	0.519996	0.698232	0.134844	0.7217	-0.470529
TGME49_223700 |	20.35	22.81	37.56	16.87	11.27	TGME49_223700 |	organism=Toxoplasma_gondii_ME49 | product=F5/8 type C domain-containing protein | location=TGME49_chrX:3647071-3653213(-) | length=1571 | sequence_SO=chromosome | SO=protein_coding	223700 |	10	19.32	22.07	37.56	14	9.866	TGME49_223700 |	organism=Toxoplasma_gondii_ME49 | product=F5/8 type C domain-containing protein | location=TGME49_chrX:3647071-3653213(-) | length=1571 | sequence_SO=chromosome | SO=protein_coding	223700 |	9	3.28095	2.58226	1.92309	1.45881	4.16869	3.28095	2.48886	1.88799	0.319316	2.63395	1.39723
TGME49_315480 |	20.33	22.93	41.63	19.88	16.34	TGME49_315480 |	organism=Toxoplasma_gondii_ME49 | product=acyl-CoA dehydrogenase, middle domain-containing protein | location=TGME49_chrXI:4743731-4750665(-) | length=1016 | sequence_SO=chromosome | SO=protein_coding	315480 |	12	25.06	27.03	42.13	19.59	16.04	TGME49_315480 |	organism=Toxoplasma_gondii_ME49 | product=acyl-CoA dehydrogenase, middle domain-containing protein | location=TGME49_chrXI:4743731-4750665(-) | length=1016 | sequence_SO=chromosome | SO=protein_coding	315480 |	12	4.28548	2.88403	3.10456	2.29087	4.83059	3.53183	3.90841	2.88403	0.226389	3.46498	1.79285
TGME49_310160 |	20.32	21.71	36.68	18.29	12.79	TGME49_310160 |	organism=Toxoplasma_gondii_ME49 | product=argonaute AGO (AGO) | location=TGME49_chrXI:1099919-1105265(+) | length=946 | sequence_SO=chromosome | SO=protein_coding	310160 |	10	26.59	28.42	42.18	20.19	14.69	TGME49_310160 |	organism=Toxoplasma_gondii_ME49 | product=argonaute AGO (AGO) | location=TGME49_chrXI:1099919-1105265(+) | length=946 | sequence_SO=chromosome | SO=protein_coding	310160 |	13	3.25087	2.01372	2.88403	1.58489	3.76704	1.52757	4.61318	2.05116	0.383373	2.71156	1.43912
TGME49_299810 |	20.3	22.15	44.43	21.83	19.27	TGME49_299810 |	organism=Toxoplasma_gondii_ME49 | product=cysteine-tRNA synthetase (CysRS) | location=TGME49_chrXII:330113-342408(-) | length=898 | sequence_SO=chromosome | SO=protein_coding	299810 |	12	19.38	21.92	57.24	24.94	19.71	TGME49_299810 |	organism=Toxoplasma_gondii_ME49 | product=cysteine-tRNA synthetase (CysRS) | location=TGME49_chrXII:330113-342408(-) | length=898 | sequence_SO=chromosome | SO=protein_coding	299810 |	12	0.461318	0.824138	0.346737	0.679204	0.636796	0.363078	0.77983	0.474242	0.302654	0.570668	-0.809277
TGME49_231630 |	20.27	20.43	43.36	27.43	23.01	TGME49_231630 |	organism=Toxoplasma_gondii_ME49 | product=alveolin domain containing intermediate filament IMC4 (ALV4) | location=TGME49_chrVIII:1513141-1515301(-) | length=452 | sequence_SO=chromosome | SO=protein_coding	231630 |	11	21.66	21.85	44.69	30.31	23.01	TGME49_231630 |	organism=Toxoplasma_gondii_ME49 | product=alveolin domain containing intermediate filament IMC4 (ALV4) | location=TGME49_chrVIII:1513141-1515301(-) | length=452 | sequence_SO=chromosome | SO=protein_coding	231630 |	15	0.398107	0.376704	0.337287	0.313329	0.346737	0.711214	0.376704	0.816582	0.39027	0.459583	-1.1216
TGME49_225880 |	20.18	21.29	55.25	48.62	42.54	TGME49_225880 |	organism=Toxoplasma_gondii_ME49 | product=UDP-glucose 4-epimerase | location=TGME49_chrX:1967149-1970759(+) | length=362 | sequence_SO=chromosome | SO=protein_coding	225880 |	10	17.89	18.77	64.92	45.03	29.28	TGME49_225880 |	organism=Toxoplasma_gondii_ME49 | product=UDP-glucose 4-epimerase | location=TGME49_chrX:1967149-1970759(+) | length=362 | sequence_SO=chromosome | SO=protein_coding	225880 |	9	4.74242	4.87529	4.05509	5.15229	8.01678	5.59758	7.51623	5.70164	0.225745	5.70716	2.51277
TGME49_315320 |	20.18	20.29	67.17	55.02	44.07	TGME49_315320 |	organism=Toxoplasma_gondii_ME49 | product=SAG-related sequence SRS52A (SRS52A) | location=TGME49_chrXI:4647415-4649068(+) | length=329 | sequence_SO=chromosome | SO=protein_coding	315320 |	13	14.89	15.05	71.43	55.93	50.46	TGME49_315320 |	organism=Toxoplasma_gondii_ME49 | product=SAG-related sequence SRS52A (SRS52A) | location=TGME49_chrXI:4647415-4649068(+) | length=329 | sequence_SO=chromosome | SO=protein_coding	315320 |	15	0.285759	0.580764	0.293765	0.60256	0.340408	0.42462	0.387258	0.47863	0.268579	0.42422	-1.23711
TGME49_286250 |	20.13	21.99	49.02	29.1	22.46	TGME49_286250 |	organism=Toxoplasma_gondii_ME49 | product=hypothetical protein | location=TGME49_chrV:1886403-1888850(-) | length=512 | sequence_SO=chromosome | SO=protein_coding	286250 |	10	15.45	15.94	46.29	19.53	19.53	TGME49_286250 |	organism=Toxoplasma_gondii_ME49 | product=hypothetical protein | location=TGME49_chrV:1886403-1888850(-) | length=512 | sequence_SO=chromosome | SO=protein_coding	286250 |	9	3.22107	2.37684	2.44343	1.97697	3.22107	2.65461	7.51623	5.05825	0.487727	3.55856	1.83129
TGME49_229000 |	20.1	21.61	58.71	29.35	21.94	TGME49_229000 |	organism=Toxoplasma_gondii_ME49 | product=kelch repeat-containing protein | location=TGME49_chrVIII:12609-16346(-) | length=620 | sequence_SO=chromosome | SO=protein_coding	229000 |	10	22.13	23.39	51.29	28.71	21.13	TGME49_229000 |	organism=Toxoplasma_gondii_ME49 | product=kelch repeat-containing protein | location=TGME49_chrVIII:12609-16346(-) | length=620 | sequence_SO=chromosome | SO=protein_coding	229000 |	11	0.366438	0.30761	0.428549	0.366438	0.855067	0.862979	0.870964	0.887156	0.409038	0.61815	-0.693972
TGME49_277000 |	20	22.3	30.23	17.57	12.27	TGME49_277000 |	organism=Toxoplasma_gondii_ME49 | product=transport protein Sec24, putative | location=TGME49_chrXII:6793879-6802659(-) | length=1019 | sequence_SO=chromosome | SO=protein_coding	277000 |	10	14.58	15.9	31.01	12.17	10.6	TGME49_277000 |	organism=Toxoplasma_gondii_ME49 | product=transport protein Sec24, putative | location=TGME49_chrXII:6793879-6802659(-) | length=1019 | sequence_SO=chromosome | SO=protein_coding	277000 |	8	0.529663	0.387258	0.457088	0.337287	0.544503	0.717794	0.356451	0.49204	0.243236	0.477761	-1.06564
TGME49_311240 |	19.97	20.72	67.37	45.31	40.38	TGME49_311240 |	organism=Toxoplasma_gondii_ME49 | product=DnaJ family chaperone, putative | location=TGME49_chrXI:1901474-1906488(-) | length=426 | sequence_SO=chromosome | SO=protein_coding	311240 |	13	18.68	18.94	64.79	48.36	37.79	TGME49_311240 |	organism=Toxoplasma_gondii_ME49 | product=DnaJ family chaperone, putative | location=TGME49_chrXI:1901474-1906488(-) | length=426 | sequence_SO=chromosome | SO=protein_coding	311240 |	14	0.101859	0.288403	0.110662	0.325087	0.214783	0.299226	0.242103	0.337287	0.357954	0.239926	-2.05934
TGME49_317720 |	19.95	21.83	57.8	31.2	19.54	TGME49_317720 |	organism=Toxoplasma_gondii_ME49 | product=eukaryotic translation initiation factor 3 subunit 7, putative | location=TGME49_chrIV:2669610-2676886(+) | length=609 | sequence_SO=chromosome | SO=protein_coding	317720 |	10	18.31	20.64	54.68	31.86	24.14	TGME49_317720 |	organism=Toxoplasma_gondii_ME49 | product=eukaryotic translation initiation factor 3 subunit 7, putative | location=TGME49_chrIV:2669610-2676886(+) | length=609 | sequence_SO=chromosome | SO=protein_coding	317720 |	12	0.136773	0.188799	0.138038	0.199526	0.255859	0.30761	0.263027	0.319154	0.294144	0.226098	-2.14498
TGME49_300310 |	19.95	21.01	70.73	41.92	30.91	TGME49_300310 |	organism=Toxoplasma_gondii_ME49 | product=26S proteasome regulatory subunit, S6a family AAA ATpase | location=TGME49_chrXII:94985-102072(-) | length=427 | sequence_SO=chromosome | SO=protein_coding	300310 |	12	19.94	20.9	78.92	55.5	35.36	TGME49_300310 |	organism=Toxoplasma_gondii_ME49 | product=26S proteasome regulatory subunit, S6a family AAA ATpase | location=TGME49_chrXII:94985-102072(-) | length=427 | sequence_SO=chromosome | SO=protein_coding	300310 |	14	0.207014	0.398107	0.165959	0.359749	0.258226	0.172187	0.283139	0.141906	0.353918	0.248286	-2.00993
TGME49_313270 |	19.94	22.41	30.55	7.646	6.61	TGME49_313270 |	organism=Toxoplasma_gondii_ME49 | product=hypothetical protein | location=TGME49_chrXI:3220853-3233276(+) | length=2799 | sequence_SO=chromosome | SO=protein_coding	313270 |	11	22.37	26.43	30.19	9.253	5.931	TGME49_313270 |	organism=Toxoplasma_gondii_ME49 | product=hypothetical protein | location=TGME49_chrXI:3220853-3233276(+) | length=2799 | sequence_SO=chromosome | SO=protein_coding	313270 |	11	0.299226	0.457088	0.334195	0.510505	0.654636	0.461318	0.591562	0.416869	0.241323	0.465675	-1.1026
TGME49_278050 |	19.94	20.05	66.4	66.4	46.96	TGME49_278050 |	organism=Toxoplasma_gondii_ME49 | product=proteasome subunit alpha type 1, putative | location=TGME49_chrXII:6331629-6336773(-) | length=247 | sequence_SO=chromosome | SO=protein_coding	278050 |	10	14.69	14.96	60.73	51.01	43.32	TGME49_278050 |	organism=Toxoplasma_gondii_ME49 | product=proteasome subunit alpha type 1, putative | location=TGME49_chrXII:6331629-6336773(-) | length=247 | sequence_SO=chromosome | SO=protein_coding	278050 |	8	0.275423	0.285759	0.331131	0.340408	0.0895365	0.155597	0.1	0.180302	0.429834	0.21977	-2.18594
TGME49_309752 |	19.93	21.04	42.97	38.35	29.12	TGME49_309752 |	organism=Toxoplasma_gondii_ME49 | product=succinate-Coenzyme A ligase, beta subunit, putative | location=TGME49_chrXI:787257-790480(+) | length=498 | sequence_SO=chromosome | SO=protein_coding	309752 |	11	16.76	17.47	52.61	35.14	25.9	TGME49_309752 |	organism=Toxoplasma_gondii_ME49 | product=succinate-Coenzyme A ligase, beta subunit, putative | location=TGME49_chrXI:787257-790480(+) | length=498 | sequence_SO=chromosome | SO=protein_coding	309752 |	10	0.149969	0.144544	0.201372	0.195884	0.316228	0.280543	0.325087	0.280543	0.28688	0.236771	-2.07843
TGME49_247760 |	19.91	21.45	44.39	24.84	17.53	TGME49_247760 |	organism=Toxoplasma_gondii_ME49 | product=AMP-binding enzyme domain-containing protein | location=TGME49_chrXII:3564422-3575482(-) | length=793 | sequence_SO=chromosome | SO=protein_coding	247760 |	9	23.79	25.08	43.13	24.09	17.78	TGME49_247760 |	organism=Toxoplasma_gondii_ME49 | product=AMP-binding enzyme domain-containing protein | location=TGME49_chrXII:3564422-3575482(-) | length=793 | sequence_SO=chromosome | SO=protein_coding	247760 |	11	0.280543	0.47863	0.319154	0.559758	0.42462	0.619441	0.452898	0.666807	0.268216	0.475231	-1.0733
TGME49_271050 |	19.86	19.97	71.12	60.96	55.08	TGME49_271050 |	organism=Toxoplasma_gondii_ME49 | product=SAG-related sequence SRS34A (SRS34A) | location=TGME49_chrVIII:4758133-4758696(+) | length=187 | sequence_SO=chromosome | SO=protein_coding	271050 |	14	20.1	20.53	71.12	60.96	56.68	TGME49_271050 |	organism=Toxoplasma_gondii_ME49 | product=SAG-related sequence SRS34A (SRS34A) | location=TGME49_chrVIII:4758133-4758696(+) | length=187 | sequence_SO=chromosome | SO=protein_coding	271050 |	15	0.409261	0.49204	0.452898	0.544503	0.299226	0.461318	0.349945	0.539511	0.183354	0.443588	-1.17271
TGME49_255420 |	19.83	20.1	79.14	69.78	56.83	TGME49_255420 |	organism=Toxoplasma_gondii_ME49 | product=hypothetical protein | location=TGME49_chrVIIb:4836879-4838610(-) | length=278 | sequence_SO=chromosome | SO=protein_coding	255420 |	11	23.33	23.87	82.01	65.47	59.71	TGME49_255420 |	organism=Toxoplasma_gondii_ME49 | product=hypothetical protein | location=TGME49_chrVIIb:4836879-4838610(-) | length=278 | sequence_SO=chromosome | SO=protein_coding	255420 |	12	0.570164	0.235505	0.809096	0.299226	0.642688	0.47863	0.544503	0.356451	0.361875	0.492033	-1.02317
TGME49_230850 |	19.77	20.63	44.96	29.2	23.53	TGME49_230850 |	organism=Toxoplasma_gondii_ME49 | product=hypothetical protein | location=TGME49_chrVIII:1061637-1064135(+) | length=476 | sequence_SO=chromosome | SO=protein_coding	230850 |	9	10.29	11.31	40.13	19.12	17.23	TGME49_230850 |	organism=Toxoplasma_gondii_ME49 | product=hypothetical protein | location=TGME49_chrVIII:1061637-1064135(+) | length=476 | sequence_SO=chromosome | SO=protein_coding	230850 |	5	0.248886	0.180302	0.242103	0.175388	0.469894	0.316228	0.457088	0.30761	0.353296	0.299687	-1.73847
TGME49_310750 |	19.72	20.42	43.59	34.78	26.12	TGME49_310750 |	organism=Toxoplasma_gondii_ME49 | product=emp24/gp25L/p24 family protein | location=TGME49_chrXI:1568699-1573498(+) | length=601 | sequence_SO=chromosome | SO=protein_coding	310750 |	11	16.04	17.35	46.76	29.62	18.8	TGME49_310750 |	organism=Toxoplasma_gondii_ME49 | product=emp24/gp25L/p24 family protein | location=TGME49_chrXI:1568699-1573498(+) | length=601 | sequence_SO=chromosome | SO=protein_coding	310750 |	8	0.159956	0.248886	0.122462	0.222843	0.136773	0.104713	0.128233	0.0946237	0.341671	0.152311	-2.71491
TGME49_234420 |	19.71	21.22	53.91	26.36	20.41	TGME49_234420 |	organism=Toxoplasma_gondii_ME49 | product=ATPase, AAA family protein | location=TGME49_chrX:4365489-4372954(-) | length=588 | sequence_SO=chromosome | SO=protein_coding	234420 |	9	14.31	15.66	58.16	26.19	10.71	TGME49_234420 |	organism=Toxoplasma_gondii_ME49 | product=ATPase, AAA family protein | location=TGME49_chrX:4365489-4372954(-) | length=588 | sequence_SO=chromosome | SO=protein_coding	234420 |	6	0.765597	0.376704	0.928966	0.42462	0.765597	0.325087	1.03753	0.413047	0.412096	0.629643	-0.667393
TGME49_279380 |	19.69	20.4	59.38	47.81	26.56	TGME49_279380 |	organism=Toxoplasma_gondii_ME49 | product=hypothetical protein | location=TGME49_chrIX:214977-219835(+) | length=320 | sequence_SO=chromosome | SO=protein_coding	279380 |	9	21.41	22.67	68.75	49.69	37.19	TGME49_279380 |	organism=Toxoplasma_gondii_ME49 | product=hypothetical protein | location=TGME49_chrIX:214977-219835(+) | length=320 | sequence_SO=chromosome | SO=protein_coding	279380 |	12	0.0704693	0.141906	0.0765597	0.161436	0.147231	0.172187	0.139316	0.170608	0.276553	0.134964	-2.88935
TGME49_216000 |	19.66	20.18	49.07	36.25	23.23	TGME49_216000 |	organism=Toxoplasma_gondii_ME49 | product=alveolin domain containing intermediate filament IMC3 (ALV3) | location=TGME49_chrXI:6475497-6477113(+) | length=538 | sequence_SO=chromosome | SO=protein_coding	216000 |	11	19.67	19.9	54.09	33.46	29.93	TGME49_216000 |	organism=Toxoplasma_gondii_ME49 | product=alveolin domain containing intermediate filament IMC3 (ALV3) | location=TGME49_chrXI:6475497-6477113(+) | length=538 | sequence_SO=chromosome | SO=protein_coding	216000 |	14	0.394457	0.346737	0.483059	0.416869	0.255859	0.20893	0.291072	0.233346	0.277107	0.328791	-1.60476
TGME49_247460 |	19.54	20.31	67.19	47.95	41.32	TGME49_247460 |	organism=Toxoplasma_gondii_ME49 | product=proliferating cell nuclear antigen PCNA1 (PCNA1) | location=TGME49_chrXII:3353988-3356540(-) | length=317 | sequence_SO=chromosome | SO=protein_coding	247460 |	10	18.01	19.85	60.25	45.43	40.38	TGME49_247460 |	organism=Toxoplasma_gondii_ME49 | product=proliferating cell nuclear antigen PCNA1 (PCNA1) | location=TGME49_chrXII:3353988-3356540(-) | length=317 | sequence_SO=chromosome | SO=protein_coding	247460 |	9	0.559758	0.452898	0.554626	0.461318	0.483059	0.383707	0.505825	0.401791	0.126453	0.475373	-1.07287
TGME49_289830 |	19.53	19.7	61.19	50.45	36.12	TGME49_289830 |	organism=Toxoplasma_gondii_ME49 | product=eukaryotic initiation factor-3, delta subunit, putative | location=TGME49_chrIX:3473649-3478897(+) | length=335 | sequence_SO=chromosome | SO=protein_coding	289830 |	10	18.7	18.96	51.94	39.1	33.43	TGME49_289830 |	organism=Toxoplasma_gondii_ME49 | product=eukaryotic initiation factor-3, delta subunit, putative | location=TGME49_chrIX:3473649-3478897(+) | length=335 | sequence_SO=chromosome | SO=protein_coding	289830 |	9	0.296483	0.539511	0.272898	0.505825	0.501187	0.394457	0.549541	0.420727	0.230919	0.435079	-1.20065
TGME49_257380 |	19.43	19.53	71.1	59.17	57.34	TGME49_257380 |	organism=Toxoplasma_gondii_ME49 | product=hypothetical protein | location=TGME49_chrVIIb:4081488-4083771(+) | length=218 | sequence_SO=chromosome | SO=protein_coding	257380 |	17	19.17	19.54	64.22	57.34	57.34	TGME49_257380 |	organism=Toxoplasma_gondii_ME49 | product=hypothetical protein | location=TGME49_chrVIIb:4081488-4083771(+) | length=218 | sequence_SO=chromosome | SO=protein_coding	257380 |	19	1.80302	1.19124	1.48594	0.928966	0.60256	0.559758	0.758578	0.737904	0.414919	1.0085	0.0122042
TGME49_270690 |	19.39	21.6	37.99	13.03	11.58	TGME49_270690 |	organism=Toxoplasma_gondii_ME49 | product=arginyl-tRNA synthetase | location=TGME49_chrVIII:5070319-5083137(-) | length=1174 | sequence_SO=chromosome | SO=protein_coding	270690 |	10	20.73	22.8	43.1	18.14	10.48	TGME49_270690 |	organism=Toxoplasma_gondii_ME49 | product=arginyl-tRNA synthetase | location=TGME49_chrVIII:5070319-5083137(-) | length=1174 | sequence_SO=chromosome | SO=protein_coding	270690 |	10	0.937562	0.855067	0.946237	0.862979	1.27057	0.630957	0.816582	0.390841	0.283654	0.83885	-0.253515
TGME49_253730 |	19.37	22.95	42.61	17.35	14.11	TGME49_253730 |	organism=Toxoplasma_gondii_ME49 | product=importin-beta N-terminal domain-containing protein | location=TGME49_chrIII:1126252-1136071(-) | length=1049 | sequence_SO=chromosome | SO=protein_coding	253730 |	10	22.75	27.09	43.66	20.88	16.21	TGME49_253730 |	organism=Toxoplasma_gondii_ME49 | product=importin-beta N-terminal domain-containing protein | location=TGME49_chrIII:1126252-1136071(-) | length=1049 | sequence_SO=chromosome | SO=protein_coding	253730 |	12	0.529663	0.369828	0.465586	0.325087	0.963829	0.928966	1	0.963829	0.399832	0.693349	-0.528347
TGME49_234190 |	19.24	19.99	37.98	27.56	16.97	TGME49_234190 |	organism=Toxoplasma_gondii_ME49 | product=serine hydroxymethyltransferase 2, putative | location=TGME49_chrX:4177572-4181894(-) | length=595 | sequence_SO=chromosome | SO=protein_coding	234190 |	9	15.24	17.78	34.96	24.03	19.83	TGME49_234190 |	organism=Toxoplasma_gondii_ME49 | product=serine hydroxymethyltransferase 2, putative | location=TGME49_chrX:4177572-4181894(-) | length=595 | sequence_SO=chromosome | SO=protein_coding	234190 |	9	0.296483	0.267917	0.301995	0.283139	0.405508	0.47863	0.37325	0.444631	0.210801	0.356444	-1.48825
TGME49_244690 |	19.14	20.41	51.52	28.57	20.87	TGME49_244690 |	organism=Toxoplasma_gondii_ME49 | product=hypothetical protein | location=TGME49_chrVI:3452022-3453893(+) | length=623 | sequence_SO=chromosome | SO=protein_coding	244690 |	11	18.75	20.95	50.08	26.16	21.51	TGME49_244690 |	organism=Toxoplasma_gondii_ME49 | product=hypothetical protein | location=TGME49_chrVI:3452022-3453893(+) | length=623 | sequence_SO=chromosome | SO=protein_coding	244690 |	12	0.529663	0.648634	0.49204	0.60256	0.30479	0.253513	0.356451	0.285759	0.330031	0.434176	-1.20365
TGME49_215220 |	19.12	21.84	58.98	28.46	18.6	TGME49_215220 |	organism=Toxoplasma_gondii_ME49 | product=hypothetical protein | location=TGME49_chrX:6825368-6827843(+) | length=629 | sequence_SO=chromosome | SO=protein_coding	215220 |	9	16.91	18.96	51.35	26.39	22.42	TGME49_215220 |	organism=Toxoplasma_gondii_ME49 | product=hypothetical protein | location=TGME49_chrX:6825368-6827843(+) | length=629 | sequence_SO=chromosome | SO=protein_coding	215220 |	8	0.465586	0.432514	0.301995	0.272898	0.319154	0.30761	0.346737	0.334195	0.180186	0.347586	-1.52456
TGME49_204520 |	19.1	20.93	54.74	44.72	37.4	TGME49_204520 |	organism=Toxoplasma_gondii_ME49 | product=hypothetical protein | location=TGME49_chrVIIa:1734102-1735211(-) | length=369 | sequence_SO=chromosome | SO=protein_coding	204520 |	27	18.63	19.04	49.32	39.02	37.67	TGME49_204520 |	organism=Toxoplasma_gondii_ME49 | product=hypothetical protein | location=TGME49_chrVIIa:1734102-1735211(-) | length=369 | sequence_SO=chromosome | SO=protein_coding	204520 |	21	1.59956	1.14815	1.30617	0.946237	2.07014	1.57036	2.65461	1.7378	0.3118	1.62913	0.704101
TGME49_289750 |	19.1	19.54	79.84	67.44	59.69	TGME49_289750 |	organism=Toxoplasma_gondii_ME49 | product=ribosomal-ubiquitin protein RPL40 (RPL40) | location=TGME49_chrIX:3427848-3429057(+) | length=129 | sequence_SO=chromosome | SO=protein_coding	289750 |	20	19.21	19.75	94.57	67.44	67.44	TGME49_289750 |	organism=Toxoplasma_gondii_ME49 | product=ribosomal-ubiquitin protein RPL40 (RPL40) | location=TGME49_chrIX:3427848-3429057(+) | length=129 | sequence_SO=chromosome | SO=protein_coding	289750 |	18	0.963829	1.07647	0.954993	1.0666	0.580764	0.758578	0.679204	0.862979	0.195274	0.867926	-0.204356
TGME49_311370 |	19.06	20.05	41.98	26.62	23.55	TGME49_311370 |	organism=Toxoplasma_gondii_ME49 | product=methylmalonate-semialdehyde dehydrogenase [acylating], putative	311370 |	12	11.62	12.35	40.1	18.77	14.85	TGME49_311370 |	organism=Toxoplasma_gondii_ME49 | product=methylmalonate-semialdehyde dehydrogenase [acylating], putative	311370 |	7	3.63078	3.10456	7.44732	5.39511	6.91831	2.55859	4.36516	1.43219	0.452385	4.3565	2.12317
TGME49_285870 |	19.02	19.35	67.38	51.22	46.95	TGME49_285870 |	organism=Toxoplasma_gondii_ME49 | product=SAG-related sequence SRS20A (SRS20A) | location=TGME49_chrV:2158758-2160660(-) | length=328 | sequence_SO=chromosome | SO=protein_coding	285870 |	12	16.16	17.33	58.84	50	33.84	TGME49_285870 |	organism=Toxoplasma_gondii_ME49 | product=SAG-related sequence SRS20A (SRS20A) | location=TGME49_chrV:2158758-2160660(-) | length=328 | sequence_SO=chromosome | SO=protein_coding	285870 |	9	0.280543	0.515229	0.30479	0.559758	0.237684	0.510505	0.260615	0.57544	0.338358	0.40557	-1.30198
TGME49_217820 |	19	19.81	49.68	37.15	36.07	TGME49_217820 |	organism=Toxoplasma_gondii_ME49 | product=PCI domain-containing protein | location=TGME49_chrXII:2149943-2155311(+) | length=463 | sequence_SO=chromosome | SO=protein_coding	217820 |	12	17.63	17.74	49.68	28.73	25.49	TGME49_217820 |	organism=Toxoplasma_gondii_ME49 | product=PCI domain-containing protein | location=TGME49_chrXII:2149943-2155311(+) | length=463 | sequence_SO=chromosome | SO=protein_coding	217820 |	11	0.133045	0.613762	0.133045	0.666807	0.47863	0.636796	0.501187	0.672977	0.439797	0.479531	-1.0603
TGME49_261210 |	18.96	21.71	54.43	41.86	24.12	TGME49_261210 |	organism=Toxoplasma_gondii_ME49 | product=26s proteasome subunit p55, putative | location=TGME49_chrVIIb:1830929-1838196(+) | length=485 | sequence_SO=chromosome | SO=protein_coding	261210 |	9	27.66	29.73	65.36	45.98	37.73	TGME49_261210 |	organism=Toxoplasma_gondii_ME49 | product=26s proteasome subunit p55, putative | location=TGME49_chrVIIb:1830929-1838196(+) | length=485 | sequence_SO=chromosome | SO=protein_coding	261210 |	17	0.188799	0.704693	0.21677	0.870964	0.524808	0.316228	0.57544	0.346737	0.484839	0.468055	-1.09525
TGME49_314810 |	18.95	20.17	67.05	47.29	34.11	TGME49_314810 |	organism=Toxoplasma_gondii_ME49 | product=ribosomal protein RPL7 (RPL7) | location=TGME49_chrXI:4309840-4313516(+) | length=258 | sequence_SO=chromosome | SO=protein_coding	314810 |	18	17.02	18.03	64.34	45.35	30.62	TGME49_314810 |	organism=Toxoplasma_gondii_ME49 | product=ribosomal protein RPL7 (RPL7) | location=TGME49_chrXI:4309840-4313516(+) | length=258 | sequence_SO=chromosome | SO=protein_coding	314810 |	15	0.17378	0.272898	0.169044	0.272898	0.210863	0.233346	0.226986	0.258226	0.168135	0.227255	-2.13762
TGME49_318650 |	18.91	22.13	30.42	17.47	15.6	TGME49_318650 |	organism=Toxoplasma_gondii_ME49 | product=transhydrogenase | location=TGME49_chrIV:1168908-1173420(+) | length=1019 | sequence_SO=chromosome | SO=protein_coding	318650 |	11	11.67	17.1	36.11	18.35	10.99	TGME49_318650 |	organism=Toxoplasma_gondii_ME49 | product=transhydrogenase | location=TGME49_chrIV:1168908-1173420(+) | length=1019 | sequence_SO=chromosome | SO=protein_coding	318650 |	7	6.30957	6.42688	5.91562	6.19441	3.80189	1.65959	2.96483	1.7378	0.444566	4.37632	2.12972
TGME49_207840 |	18.9	19.17	87.88	71.97	62.88	TGME49_207840 |	organism=Toxoplasma_gondii_ME49 | product=ribosomal protein RPS17 (RPS17) | location=TGME49_chrIb:326578-328280(-) | length=132 | sequence_SO=chromosome | SO=protein_coding	207840 |	15	14.24	14.51	81.82	68.18	54.55	TGME49_207840 |	organism=Toxoplasma_gondii_ME49 | product=ribosomal protein RPS17 (RPS17) | location=TGME49_chrIb:326578-328280(-) | length=132 | sequence_SO=chromosome | SO=protein_coding	207840 |	13	0.201372	0.10666	0.20893	0.123595	0.203236	0.265461	0.199526	0.288403	0.289591	0.199648	-2.32447
TGME49_290660 |	18.8	19.75	55.16	41.26	33.63	TGME49_290660 |	organism=Toxoplasma_gondii_ME49 | product=RNA recognition motif-containing protein | location=TGME49_chrIX:3822235-3826751(-) | length=446 | sequence_SO=chromosome | SO=protein_coding	290660 |	10	13.28	13.52	47.98	40.58	32.74	TGME49_290660 |	organism=Toxoplasma_gondii_ME49 | product=RNA recognition motif-containing protein | location=TGME49_chrIX:3822235-3826751(-) | length=446 | sequence_SO=chromosome | SO=protein_coding	290660 |	11	0.255859	0.319154	0.277971	0.346737	0.127057	0.212814	0.136773	0.220801	0.312037	0.237146	-2.07615
TGME49_216650 |	18.79	19.06	52.75	32.11	28.21	TGME49_216650 |	organism=Toxoplasma_gondii_ME49 | product=S15 sporozoite-expressed protein | location=TGME49_chrXI:5983173-5986605(-) | length=436 | sequence_SO=chromosome | SO=protein_coding	216650 |	9	22.4	22.84	44.5	33.49	30.28	TGME49_216650 |	organism=Toxoplasma_gondii_ME49 | product=S15 sporozoite-expressed protein | location=TGME49_chrXI:5983173-5986605(-) | length=436 | sequence_SO=chromosome | SO=protein_coding	216650 |	12	0.175388	0.474242	0.178649	0.469894	0.17378	0.465586	0.185353	0.496592	0.45632	0.327436	-1.61072
TGME49_318710 |	18.73	21.13	50.31	19.98	15.29	TGME49_318710 |	organism=Toxoplasma_gondii_ME49 | product=ATP-binding cassette sub-family F member 1 | location=TGME49_chrIV:1128539-1137775(+) | length=811 | sequence_SO=chromosome | SO=protein_coding	318710 |	10	17.47	20.56	42.17	21.45	15.17	TGME49_318710 |	organism=Toxoplasma_gondii_ME49 | product=ATP-binding cassette sub-family F member 1 | location=TGME49_chrIV:1128539-1137775(+) | length=811 | sequence_SO=chromosome | SO=protein_coding	318710 |	11	0.265461	0.0912011	0.239883	0.0903649	0.17378	0.122462	0.190546	0.124738	0.382411	0.162305	-2.62322
TGME49_243250 |	18.7	21.25	37.61	10.05	7.997	TGME49_243250 |	organism=Toxoplasma_gondii_ME49 | product=myosin H | location=TGME49_chrVI:2462340-2480954(-) | length=1513 | sequence_SO=chromosome | SO=protein_coding	243250 |	10	21.29	26.16	36.35	17.18	8.857	TGME49_243250 |	organism=Toxoplasma_gondii_ME49 | product=myosin H | location=TGME49_chrVI:2462340-2480954(-) | length=1513 | sequence_SO=chromosome | SO=protein_coding	243250 |	12	0.510505	0.679204	0.549541	0.751623	0.731139	0.711214	0.831764	0.809096	0.153841	0.696761	-0.521265
TGME49_288700 |	18.67	23.7	44.02	10.38	6.349	TGME49_288700 |	organism=Toxoplasma_gondii_ME49 | product=RecF/RecN/SMC N terminal domain-containing protein | location=TGME49_chrIX:2683389-2697596(+) | length=1638 | sequence_SO=chromosome | SO=protein_coding	288700 |	8	6.09	11.22	38.46	5.006	2.564	TGME49_288700 |	organism=Toxoplasma_gondii_ME49 | product=RecF/RecN/SMC N terminal domain-containing protein | location=TGME49_chrIX:2683389-2697596(+) | length=1638 | sequence_SO=chromosome | SO=protein_coding	288700 |	3	2.83139	1.20226	2.48886	0.981748	4.96592	2.93765	2.83139	1.6293	0.47721	2.48357	1.31241
TGME49_314410 |	18.65	22.4	39.07	8.933	4.489	TGME49_314410 |	organism=Toxoplasma_gondii_ME49 | product=aquarius, putative | location=TGME49_chrXI:4069823-4083248(+) | length=2250 | sequence_SO=chromosome | SO=protein_coding	314410 |	8	19.84	23.4	36.71	9.778	4.578	TGME49_314410 |	organism=Toxoplasma_gondii_ME49 | product=aquarius, putative | location=TGME49_chrXI:4069823-4083248(+) | length=2250 | sequence_SO=chromosome | SO=protein_coding	314410 |	8	0.469894	0.529663	0.253513	0.30479	0.608135	0.288403	0.717794	0.334195	0.362171	0.438298	-1.19001
TGME49_207820 |	18.61	20.45	41.42	29.74	18.43	TGME49_207820 |	organism=Toxoplasma_gondii_ME49 | product=cell-cycle-associated protein kinase MAPK, putative | location=TGME49_chrIb:313374-317963(+) | length=548 | sequence_SO=chromosome | SO=protein_coding	207820 |	8	12	13.33	46.35	23.36	14.78	TGME49_207820 |	organism=Toxoplasma_gondii_ME49 | product=cell-cycle-associated protein kinase MAPK, putative | location=TGME49_chrIb:313374-317963(+) | length=548 | sequence_SO=chromosome | SO=protein_coding	207820 |	7	10.4713	5.54626	11.4815	5.34564	8.95365	4.44631	11.1686	5.70164	0.347294	7.88937	2.97991
TGME49_313670 |	18.58	23.06	35.45	14.75	11.19	TGME49_313670 |	organism=Toxoplasma_gondii_ME49 | product=adaptin n terminal region domain-containing protein | location=TGME49_chrXI:3592164-3598631(-) | length=1010 | sequence_SO=chromosome | SO=protein_coding	313670 |	10	12.95	18.47	31.58	9.802	5.941	TGME49_313670 |	organism=Toxoplasma_gondii_ME49 | product=adaptin n terminal region domain-containing protein | location=TGME49_chrXI:3592164-3598631(-) | length=1010 | sequence_SO=chromosome | SO=protein_coding	313670 |	6	0.346737	0.487529	0.452898	0.608135	0.288403	0.469894	0.331131	0.469894	0.224936	0.431828	-1.21147
TGME49_320210 |	18.58	20.44	56.89	37.86	25.05	TGME49_320210 |	organism=Toxoplasma_gondii_ME49 | product=WD domain, G-beta repeat domain containing protein | location=TGME49_chrIV:433341-437351(+) | length=515 | sequence_SO=chromosome | SO=protein_coding	320210 |	10	24.29	25.33	70.87	43.88	33.01	TGME49_320210 |	organism=Toxoplasma_gondii_ME49 | product=WD domain, G-beta repeat domain containing protein | location=TGME49_chrIV:433341-437351(+) | length=515 | sequence_SO=chromosome | SO=protein_coding	320210 |	12	0.416869	0.642688	0.469894	0.724436	0.474242	0.465586	0.487529	0.47863	0.189667	0.519984	-0.94346
TGME49_258390 |	18.58	19.43	69.77	36.02	33.75	TGME49_258390 |	organism=Toxoplasma_gondii_ME49 | product=DnaJ protein, putative | location=TGME49_chrVIIb:3439367-3440953(-) | length=397 | sequence_SO=chromosome | SO=protein_coding	258390 |	10	10.82	11.14	57.93	29.72	21.41	TGME49_258390 |	organism=Toxoplasma_gondii_ME49 | product=DnaJ protein, putative | location=TGME49_chrVIIb:3439367-3440953(-) | length=397 | sequence_SO=chromosome | SO=protein_coding	258390 |	6	0.483059	0.337287	0.580764	0.394457	0.145881	0.272898	0.165959	0.319154	0.411528	0.337432	-1.56733
TGME49_254470 |	18.55	19.16	40.03	22.95	22.27	TGME49_254470 |	organism=Toxoplasma_gondii_ME49 | product=hypothetical protein | location=TGME49_chrIII:1758819-1763403(+) | length=732 | sequence_SO=chromosome | SO=protein_coding	254470 |	12	15.53	17.04	37.57	18.99	14.34	TGME49_254470 |	organism=Toxoplasma_gondii_ME49 | product=hypothetical protein | location=TGME49_chrIII:1758819-1763403(+) | length=732 | sequence_SO=chromosome | SO=protein_coding	254470 |	9	0.369828	0.280543	0.483059	0.349945	0.625173	0.831764	0.625173	0.831764	0.363667	0.549656	-0.863399
TGME49_271888 |	18.53	20.98	55.85	40.94	26.32	TGME49_271888 |	organism=Toxoplasma_gondii_ME49 | product=3-ketoacyl-CoA reductase, putative | location=TGME49_chrVIII:4297823-4302700(-) | length=342 | sequence_SO=chromosome | SO=protein_coding	271888 |	11	18.21	19.26	61.4	44.74	32.46	TGME49_271888 |	organism=Toxoplasma_gondii_ME49 | product=3-ketoacyl-CoA reductase, putative | location=TGME49_chrVIII:4297823-4302700(-) | length=342 | sequence_SO=chromosome | SO=protein_coding	271888 |	10	0.744732	0.666807	0.731139	0.648634	0.870964	1.03753	0.554626	0.685488	0.188534	0.74249	-0.429557
TGME49_225050 |	18.52	18.95	55.95	24.83	17.86	TGME49_225050 |	organism=Toxoplasma_gondii_ME49 | product=adenosylhomocysteinase, putative | location=TGME49_chrX:2554854-2557240(-) | length=588 | sequence_SO=chromosome | SO=protein_coding	225050 |	15	24.56	25.45	52.89	35.71	31.12	TGME49_225050 |	organism=Toxoplasma_gondii_ME49 | product=adenosylhomocysteinase, putative | location=TGME49_chrX:2554854-2557240(-) | length=588 | sequence_SO=chromosome | SO=protein_coding	225050 |	18	0.30479	0.42462	0.353183	0.49204	0.244343	0.380189	0.296483	0.469894	0.220988	0.370693	-1.4317
TGME49_308810 |	18.48	20.01	42.6	28.06	21.84	TGME49_308810 |	organism=Toxoplasma_gondii_ME49 | product=rhoptry neck protein RON9 (RON9) | location=TGME49_chrXI:276255-285261(+) | length=1493 | sequence_SO=chromosome | SO=protein_coding	308810 |	10	11.76	13.16	29.4	8.305	5.492	TGME49_308810 |	organism=Toxoplasma_gondii_ME49 | product=rhoptry neck protein RON9 (RON9) | location=TGME49_chrXI:276255-285261(+) | length=1493 | sequence_SO=chromosome | SO=protein_coding	308810 |	6	0.765597	0.559758	0.672977	0.501187	1	0.328095	1.47231	0.580764	0.454604	0.735086	-0.444015
TGME49_225850 |	18.35	20.93	27.91	11.83	7.974	TGME49_225850 |	organism=Toxoplasma_gondii_ME49 | product=peptidase, M28 family protein | location=TGME49_chrX:1998525-2009384(+) | length=1555 | sequence_SO=chromosome | SO=protein_coding	225850 |	8	13.06	16.62	27.78	10.74	7.01	TGME49_225850 |	organism=Toxoplasma_gondii_ME49 | product=peptidase, M28 family protein | location=TGME49_chrX:1998525-2009384(+) | length=1555 | sequence_SO=chromosome | SO=protein_coding	225850 |	7	1.38038	1.19124	1.44544	1.28233	2.99226	1.94089	2.03236	1.28233	0.337478	1.6934	0.759927
TGME49_211030 |	18.34	19.12	83.25	65.45	53.4	TGME49_211030 |	organism=Toxoplasma_gondii_ME49 | product=hypothetical protein | location=TGME49_chrIV:1959475-1961940(-) | length=191 | sequence_SO=chromosome | SO=protein_coding	211030 |	12	13.74	13.84	83.25	68.06	38.74	TGME49_211030 |	organism=Toxoplasma_gondii_ME49 | product=hypothetical protein | location=TGME49_chrIV:1959475-1961940(-) | length=191 | sequence_SO=chromosome | SO=protein_coding	211030 |	8	0.369828	0.529663	0.394457	0.570164	0.253513	0.353183	0.226986	0.299226	0.306243	0.374628	-1.41647
TGME49_306050 |	18.33	19.07	78.06	78.06	75.51	TGME49_306050 |	organism=Toxoplasma_gondii_ME49 | product=hypothetical protein | location=TGME49_chrIX:5776869-5778030(+) | length=196 | sequence_SO=chromosome | SO=protein_coding	306050 |	14	22.45	23.23	80.1	78.06	71.94	TGME49_306050 |	organism=Toxoplasma_gondii_ME49 | product=hypothetical protein | location=TGME49_chrIX:5776869-5778030(+) | length=196 | sequence_SO=chromosome | SO=protein_coding	306050 |	21	6.0256	8.24138	5.49541	6.25173	4.16869	4.05509	3.76704	2.99226	0.311465	5.12465	2.35745
TGME49_297720 |	18.31	22.28	42.96	15.06	7.938	TGME49_297720 |	organism=Toxoplasma_gondii_ME49 | product=trehalose-phosphatase | location=TGME49_chrII:1940101-1952593(+) | length=1222 | sequence_SO=chromosome | SO=protein_coding	297720 |	9	20.53	25.44	42.72	16.2	9.329	TGME49_297720 |	organism=Toxoplasma_gondii_ME49 | product=trehalose-phosphatase | location=TGME49_chrII:1940101-1952593(+) | length=1222 | sequence_SO=chromosome | SO=protein_coding	297720 |	9	0.501187	0.283139	0.570164	0.322107	0.510505	0.203236	0.474242	0.192309	0.365372	0.382111	-1.38794
TGME49_310700 |	18.3	19.07	66.99	43.14	37.25	TGME49_310700 |	organism=Toxoplasma_gondii_ME49 | product=serine/threonine phosophatase PP1 | location=TGME49_chrXI:1524215-1525690(-) | length=306 | sequence_SO=chromosome | SO=protein_coding	310700 |	9	15.65	16.51	69.28	47.39	40.2	TGME49_310700 |	organism=Toxoplasma_gondii_ME49 | product=serine/threonine phosophatase PP1 | location=TGME49_chrXI:1524215-1525690(-) | length=306 | sequence_SO=chromosome | SO=protein_coding	310700 |	10	0.751623	1.20226	0.608135	0.963829	0.855067	1.34276	0.903649	1.49969	0.281217	1.01588	0.0227259
TGME49_297810 |	18.26	18.66	60.9	57.14	50	TGME49_297810 |	organism=Toxoplasma_gondii_ME49 | product=hypothetical protein | location=TGME49_chrII:2036460-2039203(-) | length=266 | sequence_SO=chromosome | SO=protein_coding	297810 |	11	16.67	17.12	68.05	48.87	45.49	TGME49_297810 |	organism=Toxoplasma_gondii_ME49 | product=hypothetical protein | location=TGME49_chrII:2036460-2039203(-) | length=266 | sequence_SO=chromosome | SO=protein_coding	297810 |	11	0.267917	0.275423	0.380189	0.383707	0.413047	0.242103	0.428549	0.255859	0.219165	0.330849	-1.59575
TGME49_321680 |	18.22	18.35	60.75	35.22	31.18	TGME49_321680 |	organism=Toxoplasma_gondii_ME49 | product=hypothetical protein | location=TGME49_chrIb:1639386-1642790(-) | length=372 | sequence_SO=chromosome | SO=protein_coding	321680 |	9	18.35	18.39	69.89	37.1	31.18	TGME49_321680 |	organism=Toxoplasma_gondii_ME49 | product=hypothetical protein | location=TGME49_chrIb:1639386-1642790(-) | length=372 | sequence_SO=chromosome | SO=protein_coding	321680 |	10	0.363078	0.158489	0.21677	0.114815	0.127057	0.203236	0.131826	0.233346	0.394338	0.193577	-2.36902
TGME49_264030 |	18.16	18.73	31.6	22.33	20.28	TGME49_264030 |	organism=Toxoplasma_gondii_ME49 | product=aminotransferase, putative | location=TGME49_chrVIIb:224493-228947(-) | length=636 | sequence_SO=chromosome | SO=protein_coding	264030 |	9	11.71	12.8	34.59	16.51	12.42	TGME49_264030 |	organism=Toxoplasma_gondii_ME49 | product=aminotransferase, putative | location=TGME49_chrVIIb:224493-228947(-) | length=636 | sequence_SO=chromosome | SO=protein_coding	264030 |	8	0.981748	0.870964	0.630957	0.591562	2.07014	0.660694	1.30617	0.597035	0.495756	0.963659	-0.0534055
TGME49_294600 |	18.08	18.62	50.8	20.88	16.11	TGME49_294600 |	organism=Toxoplasma_gondii_ME49 | product=Toxoplasma gondii family D protein | location=TGME49_chrIa:990121-991818(+) | length=565 | sequence_SO=chromosome | SO=protein_coding	294600 |	12	23.57	24.26	50.8	28.67	26.55	TGME49_294600 |	organism=Toxoplasma_gondii_ME49 | product=Toxoplasma gondii family D protein | location=TGME49_chrIa:990121-991818(+) | length=565 | sequence_SO=chromosome | SO=protein_coding	294600 |	17	8.70964	4.40555	6.48634	3.10456	8.47227	2.80543	5.05825	1.43219	0.491635	5.05928	2.33893
TGME49_304990 |	18	20.85	37.55	13.04	8.509	TGME49_304990 |	organism=Toxoplasma_gondii_ME49 | product=guanylate-binding protein, N-terminal domain-containing protein | location=TGME49_chrIX:5146410-5157355(+) | length=1281 | sequence_SO=chromosome | SO=protein_coding	304990 |	8	13.51	16.76	31.62	12.41	6.792	TGME49_304990 |	organism=Toxoplasma_gondii_ME49 | product=guanylate-binding protein, N-terminal domain-containing protein | location=TGME49_chrIX:5146410-5157355(+) | length=1281 | sequence_SO=chromosome | SO=protein_coding	304990 |	7	0.235505	0.398107	0.299226	0.539511	0.711214	0.660694	0.737904	0.685488	0.347361	0.533456	-0.906559
TGME49_232410 |	17.99	20.42	90.45	69.09	61.36	TGME49_232410 |	organism=Toxoplasma_gondii_ME49 | product=PDI family protein | location=TGME49_chrVIII:2079700-2081437(-) | length=220 | sequence_SO=chromosome | SO=protein_coding	232410 |	12	23.1	23.76	87.73	75.45	67.73	TGME49_232410 |	organism=Toxoplasma_gondii_ME49 | product=PDI family protein | location=TGME49_chrVIII:2079700-2081437(-) | length=220 | sequence_SO=chromosome | SO=protein_coding	232410 |	18	0.642688	0.319154	0.452898	0.222843	0.758578	0.496592	0.469894	0.293765	0.369088	0.457051	-1.12957
TGME49_216590 |	17.94	19.88	34.16	16.93	13.17	TGME49_216590 |	organism=Toxoplasma_gondii_ME49 | product=HEAT repeat-containing protein | location=TGME49_chrXI:6061226-6067819(-) | length=1010 | sequence_SO=chromosome | SO=protein_coding	216590 |	9	19.66	21.16	30.3	17.03	12.57	TGME49_216590 |	organism=Toxoplasma_gondii_ME49 | product=HEAT repeat-containing protein | location=TGME49_chrXI:6061226-6067819(-) | length=1010 | sequence_SO=chromosome | SO=protein_coding	216590 |	10	0.570164	0.380189	0.524808	0.343558	0.401791	0.277971	0.387258	0.267917	0.25422	0.394207	-1.34297
TGME49_228190 |	17.87	20.49	46.24	32.37	29.77	TGME49_228190 |	organism=Toxoplasma_gondii_ME49 | product=eukaryotic initiation factor-3, subunit 5, putative | location=TGME49_chrX:505019-507250(+) | length=346 | sequence_SO=chromosome | SO=protein_coding	228190 |	11	12.65	15.15	51.73	31.5	19.65	TGME49_228190 |	organism=Toxoplasma_gondii_ME49 | product=eukaryotic initiation factor-3, subunit 5, putative | location=TGME49_chrX:505019-507250(+) | length=346 | sequence_SO=chromosome | SO=protein_coding	228190 |	7	0.197697	0.220801	0.30761	0.440555	0.277971	0.131826	0.369828	0.165959	0.37353	0.264031	-1.92122
TGME49_263050 |	17.84	19.97	52.68	31.83	21.69	TGME49_263050 |	organism=Toxoplasma_gondii_ME49 | product=ribosomal protein RPL13 (RPL13) | location=TGME49_chrVIIb:852681-856181(-) | length=355 | sequence_SO=chromosome | SO=protein_coding	263050 |	12	13.41	15.08	56.34	29.3	16.9	TGME49_263050 |	organism=Toxoplasma_gondii_ME49 | product=ribosomal protein RPL13 (RPL13) | location=TGME49_chrVIIb:852681-856181(-) | length=355 | sequence_SO=chromosome | SO=protein_coding	263050 |	7	0.118032	0.237684	0.104713	0.237684	0.144544	0.267917	0.149969	0.296483	0.353683	0.194628	-2.36121
TGME49_227960 |	17.82	20.89	51.58	29.84	15.81	TGME49_227960 |	organism=Toxoplasma_gondii_ME49 | product=PCI domain-containing protein | location=TGME49_chrX:702701-705472(-) | length=506 | sequence_SO=chromosome | SO=protein_coding	227960 |	9	21.29	24.79	50.4	32.61	21.34	TGME49_227960 |	organism=Toxoplasma_gondii_ME49 | product=PCI domain-containing protein | location=TGME49_chrX:702701-705472(-) | length=506 | sequence_SO=chromosome | SO=protein_coding	227960 |	13	0.258226	0.539511	0.218776	0.515229	0.353183	0.465586	0.57544	0.758578	0.361845	0.460566	-1.11852
TGME49_259010 |	17.74	19.25	63.64	45.71	37.63	TGME49_259010 |	organism=Toxoplasma_gondii_ME49 | product=vacuolar ATP synthase subunit d, putative | location=TGME49_chrVIIb:3027834-3033993(-) | length=396 | sequence_SO=chromosome | SO=protein_coding	259010 |	9	19.64	20.48	59.09	43.94	38.89	TGME49_259010 |	organism=Toxoplasma_gondii_ME49 | product=vacuolar ATP synthase subunit d, putative | location=TGME49_chrVIIb:3027834-3033993(-) | length=396 | sequence_SO=chromosome | SO=protein_coding	259010 |	10	0.420727	0.444631	0.398107	0.42462	0.145881	0.325087	0.157036	0.398107	0.334043	0.339275	-1.55947
TGME49_223590 |	17.68	17.94	42.28	29.54	29.54	TGME49_223590 |	organism=Toxoplasma_gondii_ME49 | product=proteasome subunit | location=TGME49_chrX:3722001-3723334(-) | length=369 | sequence_SO=chromosome | SO=protein_coding	223590 |	9	15.39	15.7	49.32	32.79	32.79	TGME49_223590 |	organism=Toxoplasma_gondii_ME49 | product=proteasome subunit | location=TGME49_chrX:3722001-3723334(-) | length=369 | sequence_SO=chromosome | SO=protein_coding	223590 |	10	0.457088	0.452898	0.47863	0.465586	0.275423	0.394457	0.313329	0.461318	0.176024	0.412341	-1.27809
TGME49_312050 |	17.62	18.15	74.77	57.48	50	TGME49_312050 |	organism=Toxoplasma_gondii_ME49 | product=small GTPase Rab2, putative | location=TGME49_chrXI:2396761-2401237(+) | length=214 | sequence_SO=chromosome | SO=protein_coding	312050 |	9	17.19	17.4	78.04	63.55	43.93	TGME49_312050 |	organism=Toxoplasma_gondii_ME49 | product=small GTPase Rab2, putative | location=TGME49_chrXI:2396761-2401237(+) | length=214 | sequence_SO=chromosome | SO=protein_coding	312050 |	8	0.92045	1.0666	0.937562	1.08643	0.440555	0.824138	0.597035	1.09648	0.258252	0.871155	-0.198999
TGME49_207430 |	17.58	19.16	41.28	23.96	14.19	TGME49_207430 |	organism=Toxoplasma_gondii_ME49 | product=ATP-dependent RNA helicase DDX1, putative | location=TGME49_chrIb:49268-60612(+) | length=768 | sequence_SO=chromosome | SO=protein_coding	207430 |	9	7.93	9.26	37.5	11.59	7.031	TGME49_207430 |	organism=Toxoplasma_gondii_ME49 | product=ATP-dependent RNA helicase DDX1, putative | location=TGME49_chrIb:49268-60612(+) | length=768 | sequence_SO=chromosome | SO=protein_coding	207430 |	4	1.47231	2.46604	1.09648	1.77011	1.0666	0.787046	1.08643	0.801678	0.40322	1.31834	0.398718
TGME49_312480 |	17.57	18.73	65.98	45.08	40.98	TGME49_312480 |	organism=Toxoplasma_gondii_ME49 | product=uracil phosphoribosyltransferase FUR1, putative | location=TGME49_chrXI:2718646-2722734(+) | length=244 | sequence_SO=chromosome | SO=protein_coding	312480 |	10	14.33	15.05	72.13	40.16	38.11	TGME49_312480 |	organism=Toxoplasma_gondii_ME49 | product=uracil phosphoribosyltransferase FUR1, putative | location=TGME49_chrXI:2718646-2722734(+) | length=244 | sequence_SO=chromosome | SO=protein_coding	312480 |	9	0.554626	0.483059	0.349945	0.325087	0.591562	0.363078	0.586138	0.380189	0.231581	0.454211	-1.13857
TGME49_223140 |	17.55	18.16	43.22	32.84	20.76	TGME49_223140 |	organism=Toxoplasma_gondii_ME49 | product=tRNA binding domain-containing protein | location=TGME49_chrII:1469704-1475074(+) | length=472 | sequence_SO=chromosome | SO=protein_coding	223140 |	8	18.66	19.28	42.37	31.57	21.19	TGME49_223140 |	organism=Toxoplasma_gondii_ME49 | product=tRNA binding domain-containing protein | location=TGME49_chrII:1469704-1475074(+) | length=472 | sequence_SO=chromosome | SO=protein_coding	223140 |	9	0.280543	0.190546	0.322107	0.212814	0.390841	0.353183	0.413047	0.380189	0.244094	0.317909	-1.65331
TGME49_263730 |	17.51	19.53	39.97	21.13	19.14	TGME49_263730 |	organism=Toxoplasma_gondii_ME49 | product=FAD-dependent glycerol-3-phosphate dehydrogenase | location=TGME49_chrVIIb:356493-363935(-) | length=653 | sequence_SO=chromosome | SO=protein_coding	263730 |	9	20.82	23.05	43.49	24.2	19.3	TGME49_263730 |	organism=Toxoplasma_gondii_ME49 | product=FAD-dependent glycerol-3-phosphate dehydrogenase | location=TGME49_chrVIIb:356493-363935(-) | length=653 | sequence_SO=chromosome | SO=protein_coding	263730 |	10	1.05682	0.772681	1.1695	0.83946	0.801678	0.394457	0.887156	0.420727	0.321668	0.792809	-0.334954
TGME49_260260 |	17.49	17.66	67.6	55.87	55.87	TGME49_260260 |	organism=Toxoplasma_gondii_ME49 | product=ribosomal protein RPP1 (RPP1) | location=TGME49_chrVIIb:2414895-2416698(-) | length=179 | sequence_SO=chromosome | SO=protein_coding	260260 |	19	21.4	21.51	65.36	53.63	53.63	TGME49_260260 |	organism=Toxoplasma_gondii_ME49 | product=ribosomal protein RPP1 (RPP1) | location=TGME49_chrVIIb:2414895-2416698(-) | length=179 | sequence_SO=chromosome | SO=protein_coding	260260 |	19	0.831764	0.787046	0.895365	0.847227	0.642688	1	0.831764	1.31826	0.207614	0.894264	-0.161228
TGME49_273490 |	17.48	17.75	36.79	27.46	20.73	TGME49_273490 |	organism=Toxoplasma_gondii_ME49 | product=glutamine synthetase, type I, putative | location=TGME49_chrVIII:3446250-3451899(+) | length=579 | sequence_SO=chromosome | SO=protein_coding	273490 |	10	14.62	14.8	37.82	27.81	21.93	TGME49_273490 |	organism=Toxoplasma_gondii_ME49 | product=glutamine synthetase, type I, putative | location=TGME49_chrVIII:3446250-3451899(+) | length=579 | sequence_SO=chromosome | SO=protein_coding	273490 |	10	0.529663	0.625173	0.416869	0.554626	0.363078	0.972747	0.376704	1.05682	0.405921	0.61196	-0.708491
TGME49_276140 |	17.45	18.52	35.38	17.33	14.26	TGME49_276140 |	organism=Toxoplasma_gondii_ME49 | product=ADP ribosylation factor ARF1 (ARF1) | location=TGME49_chrIII:119823-123343(-) | length=554 | sequence_SO=chromosome | SO=protein_coding	276140 |	17	11.82	12.57	42.42	17.33	12.82	TGME49_276140 |	organism=Toxoplasma_gondii_ME49 | product=ADP ribosylation factor ARF1 (ARF1) | location=TGME49_chrIII:119823-123343(-) | length=554 | sequence_SO=chromosome | SO=protein_coding	276140 |	16	0.316228	1	0.413047	1.22462	0.457088	0.337287	0.711214	0.510505	0.499978	0.621248	-0.686758
TGME49_223940 |	17.4	20.23	88.98	55.51	48.98	TGME49_223940 |	organism=Toxoplasma_gondii_ME49 | product=GAP45 | location=TGME49_chrX:3440541-3441278(-) | length=245 | sequence_SO=chromosome | SO=protein_coding	223940 |	13	16.56	19.12	82.04	52.65	45.31	TGME49_223940 |	organism=Toxoplasma_gondii_ME49 | product=GAP45 | location=TGME49_chrX:3440541-3441278(-) | length=245 | sequence_SO=chromosome | SO=protein_coding	223940 |	11	0.390841	0.275423	0.487529	0.346737	0.564937	0.296483	0.529663	0.316228	0.26133	0.40098	-1.3184
TGME49_217880 |	17.34	18.18	45.87	40.78	33.5	TGME49_217880 |	organism=Toxoplasma_gondii_ME49 | product=RNA-binding protein Nova-1, putative | location=TGME49_chrXII:2200494-2201732(+) | length=412 | sequence_SO=chromosome | SO=protein_coding	217880 |	11	15.08	16.12	45.63	38.11	26.21	TGME49_217880 |	organism=Toxoplasma_gondii_ME49 | product=RNA-binding protein Nova-1, putative | location=TGME49_chrXII:2200494-2201732(+) | length=412 | sequence_SO=chromosome | SO=protein_coding	217880 |	8	0.539511	0.77983	0.672977	0.990832	0.83946	0.83946	0.963829	0.963829	0.178581	0.823716	-0.279781
TGME49_202390 |	17.32	19	50.09	22.66	19.59	TGME49_202390 |	organism=Toxoplasma_gondii_ME49 | product=S15 sporozoite-expressed protein | location=TGME49_chrVIIa:3363188-3365772(-) | length=587 | sequence_SO=chromosome | SO=protein_coding	202390 |	9	12.41	14.73	40.37	22.83	14.31	TGME49_202390 |	organism=Toxoplasma_gondii_ME49 | product=S15 sporozoite-expressed protein | location=TGME49_chrVIIa:3363188-3365772(-) | length=587 | sequence_SO=chromosome | SO=protein_coding	202390 |	7	0.420727	0.353183	0.436516	0.37325	0.440555	0.363078	0.469894	0.369828	0.101393	0.403379	-1.30979
TGME49_214770 |	17.31	17.71	91.58	73.76	58.42	TGME49_214770 |	organism=Toxoplasma_gondii_ME49 | product=small GTP binding protein rab1a, putative | location=TGME49_chrX:6486806-6490475(+) | length=202 | sequence_SO=chromosome | SO=protein_coding	214770 |	13	9.95	10.25	84.16	51.98	35.64	TGME49_214770 |	organism=Toxoplasma_gondii_ME49 | product=small GTP binding protein rab1a, putative | location=TGME49_chrX:6486806-6490475(+) | length=202 | sequence_SO=chromosome | SO=protein_coding	214770 |	6	0.519996	0.765597	1.1272	1.55597	0.57544	0.660694	0.990832	1.21339	0.363762	0.926139	-0.1107
TGME49_275802 |	17.3	19.25	40.27	19.73	16.99	TGME49_275802 |	organism=Toxoplasma_gondii_ME49 | product=SRP72 RNA-binding domain-containing protein | location=TGME49_chrIII:219283-226852(-) | length=730 | sequence_SO=chromosome | SO=protein_coding	275802 |	9	13.96	18.04	46.58	20.68	12.88	TGME49_275802 |	organism=Toxoplasma_gondii_ME49 | product=SRP72 RNA-binding domain-containing protein | location=TGME49_chrIII:219283-226852(-) | length=730 | sequence_SO=chromosome | SO=protein_coding	275802 |	7	0.239883	0.30479	0.242103	0.316228	0.255859	0.20893	0.263027	0.218776	0.138763	0.256199	-1.96466
TGME49_259660 |	17.29	17.76	69.26	50.53	40.99	TGME49_259660 |	organism=Toxoplasma_gondii_ME49 | product=orotate phosphoribosyltransferase | location=TGME49_chrVIIb:2727765-2730176(-) | length=283 | sequence_SO=chromosome | SO=protein_coding	259660 |	9	17.51	18.13	71.38	44.17	42.4	TGME49_259660 |	organism=Toxoplasma_gondii_ME49 | product=orotate phosphoribosyltransferase | location=TGME49_chrVIIb:2727765-2730176(-) | length=283 | sequence_SO=chromosome | SO=protein_coding	259660 |	10	0.474242	0.398107	1.24738	0.824138	0.630957	0.47863	0.887156	0.691831	0.371019	0.704056	-0.506239
TGME49_278910 |	17.21	18.98	49.57	30.94	24.79	TGME49_278910 |	organism=Toxoplasma_gondii_ME49 | product=O-acetylserine (thiol) lyase 2, putative | location=TGME49_chrXII:5764702-5770055(+) | length=585 | sequence_SO=chromosome | SO=protein_coding	278910 |	9	13.35	15.29	47.86	23.93	21.71	TGME49_278910 |	organism=Toxoplasma_gondii_ME49 | product=O-acetylserine (thiol) lyase 2, putative | location=TGME49_chrXII:5764702-5770055(+) | length=585 | sequence_SO=chromosome | SO=protein_coding	278910 |	8	6.25173	4.20727	10.1859	6.79204	8.62979	6.36796	7.37904	5.49541	0.250297	6.91364	2.78945
TGME49_244110 |	17.18	18.29	61.2	42.49	39.26	TGME49_244110 |	organism=Toxoplasma_gondii_ME49 | product=nucleosome assembly protein (nap) protein | location=TGME49_chrVI:3029432-3035090(+) | length=433 | sequence_SO=chromosome | SO=protein_coding	244110 |	12	15.37	17.31	54.73	38.34	33.72	TGME49_244110 |	organism=Toxoplasma_gondii_ME49 | product=nucleosome assembly protein (nap) protein | location=TGME49_chrVI:3029432-3035090(+) | length=433 | sequence_SO=chromosome | SO=protein_coding	244110 |	11	0.296483	0.398107	0.285759	0.369828	0.258226	0.60256	0.253513	0.60256	0.352481	0.383379	-1.38316
TGME49_293570 |	17.14	17.56	49.23	32.82	24.87	TGME49_293570 |	organism=Toxoplasma_gondii_ME49 | product=translocation protein sec62, putative | location=TGME49_chrIa:423051-429569(-) | length=390 | sequence_SO=chromosome | SO=protein_coding	293570 |	9	20.02	20.56	52.82	34.62	27.18	TGME49_293570 |	organism=Toxoplasma_gondii_ME49 | product=translocation protein sec62, putative | location=TGME49_chrIa:423051-429569(-) | length=390 | sequence_SO=chromosome | SO=protein_coding	293570 |	9	0.380189	0.387258	0.310456	0.346737	0.214783	0.387258	0.172187	0.319154	0.241375	0.314753	-1.66771
TGME49_205740 |	17.11	18.71	21.59	9.648	7.887	TGME49_205740 |	organism=Toxoplasma_gondii_ME49 | product=hypothetical protein | location=TGME49_chrVIIa:1179587-1192208(-) | length=1306 | sequence_SO=chromosome | SO=protein_coding	205740 |	9	11.59	13.34	30.63	11.33	7.121	TGME49_205740 |	organism=Toxoplasma_gondii_ME49 | product=hypothetical protein | location=TGME49_chrVIIa:1179587-1192208(-) | length=1306 | sequence_SO=chromosome | SO=protein_coding	205740 |	6	0.954993	0.870964	0.787046	0.711214	0.972747	0.895365	0.963829	0.887156	0.0973358	0.880414	-0.183746
TGME49_239100 |	17.1	18.21	80.61	60.2	46.94	TGME49_239100 |	organism=Toxoplasma_gondii_ME49 | product=ribosomal protein RPS7 (RPS7) | location=TGME49_chrVI:462430-464737(+) | length=196 | sequence_SO=chromosome | SO=protein_coding	239100 |	13	18.01	20.16	77.55	65.31	46.94	TGME49_239100 |	organism=Toxoplasma_gondii_ME49 | product=ribosomal protein RPS7 (RPS7) | location=TGME49_chrVI:462430-464737(+) | length=196 | sequence_SO=chromosome | SO=protein_coding	239100 |	14	0.0862978	0.188799	0.083946	0.183654	0.122462	0.134276	0.138038	0.165959	0.272443	0.137929	-2.858
TGME49_205558 |	17.07	18.06	81.48	71.43	67.72	TGME49_205558 |	organism=Toxoplasma_gondii_ME49 | product=NAC domain-containing protein | location=TGME49_chrVIIa:1334559-1336332(+) | length=189 | sequence_SO=chromosome | SO=protein_coding	205558 |	15	16.24	16.72	91.53	68.25	64.55	TGME49_205558 |	organism=Toxoplasma_gondii_ME49 | product=NAC domain-containing protein | location=TGME49_chrVIIa:1334559-1336332(+) | length=189 | sequence_SO=chromosome | SO=protein_coding	205558 |	14	0.0648634	0.0912011	0.0744732	0.10666	0.0831764	0.0619441	0.0870964	0.0711213	0.174469	0.0800669	-3.64265
TGME49_277270 |	17.06	17.53	64.26	49.85	39.04	TGME49_277270 |	organism=Toxoplasma_gondii_ME49 | product=NTPase II | location=TGME49_chrXII:6690019-6694742(-) | length=333 | sequence_SO=chromosome | SO=protein_coding	277270 |	16	12.7	13.16	71.17	43.54	35.14	TGME49_277270 |	organism=Toxoplasma_gondii_ME49 | product=NTPase II | location=TGME49_chrXII:6690019-6694742(-) | length=333 | sequence_SO=chromosome | SO=protein_coding	277270 |	14	0.570164	0.698232	0.559758	0.679204	0.428549	0.519996	0.505825	0.619441	0.148035	0.572646	-0.804284
TGME49_204480 |	17.05	17.62	32.47	17.45	12.9	TGME49_204480 |	organism=Toxoplasma_gondii_ME49 | product=thioredoxin domain-containing protein | location=TGME49_chrVIIa:1754065-1761974(-) | length=659 | sequence_SO=chromosome | SO=protein_coding	204480 |	8	10.43	11.24	37.18	14.11	8.649	TGME49_204480 |	organism=Toxoplasma_gondii_ME49 | product=thioredoxin domain-containing protein | location=TGME49_chrVIIa:1754065-1761974(-) | length=659 | sequence_SO=chromosome | SO=protein_coding	204480 |	5	0.440555	0.679204	0.49204	0.751623	0.77983	0.972747	0.801678	1.02802	0.259433	0.743212	-0.428155
TGME49_206590 |	17.04	18.81	43.89	19.47	16.28	TGME49_206590 |	organism=Toxoplasma_gondii_ME49 | product=calcium-dependent protein kinase CDPK2A (CDPK2A) | location=TGME49_chrVIIa:800466-807183(-) | length=786 | sequence_SO=chromosome | SO=protein_coding	206590 |	10	13.63	14.13	28.12	13.87	10.94	TGME49_206590 |	organism=Toxoplasma_gondii_ME49 | product=calcium-dependent protein kinase CDPK2A (CDPK2A) | location=TGME49_chrVIIa:800466-807183(-) | length=786 | sequence_SO=chromosome | SO=protein_coding	206590 |	7	0.461318	0.291072	0.510505	0.322107	0.630957	0.501187	0.416869	0.349945	0.243816	0.435495	-1.19927
TGME49_215590 |	17.04	17.57	44.84	20.03	15.1	TGME49_215590 |	organism=Toxoplasma_gondii_ME49 | product=flavoprotein subunit of succinate dehydrogenase | location=TGME49_chrX:7031532-7041322(-) | length=669 | sequence_SO=chromosome | SO=protein_coding	215590 |	8	17.49	18.15	49.48	17.34	16.44	TGME49_215590 |	organism=Toxoplasma_gondii_ME49 | product=flavoprotein subunit of succinate dehydrogenase | location=TGME49_chrX:7031532-7041322(-) | length=669 | sequence_SO=chromosome | SO=protein_coding	215590 |	11	0.801678	0.428549	0.704693	0.349945	0.737904	0.409261	0.731139	0.420727	0.303827	0.572987	-0.803426
TGME49_237140 |	17.01	18.79	60.26	38.76	30.94	TGME49_237140 |	organism=Toxoplasma_gondii_ME49 | product=ethylene inducible protein, putative | location=TGME49_chrX:5736518-5740835(+) | length=307 | sequence_SO=chromosome | SO=protein_coding	237140 |	8	18.76	19.22	65.8	40.39	35.5	TGME49_237140 |	organism=Toxoplasma_gondii_ME49 | product=ethylene inducible protein, putative | location=TGME49_chrX:5736518-5740835(+) | length=307 | sequence_SO=chromosome | SO=protein_coding	237140 |	11	0.801678	0.394457	0.619441	0.319154	1.19124	0.744732	1.47231	0.847227	0.451084	0.79878	-0.324129
TGME49_286120 |	16.98	21.08	43.39	20	10.91	TGME49_286120 |	organism=Toxoplasma_gondii_ME49 | product=prolyl endopeptidase | location=TGME49_chrV:1975618-1984673(-) | length=825 | sequence_SO=chromosome | SO=protein_coding	286120 |	8	18.58	22.98	38.79	16.48	14.3	TGME49_286120 |	organism=Toxoplasma_gondii_ME49 | product=prolyl endopeptidase | location=TGME49_chrV:1975618-1984673(-) | length=825 | sequence_SO=chromosome | SO=protein_coding	286120 |	11	0.413047	0.359749	0.515229	0.448745	0.299226	0.214783	0.405508	0.267917	0.255678	0.365526	-1.45196
TGME49_289380 |	16.98	20.25	38.55	17.37	10.86	TGME49_289380 |	organism=Toxoplasma_gondii_ME49 | product=hypothetical protein | location=TGME49_chrIX:3244017-3249294(+) | length=921 | sequence_SO=chromosome | SO=protein_coding	289380 |	8	14.84	18.66	40.5	14.66	12.27	TGME49_289380 |	organism=Toxoplasma_gondii_ME49 | product=hypothetical protein | location=TGME49_chrIX:3244017-3249294(+) | length=921 | sequence_SO=chromosome | SO=protein_coding	289380 |	9	0.366438	0.349945	0.554626	0.564937	0.731139	0.691831	0.698232	0.660694	0.241284	0.57723	-0.792781
TGME49_280490 |	16.95	18.76	40.13	14.51	8.54	TGME49_280490 |	organism=Toxoplasma_gondii_ME49 | product=U-box domain-containing protein | location=TGME49_chrVIIa:352034-367895(-) | length=1089 | sequence_SO=chromosome | SO=protein_coding	280490 |	8	13.23	15.91	42.79	10.84	6.979	TGME49_280490 |	organism=Toxoplasma_gondii_ME49 | product=U-box domain-containing protein | location=TGME49_chrVIIa:352034-367895(-) | length=1089 | sequence_SO=chromosome | SO=protein_coding	280490 |	6	1.05682	0.954993	1.04713	0.946237	1.07647	0.928966	1.1695	1.00925	0.0737458	1.02367	0.0337507
TGME49_312200 |	16.93	18.36	45.44	32.12	24.09	TGME49_312200 |	organism=Toxoplasma_gondii_ME49 | product=serine/threonine protein phosphatase | location=TGME49_chrXI:2494613-2499447(-) | length=548 | sequence_SO=chromosome | SO=protein_coding	312200 |	9	14.01	14.65	48.54	20.8	16.42	TGME49_312200 |	organism=Toxoplasma_gondii_ME49 | product=serine/threonine protein phosphatase | location=TGME49_chrXI:2494613-2499447(-) | length=548 | sequence_SO=chromosome | SO=protein_coding	312200 |	7	0.870964	0.794328	0.928966	0.870964	0.519996	0.398107	0.444631	0.353183	0.348222	0.647642	-0.626731
TGME49_269840 |	16.93	17.81	57.32	42.36	42.36	TGME49_269840 |	organism=Toxoplasma_gondii_ME49 | product=proteasome regulatory subunit | location=TGME49_chrVIII:5581804-5584983(-) | length=314 | sequence_SO=chromosome | SO=protein_coding	269840 |	11	18.3	18.81	62.74	44.27	41.08	TGME49_269840 |	organism=Toxoplasma_gondii_ME49 | product=proteasome regulatory subunit | location=TGME49_chrVIII:5581804-5584983(-) | length=314 | sequence_SO=chromosome | SO=protein_coding	269840 |	11	0.376704	0.636796	0.380189	0.636796	0.214783	0.337287	0.248886	0.383707	0.367371	0.401893	-1.31512
TGME49_262620 |	16.85	17.58	70.65	42.66	33.45	TGME49_262620 |	organism=Toxoplasma_gondii_ME49 | product=RNA recognition motif-containing protein | location=TGME49_chrVIIb:1119507-1122427(+) | length=293 | sequence_SO=chromosome | SO=protein_coding	262620 |	10	23.02	23.26	59.04	45.39	43	TGME49_262620 |	organism=Toxoplasma_gondii_ME49 | product=RNA recognition motif-containing protein | location=TGME49_chrVIIb:1119507-1122427(+) | length=293 | sequence_SO=chromosome | SO=protein_coding	262620 |	12	0.291072	0.272898	0.30479	0.299226	0.277971	0.369828	0.272898	0.366438	0.120651	0.30689	-1.70421
TGME49_319850 |	16.84	16.91	37.98	28.08	27.68	TGME49_319850 |	organism=Toxoplasma_gondii_ME49 | product=splicing factor U2AF family SnRNP auxilary factor large subunit, RRM domain-containing protein | location=TGME49_chrIV:745952-748103(+) | length=495 | sequence_SO=chromosome | SO=protein_coding	319850 |	10	20.49	20.93	40.2	29.7	26.06	TGME49_319850 |	organism=Toxoplasma_gondii_ME49 | product=splicing factor U2AF family SnRNP auxilary factor large subunit, RRM domain-containing protein | location=TGME49_chrIV:745952-748103(+) | length=495 | sequence_SO=chromosome | SO=protein_coding	319850 |	11	0.457088	0.224906	0.685488	0.356451	0.387258	0.570164	0.444631	0.660694	0.311004	0.473335	-1.07907
TGME49_248480 |	16.82	18.1	72.87	45.74	43.09	TGME49_248480 |	organism=Toxoplasma_gondii_ME49 | product=ribosomal protein RPS9 (RPS9) | location=TGME49_chrXII:3884353-3886214(+) | length=188 | sequence_SO=chromosome | SO=protein_coding	248480 |	10	14.75	15.18	57.45	44.68	43.09	TGME49_248480 |	organism=Toxoplasma_gondii_ME49 | product=ribosomal protein RPS9 (RPS9) | location=TGME49_chrXII:3884353-3886214(+) | length=188 | sequence_SO=chromosome | SO=protein_coding	248480 |	9	0.178649	0.363078	0.177011	0.359749	0.131826	0.37325	0.140605	0.416869	0.421356	0.26763	-1.90169
TGME49_232600 |	16.79	18.36	41.2	29.32	24.36	TGME49_232600 |	organism=Toxoplasma_gondii_ME49 | product=phospholipase, patatin family protein | location=TGME49_chrVIII:2186702-2189360(+) | length=665 | sequence_SO=chromosome | SO=protein_coding	232600 |	9	17.18	17.63	53.68	28.42	26.17	TGME49_232600 |	organism=Toxoplasma_gondii_ME49 | product=phospholipase, patatin family protein | location=TGME49_chrVIII:2186702-2189360(+) | length=665 | sequence_SO=chromosome | SO=protein_coding	232600 |	9	0.170608	0.432514	0.187068	0.448745	0.331131	0.436516	0.366438	0.47863	0.313042	0.356456	-1.4882
TGME49_209150 |	16.76	17.57	42.56	26.86	22.33	TGME49_209150 |	organism=Toxoplasma_gondii_ME49 | product=non-proton pumping type-II NADH dehydrogenase I (NDH2-I) | location=TGME49_chrIb:1076422-1079214(+) | length=618 | sequence_SO=chromosome | SO=protein_coding	209150 |	9	12.74	13.25	43.53	19.74	14.24	TGME49_209150 |	organism=Toxoplasma_gondii_ME49 | product=non-proton pumping type-II NADH dehydrogenase I (NDH2-I) | location=TGME49_chrIb:1076422-1079214(+) | length=618 | sequence_SO=chromosome | SO=protein_coding	209150 |	6	0.383707	0.559758	0.420727	0.619441	0.903649	1.05682	1.02802	1.20226	0.380962	0.771797	-0.373706
TGME49_313380 |	16.74	17.11	67.15	49.64	39.42	TGME49_313380 |	organism=Toxoplasma_gondii_ME49 | product=hypothetical protein | location=TGME49_chrXI:3329188-3331400(+) | length=274 | sequence_SO=chromosome | SO=protein_coding	313380 |	13	23.05	23.25	77.37	55.11	49.27	TGME49_313380 |	organism=Toxoplasma_gondii_ME49 | product=hypothetical protein | location=TGME49_chrXI:3329188-3331400(+) | length=274 | sequence_SO=chromosome | SO=protein_coding	313380 |	14	0.37325	0.83946	0.296483	0.685488	0.394457	0.586138	0.515229	0.765597	0.330092	0.557013	-0.844218
TGME49_271440 |	16.71	17.33	48.21	19.32	19.32	TGME49_271440 |	organism=Toxoplasma_gondii_ME49 | product=NPL4 family protein | location=TGME49_chrVIII:4490437-4496076(-) | length=502 | sequence_SO=chromosome | SO=protein_coding	271440 |	9	10.31	12.15	50.2	30.48	13.35	TGME49_271440 |	organism=Toxoplasma_gondii_ME49 | product=NPL4 family protein | location=TGME49_chrVIII:4490437-4496076(-) | length=502 | sequence_SO=chromosome | SO=protein_coding	271440 |	5	0.580764	0.380189	0.519996	0.346737	0.879022	0.981748	0.666807	0.855067	0.33957	0.651291	-0.618625
TGME49_225310 |	16.69	17.37	37.65	28.69	25.3	TGME49_225310 |	organism=Toxoplasma_gondii_ME49 | product=ARF1-directed GTPase-activating protein, putative | location=TGME49_chrX:2320515-2324575(+) | length=502 | sequence_SO=chromosome | SO=protein_coding	225310 |	8	13.12	13.37	34.46	17.93	17.93	TGME49_225310 |	organism=Toxoplasma_gondii_ME49 | product=ARF1-directed GTPase-activating protein, putative | location=TGME49_chrX:2320515-2324575(+) | length=502 | sequence_SO=chromosome | SO=protein_coding	225310 |	7	0.704693	0.77983	0.895365	0.990832	0.49204	0.436516	0.534564	0.465586	0.298524	0.662428	-0.594164
TGME49_247450 |	16.66	20.4	29.7	7.469	6.296	TGME49_247450 |	organism=Toxoplasma_gondii_ME49 | product=hypothetical protein | location=TGME49_chrXII:3344268-3352546(+) | length=2303 | sequence_SO=chromosome | SO=protein_coding	247450 |	10	11.35	14.03	26.75	6.079	3.517	TGME49_247450 |	organism=Toxoplasma_gondii_ME49 | product=hypothetical protein | location=TGME49_chrXII:3344268-3352546(+) | length=2303 | sequence_SO=chromosome | SO=protein_coding	247450 |	6	0.928966	0.937562	0.903649	0.912011	0.630957	0.239883	0.591562	0.229087	0.420708	0.67171	-0.57409
TGME49_227800 |	16.66	18.62	32.03	14.61	9.453	TGME49_227800 |	organism=Toxoplasma_gondii_ME49 | product=EF hand domain-containing protein | location=TGME49_chrX:811185-820258(-) | length=1280 | sequence_SO=chromosome | SO=protein_coding	227800 |	7	14.37	16.25	24.92	12.73	8.516	TGME49_227800 |	organism=Toxoplasma_gondii_ME49 | product=EF hand domain-containing protein | location=TGME49_chrX:811185-820258(-) | length=1280 | sequence_SO=chromosome | SO=protein_coding	227800 |	7	2.37684	4.13048	1.0666	1.48594	1.31826	1.35519	2.83139	3.16228	0.461506	2.21587	1.14787
TGME49_264830 |	16.65	20.21	30.51	13.9	8.946	TGME49_264830 |	organism=Toxoplasma_gondii_ME49 | product=hypothetical protein | location=TGME49_chrIX:1983821-1993532(+) | length=1252 | sequence_SO=chromosome | SO=protein_coding	264830 |	7	18.42	23.53	37.22	16.37	9.984	TGME49_264830 |	organism=Toxoplasma_gondii_ME49 | product=hypothetical protein | location=TGME49_chrIX:1983821-1993532(+) | length=1252 | sequence_SO=chromosome | SO=protein_coding	264830 |	9	0.887156	0.879022	0.937562	0.928966	0.751623	0.416869	0.679204	0.383707	0.285561	0.733014	-0.448088
TGME49_312420 |	16.64	18.61	33.98	16.85	9.024	TGME49_312420 |	organism=Toxoplasma_gondii_ME49 | product=hypothetical protein | location=TGME49_chrXI:2671170-2676362(-) | length=1086 | sequence_SO=chromosome | SO=protein_coding	312420 |	7	22.77	24.52	34.16	17.31	14.18	TGME49_312420 |	organism=Toxoplasma_gondii_ME49 | product=hypothetical protein | location=TGME49_chrXI:2671170-2676362(-) | length=1086 | sequence_SO=chromosome | SO=protein_coding	312420 |	11	0.691831	0.608135	0.744732	0.648634	0.698232	0.394457	0.679204	0.380189	0.216879	0.605677	-0.72338
TGME49_239752 |	16.62	17.5	33.92	12.27	12.15	TGME49_239752 |	organism=Toxoplasma_gondii_ME49 | product=hypothetical protein | location=TGME49_chrVI:892412-895568(+) | length=905 | sequence_SO=chromosome | SO=protein_coding	239752 |	8	19.74	20.82	34.36	16.8	12.04	TGME49_239752 |	organism=Toxoplasma_gondii_ME49 | product=hypothetical protein | location=TGME49_chrVI:892412-895568(+) | length=905 | sequence_SO=chromosome | SO=protein_coding	239752 |	9	0.376704	0.469894	0.356451	0.440555	0.529663	0.524808	0.544503	0.539511	0.148348	0.472761	-1.08082
TGME49_222220 |	16.62	16.77	60.61	38.23	31.24	TGME49_222220 |	organism=Toxoplasma_gondii_ME49 | product=alveolin domain containing intermediate filament IMC7 (IMC7) | location=TGME49_chrII:966861-970350(+) | length=429 | sequence_SO=chromosome | SO=protein_coding	222220 |	11	11.33	11.4	48.25	24.24	24.24	TGME49_222220 |	organism=Toxoplasma_gondii_ME49 | product=alveolin domain containing intermediate filament IMC7 (IMC7) | location=TGME49_chrII:966861-970350(+) | length=429 | sequence_SO=chromosome | SO=protein_coding	222220 |	8	0.469894	0.457088	0.539511	0.519996	0.60256	0.580764	0.679204	0.654636	0.134797	0.562957	-0.828904
TGME49_293690 |	16.6	16.96	86.67	68.48	61.21	TGME49_293690 |	organism=Toxoplasma_gondii_ME49 | product=profilin PRF (PRF) | location=TGME49_chrIa:510894-512235(-) | length=165 | sequence_SO=chromosome | SO=protein_coding	293690 |	15	16.91	17.07	78.79	70.91	51.52	TGME49_293690 |	organism=Toxoplasma_gondii_ME49 | product=profilin PRF (PRF) | location=TGME49_chrIa:510894-512235(-) | length=165 | sequence_SO=chromosome | SO=protein_coding	293690 |	12	0.20893	0.870964	0.177011	0.737904	0.937562	0.887156	0.928966	0.879022	0.426824	0.703439	-0.507502
TGME49_248600 |	16.59	17.89	57.79	26.8	16.25	TGME49_248600 |	organism=Toxoplasma_gondii_ME49 | product=aspartate aminotransferase | location=TGME49_chrXII:4017094-4024942(-) | length=597 | sequence_SO=chromosome | SO=protein_coding	248600 |	10	13.86	15.26	50.92	26.8	21.94	TGME49_248600 |	organism=Toxoplasma_gondii_ME49 | product=aspartate aminotransferase | location=TGME49_chrXII:4017094-4024942(-) | length=597 | sequence_SO=chromosome | SO=protein_coding	248600 |	9	0.319154	0.539511	0.37325	0.625173	0.343558	0.564937	0.398107	0.654636	0.261748	0.477291	-1.06706
TGME49_273560 |	16.56	22.28	41.68	9.994	6.338	TGME49_273560 |	organism=Toxoplasma_gondii_ME49 | product=kinesin heavy chain, putative | location=TGME49_chrVIII:3384613-3403730(-) | length=1641 | sequence_SO=chromosome | SO=protein_coding	273560 |	8	17.44	22.49	36.99	10.97	5.545	TGME49_273560 |	organism=Toxoplasma_gondii_ME49 | product=kinesin heavy chain, putative | location=TGME49_chrVIII:3384613-3403730(-) | length=1641 | sequence_SO=chromosome | SO=protein_coding	273560 |	8	0.57544	0.534564	0.648634	0.60256	0.737904	0.544503	0.887156	0.660694	0.169108	0.648932	-0.623861
TGME49_274060 |	16.56	17.74	70.9	47.99	32.51	TGME49_274060 |	organism=Toxoplasma_gondii_ME49 | product=2-oxoglutarate/malate translocase OMT (OMT) | location=TGME49_chrVIII:3047633-3050247(+) | length=323 | sequence_SO=chromosome | SO=protein_coding	274060 |	10	19.47	20.38	72.45	57.59	39.01	TGME49_274060 |	organism=Toxoplasma_gondii_ME49 | product=2-oxoglutarate/malate translocase OMT (OMT) | location=TGME49_chrVIII:3047633-3050247(+) | length=323 | sequence_SO=chromosome | SO=protein_coding	274060 |	10	0.544503	0.505825	0.591562	0.549541	0.440555	0.401791	0.496592	0.465586	0.116791	0.499494	-1.00146
TGME49_248740 |	16.55	19.83	38.6	13.54	8.058	TGME49_248740 |	organism=Toxoplasma_gondii_ME49 | product=hypothetical protein | location=TGME49_chrXII:4133880-4141152(-) | length=1241 | sequence_SO=chromosome | SO=protein_coding	248740 |	8	15.73	20.43	46.9	16.04	10.15	TGME49_248740 |	organism=Toxoplasma_gondii_ME49 | product=hypothetical protein | location=TGME49_chrXII:4133880-4141152(-) | length=1241 | sequence_SO=chromosome | SO=protein_coding	248740 |	9	0.203236	0.138038	0.244343	0.152757	0.18197	0.205116	0.192309	0.218776	0.167779	0.192068	-2.38031
TGME49_313390 |	16.52	16.98	63.48	48.23	31.21	TGME49_313390 |	organism=Toxoplasma_gondii_ME49 | product=ribosomal protein RPL6 (RPL6) | location=TGME49_chrXI:3337418-3338266(+) | length=282 | sequence_SO=chromosome | SO=protein_coding	313390 |	11	15.17	15.4	63.48	41.49	28.01	TGME49_313390 |	organism=Toxoplasma_gondii_ME49 | product=ribosomal protein RPL6 (RPL6) | location=TGME49_chrXI:3337418-3338266(+) | length=282 | sequence_SO=chromosome | SO=protein_coding	313390 |	11	0.143219	0.270396	0.15417	0.301995	0.11695	0.301995	0.118032	0.322107	0.392424	0.216108	-2.21018
TGME49_234440 |	16.48	17.14	44.04	27.49	26.28	TGME49_234440 |	organism=Toxoplasma_gondii_ME49 | product=aminotransferase, putative | location=TGME49_chrX:4390371-4395229(+) | length=411 | sequence_SO=chromosome | SO=protein_coding	234440 |	9	17.59	18.96	55.47	34.55	25.3	TGME49_234440 |	organism=Toxoplasma_gondii_ME49 | product=aminotransferase, putative | location=TGME49_chrX:4390371-4395229(+) | length=411 | sequence_SO=chromosome | SO=protein_coding	234440 |	9	7.51623	3.34195	4.61318	1.61436	7.72681	3.69828	4.36516	1.83654	0.493878	4.33906	2.11738
TGME49_320050 |	16.46	17.18	64.19	45.81	31.94	TGME49_320050 |	organism=Toxoplasma_gondii_ME49 | product=ribosomal protein RPL5 (RPL5) | location=TGME49_chrIV:550949-553977(+) | length=310 | sequence_SO=chromosome | SO=protein_coding	320050 |	10	15.86	17.02	73.55	45.81	27.1	TGME49_320050 |	organism=Toxoplasma_gondii_ME49 | product=ribosomal protein RPL5 (RPL5) | location=TGME49_chrIV:550949-553977(+) | length=310 | sequence_SO=chromosome | SO=protein_coding	320050 |	7	0.0981748	0.263027	0.102802	0.301995	0.0895365	0.157036	0.0990832	0.183654	0.473825	0.161914	-2.6267
TGME49_289600 |	16.46	16.57	55.88	40.81	38.24	TGME49_289600 |	organism=Toxoplasma_gondii_ME49 | product=heat shock protein HSP29 (HSP29) | location=TGME49_chrIX:3340230-3341704(-) | length=272 | sequence_SO=chromosome | SO=protein_coding	289600 |	10	16.92	17.14	63.24	37.5	32.72	TGME49_289600 |	organism=Toxoplasma_gondii_ME49 | product=heat shock protein HSP29 (HSP29) | location=TGME49_chrIX:3340230-3341704(-) | length=272 | sequence_SO=chromosome | SO=protein_coding	289600 |	9	0.185353	0.244343	0.20893	0.277971	0.277971	0.340408	0.37325	0.448745	0.279887	0.294622	-1.76307
TGME49_284540 |	16.43	17.77	69.05	48.41	41.67	TGME49_284540 |	organism=Toxoplasma_gondii_ME49 | product=ATP synthase F1, delta subunit protein | location=TGME49_chrV:2730684-2732476(-) | length=252 | sequence_SO=chromosome | SO=protein_coding	284540 |	10	18.16	19.14	57.54	43.65	38.1	TGME49_284540 |	organism=Toxoplasma_gondii_ME49 | product=ATP synthase F1, delta subunit protein | location=TGME49_chrV:2730684-2732476(-) | length=252 | sequence_SO=chromosome | SO=protein_coding	284540 |	9	0.331131	0.436516	0.356451	0.465586	0.436516	0.316228	0.580764	0.432514	0.190958	0.419463	-1.25338
TGME49_260520 |	16.42	17.18	41.78	15.5	14.56	TGME49_260520 |	organism=Toxoplasma_gondii_ME49 | product=hypothetical protein | location=TGME49_chrVIIb:2190699-2193134(-) | length=742 | sequence_SO=chromosome | SO=protein_coding	260520 |	8	12.22	12.81	30.46	15.5	9.569	TGME49_260520 |	organism=Toxoplasma_gondii_ME49 | product=hypothetical protein | location=TGME49_chrVIIb:2190699-2193134(-) | length=742 | sequence_SO=chromosome | SO=protein_coding	260520 |	5	0.390841	0.246604	0.413047	0.244343	0.539511	0.356451	0.544503	0.353183	0.276097	0.38606	-1.3731
TGME49_315670 |	16.39	20.47	53.26	25.2	17.36	TGME49_315670 |	organism=Toxoplasma_gondii_ME49 | product=HEAT repeat-containing protein | location=TGME49_chrXI:4886427-4892845(-) | length=766 | sequence_SO=chromosome | SO=protein_coding	315670 |	9	14.79	18.95	35.51	16.71	9.399	TGME49_315670 |	organism=Toxoplasma_gondii_ME49 | product=HEAT repeat-containing protein | location=TGME49_chrXI:4886427-4892845(-) | length=766 | sequence_SO=chromosome | SO=protein_coding	315670 |	6	1.15878	1.03753	1.05682	0.946237	1.77011	1.65959	0.912011	0.83946	0.278992	1.17257	0.229669
TGME49_203980 |	16.35	21.4	25.01	10.47	6.618	TGME49_203980 |	organism=Toxoplasma_gondii_ME49 | product=hypothetical protein | location=TGME49_chrVIIa:2062064-2074174(+) | length=1919 | sequence_SO=chromosome | SO=protein_coding	203980 |	12	13.56	18.17	28.71	7.973	4.273	TGME49_203980 |	organism=Toxoplasma_gondii_ME49 | product=hypothetical protein | location=TGME49_chrVIIa:2062064-2074174(+) | length=1919 | sequence_SO=chromosome | SO=protein_coding	203980 |	7	0.192309	0.128233	0.197697	0.130617	0.401791	0.224906	0.343558	0.203236	0.398157	0.227793	-2.1342
TGME49_219700 |	16.34	18.91	35.8	17.75	11.44	TGME49_219700 |	organism=Toxoplasma_gondii_ME49 | product=DNA replication licensing factor MCM4, putative | location=TGME49_chrXII:713805-722380(+) | length=1014 | sequence_SO=chromosome | SO=protein_coding	219700 |	8	22.24	24.57	38.66	18.93	16.67	TGME49_219700 |	organism=Toxoplasma_gondii_ME49 | product=DNA replication licensing factor MCM4, putative | location=TGME49_chrXII:713805-722380(+) | length=1014 | sequence_SO=chromosome | SO=protein_coding	219700 |	11	0.981748	0.704693	0.954993	0.685488	0.77983	0.801678	0.731139	0.751623	0.130334	0.798899	-0.323915
TGME49_221950 |	16.31	17.19	34.77	18.64	17.2	TGME49_221950 |	organism=Toxoplasma_gondii_ME49 | product=splicesome-associated protein, putative | location=TGME49_chrII:720706-727153(-) | length=558 | sequence_SO=chromosome | SO=protein_coding	221950 |	8	11	13.9	34.95	17.2	10.04	TGME49_221950 |	organism=Toxoplasma_gondii_ME49 | product=splicesome-associated protein, putative | location=TGME49_chrII:720706-727153(-) | length=558 | sequence_SO=chromosome | SO=protein_coding	221950 |	6	0.47863	0.461318	0.42462	0.416869	0.483059	0.299226	0.549541	0.313329	0.187037	0.428324	-1.22323
TGME49_244850 |	16.3	19.25	37.5	15.68	11.17	TGME49_244850 |	organism=Toxoplasma_gondii_ME49 | product=GMC oxidoreductase | location=TGME49_chrVI:3527213-3537557(+) | length=976 | sequence_SO=chromosome | SO=protein_coding	244850 |	10	8.29	9.58	38.01	12.6	7.684	TGME49_244850 |	organism=Toxoplasma_gondii_ME49 | product=GMC oxidoreductase | location=TGME49_chrVI:3527213-3537557(+) | length=976 | sequence_SO=chromosome | SO=protein_coding	244850 |	6	5.97035	6.0256	4.87529	4.2462	9.63829	7.37904	3.22107	2.31206	0.40168	5.45849	2.4485
TGME49_267410 |	16.28	17.31	24.98	12.29	9.88	TGME49_267410 |	organism=Toxoplasma_gondii_ME49 | product=scavenger receptor protein SR1 precursor (SR1) | location=TGME49_chrIX:667920-673248(-) | length=1245 | sequence_SO=chromosome | SO=protein_coding	267410 |	10	12.1	13.75	25.86	10.52	8.353	TGME49_267410 |	organism=Toxoplasma_gondii_ME49 | product=scavenger receptor protein SR1 precursor (SR1) | location=TGME49_chrIX:667920-673248(-) | length=1245 | sequence_SO=chromosome | SO=protein_coding	267410 |	8	2.26987	2.85759	1.36773	1.87068	2.46604	2.67917	1.90546	1.94089	0.211546	2.16968	1.11748
TGME49_263040 |	16.28	16.8	66.35	38.86	34.6	TGME49_263040 |	organism=Toxoplasma_gondii_ME49 | product=ribosomal protein RPS16 (RPS16) | location=TGME49_chrVIIb:856869-858555(+) | length=211 | sequence_SO=chromosome | SO=protein_coding	263040 |	11	11.02	11.43	65.4	31.75	27.96	TGME49_263040 |	organism=Toxoplasma_gondii_ME49 | product=ribosomal protein RPS16 (RPS16) | location=TGME49_chrVIIb:856869-858555(+) | length=211 | sequence_SO=chromosome | SO=protein_coding	263040 |	12	0.448745	0.465586	0.496592	0.505825	0.231207	0.474242	0.175388	0.387258	0.296938	0.398105	-1.32878
TGME49_229640 |	16.26	20.45	30.3	11.22	10.75	TGME49_229640 |	organism=Toxoplasma_gondii_ME49 | product=hypothetical protein | location=TGME49_chrVIII:350776-359116(+) | length=1274 | sequence_SO=chromosome | SO=protein_coding	229640 |	11	6.86	8.24	24.65	6.044	4.474	TGME49_229640 |	organism=Toxoplasma_gondii_ME49 | product=hypothetical protein | location=TGME49_chrVIII:350776-359116(+) | length=1274 | sequence_SO=chromosome | SO=protein_coding	229640 |	4	0.816582	0.398107	0.92045	0.448745	0.597035	0.501187	0.666807	0.554626	0.275539	0.612942	-0.706176
TGME49_225060 |	16.25	17.87	54.09	34.86	29.81	TGME49_225060 |	organism=Toxoplasma_gondii_ME49 | product=nucleoredoxin family protein | location=TGME49_chrX:2547352-2552083(+) | length=416 | sequence_SO=chromosome | SO=protein_coding	225060 |	9	15.36	16.33	57.69	29.81	29.81	TGME49_225060 |	organism=Toxoplasma_gondii_ME49 | product=nucleoredoxin family protein | location=TGME49_chrX:2547352-2552083(+) | length=416 | sequence_SO=chromosome | SO=protein_coding	225060 |	11	0.201372	0.263027	0.277971	0.340408	0.220801	0.501187	0.188799	0.432514	0.349368	0.30326	-1.72137
TGME49_215430 |	16.25	16.72	72.54	59.43	36.89	TGME49_215430 |	organism=Toxoplasma_gondii_ME49 | product=hypothetical protein | location=TGME49_chrX:6952371-6956462(-) | length=244 | sequence_SO=chromosome | SO=protein_coding	215430 |	8	16.02	16.57	70.9	41.39	36.48	TGME49_215430 |	organism=Toxoplasma_gondii_ME49 | product=hypothetical protein | location=TGME49_chrX:6952371-6956462(-) | length=244 | sequence_SO=chromosome | SO=protein_coding	215430 |	8	0.340408	0.288403	0.316228	0.296483	0.369828	0.440555	0.356451	0.432514	0.151405	0.355109	-1.49367
TGME49_319340 |	16.21	17.02	41.58	26.2	21	TGME49_319340 |	organism=Toxoplasma_gondii_ME49 | product=hypothetical protein | location=TGME49_chrIV:1019035-1020963(+) | length=481 | sequence_SO=chromosome | SO=protein_coding	319340 |	9	19.63	19.8	45.11	26.4	23.7	TGME49_319340 |	organism=Toxoplasma_gondii_ME49 | product=hypothetical protein | location=TGME49_chrIV:1019035-1020963(+) | length=481 | sequence_SO=chromosome | SO=protein_coding	319340 |	10	0.369828	0.296483	0.390841	0.313329	0.334195	0.440555	0.328095	0.42462	0.136532	0.362243	-1.46497
TGME49_317705 |	16.2	17.36	52.83	31.54	29.92	TGME49_317705 |	organism=Toxoplasma_gondii_ME49 | product=enoyl-CoA hydratase/isomerase family protein | location=TGME49_chrIV:2664273-2667883(+) | length=371 | sequence_SO=chromosome | SO=protein_coding	317705 |	9	13.96	15.53	52.83	27.22	23.18	TGME49_317705 |	organism=Toxoplasma_gondii_ME49 | product=enoyl-CoA hydratase/isomerase family protein | location=TGME49_chrIV:2664273-2667883(+) | length=371 | sequence_SO=chromosome | SO=protein_coding	317705 |	9	4.28548	5.05825	4.09261	4.92039	3.90841	3.16228	2.48886	1.75388	0.292543	3.70877	1.89094
TGME49_310000 |	16.19	16.98	36.72	24.62	16.41	TGME49_310000 |	organism=Toxoplasma_gondii_ME49 | product=membrane protein, putative | location=TGME49_chrXI:997770-1003411(+) | length=719 | sequence_SO=chromosome | SO=protein_coding	310000 |	8	9.95	11.34	37.27	14.19	11.4	TGME49_310000 |	organism=Toxoplasma_gondii_ME49 | product=membrane protein, putative | location=TGME49_chrXI:997770-1003411(+) | length=719 | sequence_SO=chromosome | SO=protein_coding	310000 |	5	0.21677	0.487529	0.452898	0.887156	0.474242	0.30479	0.619441	0.394457	0.399221	0.47966	-1.05992
TGME49_209210 |	16.17	18.76	39.08	11.19	6.604	TGME49_209210 |	organism=Toxoplasma_gondii_ME49 | product=hypothetical protein | location=TGME49_chrIb:1123894-1132753(+) | length=1484 | sequence_SO=chromosome | SO=protein_coding	209210 |	7	12.18	17.3	37.06	8.76	6.199	TGME49_209210 |	organism=Toxoplasma_gondii_ME49 | product=hypothetical protein | location=TGME49_chrIb:1123894-1132753(+) | length=1484 | sequence_SO=chromosome | SO=protein_coding	209210 |	8	0.398107	0.654636	0.496592	0.758578	0.928966	0.515229	0.912011	0.524808	0.287964	0.648616	-0.624564
TGME49_221870 |	16.17	17.74	21.7	8.886	8.376	TGME49_221870 |	organism=Toxoplasma_gondii_ME49 | product=hypothetical protein | location=TGME49_chrII:644118-650964(+) | length=1373 | sequence_SO=chromosome | SO=protein_coding	221870 |	8	15.04	17.88	29.72	11.51	7.429	TGME49_221870 |	organism=Toxoplasma_gondii_ME49 | product=hypothetical protein | location=TGME49_chrII:644118-650964(+) | length=1373 | sequence_SO=chromosome | SO=protein_coding	221870 |	7	0.428549	0.195884	0.416869	0.18197	0.432514	0.222843	0.401791	0.205116	0.354262	0.310692	-1.68644
TGME49_306930 |	16.15	18.92	44.02	31.79	30.43	TGME49_306930 |	organism=Toxoplasma_gondii_ME49 | product=proteasome subunit beta type 7 precursor, putative | location=TGME49_chrXI:177495-180749(-) | length=368 | sequence_SO=chromosome | SO=protein_coding	306930 |	12	13.01	13.62	45.92	31.79	24.73	TGME49_306930 |	organism=Toxoplasma_gondii_ME49 | product=proteasome subunit beta type 7 precursor, putative | location=TGME49_chrXI:177495-180749(-) | length=368 | sequence_SO=chromosome | SO=protein_coding	306930 |	9	0.18197	0.251189	0.192309	0.313329	0.310456	0.280543	0.283139	0.265461	0.178087	0.259799	-1.94453
TGME49_239260 |	16.15	16.7	75.73	56.31	51.46	TGME49_239260 |	organism=Toxoplasma_gondii_ME49 | product=histone H4 | location=TGME49_chrVI:497127-497438(-) | length=103 | sequence_SO=chromosome | SO=protein_coding	239260 |	16	13.7	14.78	75.73	50.49	50.49	TGME49_239260 |	organism=Toxoplasma_gondii_ME49 | product=histone H4 | location=TGME49_chrVI:497127-497438(-) | length=103 | sequence_SO=chromosome | SO=protein_coding	239260 |	17	0.436516	0.505825	0.529663	0.619441	0.744732	0.92045	0.83946	1.01859	0.282352	0.701835	-0.510797
TGME49_259550 |	16.11	18.39	42.65	18.45	13.9	TGME49_259550 |	organism=Toxoplasma_gondii_ME49 | product=dihydropteroate synthase | location=TGME49_chrVIIb:2776188-2781191(-) | length=748 | sequence_SO=chromosome | SO=protein_coding	259550 |	9	18.29	19.8	39.97	17.65	13.5	TGME49_259550 |	organism=Toxoplasma_gondii_ME49 | product=dihydropteroate synthase | location=TGME49_chrVIIb:2776188-2781191(-) | length=748 | sequence_SO=chromosome | SO=protein_coding	259550 |	10	0.242103	0.398107	0.244343	0.413047	0.346737	0.436516	0.376704	0.49204	0.224234	0.3687	-1.43948
TGME49_212250 |	16.11	17.91	36.9	14.34	9.257	TGME49_212250 |	organism=Toxoplasma_gondii_ME49 | product=XPG N-terminal domain-containing protein | location=TGME49_chrX:3958323-3962416(+) | length=767 | sequence_SO=chromosome | SO=protein_coding	212250 |	7	12.42	15.65	37.03	13.17	8.475	TGME49_212250 |	organism=Toxoplasma_gondii_ME49 | product=XPG N-terminal domain-containing protein | location=TGME49_chrX:3958323-3962416(+) | length=767 | sequence_SO=chromosome | SO=protein_coding	212250 |	7	0.270396	0.420727	0.296483	0.465586	0.409261	0.390841	0.436516	0.420727	0.165624	0.388817	-1.36284
TGME49_273740 |	16.07	17.71	49.52	40.91	31.58	TGME49_273740 |	organism=Toxoplasma_gondii_ME49 | product=acetyl-CoA acyltransferase B, putative | location=TGME49_chrVIII:3296366-3299871(-) | length=418 | sequence_SO=chromosome | SO=protein_coding	273740 |	11	12.42	15.42	53.35	40.43	22.01	TGME49_273740 |	organism=Toxoplasma_gondii_ME49 | product=acetyl-CoA acyltransferase B, putative | location=TGME49_chrVIII:3296366-3299871(-) | length=418 | sequence_SO=chromosome | SO=protein_coding	273740 |	8	6.25173	4.28548	4.36516	2.80543	7.65597	3.16228	4.96592	1.95885	0.394032	4.43135	2.14775
TGME49_267810 |	16.01	16.52	44.81	39	39	TGME49_267810 |	organism=Toxoplasma_gondii_ME49 | product=Rab 5 | location=TGME49_chrIX:340233-343561(+) | length=241 | sequence_SO=chromosome | SO=protein_coding	267810 |	9	7.74	8.32	40.25	34.85	28.22	TGME49_267810 |	organism=Toxoplasma_gondii_ME49 | product=Rab 5 | location=TGME49_chrIX:340233-343561(+) | length=241 | sequence_SO=chromosome | SO=protein_coding	267810 |	5	0.737904	0.879022	0.77983	0.928966	1.6293	1.10662	1.34276	0.912011	0.27566	1.03955	0.0559624
TGME49_276880 |	16.01	16.04	90	80	80	TGME49_276880 |	organism=Toxoplasma_gondii_ME49 | product=hypothetical protein | location=TGME49_chrXII:6883692-6884454(+) | length=130 | sequence_SO=chromosome | SO=protein_coding	276880 |	15	14.23	14.24	82.31	71.54	66.15	TGME49_276880 |	organism=Toxoplasma_gondii_ME49 | product=hypothetical protein | location=TGME49_chrXII:6883692-6884454(+) | length=130 | sequence_SO=chromosome | SO=protein_coding	276880 |	14	4.01791	2.65461	2.48886	1.31826	4.16869	3.46737	1.87068	1.39316	0.393081	2.67244	1.41816
TGME49_297970 |	15.99	16.99	47.24	31.89	23.62	TGME49_297970 |	organism=Toxoplasma_gondii_ME49 | product=aspartyl aminopeptidase | location=TGME49_chrII:2146242-2154880(+) | length=508 | sequence_SO=chromosome | SO=protein_coding	297970 |	9	16.61	18.88	51.97	32.28	22.64	TGME49_297970 |	organism=Toxoplasma_gondii_ME49 | product=aspartyl aminopeptidase | location=TGME49_chrII:2146242-2154880(+) | length=508 | sequence_SO=chromosome | SO=protein_coding	297970 |	9	0.801678	0.816582	0.758578	0.744732	0.346737	0.328095	0.380189	0.319154	0.391567	0.561968	-0.83144
TGME49_221380 |	15.98	16.87	67.61	37.65	27.13	TGME49_221380 |	organism=Toxoplasma_gondii_ME49 | product=alba 1 | location=TGME49_chrII:298383-300526(-) | length=247 | sequence_SO=chromosome | SO=protein_coding	221380 |	9	12.88	13.02	63.97	38.46	24.29	TGME49_221380 |	organism=Toxoplasma_gondii_ME49 | product=alba 1 | location=TGME49_chrII:298383-300526(-) | length=247 | sequence_SO=chromosome | SO=protein_coding	221380 |	5	0.187068	0.570164	0.205116	0.666807	0.20893	0.49204	0.197697	0.539511	0.49368	0.383417	-1.38302
TGME49_232300 |	15.98	16.47	74.12	45.88	32.16	TGME49_232300 |	organism=Toxoplasma_gondii_ME49 | product=ribosomal protein RPS3 (RPS3) | location=TGME49_chrVIII:1998615-1999591(-) | length=255 | sequence_SO=chromosome | SO=protein_coding	232300 |	11	13.82	15	72.55	41.18	29.02	TGME49_232300 |	organism=Toxoplasma_gondii_ME49 | product=ribosomal protein RPS3 (RPS3) | location=TGME49_chrVIII:1998615-1999591(-) | length=255 | sequence_SO=chromosome | SO=protein_coding	232300 |	9	0.263027	0.17378	0.270396	0.187068	0.222843	0.183654	0.263027	0.214783	0.165085	0.222322	-2.16928
TGME49_280560 |	15.93	17.01	34.05	10.48	6.626	TGME49_280560 |	organism=Toxoplasma_gondii_ME49 | product=selenide, water dikinase | location=TGME49_chrVIIa:296025-305398(-) | length=1298 | sequence_SO=chromosome | SO=protein_coding	280560 |	7	20.52	22.27	37.29	14.95	12.33	TGME49_280560 |	organism=Toxoplasma_gondii_ME49 | product=selenide, water dikinase | location=TGME49_chrVIIa:296025-305398(-) | length=1298 | sequence_SO=chromosome | SO=protein_coding	280560 |	10	0.544503	0.648634	0.57544	0.685488	0.570164	0.737904	0.554626	0.711214	0.114176	0.628497	-0.670023
TGME49_239740 |	15.93	16.5	50.25	28.92	23.77	TGME49_239740 |	organism=Toxoplasma_gondii_ME49 | product=dense granule protein GRA14 (GRA14) | location=TGME49_chrVI:883268-884494(-) | length=408 | sequence_SO=chromosome | SO=protein_coding	239740 |	9	15.58	17.52	42.65	32.6	27.45	TGME49_239740 |	organism=Toxoplasma_gondii_ME49 | product=dense granule protein GRA14 (GRA14) | location=TGME49_chrVI:883268-884494(-) | length=408 | sequence_SO=chromosome | SO=protein_coding	239740 |	11	0.349945	0.128233	0.383707	0.136773	0.380189	0.175388	0.366438	0.165959	0.423716	0.260829	-1.93882
TGME49_202380 |	15.91	17.24	62.94	43.42	23.9	TGME49_202380 |	organism=Toxoplasma_gondii_ME49 | product=rab GDI alpha, putative | location=TGME49_chrVIIa:3368281-3375715(+) | length=456 | sequence_SO=chromosome | SO=protein_coding	202380 |	7	16.86	17.68	57.24	39.25	34.21	TGME49_202380 |	organism=Toxoplasma_gondii_ME49 | product=rab GDI alpha, putative | location=TGME49_chrVIIa:3368281-3375715(+) | length=456 | sequence_SO=chromosome | SO=protein_coding	202380 |	11	0.751623	0.946237	0.765597	0.963829	0.293765	0.847227	0.310456	0.895365	0.349832	0.721762	-0.470404
TGME49_265330 |	15.87	16.5	59.14	30.96	28.17	TGME49_265330 |	organism=Toxoplasma_gondii_ME49 | product=cell-cycle-associated protein kinase GSK, putative | location=TGME49_chrIX:1612888-1614697(-) | length=394 | sequence_SO=chromosome | SO=protein_coding	265330 |	8	11	12.1	66.24	34.26	28.68	TGME49_265330 |	organism=Toxoplasma_gondii_ME49 | product=cell-cycle-associated protein kinase GSK, putative | location=TGME49_chrIX:1612888-1614697(-) | length=394 | sequence_SO=chromosome | SO=protein_coding	265330 |	9	0.229087	0.496592	0.237684	0.524808	0.452898	0.717794	0.534564	0.816582	0.382377	0.501251	-0.996394
TGME49_244250 |	15.84	16.07	41.56	34.25	25.16	TGME49_244250 |	organism=Toxoplasma_gondii_ME49 | product=hypothetical protein | location=TGME49_chrVI:3138274-3141126(-) | length=616 | sequence_SO=chromosome | SO=protein_coding	244250 |	9	14.57	14.91	34.58	26.95	21.92	TGME49_244250 |	organism=Toxoplasma_gondii_ME49 | product=hypothetical protein | location=TGME49_chrVI:3138274-3141126(-) | length=616 | sequence_SO=chromosome | SO=protein_coding	244250 |	10	0.322107	0.151356	0.255859	0.114815	0.263027	0.0737904	0.328095	0.0954993	0.482365	0.200569	-2.31783
TGME49_300000 |	15.8	16.93	67.91	55.61	40.64	TGME49_300000 |	organism=Toxoplasma_gondii_ME49 | product=ribosomal protein RPL18 (RPL18) | location=TGME49_chrXII:290951-294076(+) | length=187 | sequence_SO=chromosome | SO=protein_coding	300000 |	9	11.58	12.18	80.75	44.39	35.29	TGME49_300000 |	organism=Toxoplasma_gondii_ME49 | product=ribosomal protein RPL18 (RPL18) | location=TGME49_chrXII:290951-294076(+) | length=187 | sequence_SO=chromosome | SO=protein_coding	300000 |	8	0.301995	0.672977	0.316228	0.731139	0.288403	0.679204	0.340408	0.801678	0.403521	0.516504	-0.953149
TGME49_202140 |	15.79	17.41	41.53	21.1	13.12	TGME49_202140 |	organism=Toxoplasma_gondii_ME49 | product=enoyl-CoA hydratase/isomerase family protein | location=TGME49_chrVIIa:3578227-3580633(-) | length=602 | sequence_SO=chromosome | SO=protein_coding	202140 |	7	9.88	11.3	37.54	18.77	12.29	TGME49_202140 |	organism=Toxoplasma_gondii_ME49 | product=enoyl-CoA hydratase/isomerase family protein | location=TGME49_chrVIIa:3578227-3580633(-) | length=602 | sequence_SO=chromosome | SO=protein_coding	202140 |	5	15.7036	14.5881	10.666	9.12011	15.9956	14.7231	9.0365	8.09096	0.254226	12.2405	3.61359
TGME49_258950 |	15.77	15.99	42.72	23.22	14.4	TGME49_258950 |	organism=Toxoplasma_gondii_ME49 | product=lectin family protein | location=TGME49_chrVIIb:3079180-3083256(+) | length=646 | sequence_SO=chromosome | SO=protein_coding	258950 |	7	11.59	12.04	50.62	19.5	9.752	TGME49_258950 |	organism=Toxoplasma_gondii_ME49 | product=lectin family protein | location=TGME49_chrVIIb:3079180-3083256(+) | length=646 | sequence_SO=chromosome | SO=protein_coding	258950 |	5	0.564937	0.474242	0.510505	0.42462	0.47863	0.436516	0.613762	0.586138	0.128513	0.511169	-0.968129
TGME49_224110 |	15.76	16	59.6	44.19	36.11	TGME49_224110 |	organism=Toxoplasma_gondii_ME49 | product=adhesion regulating molecule region protein, putative | location=TGME49_chrX:3318156-3324419(+) | length=396 | sequence_SO=chromosome | SO=protein_coding	224110 |	10	21.92	22.18	64.39	56.06	48.23	TGME49_224110 |	organism=Toxoplasma_gondii_ME49 | product=adhesion regulating molecule region protein, putative | location=TGME49_chrX:3318156-3324419(+) | length=396 | sequence_SO=chromosome | SO=protein_coding	224110 |	13	0.903649	0.912011	0.963829	0.972747	0.413047	0.549541	0.559758	0.744732	0.272006	0.752414	-0.410401
TGME49_267080 |	15.72	21.58	56.46	38.32	31.75	TGME49_267080 |	organism=Toxoplasma_gondii_ME49 | product=26S protease regulatory subunit 4, putative | location=TGME49_chrIX:788659-794078(+) | length=441 | sequence_SO=chromosome | SO=protein_coding	267080 |	10	10.9	19.21	62.81	35.15	25.62	TGME49_267080 |	organism=Toxoplasma_gondii_ME49 | product=26S protease regulatory subunit 4, putative | location=TGME49_chrIX:788659-794078(+) | length=441 | sequence_SO=chromosome | SO=protein_coding	267080 |	10	0.387258	0.524808	0.409261	0.564937	0.474242	0.413047	0.444631	0.366438	0.144069	0.448078	-1.15818
TGME49_248880 |	15.71	16.69	56.71	31.25	25.69	TGME49_248880 |	organism=Toxoplasma_gondii_ME49 | product=GTPase RAB7 (RAB7) | location=TGME49_chrXII:4236732-4241921(-) | length=432 | sequence_SO=chromosome | SO=protein_coding	248880 |	9	12.08	16.76	54.63	34.49	28.47	TGME49_248880 |	organism=Toxoplasma_gondii_ME49 | product=GTPase RAB7 (RAB7) | location=TGME49_chrXII:4236732-4241921(-) | length=432 | sequence_SO=chromosome | SO=protein_coding	248880 |	9	0.824138	1.10662	0.870964	1.1695	0.619441	0.737904	0.505825	0.586138	0.280298	0.802567	-0.317307
TGME49_306500 |	15.68	18.35	39.06	12.72	8.706	TGME49_306500 |	organism=Toxoplasma_gondii_ME49 | product=hypothetical protein | location=TGME49_chrIX:6137195-6144708(+) | length=1321 | sequence_SO=chromosome | SO=protein_coding	306500 |	8	20.73	24	44.44	16.88	10.22	TGME49_306500 |	organism=Toxoplasma_gondii_ME49 | product=hypothetical protein | location=TGME49_chrIX:6137195-6144708(+) | length=1321 | sequence_SO=chromosome | SO=protein_coding	306500 |	10	3.10456	3.66438	1.87068	2.37684	7.04693	7.44732	3.7325	4.01791	0.458916	4.15764	2.05576
TGME49_229950 |	15.64	19.8	64.3	44.5	25.67	TGME49_229950 |	organism=Toxoplasma_gondii_ME49 | product=26S proteasome regulatory subunit 6b, putative | location=TGME49_chrVIII:485820-492029(+) | length=409 | sequence_SO=chromosome | SO=protein_coding	229950 |	8	19.04	24.02	59.66	41.08	35.21	TGME49_229950 |	organism=Toxoplasma_gondii_ME49 | product=26S proteasome regulatory subunit 6b, putative | location=TGME49_chrVIII:485820-492029(+) | length=409 | sequence_SO=chromosome | SO=protein_coding	229950 |	14	0.226986	0.334195	0.328095	0.483059	0.177011	0.235505	0.187068	0.265461	0.3362	0.279673	-1.83819
TGME49_215040 |	15.62	22.43	30.23	9.252	6.246	TGME49_215040 |	organism=Toxoplasma_gondii_ME49 | product=HEAT repeat-containing protein | location=TGME49_chrX:6703331-6719585(-) | length=1697 | sequence_SO=chromosome | SO=protein_coding	215040 |	7	20.17	28.09	40.72	16.44	11.61	TGME49_215040 |	organism=Toxoplasma_gondii_ME49 | product=HEAT repeat-containing protein | location=TGME49_chrX:6703331-6719585(-) | length=1697 | sequence_SO=chromosome | SO=protein_coding	215040 |	12	2.05116	0.946237	1.64437	0.737904	1.87068	1.0666	1.58489	0.912011	0.342466	1.35173	0.434809
TGME49_262050 |	15.61	16.45	45.41	23.3	16.16	TGME49_262050 |	organism=Toxoplasma_gondii_ME49 | product=rhoptry kinase family protein ROP39 (ROP39) | location=TGME49_chrVIIb:1407193-1408959(+) | length=588 | sequence_SO=chromosome | SO=protein_coding	262050 |	7	12.61	13.6	46.09	25.17	14.63	TGME49_262050 |	organism=Toxoplasma_gondii_ME49 | product=rhoptry kinase family protein ROP39 (ROP39) | location=TGME49_chrVIIb:1407193-1408959(+) | length=588 | sequence_SO=chromosome | SO=protein_coding	262050 |	8	0.448745	0.529663	0.465586	0.549541	0.440555	0.288403	0.444631	0.291072	0.209283	0.432275	-1.20998
TGME49_214290 |	15.6	15.85	69.53	46.09	43.75	TGME49_214290 |	organism=Toxoplasma_gondii_ME49 | product=DJ-1 family protein | location=TGME49_chrX:6217062-6218889(+) | length=256 | sequence_SO=chromosome | SO=protein_coding	214290 |	13	14.62	14.77	58.2	50	47.66	TGME49_214290 |	organism=Toxoplasma_gondii_ME49 | product=DJ-1 family protein | location=TGME49_chrX:6217062-6218889(+) | length=256 | sequence_SO=chromosome | SO=protein_coding	214290 |	12	0.444631	0.469894	0.765597	0.794328	0.263027	0.394457	0.325087	0.483059	0.365243	0.49251	-1.02177
TGME49_249590 |	15.57	16.04	55.04	42.25	37.21	TGME49_249590 |	organism=Toxoplasma_gondii_ME49 | product=proteasome subunit alpha type 5-2, putative | location=TGME49_chrXII:4667213-4670933(+) | length=258 | sequence_SO=chromosome | SO=protein_coding	249590 |	9	15.17	15.38	59.69	41.09	41.09	TGME49_249590 |	organism=Toxoplasma_gondii_ME49 | product=proteasome subunit alpha type 5-2, putative | location=TGME49_chrXII:4667213-4670933(+) | length=258 | sequence_SO=chromosome | SO=protein_coding	249590 |	10	1.23595	0.824138	0.887156	0.564937	1.15878	1.07647	1.18032	1.10662	0.212221	1.0043	0.00618403
TGME49_309210 |	15.52	15.78	41.79	26.62	24.63	TGME49_309210 |	organism=Toxoplasma_gondii_ME49 | product=peroxiredoxin 6, putative | location=TGME49_chrXI:558298-561176(-) | length=402 | sequence_SO=chromosome | SO=protein_coding	309210 |	12	19.5	19.77	43.28	34.08	28.36	TGME49_309210 |	organism=Toxoplasma_gondii_ME49 | product=peroxiredoxin 6, putative | location=TGME49_chrXI:558298-561176(-) | length=402 | sequence_SO=chromosome | SO=protein_coding	309210 |	12	0.260615	0.30761	0.231207	0.277971	0.190546	0.275423	0.201372	0.296483	0.158359	0.255153	-1.97056
TGME49_220400 |	15.4	16.43	96.61	93.22	63.56	TGME49_220400 |	organism=Toxoplasma_gondii_ME49 | product=actin depolymerizing factor ADF (ADF) | location=TGME49_chrV:352732-354045(-) | length=118 | sequence_SO=chromosome | SO=protein_coding	220400 |	19	17.68	18.82	96.61	82.2	69.49	TGME49_220400 |	organism=Toxoplasma_gondii_ME49 | product=actin depolymerizing factor ADF (ADF) | location=TGME49_chrV:352732-354045(-) | length=118 | sequence_SO=chromosome | SO=protein_coding	220400 |	14	0.172187	0.224906	0.175388	0.260615	0.322107	0.172187	0.337287	0.175388	0.281791	0.230008	-2.12024
TGME49_266130 |	15.38	18.56	69.06	52.52	38.13	TGME49_266130 |	organism=Toxoplasma_gondii_ME49 | product=peroxiredoxin PRX2 (PRX2) | location=TGME49_chrIX:1280860-1283571(-) | length=278 | sequence_SO=chromosome | SO=protein_coding	266130 |	11	10.17	10.58	67.63	44.96	35.97	TGME49_266130 |	organism=Toxoplasma_gondii_ME49 | product=peroxiredoxin PRX2 (PRX2) | location=TGME49_chrIX:1280860-1283571(-) | length=278 | sequence_SO=chromosome | SO=protein_coding	266130 |	8	7.04693	3.7325	3.0761	1.67494	6.0256	4.20727	2.48886	1.7378	0.486938	3.74875	1.90641
TGME49_310790 |	15.32	15.88	67.12	52.97	44.29	TGME49_310790 |	organism=Toxoplasma_gondii_ME49 | product=hypothetical protein | location=TGME49_chrXI:1592976-1595007(+) | length=219 | sequence_SO=chromosome | SO=protein_coding	310790 |	13	16.04	16.39	65.3	49.77	47.95	TGME49_310790 |	organism=Toxoplasma_gondii_ME49 | product=hypothetical protein | location=TGME49_chrXI:1592976-1595007(+) | length=219 | sequence_SO=chromosome | SO=protein_coding	310790 |	14	0.255859	0.444631	0.316228	0.549541	0.519996	0.625173	0.580764	0.679204	0.279033	0.496424	-1.01035
TGME49_258770 |	15.31	17.1	44.94	19.65	13.73	TGME49_258770 |	organism=Toxoplasma_gondii_ME49 | product=polypeptide n-acetylgalactosaminyltransferase 12, putative | location=TGME49_chrVIIb:3194469-3201780(+) | length=692 | sequence_SO=chromosome | SO=protein_coding	258770 |	8	14.22	16.41	39.31	19.22	14.02	TGME49_258770 |	organism=Toxoplasma_gondii_ME49 | product=polypeptide n-acetylgalactosaminyltransferase 12, putative | location=TGME49_chrVIIb:3194469-3201780(+) | length=692 | sequence_SO=chromosome | SO=protein_coding	258770 |	9	0.448745	0.570164	0.416869	0.515229	0.405508	0.92045	0.398107	0.887156	0.35134	0.570279	-0.810261
TGME49_208030 |	15.31	15.74	41.38	25.52	21.21	TGME49_208030 |	organism=Toxoplasma_gondii_ME49 | product=microneme protein MIC4 (MIC4) | location=TGME49_chrIb:531695-533437(+) | length=580 | sequence_SO=chromosome | SO=protein_coding	208030 |	7	18.11	18.21	37.24	26.03	22.07	TGME49_208030 |	organism=Toxoplasma_gondii_ME49 | product=microneme protein MIC4 (MIC4) | location=TGME49_chrIb:531695-533437(+) | length=580 | sequence_SO=chromosome | SO=protein_coding	208030 |	9	0.972747	0.744732	0.855067	0.666807	0.363078	0.636796	0.383707	0.648634	0.297889	0.658946	-0.601768
TGME49_246920 |	15.29	17.92	51.13	42.51	33.47	TGME49_246920 |	organism=Toxoplasma_gondii_ME49 | product=glutathione reductase | location=TGME49_chrXII:3016938-3023462(+) | length=487 | sequence_SO=chromosome | SO=protein_coding	246920 |	9	12.48	15.13	52.16	34.29	29.98	TGME49_246920 |	organism=Toxoplasma_gondii_ME49 | product=glutathione reductase | location=TGME49_chrXII:3016938-3023462(+) | length=487 | sequence_SO=chromosome | SO=protein_coding	246920 |	9	0.619441	0.42462	0.444631	0.301995	1.08643	1.15878	1.01859	1.08643	0.432069	0.767613	-0.381548
TGME49_273905 |	15.29	16.95	39.58	22.59	19.5	TGME49_273905 |	organism=Toxoplasma_gondii_ME49 | product=hypothetical protein | location=TGME49_chrVIII:3181888-3187993(+) | length=518 | sequence_SO=chromosome | SO=protein_coding	273905 |	8	5.94	6.67	41.51	9.653	6.757	TGME49_273905 |	organism=Toxoplasma_gondii_ME49 | product=hypothetical protein | location=TGME49_chrVIII:3181888-3187993(+) | length=518 | sequence_SO=chromosome | SO=protein_coding	273905 |	3	0.660694	0.586138	0.751623	0.666807	0.758578	0.990832	0.824138	1.0666	0.197521	0.788176	-0.343411
TGME49_279100 |	15.27	16.17	51.26	33.1	28.28	TGME49_279100 |	organism=Toxoplasma_gondii_ME49 | product=hypothetical protein | location=TGME49_chrII:91398-94253(+) | length=435 | sequence_SO=chromosome | SO=protein_coding	279100 |	10	12.45	12.96	49.66	32.87	27.82	TGME49_279100 |	organism=Toxoplasma_gondii_ME49 | product=hypothetical protein | location=TGME49_chrII:91398-94253(+) | length=435 | sequence_SO=chromosome | SO=protein_coding	279100 |	9	0.724436	0.331131	0.608135	0.291072	1.05682	0.636796	0.928966	0.57544	0.382894	0.644099	-0.634645
TGME49_214580 |	15.25	18	37.33	14.19	5.66	TGME49_214580 |	organism=Toxoplasma_gondii_ME49 | product=tetratricopeptide repeat-containing protein | location=TGME49_chrX:6374370-6384134(-) | length=1219 | sequence_SO=chromosome | SO=protein_coding	214580 |	6	8.86	12.82	37.08	11.32	6.399	TGME49_214580 |	organism=Toxoplasma_gondii_ME49 | product=tetratricopeptide repeat-containing protein | location=TGME49_chrX:6374370-6384134(-) | length=1219 | sequence_SO=chromosome | SO=protein_coding	214580 |	6	5.91562	6.54636	3.10456	3.25087	7.58578	6.91831	3.98107	3.66438	0.330775	5.12087	2.35639
TGME49_204340 |	15.25	17.15	41.28	16.88	10.26	TGME49_204340 |	organism=Toxoplasma_gondii_ME49 | product=hypothetical protein | location=TGME49_chrVIIa:1871198-1875691(-) | length=877 | sequence_SO=chromosome | SO=protein_coding	204340 |	7	18.22	20.75	42.99	19.73	15.17	TGME49_204340 |	organism=Toxoplasma_gondii_ME49 | product=hypothetical protein | location=TGME49_chrVIIa:1871198-1875691(-) | length=877 | sequence_SO=chromosome | SO=protein_coding	204340 |	10	0.691831	0.570164	0.77983	0.642688	0.831764	0.229087	0.855067	0.258226	0.375567	0.607332	-0.719443
TGME49_311360 |	15.24	20.04	45.37	21.53	11.87	TGME49_311360 |	organism=Toxoplasma_gondii_ME49 | product=protein kinase G AGC kinase family member PKG (PKG) | location=TGME49_chrXI:1994611-2009569(-) | length=994 | sequence_SO=chromosome | SO=protein_coding	311360 |	10	16.05	19.25	39.94	18.21	10.46	TGME49_311360 |	organism=Toxoplasma_gondii_ME49 | product=protein kinase G AGC kinase family member PKG (PKG) | location=TGME49_chrXI:1994611-2009569(-) | length=994 | sequence_SO=chromosome | SO=protein_coding	311360 |	9	0.731139	1.08643	0.758578	1.1695	0.519996	0.380189	0.549541	0.416869	0.394139	0.70153	-0.511424
TGME49_234450 |	15.2	15.56	51.95	34.2	28.57	TGME49_234450 |	organism=Toxoplasma_gondii_ME49 | product=ribosomal protein RPS15A (RPS15A) | location=TGME49_chrX:4397204-4399086(+) | length=231 | sequence_SO=chromosome | SO=protein_coding	234450 |	11	12.15	12.93	52.38	31.6	27.71	TGME49_234450 |	organism=Toxoplasma_gondii_ME49 | product=ribosomal protein RPS15A (RPS15A) | location=TGME49_chrX:4397204-4399086(+) | length=231 | sequence_SO=chromosome | SO=protein_coding	234450 |	11	0.172187	0.272898	0.141906	0.194089	0.369828	0.178649	0.353183	0.164437	0.361989	0.230897	-2.11468
TGME49_288630 |	15.19	15.99	67.97	59.79	32.74	TGME49_288630 |	organism=Toxoplasma_gondii_ME49 | product=nucleosome assembly protein (NAP), putative | location=TGME49_chrIX:2644741-2646097(+) | length=281 | sequence_SO=chromosome | SO=protein_coding	288630 |	9	7.91	8.78	73.67	39.15	24.91	TGME49_288630 |	organism=Toxoplasma_gondii_ME49 | product=nucleosome assembly protein (NAP), putative | location=TGME49_chrIX:2644741-2646097(+) | length=281 | sequence_SO=chromosome | SO=protein_coding	288630 |	5	0.356451	0.263027	0.343558	0.253513	0.0946237	0.226986	0.0954993	0.244343	0.389783	0.23475	-2.0908
TGME49_213730 |	15.18	16.19	57.31	21.23	15.8	TGME49_213730 |	organism=Toxoplasma_gondii_ME49 | product=lanthionine synthetase C family protein | location=TGME49_chrV:1268851-1270125(-) | length=424 | sequence_SO=chromosome | SO=protein_coding	213730 |	7	7	8.2	48.35	18.16	10.14	TGME49_213730 |	organism=Toxoplasma_gondii_ME49 | product=lanthionine synthetase C family protein | location=TGME49_chrV:1268851-1270125(-) | length=424 | sequence_SO=chromosome | SO=protein_coding	213730 |	4	0.685488	0.253513	0.691831	0.244343	0.591562	0.465586	1.19124	0.912011	0.476743	0.629447	-0.667843
TGME49_226660 |	15.1	24.45	22.92	5.141	2.758	TGME49_226660 |	organism=Toxoplasma_gondii_ME49 | product=hypothetical protein | location=TGME49_chrX:1453772-1473117(+) | length=3735 | sequence_SO=chromosome | SO=protein_coding	226660 |	9	10.48	19.67	24.87	3.882	1.526	TGME49_226660 |	organism=Toxoplasma_gondii_ME49 | product=hypothetical protein | location=TGME49_chrX:1453772-1473117(+) | length=3735 | sequence_SO=chromosome | SO=protein_coding	226660 |	5	1.1695	0.809096	0.912011	0.608135	0.685488	0.515229	0.580764	0.436516	0.3137	0.714592	-0.484808
TGME49_205700 |	15.1	16.99	54.02	35.63	31.32	TGME49_205700 |	organism=Toxoplasma_gondii_ME49 | product=cyclophilin precursor | location=TGME49_chrVIIa:1209729-1210775(+) | length=348 | sequence_SO=chromosome | SO=protein_coding	205700 |	14	13.64	14.31	47.7	32.76	23.28	TGME49_205700 |	organism=Toxoplasma_gondii_ME49 | product=cyclophilin precursor | location=TGME49_chrVIIa:1209729-1210775(+) | length=348 | sequence_SO=chromosome | SO=protein_coding	205700 |	11	0.220801	0.258226	0.226986	0.253513	0.185353	0.165959	0.170608	0.139316	0.201112	0.202595	-2.30333
TGME49_209910 |	15.09	16.79	64.23	60.16	47.97	TGME49_209910 |	organism=Toxoplasma_gondii_ME49 | product=histone H2Bv | location=TGME49_chrIb:1546363-1547275(+) | length=123 | sequence_SO=chromosome | SO=protein_coding	209910 |	10	8.1	12.69	75.61	52.03	47.97	TGME49_209910 |	organism=Toxoplasma_gondii_ME49 | product=histone H2Bv | location=TGME49_chrIb:1546363-1547275(+) | length=123 | sequence_SO=chromosome | SO=protein_coding	209910 |	11	0.401791	0.353183	0.42462	0.369828	0.420727	0.501187	0.448745	0.534564	0.133927	0.431831	-1.21146
TGME49_242890 |	15.07	22.5	30.96	7.24	3.652	TGME49_242890 |	organism=Toxoplasma_gondii_ME49 | product=hypothetical protein | location=TGME49_chrVI:2380334-2398628(+) | length=3149 | sequence_SO=chromosome | SO=protein_coding	242890 |	8	18.11	29.27	31.18	8.606	3.239	TGME49_242890 |	organism=Toxoplasma_gondii_ME49 | product=hypothetical protein | location=TGME49_chrVI:2380334-2398628(+) | length=3149 | sequence_SO=chromosome | SO=protein_coding	242890 |	9	4.28548	3.90841	2.31206	2.03236	5.44503	6.66807	3.46737	3.87258	0.357138	3.99892	1.99961
TGME49_213900 |	15.07	17.3	48.14	19.74	12.12	TGME49_213900 |	organism=Toxoplasma_gondii_ME49 | product=regulator of chromosome condensation RCC1 | location=TGME49_chrV:1417554-1424423(-) | length=1155 | sequence_SO=chromosome | SO=protein_coding	213900 |	7	12.29	14.54	40.61	15.24	8.139	TGME49_213900 |	organism=Toxoplasma_gondii_ME49 | product=regulator of chromosome condensation RCC1 | location=TGME49_chrV:1417554-1424423(-) | length=1155 | sequence_SO=chromosome | SO=protein_coding	213900 |	6	1.02802	0.737904	1.1272	0.816582	1.41906	1.5417	1.00925	1.08643	0.233235	1.09577	0.131941
TGME49_228490 |	15.05	17.85	41.62	32.74	29.7	TGME49_228490 |	organism=Toxoplasma_gondii_ME49 | product=hypothetical protein | location=TGME49_chrX:290486-294187(-) | length=394 | sequence_SO=chromosome | SO=protein_coding	228490 |	7	12.34	14.4	37.82	29.44	23.1	TGME49_228490 |	organism=Toxoplasma_gondii_ME49 | product=hypothetical protein | location=TGME49_chrX:290486-294187(-) | length=394 | sequence_SO=chromosome | SO=protein_coding	228490 |	6	0.432514	0.340408	0.444631	0.343558	0.366438	0.316228	0.444631	0.383707	0.124013	0.384014	-1.38077
TGME49_306030 |	15.03	15.72	53.15	36.04	32.43	TGME49_306030 |	organism=Toxoplasma_gondii_ME49 | product=glutathione s-transferase, n-terminal domain containing protein | location=TGME49_chrIX:5756666-5762769(-) | length=333 | sequence_SO=chromosome | SO=protein_coding	306030 |	9	13.57	13.93	59.46	39.34	27.63	TGME49_306030 |	organism=Toxoplasma_gondii_ME49 | product=glutathione s-transferase, n-terminal domain containing protein | location=TGME49_chrIX:5756666-5762769(-) | length=333 | sequence_SO=chromosome | SO=protein_coding	306030 |	7	0.401791	0.816582	0.387258	0.83946	0.283139	0.505825	0.301995	0.559758	0.394594	0.511976	-0.965852
TGME49_315270 |	15.03	15.7	40.77	19.49	14.74	TGME49_315270 |	organism=Toxoplasma_gondii_ME49 | product=hypothetical protein | location=TGME49_chrXI:4609959-4617338(-) | length=780 | sequence_SO=chromosome | SO=protein_coding	315270 |	8	9.64	10.48	46.54	16.28	13.97	TGME49_315270 |	organism=Toxoplasma_gondii_ME49 | product=hypothetical protein | location=TGME49_chrXI:4609959-4617338(-) | length=780 | sequence_SO=chromosome | SO=protein_coding	315270 |	7	0.390841	0.37325	0.387258	0.366438	0.239883	0.178649	0.270396	0.195884	0.277841	0.300325	-1.7354
TGME49_236070 |	15.02	15.82	50.15	29.67	28.19	TGME49_236070 |	organism=Toxoplasma_gondii_ME49 | product=pyrroline-5-carboxylate reductase | location=TGME49_chrX:5260466-5265702(-) | length=337 | sequence_SO=chromosome | SO=protein_coding	236070 |	9	9.83	9.96	43.32	22.55	22.55	TGME49_236070 |	organism=Toxoplasma_gondii_ME49 | product=pyrroline-5-carboxylate reductase | location=TGME49_chrX:5260466-5265702(-) | length=337 | sequence_SO=chromosome | SO=protein_coding	236070 |	7	0.394457	0.642688	0.42462	0.704693	0.847227	1.02802	0.77983	0.946237	0.296371	0.720971	-0.471987
TGME49_208530 |	14.98	15.49	28.86	14.26	11.54	TGME49_208530 |	organism=Toxoplasma_gondii_ME49 | product=nicotinate phosphoribosyltransferase | location=TGME49_chrIb:750200-760456(+) | length=589 | sequence_SO=chromosome | SO=protein_coding	208530 |	8	15.51	15.82	36.5	19.52	12.05	TGME49_208530 |	organism=Toxoplasma_gondii_ME49 | product=nicotinate phosphoribosyltransferase | location=TGME49_chrIb:750200-760456(+) | length=589 | sequence_SO=chromosome | SO=protein_coding	208530 |	7	0.704693	0.679204	0.758578	0.731139	0.366438	0.505825	0.383707	0.524808	0.252601	0.581799	-0.781408
TGME49_240280 |	14.94	15.99	44.42	26.2	20.73	TGME49_240280 |	organism=Toxoplasma_gondii_ME49 | product=S1/P1nuclease | location=TGME49_chrVI:1134358-1141757(-) | length=439 | sequence_SO=chromosome | SO=protein_coding	240280 |	8	19.52	20.2	49.43	30.3	26.88	TGME49_240280 |	organism=Toxoplasma_gondii_ME49 | product=S1/P1nuclease | location=TGME49_chrVI:1134358-1141757(-) | length=439 | sequence_SO=chromosome | SO=protein_coding	240280 |	11	0.608135	0.469894	0.544503	0.420727	0.737904	0.239883	0.711214	0.231207	0.365148	0.495433	-1.01324
TGME49_269860 |	14.94	15.21	62.67	41.96	41.96	TGME49_269860 |	organism=Toxoplasma_gondii_ME49 | product=hypothetical protein | location=TGME49_chrVIII:5574437-5575853(+) | length=367 | sequence_SO=chromosome | SO=protein_coding	269860 |	13	17.4	17.62	61.31	52.32	40.87	TGME49_269860 |	organism=Toxoplasma_gondii_ME49 | product=hypothetical protein | location=TGME49_chrVIII:5574437-5575853(+) | length=367 | sequence_SO=chromosome | SO=protein_coding	269860 |	12	2.96483	2.77971	5.15229	7.51623	3.10456	2.48886	4.48745	2.83139	0.412626	3.91567	1.96926
TGME49_216260 |	14.92	17.31	50.67	24.19	19.24	TGME49_216260 |	organism=Toxoplasma_gondii_ME49 | product=eukaryotic initiation factor-2B, gamma subunit, putative | location=TGME49_chrXI:6272081-6278998(+) | length=525 | sequence_SO=chromosome | SO=protein_coding	216260 |	7	13.84	15.36	43.24	23.81	18.48	TGME49_216260 |	organism=Toxoplasma_gondii_ME49 | product=eukaryotic initiation factor-2B, gamma subunit, putative | location=TGME49_chrXI:6272081-6278998(+) | length=525 | sequence_SO=chromosome | SO=protein_coding	216260 |	7	0.255859	0.265461	0.328095	0.331131	0.570164	0.60256	0.580764	0.608135	0.338905	0.442771	-1.17537
TGME49_208560 |	14.91	17.32	44.33	20.6	16.27	TGME49_208560 |	organism=Toxoplasma_gondii_ME49 | product=carrier superfamily protein | location=TGME49_chrIb:777557-783090(-) | length=670 | sequence_SO=chromosome | SO=protein_coding	208560 |	8	16.05	17.55	40.75	16.12	15.37	TGME49_208560 |	organism=Toxoplasma_gondii_ME49 | product=carrier superfamily protein | location=TGME49_chrIb:777557-783090(-) | length=670 | sequence_SO=chromosome | SO=protein_coding	208560 |	9	0.401791	0.349945	0.420727	0.376704	0.937562	0.895365	0.990832	0.946237	0.420024	0.664895	-0.588801
TGME49_218560 |	14.87	23.76	25.63	6.884	3.442	TGME49_218560 |	organism=Toxoplasma_gondii_ME49 | product=acetyl-coA carboxylase ACC2 (ACC2) | location=TGME49_chrXII:1427271-1456117(-) | length=3399 | sequence_SO=chromosome | SO=protein_coding	218560 |	10	8.36	13.24	27.13	5.355	1.265	TGME49_218560 |	organism=Toxoplasma_gondii_ME49 | product=acetyl-coA carboxylase ACC2 (ACC2) | location=TGME49_chrXII:1427271-1456117(-) | length=3399 | sequence_SO=chromosome | SO=protein_coding	218560 |	3	4.16869	2.99226	4.20727	2.88403	3.43558	1.47231	2.88403	1.41906	0.337472	2.9329	1.55233
TGME49_305290 |	14.86	15.65	49.57	33.04	23.77	TGME49_305290 |	organism=Toxoplasma_gondii_ME49 | product=vacuolar atp synthase subunit e, putative | location=TGME49_chrIX:5334840-5337967(-) | length=345 | sequence_SO=chromosome | SO=protein_coding	305290 |	7	12.68	13.38	46.09	29.28	21.45	TGME49_305290 |	organism=Toxoplasma_gondii_ME49 | product=vacuolar atp synthase subunit e, putative | location=TGME49_chrIX:5334840-5337967(-) | length=345 | sequence_SO=chromosome | SO=protein_coding	305290 |	7	0.275423	0.340408	0.248886	0.301995	0.549541	0.816582	0.559758	0.824138	0.450176	0.489591	-1.03035
TGME49_236570 |	14.82	15.24	44.58	24.94	23.17	TGME49_236570 |	organism=Toxoplasma_gondii_ME49 | product=lysine decarboxylase family protein | location=TGME49_chrX:5431958-5434592(+) | length=397 | sequence_SO=chromosome | SO=protein_coding	236570 |	7	17.73	18.49	47.36	33.25	28.97	TGME49_236570 |	organism=Toxoplasma_gondii_ME49 | product=lysine decarboxylase family protein | location=TGME49_chrX:5431958-5434592(+) | length=397 | sequence_SO=chromosome | SO=protein_coding	236570 |	10	0.125893	0.328095	0.133045	0.363078	0.246604	0.37325	0.331131	0.501187	0.395114	0.300285	-1.73559
TGME49_268370 |	14.81	21.22	28.72	5.267	2.171	TGME49_268370 |	organism=Toxoplasma_gondii_ME49 | product=non-specific serine/threonine protein kinase | location=TGME49_chrVIII:6483118-6519081(-) | length=8430 | sequence_SO=chromosome | SO=protein_coding	268370 |	11	18.27	24.04	27.28	5.042	1.767	TGME49_268370 |	organism=Toxoplasma_gondii_ME49 | product=non-specific serine/threonine protein kinase | location=TGME49_chrVIII:6483118-6519081(-) | length=8430 | sequence_SO=chromosome | SO=protein_coding	268370 |	11	0.448745	0.794328	0.448745	0.787046	0.824138	0.275423	0.801678	0.270396	0.394445	0.581312	-0.782614
TGME49_264610 |	14.73	14.88	31.86	23.49	20.23	TGME49_264610 |	organism=Toxoplasma_gondii_ME49 | product=RNA recognition motif-containing protein | location=TGME49_chrIX:2174061-2180163(-) | length=430 | sequence_SO=chromosome | SO=protein_coding	264610 |	10	16.02	16.13	39.77	22.79	22.79	TGME49_264610 |	organism=Toxoplasma_gondii_ME49 | product=RNA recognition motif-containing protein | location=TGME49_chrIX:2174061-2180163(-) | length=430 | sequence_SO=chromosome | SO=protein_coding	264610 |	11	0.210863	0.167494	0.224906	0.187068	0.203236	0.188799	0.205116	0.199526	0.0817379	0.198376	-2.33369
TGME49_209160 |	14.72	15.43	64.15	32.61	27.21	TGME49_209160 |	organism=Toxoplasma_gondii_ME49 | product=myristoyl CoA:protein N-myristoyltransferase | location=TGME49_chrIb:1080369-1088759(-) | length=463 | sequence_SO=chromosome | SO=protein_coding	209160 |	10	20.52	20.96	68.47	38.01	30.24	TGME49_209160 |	organism=Toxoplasma_gondii_ME49 | product=myristoyl CoA:protein N-myristoyltransferase | location=TGME49_chrIb:1080369-1088759(-) | length=463 | sequence_SO=chromosome | SO=protein_coding	209160 |	12	0.190546	0.253513	0.244343	0.313329	0.293765	0.49204	0.340408	0.57544	0.36293	0.337923	-1.56523
TGME49_291600 |	14.71	16.05	62.89	39.47	22.63	TGME49_291600 |	organism=Toxoplasma_gondii_ME49 | product=gamma interferon inducible lysosomal thiol reductase (GILT) protein | location=TGME49_chrIX:4285703-4290751(-) | length=380 | sequence_SO=chromosome | SO=protein_coding	291600 |	8	10.92	11.61	33.68	22.63	21.58	TGME49_291600 |	organism=Toxoplasma_gondii_ME49 | product=gamma interferon inducible lysosomal thiol reductase (GILT) protein | location=TGME49_chrIX:4285703-4290751(-) | length=380 | sequence_SO=chromosome | SO=protein_coding	291600 |	8	3.28095	0.847227	5.24808	1.51356	5.54626	3.98107	7.24436	4.16869	0.495859	3.97877	1.99232
TGME49_207770 |	14.7	15.12	42.07	22.9	18.2	TGME49_207770 |	organism=Toxoplasma_gondii_ME49 | product=PCI domain-containing protein | location=TGME49_chrIb:278826-284996(-) | length=511 | sequence_SO=chromosome | SO=protein_coding	207770 |	8	16.45	17.54	53.62	25.64	22.5	TGME49_207770 |	organism=Toxoplasma_gondii_ME49 | product=PCI domain-containing protein | location=TGME49_chrIb:278826-284996(-) | length=511 | sequence_SO=chromosome | SO=protein_coding	207770 |	11	0.30479	0.322107	0.170608	0.175388	0.597035	0.291072	0.501187	0.248886	0.431413	0.326384	-1.61536
TGME49_230340 |	14.67	17.19	42.57	14.12	7.903	TGME49_230340 |	organism=Toxoplasma_gondii_ME49 | product=hypothetical protein | location=TGME49_chrVIII:714535-719251(+) | length=949 | sequence_SO=chromosome | SO=protein_coding	230340 |	7	19.34	22.45	45.52	21.07	13.7	TGME49_230340 |	organism=Toxoplasma_gondii_ME49 | product=hypothetical protein | location=TGME49_chrVIII:714535-719251(+) | length=949 | sequence_SO=chromosome | SO=protein_coding	230340 |	9	0.937562	0.895365	0.824138	0.824138	1.80302	1.02802	1	0.597035	0.336167	0.988659	-0.016455
TGME49_308860 |	14.66	15.1	37.92	17.74	14.98	TGME49_308860 |	organism=Toxoplasma_gondii_ME49 | product=hypothetical protein | location=TGME49_chrXI:306026-309609(-) | length=654 | sequence_SO=chromosome | SO=protein_coding	308860 |	7	16.67	17.45	34.86	23.85	15.9	TGME49_308860 |	organism=Toxoplasma_gondii_ME49 | product=hypothetical protein | location=TGME49_chrXI:306026-309609(-) | length=654 | sequence_SO=chromosome | SO=protein_coding	308860 |	9	0.608135	0.666807	0.801678	0.879022	0.597035	0.855067	1.04713	1.41906	0.297074	0.859241	-0.218865
TGME49_271350 |	14.62	15.36	52.98	20.8	19.35	TGME49_271350 |	organism=Toxoplasma_gondii_ME49 | product=bifunctional protein FolC subfamily protein | location=TGME49_chrVIII:4553293-4560693(-) | length=553 | sequence_SO=chromosome | SO=protein_coding	271350 |	7	12.53	12.81	43.04	20.43	15.55	TGME49_271350 |	organism=Toxoplasma_gondii_ME49 | product=bifunctional protein FolC subfamily protein | location=TGME49_chrVIII:4553293-4560693(-) | length=553 | sequence_SO=chromosome | SO=protein_coding	271350 |	6	1.00925	0.331131	0.972747	0.334195	0.487529	0.559758	0.452898	0.519996	0.423965	0.583438	-0.777348
TGME49_284560 |	14.61	14.81	76.32	64.74	49.47	TGME49_284560 |	organism=Toxoplasma_gondii_ME49 | product=ribosomal protein RPL9 (RPL9) | location=TGME49_chrV:2713061-2715476(+) | length=190 | sequence_SO=chromosome | SO=protein_coding	284560 |	9	12.14	12.5	73.68	53.68	50.53	TGME49_284560 |	organism=Toxoplasma_gondii_ME49 | product=ribosomal protein RPL9 (RPL9) | location=TGME49_chrV:2713061-2715476(+) | length=190 | sequence_SO=chromosome | SO=protein_coding	284560 |	9	0.122462	0.322107	0.152757	0.469894	0.366438	0.529663	0.349945	0.505825	0.404593	0.352386	-1.50477
TGME49_201700 |	14.59	14.77	29.66	19.72	17.74	TGME49_201700 |	organism=Toxoplasma_gondii_ME49 | product=WD domain, G-beta repeat-containing protein | location=TGME49_chrVIIa:3841008-3844421(-) | length=654 | sequence_SO=chromosome | SO=protein_coding	201700 |	9	7.94	8.08	27.52	10.24	10.24	TGME49_201700 |	organism=Toxoplasma_gondii_ME49 | product=WD domain, G-beta repeat-containing protein | location=TGME49_chrVIIa:3841008-3844421(-) | length=654 | sequence_SO=chromosome | SO=protein_coding	201700 |	6	0.416869	0.679204	0.356451	0.570164	0.83946	0.895365	0.870964	0.928966	0.303035	0.69468	-0.525579
TGME49_266435 |	14.52	24.69	29.5	5.709	1.859	TGME49_266435 |	organism=Toxoplasma_gondii_ME49 | product=hypothetical protein | location=TGME49_chrIX:1123719-1150129(+) | length=4519 | sequence_SO=chromosome | SO=protein_coding	266435 |	6	21.44	30.69	31.09	7.745	3.917	TGME49_266435 |	organism=Toxoplasma_gondii_ME49 | product=hypothetical protein | location=TGME49_chrIX:1123719-1150129(+) | length=4519 | sequence_SO=chromosome | SO=protein_coding	266435 |	11	1.02802	0.758578	0.772681	0.564937	1.13763	1.11686	1	0.912011	0.204357	0.911339	-0.13394
TGME49_226410 |	14.51	16.87	52.13	30.18	28.35	TGME49_226410 |	organism=Toxoplasma_gondii_ME49 | product=EF-1 guanine nucleotide exchange domain-containing protein | location=TGME49_chrX:1656226-1658238(-) | length=328 | sequence_SO=chromosome | SO=protein_coding	226410 |	11	10.85	17.49	60.67	29.57	26.52	TGME49_226410 |	organism=Toxoplasma_gondii_ME49 | product=EF-1 guanine nucleotide exchange domain-containing protein | location=TGME49_chrX:1656226-1658238(-) | length=328 | sequence_SO=chromosome | SO=protein_coding	226410 |	11	0.172187	0.452898	0.218776	0.597035	0.296483	0.457088	0.49204	0.751623	0.423779	0.429766	-1.21838
TGME49_313010 |	14.49	15.9	53.05	26.74	25.68	TGME49_313010 |	organism=Toxoplasma_gondii_ME49 | product=DEAD (Asp-Glu-Ala-Asp) box polypeptide DDX6 (DDX6) | location=TGME49_chrXI:3033376-3037786(-) | length=475 | sequence_SO=chromosome | SO=protein_coding	313010 |	9	15.98	17.78	56	33.05	20.21	TGME49_313010 |	organism=Toxoplasma_gondii_ME49 | product=DEAD (Asp-Glu-Ala-Asp) box polypeptide DDX6 (DDX6) | location=TGME49_chrXI:3033376-3037786(-) | length=475 | sequence_SO=chromosome | SO=protein_coding	313010 |	7	0.253513	0.420727	0.328095	0.539511	0.122462	0.288403	0.151356	0.369828	0.416694	0.309237	-1.69322
TGME49_312270 |	14.48	18.04	50.75	35.25	25.25	TGME49_312270 |	organism=Toxoplasma_gondii_ME49 | product=rhoptry protein ROP13 (ROP13) | location=TGME49_chrXI:2555225-2556427(-) | length=400 | sequence_SO=chromosome | SO=protein_coding	312270 |	12	15.13	15.72	57.75	34.75	24.5	TGME49_312270 |	organism=Toxoplasma_gondii_ME49 | product=rhoptry protein ROP13 (ROP13) | location=TGME49_chrXI:2555225-2556427(-) | length=400 | sequence_SO=chromosome | SO=protein_coding	312270 |	9	0.469894	0.440555	0.47863	0.440555	0.912011	0.539511	0.772681	0.457088	0.296301	0.563866	-0.826577
TGME49_217540 |	14.45	14.79	71.23	47.86	23.08	TGME49_217540 |	organism=Toxoplasma_gondii_ME49 | product=RNA recognition motif-containing protein | location=TGME49_chrXII:1894221-1896768(-) | length=351 | sequence_SO=chromosome | SO=protein_coding	217540 |	7	11.3	11.6	51.28	29.91	19.66	TGME49_217540 |	organism=Toxoplasma_gondii_ME49 | product=RNA recognition motif-containing protein | location=TGME49_chrXII:1894221-1896768(-) | length=351 | sequence_SO=chromosome | SO=protein_coding	217540 |	5	0.167494	0.711214	0.147231	0.636796	0.544503	0.691831	0.519996	0.642688	0.416298	0.507719	-0.977898
TGME49_210370 |	14.43	17.07	38.2	24.84	20.88	TGME49_210370 |	organism=Toxoplasma_gondii_ME49 | product=hypothetical protein | location=TGME49_chrIX:4841023-4842462(-) | length=479 | sequence_SO=chromosome | SO=protein_coding	210370 |	7	14.03	16.9	39.87	26.72	22.55	TGME49_210370 |	organism=Toxoplasma_gondii_ME49 | product=hypothetical protein | location=TGME49_chrIX:4841023-4842462(-) | length=479 | sequence_SO=chromosome | SO=protein_coding	210370 |	10	1.18032	0.887156	1.18032	0.887156	1.61436	1.33045	1.18032	0.895365	0.208093	1.14443	0.194631
TGME49_212290 |	14.41	16.99	53.99	36.1	25.56	TGME49_212290 |	organism=Toxoplasma_gondii_ME49 | product=ribosomal protein RPS19 (RPS19) | location=TGME49_chrX:3941333-3943033(-) | length=313 | sequence_SO=chromosome | SO=protein_coding	212290 |	15	12.82	14.4	49.52	33.87	21.41	TGME49_212290 |	organism=Toxoplasma_gondii_ME49 | product=ribosomal protein RPS19 (RPS19) | location=TGME49_chrX:3941333-3943033(-) | length=313 | sequence_SO=chromosome | SO=protein_coding	212290 |	14	0.328095	0.340408	0.387258	0.398107	0.124738	0.244343	0.145881	0.291072	0.342423	0.282488	-1.82374
TGME49_257090 |	14.41	14.85	62.67	35.38	28.41	TGME49_257090 |	organism=Toxoplasma_gondii_ME49 | product=NAC domain-containing protein | location=TGME49_chrVIIb:4224344-4225423(+) | length=359 | sequence_SO=chromosome | SO=protein_coding	257090 |	12	13.72	14.29	49.86	32.87	26.18	TGME49_257090 |	organism=Toxoplasma_gondii_ME49 | product=NAC domain-containing protein | location=TGME49_chrVIIb:4224344-4225423(+) | length=359 | sequence_SO=chromosome | SO=protein_coding	257090 |	9	0.231207	0.288403	0.237684	0.296483	0.165959	0.340408	0.158489	0.346737	0.261902	0.258171	-1.9536
TGME49_292130 |	14.4	15.02	59.79	37.41	32.17	TGME49_292130 |	organism=Toxoplasma_gondii_ME49 | product=ribosomal protein RPL13A (RPL13A) | location=TGME49_chrIX:4567863-4570622(-) | length=286 | sequence_SO=chromosome | SO=protein_coding	292130 |	13	13.3	14.28	59.44	37.06	26.22	TGME49_292130 |	organism=Toxoplasma_gondii_ME49 | product=ribosomal protein RPL13A (RPL13A) | location=TGME49_chrIX:4567863-4570622(-) | length=286 | sequence_SO=chromosome | SO=protein_coding	292130 |	13	0.187068	0.301995	0.231207	0.359749	0.510505	0.519996	0.49204	0.501187	0.327583	0.387968	-1.36599
TGME49_313230 |	14.38	15.2	59.94	39.48	24.5	TGME49_313230 |	organism=Toxoplasma_gondii_ME49 | product=eukaryotic initiation factor-2, alpha subunit | location=TGME49_chrXI:3197906-3201985(-) | length=347 | sequence_SO=chromosome | SO=protein_coding	313230 |	8	20.36	20.8	70.32	44.09	39.19	TGME49_313230 |	organism=Toxoplasma_gondii_ME49 | product=eukaryotic initiation factor-2, alpha subunit | location=TGME49_chrXI:3197906-3201985(-) | length=347 | sequence_SO=chromosome | SO=protein_coding	313230 |	12	0.237684	0.175388	0.251189	0.195884	0.343558	0.334195	0.405508	0.394457	0.284432	0.292233	-1.77481
TGME49_310070 |	14.38	14.38	74.11	57.14	45.54	TGME49_310070 |	organism=Toxoplasma_gondii_ME49 | product=methyltransferase, putative | location=TGME49_chrXI:1038341-1041648(-) | length=224 | sequence_SO=chromosome | SO=protein_coding	310070 |	9	10.29	10.56	62.95	34.82	29.91	TGME49_310070 |	organism=Toxoplasma_gondii_ME49 | product=methyltransferase, putative | location=TGME49_chrXI:1038341-1041648(-) | length=224 | sequence_SO=chromosome | SO=protein_coding	310070 |	5	0.255859	0.277971	0.253513	0.267917	0.157036	0.325087	0.140605	0.288403	0.243811	0.245799	-2.02445
TGME49_268830 |	14.37	15.15	51.49	29.1	19.03	TGME49_268830 |	organism=Toxoplasma_gondii_ME49 | product=hypothetical protein | location=TGME49_chrVIII:6261886-6267613(+) | length=536 | sequence_SO=chromosome | SO=protein_coding	268830 |	8	18.75	20.96	49.07	31.9	24.07	TGME49_268830 |	organism=Toxoplasma_gondii_ME49 | product=hypothetical protein | location=TGME49_chrVIII:6261886-6267613(+) | length=536 | sequence_SO=chromosome | SO=protein_coding	268830 |	12	0.172187	0.544503	0.170608	0.60256	0.580764	0.630957	0.642688	0.704693	0.391498	0.50612	-0.982449
TGME49_236540 |	14.34	15.28	45.81	26.51	20.27	TGME49_236540 |	organism=Toxoplasma_gondii_ME49 | product=RNA recognition motif-containing protein | location=TGME49_chrX:5407954-5414539(+) | length=513 | sequence_SO=chromosome | SO=protein_coding	236540 |	8	19.07	20.04	43.27	33.33	26.9	TGME49_236540 |	organism=Toxoplasma_gondii_ME49 | product=RNA recognition motif-containing protein | location=TGME49_chrX:5407954-5414539(+) | length=513 | sequence_SO=chromosome | SO=protein_coding	236540 |	12	0.233346	0.167494	0.222843	0.15417	0.275423	0.331131	0.260615	0.313329	0.242281	0.244794	-2.03036
TGME49_222360 |	14.32	15.15	36.69	15.63	14.73	TGME49_222360 |	organism=Toxoplasma_gondii_ME49 | product=hypothetical protein | location=TGME49_chrII:1066967-1076786(+) | length=774 | sequence_SO=chromosome | SO=protein_coding	222360 |	9	16.88	18.23	37.6	20.93	14.34	TGME49_222360 |	organism=Toxoplasma_gondii_ME49 | product=hypothetical protein | location=TGME49_chrII:1066967-1076786(+) | length=774 | sequence_SO=chromosome | SO=protein_coding	222360 |	8	0.666807	0.564937	0.648634	0.544503	0.751623	0.328095	1.00925	0.444631	0.31063	0.61981	-0.690101
TGME49_270240 |	14.21	15.3	42.04	29.42	19.69	TGME49_270240 |	organism=Toxoplasma_gondii_ME49 | product=unspecified product (MAG1) | location=TGME49_chrVIII:5311766-5313737(+) | length=452 | sequence_SO=chromosome | SO=protein_coding	270240 |	8	20.94	22.46	52.21	35.18	26.99	TGME49_270240 |	organism=Toxoplasma_gondii_ME49 | product=unspecified product (MAG1) | location=TGME49_chrVIII:5311766-5313737(+) | length=452 | sequence_SO=chromosome | SO=protein_coding	270240 |	11	0.394457	0.440555	0.428549	0.47863	0.165959	0.237684	0.183654	0.263027	0.360578	0.324064	-1.62565
TGME49_270550 |	14.17	16.35	59.76	26.89	22.51	TGME49_270550 |	organism=Toxoplasma_gondii_ME49 | product=gamma-glutamyl phosphate reductase, putative | location=TGME49_chrVIII:5195213-5197280(+) | length=502 | sequence_SO=chromosome | SO=protein_coding	270550 |	8	18.73	20.75	42.63	31.08	24.3	TGME49_270550 |	organism=Toxoplasma_gondii_ME49 | product=gamma-glutamyl phosphate reductase, putative | location=TGME49_chrVIII:5195213-5197280(+) | length=502 | sequence_SO=chromosome | SO=protein_coding	270550 |	12	1.34276	0.809096	1.24738	0.772681	0.685488	0.277971	1.09648	0.420727	0.426218	0.831574	-0.266084
TGME49_308040 |	14.15	14.98	46.83	23.42	22.36	TGME49_308040 |	organism=Toxoplasma_gondii_ME49 | product=ZPR1 zinc finger domain-containing protein | location=TGME49_chrXII:524637-530501(-) | length=568 | sequence_SO=chromosome | SO=protein_coding	308040 |	8	13.66	15.21	38.91	20.42	14.44	TGME49_308040 |	organism=Toxoplasma_gondii_ME49 | product=ZPR1 zinc finger domain-containing protein | location=TGME49_chrXII:524637-530501(-) | length=568 | sequence_SO=chromosome | SO=protein_coding	308040 |	6	0.92045	0.751623	1.19124	0.946237	1.57036	1.14815	1.2942	1.1695	0.210326	1.12397	0.168604
TGME49_207830 |	14.14	14.29	51.64	33.88	32.51	TGME49_207830 |	organism=Toxoplasma_gondii_ME49 | product=MORN repeat-containing protein | location=TGME49_chrIb:322320-325476(+) | length=366 | sequence_SO=chromosome | SO=protein_coding	207830 |	9	7.22	7.27	43.17	22.68	16.12	TGME49_207830 |	organism=Toxoplasma_gondii_ME49 | product=MORN repeat-containing protein | location=TGME49_chrIb:322320-325476(+) | length=366 | sequence_SO=chromosome | SO=protein_coding	207830 |	5	0.619441	0.862979	0.711214	1.02802	0.369828	0.794328	0.331131	0.870964	0.329578	0.698488	-0.517694
TGME49_232280 |	14.05	15.16	67.64	41.09	32	TGME49_232280 |	organism=Toxoplasma_gondii_ME49 | product=hypothetical protein | location=TGME49_chrVIII:1992958-1994909(+) | length=275 | sequence_SO=chromosome | SO=protein_coding	232280 |	10	13.84	14.3	68	45.82	34.91	TGME49_232280 |	organism=Toxoplasma_gondii_ME49 | product=hypothetical protein | location=TGME49_chrVIII:1992958-1994909(+) | length=275 | sequence_SO=chromosome | SO=protein_coding	232280 |	10	1.51356	1.33045	1.33045	0.972747	1.2942	0.963829	1.25892	0.946237	0.165575	1.2013	0.264597
TGME49_312150 |	14.05	14.45	41.98	30.86	25.22	TGME49_312150 |	organism=Toxoplasma_gondii_ME49 | product=hypothetical protein | location=TGME49_chrXI:2459938-2463885(+) | length=567 | sequence_SO=chromosome | SO=protein_coding	312150 |	8	19.55	20.13	53.26	41.8	31.57	TGME49_312150 |	organism=Toxoplasma_gondii_ME49 | product=hypothetical protein | location=TGME49_chrXI:2459938-2463885(+) | length=567 | sequence_SO=chromosome | SO=protein_coding	312150 |	9	0.519996	0.322107	0.461318	0.265461	0.685488	0.47863	0.57544	0.359749	0.283322	0.458524	-1.12493
TGME49_226860 |	14.03	14.27	58.57	43.33	40.95	TGME49_226860 |	organism=Toxoplasma_gondii_ME49 | product=SAG-related sequence SRS67 (SRS67) | location=TGME49_chrX:1284087-1284719(-) | length=210 | sequence_SO=chromosome | SO=protein_coding	226860 |	8	11.04	12.22	51.43	43.81	39.52	TGME49_226860 |	organism=Toxoplasma_gondii_ME49 | product=SAG-related sequence SRS67 (SRS67) | location=TGME49_chrX:1284087-1284719(-) | length=210 | sequence_SO=chromosome | SO=protein_coding	226860 |	8	2.46604	2.88403	0.824138	1.00925	3.28095	3.01995	1.70608	2.14783	0.3972	2.16728	1.11589
TGME49_262730 |	14.02	15.43	39.75	23.48	19.94	TGME49_262730 |	organism=Toxoplasma_gondii_ME49 | product=rhoptry protein ROP16 (ROP16) | location=TGME49_chrVIIb:1053320-1055443(-) | length=707 | sequence_SO=chromosome | SO=protein_coding	262730 |	7	10.46	11.17	29.42	16.69	12.87	TGME49_262730 |	organism=Toxoplasma_gondii_ME49 | product=rhoptry protein ROP16 (ROP16) | location=TGME49_chrVIIb:1053320-1055443(-) | length=707 | sequence_SO=chromosome | SO=protein_coding	262730 |	5	0.387258	0.218776	0.452898	0.258226	0.554626	0.685488	0.591562	0.731139	0.364395	0.484997	-1.04395
TGME49_271810 |	14.02	14.41	63.96	36.04	33.92	TGME49_271810 |	organism=Toxoplasma_gondii_ME49 | product=lanp, putative | location=TGME49_chrVIII:4348937-4350609(-) | length=283 | sequence_SO=chromosome | SO=protein_coding	271810 |	8	12.24	12.96	60.07	39.22	28.27	TGME49_271810 |	organism=Toxoplasma_gondii_ME49 | product=lanp, putative | location=TGME49_chrVIII:4348937-4350609(-) | length=283 | sequence_SO=chromosome | SO=protein_coding	271810 |	6	0.214783	0.420727	0.229087	0.47863	0.744732	0.744732	0.801678	0.801678	0.422707	0.554506	-0.850725
TGME49_311310 |	13.99	16.25	37.13	24.95	19.36	TGME49_311310 |	organism=Toxoplasma_gondii_ME49 | product=protein phosphatase 2B catalytic subunit, calcineurin family phosphatse superfamily protein | location=TGME49_chrXI:1962748-1970460(-) | length=501 | sequence_SO=chromosome | SO=protein_coding	311310 |	9	12.71	14.39	47.11	28.54	17.96	TGME49_311310 |	organism=Toxoplasma_gondii_ME49 | product=protein phosphatase 2B catalytic subunit, calcineurin family phosphatse superfamily protein | location=TGME49_chrXI:1962748-1970460(-) | length=501 | sequence_SO=chromosome | SO=protein_coding	311310 |	8	0.501187	0.510505	0.469894	0.49204	0.416869	0.855067	0.440555	0.928966	0.320992	0.576885	-0.793643
TGME49_251680 |	13.94	14.39	81.29	64.91	54.39	TGME49_251680 |	organism=Toxoplasma_gondii_ME49 | product=histamine-releasing factor, putative | location=TGME49_chrXII:5529412-5531241(-) | length=171 | sequence_SO=chromosome | SO=protein_coding	251680 |	9	9.91	10.21	67.84	61.4	53.8	TGME49_251680 |	organism=Toxoplasma_gondii_ME49 | product=histamine-releasing factor, putative | location=TGME49_chrXII:5529412-5531241(-) | length=171 | sequence_SO=chromosome | SO=protein_coding	251680 |	6	0.149969	0.359749	0.122462	0.248886	0.291072	0.283139	0.319154	0.325087	0.302099	0.26244	-1.92994
TGME49_214940 |	13.94	14.01	38.79	33.33	29.39	TGME49_214940 |	organism=Toxoplasma_gondii_ME49 | product=MIC2-associated protein M2AP | location=TGME49_chrX:6604937-6607564(+) | length=330 | sequence_SO=chromosome | SO=protein_coding	214940 |	9	14.06	14.12	46.67	40.3	31.82	TGME49_214940 |	organism=Toxoplasma_gondii_ME49 | product=MIC2-associated protein M2AP | location=TGME49_chrX:6604937-6607564(+) | length=330 | sequence_SO=chromosome | SO=protein_coding	214940 |	8	1.72187	1.41906	1.70608	1.52757	1.87068	1.33045	1.35519	0.946237	0.183058	1.48464	0.570115
TGME49_310030 |	13.93	14.21	62.56	49.75	40.89	TGME49_310030 |	organism=Toxoplasma_gondii_ME49 | product=cyclase-associated protein, putative | location=TGME49_chrXI:1014745-1015690(-) | length=203 | sequence_SO=chromosome | SO=protein_coding	310030 |	9	14.59	14.8	71.43	59.11	46.8	TGME49_310030 |	organism=Toxoplasma_gondii_ME49 | product=cyclase-associated protein, putative | location=TGME49_chrXI:1014745-1015690(-) | length=203 | sequence_SO=chromosome | SO=protein_coding	310030 |	9	0.242103	0.239883	0.248886	0.251189	0.11695	0.334195	0.11272	0.316228	0.325113	0.232769	-2.10303
TGME49_258400 |	13.89	15.33	29.42	13.45	8.635	TGME49_258400 |	organism=Toxoplasma_gondii_ME49 | product=PA14 domain-containing protein | location=TGME49_chrVIIb:3436936-3441004(+) | length=996 | sequence_SO=chromosome | SO=protein_coding	258400 |	7	10.27	11.45	32.53	10.94	7.831	TGME49_258400 |	organism=Toxoplasma_gondii_ME49 | product=PA14 domain-containing protein | location=TGME49_chrVIIb:3436936-3441004(+) | length=996 | sequence_SO=chromosome | SO=protein_coding	258400 |	6	12.2462	11.9124	11.8032	11.3763	6.98232	5.97035	6.19441	5.19996	0.32554	8.96064	3.1636
TGME49_214840 |	13.86	15.29	28.46	12.09	8.828	TGME49_214840 |	organism=Toxoplasma_gondii_ME49 | product=AP2 domain transcription factor AP2X-7 (AP2X7) | location=TGME49_chrX:6536614-6542223(+) | length=1869 | sequence_SO=chromosome | SO=protein_coding	214840 |	9	18.7	20.76	27.5	12.68	8.828	TGME49_214840 |	organism=Toxoplasma_gondii_ME49 | product=AP2 domain transcription factor AP2X-7 (AP2X7) | location=TGME49_chrX:6536614-6542223(+) | length=1869 | sequence_SO=chromosome | SO=protein_coding	214840 |	8	0.383707	0.210863	0.359749	0.205116	0.448745	0.220801	0.465586	0.224906	0.331501	0.314934	-1.66688
TGME49_265310 |	13.84	15.91	62.2	41.67	25.89	TGME49_265310 |	organism=Toxoplasma_gondii_ME49 | product=heat shock protein 40, putative | location=TGME49_chrIX:1622549-1628560(+) | length=336 | sequence_SO=chromosome | SO=protein_coding	265310 |	8	15.83	16.53	77.08	41.37	29.17	TGME49_265310 |	organism=Toxoplasma_gondii_ME49 | product=heat shock protein 40, putative | location=TGME49_chrIX:1622549-1628560(+) | length=336 | sequence_SO=chromosome | SO=protein_coding	265310 |	7	0.285759	0.195884	0.277971	0.220801	0.188799	0.10666	0.201372	0.114815	0.30757	0.199008	-2.3291
TGME49_220270 |	13.84	14.02	39.86	27.93	25.45	TGME49_220270 |	organism=Toxoplasma_gondii_ME49 | product=alveolin domain containing intermediate filament IMC6 (IMC6) | location=TGME49_chrV:249853-251187(-) | length=444 | sequence_SO=chromosome | SO=protein_coding	220270 |	11	11.92	12.12	37.84	22.97	20.27	TGME49_220270 |	organism=Toxoplasma_gondii_ME49 | product=alveolin domain containing intermediate filament IMC6 (IMC6) | location=TGME49_chrV:249853-251187(-) | length=444 | sequence_SO=chromosome | SO=protein_coding	220270 |	6	0.47863	0.356451	0.534564	0.405508	0.765597	0.218776	0.903649	0.265461	0.454266	0.49108	-1.02597
TGME49_318160 |	13.8	14.58	61.92	46.86	41.42	TGME49_318160 |	organism=Toxoplasma_gondii_ME49 | product=MSP (Major sperm protein) domain-containing protein | location=TGME49_chrIV:1518877-1519596(+) | length=239 | sequence_SO=chromosome | SO=protein_coding	318160 |	9	11.15	11.77	64.85	46.44	32.64	TGME49_318160 |	organism=Toxoplasma_gondii_ME49 | product=MSP (Major sperm protein) domain-containing protein | location=TGME49_chrIV:1518877-1519596(+) | length=239 | sequence_SO=chromosome | SO=protein_coding	318160 |	8	0.310456	0.235505	0.275423	0.20893	0.349945	0.280543	0.398107	0.325087	0.192267	0.298	-1.74662
TGME49_286600 |	13.76	14.12	48.2	33.51	22.68	TGME49_286600 |	organism=Toxoplasma_gondii_ME49 | product=hypothetical protein | location=TGME49_chrV:1766077-1767754(-) | length=388 | sequence_SO=chromosome | SO=protein_coding	286600 |	7	7.53	7.64	34.54	16.24	16.24	TGME49_286600 |	organism=Toxoplasma_gondii_ME49 | product=hypothetical protein | location=TGME49_chrV:1766077-1767754(-) | length=388 | sequence_SO=chromosome | SO=protein_coding	286600 |	6	0.57544	0.946237	0.49204	0.801678	0.366438	0.487529	0.37325	0.505825	0.33625	0.568554	-0.81463
TGME49_258150 |	13.75	15.11	72.65	64.9	40.41	TGME49_258150 |	organism=Toxoplasma_gondii_ME49 | product=proteasome subunit alpha type 7, putative | location=TGME49_chrVIIb:3548356-3552268(-) | length=245 | sequence_SO=chromosome | SO=protein_coding	258150 |	7	14.04	14.56	63.27	51.43	39.59	TGME49_258150 |	organism=Toxoplasma_gondii_ME49 | product=proteasome subunit alpha type 7, putative | location=TGME49_chrVIIb:3548356-3552268(-) | length=245 | sequence_SO=chromosome | SO=protein_coding	258150 |	8	0.37325	0.220801	0.457088	0.267917	0.401791	0.432514	0.436516	0.487529	0.228316	0.384676	-1.37829
TGME49_290940 |	13.74	14.68	36.54	20.49	20.49	TGME49_290940 |	organism=Toxoplasma_gondii_ME49 | product=EMP/nonaspanin domain family protein | location=TGME49_chrIX:3951040-3958581(-) | length=654 | sequence_SO=chromosome | SO=protein_coding	290940 |	8	11.79	14.31	35.17	16.51	16.51	TGME49_290940 |	organism=Toxoplasma_gondii_ME49 | product=EMP/nonaspanin domain family protein | location=TGME49_chrIX:3951040-3958581(-) | length=654 | sequence_SO=chromosome | SO=protein_coding	290940 |	8	0.704693	0.679204	0.724436	0.691831	1.10662	1.02802	1.20226	1.14815	0.23685	0.910653	-0.135027
TGME49_315730 |	13.7	14.41	39.48	28.26	18.43	TGME49_315730 |	organism=Toxoplasma_gondii_ME49 | product=apical membrane antigen 1 protein | location=TGME49_chrXI:4935446-4940427(+) | length=651 | sequence_SO=chromosome | SO=protein_coding	315730 |	7	5.67	6.41	37.48	20.89	11.83	TGME49_315730 |	organism=Toxoplasma_gondii_ME49 | product=apical membrane antigen 1 protein | location=TGME49_chrXI:4935446-4940427(+) | length=651 | sequence_SO=chromosome | SO=protein_coding	315730 |	4	10	7.87046	4.65586	2.75423	9.0365	14.0605	5.70164	8.70964	0.418048	7.8486	2.97244
TGME49_251810 |	13.69	14.18	88.82	75.78	67.08	TGME49_251810 |	organism=Toxoplasma_gondii_ME49 | product=translation initiation factor eIF-5A, putative | location=TGME49_chrXII:5597175-5597660(-) | length=161 | sequence_SO=chromosome | SO=protein_coding	251810 |	10	17.02	17.13	93.17	74.53	65.22	TGME49_251810 |	organism=Toxoplasma_gondii_ME49 | product=translation initiation factor eIF-5A, putative | location=TGME49_chrXII:5597175-5597660(-) | length=161 | sequence_SO=chromosome | SO=protein_coding	251810 |	15	0.125893	0.226986	0.151356	0.285759	0.255859	0.398107	0.319154	0.510505	0.416697	0.284202	-1.81501
TGME49_219550 |	13.68	15.05	60	29.57	19.15	TGME49_219550 |	organism=Toxoplasma_gondii_ME49 | product=dihydrolipoyllysine-residue succinyltransferase component of oxoglutarate dehydrogenase | location=TGME49_chrXII:851914-859465(-) | length=470 | sequence_SO=chromosome | SO=protein_coding	219550 |	7	18.59	19.26	47.02	29.79	26.17	TGME49_219550 |	organism=Toxoplasma_gondii_ME49 | product=dihydrolipoyllysine-residue succinyltransferase component of oxoglutarate dehydrogenase | location=TGME49_chrXII:851914-859465(-) | length=470 | sequence_SO=chromosome | SO=protein_coding	219550 |	11	0.131826	0.207014	0.128233	0.231207	0.420727	0.224906	0.461318	0.251189	0.445747	0.257052	-1.95987
TGME49_209260 |	13.67	14.11	58.39	37.74	31.29	TGME49_209260 |	organism=Toxoplasma_gondii_ME49 | product=cytochrome c oxidase subunit, putative | location=TGME49_chrIb:1153716-1157925(-) | length=310 | sequence_SO=chromosome | SO=protein_coding	209260 |	8	14.28	14.99	60	46.45	34.52	TGME49_209260 |	organism=Toxoplasma_gondii_ME49 | product=cytochrome c oxidase subunit, putative | location=TGME49_chrIb:1153716-1157925(-) | length=310 | sequence_SO=chromosome | SO=protein_coding	209260 |	8	0.144544	0.187068	0.170608	0.214783	0.214783	0.237684	0.334195	0.353183	0.30155	0.232106	-2.10714
TGME49_232660 |	13.66	14.01	53.18	24.47	16.71	TGME49_232660 |	organism=Toxoplasma_gondii_ME49 | product=Hsp70 interacting protein HIP (HIP) | location=TGME49_chrVIII:2210172-2212839(-) | length=425 | sequence_SO=chromosome | SO=protein_coding	232660 |	7	11.72	12.28	44.24	29.18	25.18	TGME49_232660 |	organism=Toxoplasma_gondii_ME49 | product=Hsp70 interacting protein HIP (HIP) | location=TGME49_chrVIII:2210172-2212839(-) | length=425 | sequence_SO=chromosome | SO=protein_coding	232660 |	9	0.272898	0.366438	0.331131	0.487529	0.37325	0.469894	0.405508	0.529663	0.199227	0.404539	-1.30565
TGME49_235490 |	13.53	15.45	38.14	15.93	12.89	TGME49_235490 |	organism=Toxoplasma_gondii_ME49 | product=hypothetical protein | location=TGME49_chrX:4905534-4915560(+) | length=923 | sequence_SO=chromosome | SO=protein_coding	235490 |	7	15.58	17	39.54	17.88	13.87	TGME49_235490 |	organism=Toxoplasma_gondii_ME49 | product=hypothetical protein | location=TGME49_chrX:4905534-4915560(+) | length=923 | sequence_SO=chromosome | SO=protein_coding	235490 |	7	0.195884	0.559758	0.20893	0.613762	0.474242	0.390841	0.549541	0.457088	0.340784	0.431256	-1.21338
TGME49_294640 |	13.52	15.18	30.56	11.74	7.754	TGME49_294640 |	organism=Toxoplasma_gondii_ME49 | product=ribonucleoside-diphosphate reductase large chain | location=TGME49_chrIa:1028407-1033884(+) | length=877 | sequence_SO=chromosome | SO=protein_coding	294640 |	7	12.22	12.61	37.97	9.008	7.298	TGME49_294640 |	organism=Toxoplasma_gondii_ME49 | product=ribonucleoside-diphosphate reductase large chain | location=TGME49_chrIa:1028407-1033884(+) | length=877 | sequence_SO=chromosome | SO=protein_coding	294640 |	6	1.5417	0.801678	1.92309	0.954993	0.794328	0.619441	1	0.704693	0.407929	1.04249	0.0600344
TGME49_311090 |	13.51	15.1	43.33	22.24	17.13	TGME49_311090 |	organism=Toxoplasma_gondii_ME49 | product=ubiquitin carboxyl-terminal hydrolase | location=TGME49_chrXI:1799587-1804865(+) | length=607 | sequence_SO=chromosome | SO=protein_coding	311090 |	8	13.31	17.26	41.02	22.41	19.28	TGME49_311090 |	organism=Toxoplasma_gondii_ME49 | product=ubiquitin carboxyl-terminal hydrolase | location=TGME49_chrXI:1799587-1804865(+) | length=607 | sequence_SO=chromosome | SO=protein_coding	311090 |	9	0.409261	0.524808	0.452898	0.57544	0.390841	0.380189	0.42462	0.416869	0.143804	0.446866	-1.16209
TGME49_205360 |	13.44	18.63	35.71	7.173	3.414	TGME49_205360 |	organism=Toxoplasma_gondii_ME49 | product=hypothetical protein | location=TGME49_chrVIIa:1442993-1459115(+) | length=2607 | sequence_SO=chromosome | SO=protein_coding	205360 |	7	13.73	19.47	39.32	7.058	3.452	TGME49_205360 |	organism=Toxoplasma_gondii_ME49 | product=hypothetical protein | location=TGME49_chrVIIa:1442993-1459115(+) | length=2607 | sequence_SO=chromosome | SO=protein_coding	205360 |	7	0.285759	0.586138	0.293765	0.654636	0.519996	0.272898	0.544503	0.299226	0.344383	0.432115	-1.21051
TGME49_288460 |	13.44	17.23	25.94	7.709	5.782	TGME49_288460 |	organism=Toxoplasma_gondii_ME49 | product=hypothetical protein | location=TGME49_chrIX:2556865-2570918(+) | length=1816 | sequence_SO=chromosome | SO=protein_coding	288460 |	7	14.15	17.31	31.5	8.26	5.341	TGME49_288460 |	organism=Toxoplasma_gondii_ME49 | product=hypothetical protein | location=TGME49_chrIX:2556865-2570918(+) | length=1816 | sequence_SO=chromosome | SO=protein_coding	288460 |	7	0.887156	0.660694	0.972747	0.731139	0.963829	1.10662	0.954993	1.07647	0.158222	0.919206	-0.12154
TGME49_238100 |	13.44	14.21	47.92	32.92	30.83	TGME49_238100 |	organism=Toxoplasma_gondii_ME49 | product=transmembrane protein | location=TGME49_chrVI:64123-66582(-) | length=240 | sequence_SO=chromosome | SO=protein_coding	238100 |	7	11.03	11.54	47.5	29.17	23.33	TGME49_238100 |	organism=Toxoplasma_gondii_ME49 | product=transmembrane protein | location=TGME49_chrVI:64123-66582(-) | length=240 | sequence_SO=chromosome | SO=protein_coding	238100 |	6	0.496592	0.554626	0.474242	0.534564	0.928966	0.887156	0.937562	0.895365	0.280874	0.713634	-0.486743
TGME49_231920 |	13.43	14.2	50.17	32.01	28.71	TGME49_231920 |	organism=Toxoplasma_gondii_ME49 | product=oxidoreductase, short chain dehydrogenase/reductase family protein | location=TGME49_chrVIII:1646089-1649494(-) | length=303 | sequence_SO=chromosome | SO=protein_coding	231920 |	7	9.27	9.8	35.64	25.74	24.09	TGME49_231920 |	organism=Toxoplasma_gondii_ME49 | product=oxidoreductase, short chain dehydrogenase/reductase family protein | location=TGME49_chrVIII:1646089-1649494(-) | length=303 | sequence_SO=chromosome | SO=protein_coding	231920 |	6	0.559758	0.642688	0.963829	0.937562	2.33346	1.85353	1.55597	1.59956	0.449311	1.30579	0.384927
TGME49_309600 |	13.38	18.38	48.02	16.04	11.77	TGME49_309600 |	organism=Toxoplasma_gondii_ME49 | product=hypothetical protein | location=TGME49_chrXI:751293-759036(+) | length=960 | sequence_SO=chromosome | SO=protein_coding	309600 |	10	16.73	19.11	50.1	16.15	11.04	TGME49_309600 |	organism=Toxoplasma_gondii_ME49 | product=hypothetical protein | location=TGME49_chrXI:751293-759036(+) | length=960 | sequence_SO=chromosome | SO=protein_coding	309600 |	9	0.787046	0.981748	0.772681	0.954993	0.444631	0.586138	0.448745	0.591562	0.282943	0.695943	-0.522959
TGME49_262150 |	13.38	14.7	38.51	16.26	12.47	TGME49_262150 |	organism=Toxoplasma_gondii_ME49 | product=kelch repeat and K+ channel tetramerisation domain containing protein | location=TGME49_chrVIIb:1331020-1338968(-) | length=818 | sequence_SO=chromosome | SO=protein_coding	262150 |	7	10.37	11.15	39.12	10.02	7.457	TGME49_262150 |	organism=Toxoplasma_gondii_ME49 | product=kelch repeat and K+ channel tetramerisation domain containing protein | location=TGME49_chrVIIb:1331020-1338968(-) | length=818 | sequence_SO=chromosome | SO=protein_coding	262150 |	5	3.37287	1.70608	2.10863	0.954993	4.61318	3.31131	1.94089	1.28233	0.481601	2.41128	1.2698
TGME49_222400 |	13.38	13.77	27.27	16.43	14.99	TGME49_222400 |	organism=Toxoplasma_gondii_ME49 | product=hypothetical protein | location=TGME49_chrII:1114767-1118687(+) | length=627 | sequence_SO=chromosome | SO=protein_coding	222400 |	8	15.27	15.7	36.84	20.26	17.54	TGME49_222400 |	organism=Toxoplasma_gondii_ME49 | product=hypothetical protein | location=TGME49_chrII:1114767-1118687(+) | length=627 | sequence_SO=chromosome | SO=protein_coding	222400 |	9	0.613762	0.625173	0.474242	0.420727	0.654636	0.496592	0.613762	0.444631	0.160484	0.542941	-0.881134
TGME49_295360 |	13.32	13.63	63.06	48.88	30.97	TGME49_295360 |	organism=Toxoplasma_gondii_ME49 | product=hypothetical protein | location=TGME49_chrIa:1808086-1809997(+) | length=268 | sequence_SO=chromosome | SO=protein_coding	295360 |	8	10.44	10.48	49.63	36.94	25.75	TGME49_295360 |	organism=Toxoplasma_gondii_ME49 | product=hypothetical protein | location=TGME49_chrIa:1808086-1809997(+) | length=268 | sequence_SO=chromosome | SO=protein_coding	295360 |	5	0.855067	0.963829	0.870964	0.990832	0.772681	1.36773	0.704693	1.24738	0.220711	0.971647	-0.0414957
TGME49_204020 |	13.32	13.62	63.08	41.15	28.08	TGME49_204020 |	organism=Toxoplasma_gondii_ME49 | product=ribosomal protein RPL8 (RPL8) | location=TGME49_chrVIIa:2046086-2048555(+) | length=260 | sequence_SO=chromosome | SO=protein_coding	204020 |	13	16.3	16.84	62.69	43.85	33.08	TGME49_204020 |	organism=Toxoplasma_gondii_ME49 | product=ribosomal protein RPL8 (RPL8) | location=TGME49_chrVIIa:2046086-2048555(+) | length=260 | sequence_SO=chromosome | SO=protein_coding	204020 |	14	0.115878	0.218776	0.121339	0.229087	0.134276	0.340408	0.152757	0.394457	0.460127	0.213372	-2.22856
TGME49_204310 |	13.29	18.93	26.71	8.511	4.527	TGME49_204310 |	organism=Toxoplasma_gondii_ME49 | product=hypothetical protein | location=TGME49_chrVIIa:1887392-1908600(+) | length=2209 | sequence_SO=chromosome | SO=protein_coding	204310 |	7	19.67	24.14	30.56	11.32	8.33	TGME49_204310 |	organism=Toxoplasma_gondii_ME49 | product=hypothetical protein | location=TGME49_chrVIIa:1887392-1908600(+) | length=2209 | sequence_SO=chromosome | SO=protein_coding	204310 |	11	0.440555	0.30761	0.505825	0.353183	0.564937	0.465586	0.564937	0.461318	0.187723	0.457994	-1.1266
TGME49_260540 |	13.29	15.19	48.84	16.1	11.32	TGME49_260540 |	organism=Toxoplasma_gondii_ME49 | product=alveolin domain containing intermediate filament IMC14 (ALV9) | location=TGME49_chrVIIb:2169501-2173625(+) | length=733 | sequence_SO=chromosome | SO=protein_coding	260540 |	6	8.77	10.62	37.79	14.19	8.458	TGME49_260540 |	organism=Toxoplasma_gondii_ME49 | product=alveolin domain containing intermediate filament IMC14 (ALV9) | location=TGME49_chrVIIb:2169501-2173625(+) | length=733 | sequence_SO=chromosome | SO=protein_coding	260540 |	4	0.660694	0.679204	0.642688	0.660694	0.570164	0.42462	0.672977	0.529663	0.139716	0.605088	-0.724784
TGME49_280370 |	13.27	15.3	41.95	22.41	13.23	TGME49_280370 |	organism=Toxoplasma_gondii_ME49 | product=hypothetical protein | location=TGME49_chrVIIa:492510-497888(+) | length=665 | sequence_SO=chromosome | SO=protein_coding	280370 |	8	14.02	16.68	36.24	19.4	15.19	TGME49_280370 |	organism=Toxoplasma_gondii_ME49 | product=hypothetical protein | location=TGME49_chrVIIa:492510-497888(+) | length=665 | sequence_SO=chromosome | SO=protein_coding	280370 |	9	0.47863	0.383707	0.465586	0.356451	0.436516	0.539511	0.487529	0.60256	0.158649	0.468811	-1.09292
TGME49_270950 |	13.27	14.43	47.62	29.69	22.41	TGME49_270950 |	organism=Toxoplasma_gondii_ME49 | product=hypothetical protein | location=TGME49_chrVIII:4841185-4842384(-) | length=357 | sequence_SO=chromosome | SO=protein_coding	270950 |	11	11.46	13.12	53.22	32.77	31.37	TGME49_270950 |	organism=Toxoplasma_gondii_ME49 | product=hypothetical protein | location=TGME49_chrVIII:4841185-4842384(-) | length=357 | sequence_SO=chromosome | SO=protein_coding	270950 |	13	5.7544	4.48745	4.83059	3.01995	6.0256	5.91562	4.28548	3.56451	0.219998	4.73545	2.2435
TGME49_233110 |	13.27	13.89	61.16	29.04	17.42	TGME49_233110 |	organism=Toxoplasma_gondii_ME49 | product=IMP dehydrogenas (IMPDH) | location=TGME49_chrVIII:2422638-2427795(+) | length=551 | sequence_SO=chromosome | SO=protein_coding	233110 |	7	14.85	15.53	67.88	46.28	26.5	TGME49_233110 |	organism=Toxoplasma_gondii_ME49 | product=IMP dehydrogenas (IMPDH) | location=TGME49_chrVIII:2422638-2427795(+) | length=551 | sequence_SO=chromosome | SO=protein_coding	233110 |	8	0.457088	0.591562	0.515229	0.660694	0.316228	0.630957	0.349945	0.672977	0.247659	0.524335	-0.93144
TGME49_249780 |	13.24	13.34	66.16	52.13	37.5	TGME49_249780 |	organism=Toxoplasma_gondii_ME49 | product=hypothetical protein | location=TGME49_chrXII:4795445-4796431(-) | length=328 | sequence_SO=chromosome | SO=protein_coding	249780 |	10	12.09	12.45	66.77	50.61	25.3	TGME49_249780 |	organism=Toxoplasma_gondii_ME49 | product=hypothetical protein | location=TGME49_chrXII:4795445-4796431(-) | length=328 | sequence_SO=chromosome | SO=protein_coding	249780 |	5	0.380189	0.356451	0.334195	0.310456	0.416869	0.334195	0.440555	0.343558	0.114889	0.364559	-1.45578
TGME49_257350 |	13.22	14.15	35.73	14.88	12.56	TGME49_257350 |	organism=Toxoplasma_gondii_ME49 | product=eukaryotic translation initiation factor, putative | location=TGME49_chrVIIb:4107546-4115286(+) | length=820 | sequence_SO=chromosome | SO=protein_coding	257350 |	8	13.95	15.59	41.46	18.29	8.293	TGME49_257350 |	organism=Toxoplasma_gondii_ME49 | product=eukaryotic translation initiation factor, putative | location=TGME49_chrVIIb:4107546-4115286(+) | length=820 | sequence_SO=chromosome | SO=protein_coding	257350 |	6	0.270396	0.809096	0.293765	0.831764	0.270396	0.469894	0.255859	0.461318	0.489247	0.457811	-1.12718
TGME49_316310 |	13.19	14.48	75.12	56.72	40.8	TGME49_316310 |	organism=Toxoplasma_gondii_ME49 | product=superoxide dismutase (SOD) | location=TGME49_chrXI:5233313-5235019(-) | length=201 | sequence_SO=chromosome | SO=protein_coding	316310 |	7	17.47	19.4	66.67	60.7	47.76	TGME49_316310 |	organism=Toxoplasma_gondii_ME49 | product=superoxide dismutase (SOD) | location=TGME49_chrXI:5233313-5235019(-) | length=201 | sequence_SO=chromosome | SO=protein_coding	316310 |	13	0.255859	0.405508	0.296483	0.474242	0.167494	0.331131	0.185353	0.383707	0.321796	0.312472	-1.6782
TGME49_314780 |	13.18	15.64	33.12	10.59	3.351	TGME49_314780 |	organism=Toxoplasma_gondii_ME49 | product=myosin G | location=TGME49_chrXI:4280170-4299814(-) | length=2059 | sequence_SO=chromosome | SO=protein_coding	314780 |	6	14.65	17.4	29.67	7.722	4.468	TGME49_314780 |	organism=Toxoplasma_gondii_ME49 | product=myosin G | location=TGME49_chrXI:4280170-4299814(-) | length=2059 | sequence_SO=chromosome | SO=protein_coding	314780 |	6	0.744732	0.648634	0.794328	0.679204	1.00925	0.744732	1.1695	0.855067	0.199389	0.830681	-0.267633
TGME49_291950 |	13.17	13.86	28.83	18.62	14.07	TGME49_291950 |	organism=Toxoplasma_gondii_ME49 | product=RNA recognition motif-containing protein | location=TGME49_chrIX:4419730-4432244(-) | length=725 | sequence_SO=chromosome | SO=protein_coding	291950 |	7	17.49	18.26	34.34	18.76	15.31	TGME49_291950 |	organism=Toxoplasma_gondii_ME49 | product=RNA recognition motif-containing protein | location=TGME49_chrIX:4419730-4432244(-) | length=725 | sequence_SO=chromosome | SO=protein_coding	291950 |	8	0.831764	0.737904	0.954993	0.847227	0.534564	0.501187	0.554626	0.505825	0.247559	0.683511	-0.548963
TGME49_225260 |	13.16	18.28	29.6	8.668	4.968	TGME49_225260 |	organism=Toxoplasma_gondii_ME49 | product=DNA-directed RNA polymerase II RPB1 (POLR2A) | location=TGME49_chrX:2363000-2373855(+) | length=1892 | sequence_SO=chromosome | SO=protein_coding	225260 |	7	5.17	8.9	28.38	7.347	2.854	TGME49_225260 |	organism=Toxoplasma_gondii_ME49 | product=DNA-directed RNA polymerase II RPB1 (POLR2A) | location=TGME49_chrX:2363000-2373855(+) | length=1892 | sequence_SO=chromosome | SO=protein_coding	225260 |	5	1.18032	0.666807	1.5417	0.847227	0.586138	0.824138	0.724436	1.03753	0.318539	0.926037	-0.110858
TGME49_288860 |	13.15	17.91	59.45	32.28	16.34	TGME49_288860 |	organism=Toxoplasma_gondii_ME49 | product=RuvB family 2 protein | location=TGME49_chrIX:2777345-2784866(-) | length=508 | sequence_SO=chromosome | SO=protein_coding	288860 |	7	10.52	14.81	41.54	26.18	15.35	TGME49_288860 |	organism=Toxoplasma_gondii_ME49 | product=RuvB family 2 protein | location=TGME49_chrIX:2777345-2784866(-) | length=508 | sequence_SO=chromosome | SO=protein_coding	288860 |	7	0.724436	0.529663	0.717794	0.534564	0.465586	0.20893	0.452898	0.17378	0.399887	0.475956	-1.0711
TGME49_216620 |	13.1	18.23	31.89	5.081	2.486	TGME49_216620 |	organism=Toxoplasma_gondii_ME49 | product=EF hand domain-containing protein | location=TGME49_chrXI:6007500-6037820(+) | length=3700 | sequence_SO=chromosome | SO=protein_coding	216620 |	7	7.41	14.18	30.11	4.676	1.243	TGME49_216620 |	organism=Toxoplasma_gondii_ME49 | product=EF hand domain-containing protein | location=TGME49_chrXI:6007500-6037820(+) | length=3700 | sequence_SO=chromosome | SO=protein_coding	216620 |	4	1.24738	0.816582	1.15878	0.758578	0.801678	0.847227	0.787046	0.831764	0.1928	0.906129	-0.142211
TGME49_310440 |	13.05	13.7	68.32	39.39	25.9	TGME49_310440 |	organism=Toxoplasma_gondii_ME49 | product=membrane occupation and recognition nexus protein MORN1 (MORN1) | location=TGME49_chrXI:1343000-1344091(+) | length=363 | sequence_SO=chromosome | SO=protein_coding	310440 |	6	7.22	7.51	39.12	19.56	18.46	TGME49_310440 |	organism=Toxoplasma_gondii_ME49 | product=membrane occupation and recognition nexus protein MORN1 (MORN1) | location=TGME49_chrXI:1343000-1344091(+) | length=363 | sequence_SO=chromosome | SO=protein_coding	310440 |	4	0.428549	0.203236	0.394457	0.222843	0.847227	0.77983	0.870964	0.801678	0.469851	0.568598	-0.814519
TGME49_223540 |	13.02	15.74	29.68	13.33	7.032	TGME49_223540 |	organism=Toxoplasma_gondii_ME49 | product=importin-beta N-terminal domain-containing protein | location=TGME49_chrX:3745814-3757057(-) | length=1095 | sequence_SO=chromosome | SO=protein_coding	223540 |	5	18.96	22.54	34.52	15.62	11.87	TGME49_223540 |	organism=Toxoplasma_gondii_ME49 | product=importin-beta N-terminal domain-containing protein | location=TGME49_chrX:3745814-3757057(-) | length=1095 | sequence_SO=chromosome | SO=protein_coding	223540 |	10	0.469894	0.260615	0.496592	0.242103	0.912011	0.801678	0.862979	0.758578	0.417619	0.600556	-0.735629
TGME49_202770 |	13	13.19	41.35	32.33	21.05	TGME49_202770 |	organism=Toxoplasma_gondii_ME49 | product=RNA recognition motif-containing protein | location=TGME49_chrVIIa:3041284-3048240(+) | length=532 | sequence_SO=chromosome | SO=protein_coding	202770 |	7	10.97	11.01	40.98	20.11	18.42	TGME49_202770 |	organism=Toxoplasma_gondii_ME49 | product=RNA recognition motif-containing protein | location=TGME49_chrVIIa:3041284-3048240(+) | length=532 | sequence_SO=chromosome | SO=protein_coding	202770 |	7	0.505825	0.580764	0.619441	0.711214	0.165959	0.448745	0.201372	0.539511	0.385146	0.471604	-1.08435
TGME49_286920 |	12.93	14.88	48.33	18.21	13.46	TGME49_286920 |	organism=Toxoplasma_gondii_ME49 | product=SWIRM domain-containing protein | location=TGME49_chrV:1637614-1644989(+) | length=780 | sequence_SO=chromosome | SO=protein_coding	286920 |	6	9.67	11.04	43.85	13.33	11.15	TGME49_286920 |	organism=Toxoplasma_gondii_ME49 | product=SWIRM domain-containing protein | location=TGME49_chrV:1637614-1644989(+) | length=780 | sequence_SO=chromosome | SO=protein_coding	286920 |	7	1.0666	0.346737	1.07647	0.359749	0.758578	0.672977	0.824138	0.731139	0.352889	0.729547	-0.454927
TGME49_321420 |	12.91	15.94	42.6	19.49	14.08	TGME49_321420 |	organism=Toxoplasma_gondii_ME49 | product=kelch repeat-containing protein | location=TGME49_chrIb:1822422-1824086(+) | length=554 | sequence_SO=chromosome | SO=protein_coding	321420 |	7	13.1	13.45	38.45	22.74	16.25	TGME49_321420 |	organism=Toxoplasma_gondii_ME49 | product=kelch repeat-containing protein | location=TGME49_chrIb:1822422-1824086(+) | length=554 | sequence_SO=chromosome | SO=protein_coding	321420 |	7	0.369828	0.340408	0.390841	0.363078	0.461318	0.57544	0.465586	0.57544	0.197088	0.442742	-1.17546
TGME49_233310 |	12.9	14.53	38.23	18.7	16.53	TGME49_233310 |	organism=Toxoplasma_gondii_ME49 | product=peptidase D, putative | location=TGME49_chrVIII:2580235-2588621(-) | length=599 | sequence_SO=chromosome | SO=protein_coding	233310 |	7	15.26	16.65	34.89	26.04	17.86	TGME49_233310 |	organism=Toxoplasma_gondii_ME49 | product=peptidase D, putative | location=TGME49_chrVIII:2580235-2588621(-) | length=599 | sequence_SO=chromosome | SO=protein_coding	233310 |	7	1.01859	1.11686	0.981748	1.07647	0.765597	0.801678	0.60256	0.717794	0.198331	0.885162	-0.175987
TGME49_218240 |	12.88	14.33	34.99	10.51	6.742	TGME49_218240 |	organism=Toxoplasma_gondii_ME49 | product=hypothetical protein | location=TGME49_chrXII:1651624-1656657(-) | length=1246 | sequence_SO=chromosome | SO=protein_coding	218240 |	7	13.7	14.86	37.96	12.76	8.106	TGME49_218240 |	organism=Toxoplasma_gondii_ME49 | product=hypothetical protein | location=TGME49_chrXII:1651624-1656657(-) | length=1246 | sequence_SO=chromosome | SO=protein_coding	218240 |	8	1.43219	1.1272	2.18776	1.52757	1.21339	1.15878	1.7378	1.67494	0.222828	1.50745	0.592113
TGME49_243920 |	12.84	15.12	33	15.11	12.97	TGME49_243920 |	organism=Toxoplasma_gondii_ME49 | product=DNA replication licensing factor MCM5, putative | location=TGME49_chrVI:2882722-2892002(+) | length=794 | sequence_SO=chromosome | SO=protein_coding	243920 |	8	9.37	11.26	41.94	16.62	11.59	TGME49_243920 |	organism=Toxoplasma_gondii_ME49 | product=DNA replication licensing factor MCM5, putative | location=TGME49_chrVI:2882722-2892002(+) | length=794 | sequence_SO=chromosome | SO=protein_coding	243920 |	7	0.809096	0.608135	1.10662	0.737904	1.38038	1.04713	1.03753	0.794328	0.247181	0.940141	-0.0890509
TGME49_280610 |	12.84	13.79	38.67	21.58	14.39	TGME49_280610 |	organism=Toxoplasma_gondii_ME49 | product=signal recognition particle receptor alpha subunit | location=TGME49_chrVIIa:257115-265266(+) | length=556 | sequence_SO=chromosome | SO=protein_coding	280610 |	6	17.38	17.88	40.83	23.2	21.4	TGME49_280610 |	organism=Toxoplasma_gondii_ME49 | product=signal recognition particle receptor alpha subunit | location=TGME49_chrVIIa:257115-265266(+) | length=556 | sequence_SO=chromosome | SO=protein_coding	280610 |	10	0.855067	0.272898	0.580764	0.192309	0.77983	0.636796	0.642688	0.524808	0.382248	0.560645	-0.834841
TGME49_253400 |	12.82	14.88	42.84	19.61	10.27	TGME49_253400 |	organism=Toxoplasma_gondii_ME49 | product=hypothetical protein | location=TGME49_chrIII:922670-928701(-) | length=964 | sequence_SO=chromosome | SO=protein_coding	253400 |	7	15.99	18.18	45.02	16.18	11.41	TGME49_253400 |	organism=Toxoplasma_gondii_ME49 | product=hypothetical protein | location=TGME49_chrIII:922670-928701(-) | length=964 | sequence_SO=chromosome | SO=protein_coding	253400 |	8	6.54636	5.91562	5.29664	4.09261	6.54636	7.17794	5.05825	4.96592	0.168283	5.69996	2.51095
TGME49_254900 |	12.82	13.57	69.63	53.4	30.37	TGME49_254900 |	organism=Toxoplasma_gondii_ME49 | product=proteasome subunit beta type 2, putative | location=TGME49_chrIII:2017451-2018370(+) | length=191 | sequence_SO=chromosome | SO=protein_coding	254900 |	7	7.44	8.07	69.63	43.46	15.18	TGME49_254900 |	organism=Toxoplasma_gondii_ME49 | product=proteasome subunit beta type 2, putative | location=TGME49_chrIII:2017451-2018370(+) | length=191 | sequence_SO=chromosome | SO=protein_coding	254900 |	3	0.440555	0.648634	0.625173	0.903649	0.737904	0.698232	0.630957	0.580764	0.188752	0.658234	-0.603328
TGME49_258030 |	12.8	16.72	32.57	9.543	6.861	TGME49_258030 |	organism=Toxoplasma_gondii_ME49 | product=DNA polymerase | location=TGME49_chrVIIb:3625468-3639547(-) | length=1268 | sequence_SO=chromosome | SO=protein_coding	258030 |	8	11.79	13.79	33.91	8.912	4.495	TGME49_258030 |	organism=Toxoplasma_gondii_ME49 | product=DNA polymerase | location=TGME49_chrVIIb:3625468-3639547(-) | length=1268 | sequence_SO=chromosome | SO=protein_coding	258030 |	5	1.11686	1.21339	1.11686	1.20226	1.99526	1.18032	2.12814	1.28233	0.273546	1.40443	0.489984
TGME49_266785 |	12.79	14.3	28.73	10.96	7.134	TGME49_266785 |	organism=Toxoplasma_gondii_ME49 | product=zinc finger (CCCH type) motif-containing protein | location=TGME49_chrIX:965954-971506(-) | length=1570 | sequence_SO=chromosome | SO=protein_coding	266785 |	7	6.91	7.89	27.96	7.452	4.841	TGME49_266785 |	organism=Toxoplasma_gondii_ME49 | product=zinc finger (CCCH type) motif-containing protein | location=TGME49_chrIX:965954-971506(-) | length=1570 | sequence_SO=chromosome | SO=protein_coding	266785 |	6	2.05116	0.765597	2.0893	0.737904	1.27057	0.963829	1.47231	1.27057	0.369675	1.32766	0.408881
TGME49_219860 |	12.77	14.66	45.78	15.74	8.951	TGME49_219860 |	organism=Toxoplasma_gondii_ME49 | product=replication licensing factor, putative | location=TGME49_chrXII:579531-589417(-) | length=972 | sequence_SO=chromosome | SO=protein_coding	219860 |	6	12.78	15.4	42.59	15.33	9.156	TGME49_219860 |	organism=Toxoplasma_gondii_ME49 | product=replication licensing factor, putative | location=TGME49_chrXII:579531-589417(-) | length=972 | sequence_SO=chromosome | SO=protein_coding	219860 |	7	0.519996	0.487529	0.855067	0.77983	1.18032	0.625173	1.22462	0.642688	0.33481	0.789402	-0.341167
TGME49_309820 |	12.77	13.47	76	48	43.43	TGME49_309820 |	organism=Toxoplasma_gondii_ME49 | product=ribosomal protein RPL11 (RPL11) | location=TGME49_chrXI:830503-832124(+) | length=175 | sequence_SO=chromosome | SO=protein_coding	309820 |	10	13.82	14.16	80.57	58.86	46.86	TGME49_309820 |	organism=Toxoplasma_gondii_ME49 | product=ribosomal protein RPL11 (RPL11) | location=TGME49_chrXI:830503-832124(+) | length=175 | sequence_SO=chromosome | SO=protein_coding	309820 |	6	0.299226	0.469894	0.394457	0.619441	0.539511	0.554626	0.570164	0.580764	0.201702	0.503511	-0.989906
TGME49_211260 |	12.77	13.23	37.47	27.59	16.09	TGME49_211260 |	organism=Toxoplasma_gondii_ME49 | product=rhoptry kinase family protein ROP26 (incomplete catalytic triad) (ROP26) | location=TGME49_chrIV:1886967-1888705(-) | length=435 | sequence_SO=chromosome | SO=protein_coding	211260 |	6	9.4	10.44	46.44	28.51	17.24	TGME49_211260 |	organism=Toxoplasma_gondii_ME49 | product=rhoptry kinase family protein ROP26 (incomplete catalytic triad) (ROP26) | location=TGME49_chrIV:1886967-1888705(-) | length=435 | sequence_SO=chromosome | SO=protein_coding	211260 |	5	0.704693	0.505825	0.731139	0.549541	0.496592	0.613762	0.510505	0.625173	0.144542	0.592154	-0.755956
TGME49_215060 |	12.73	13.27	72.92	45.83	41.67	TGME49_215060 |	organism=Toxoplasma_gondii_ME49 | product=small GTP-binding protein sar1, putative | location=TGME49_chrX:6723402-6726494(-) | length=192 | sequence_SO=chromosome | SO=protein_coding	215060 |	6	11.77	13.09	70.83	53.65	35.94	TGME49_215060 |	organism=Toxoplasma_gondii_ME49 | product=small GTP-binding protein sar1, putative | location=TGME49_chrX:6723402-6726494(-) | length=192 | sequence_SO=chromosome | SO=protein_coding	215060 |	6	0.496592	0.597035	0.349945	0.436516	0.319154	0.328095	0.405508	0.444631	0.208156	0.422185	-1.24405
TGME49_278120 |	12.69	13.47	38.45	17.89	12.68	TGME49_278120 |	organism=Toxoplasma_gondii_ME49 | product=SCP family extracellular subfamily protein | location=TGME49_chrXII:6281069-6283625(+) | length=710 | sequence_SO=chromosome | SO=protein_coding	278120 |	6	14.15	15.28	36.62	18.45	14.08	TGME49_278120 |	organism=Toxoplasma_gondii_ME49 | product=SCP family extracellular subfamily protein | location=TGME49_chrXII:6281069-6283625(+) | length=710 | sequence_SO=chromosome | SO=protein_coding	278120 |	7	1.87068	1.08643	2.75423	1.38038	3.37287	1.00925	2.72898	0.737904	0.488351	1.86759	0.901179
TGME49_229920 |	12.67	12.71	53.09	36.48	30.62	TGME49_229920 |	organism=Toxoplasma_gondii_ME49 | product=hypothetical protein | location=TGME49_chrVIII:469092-471066(-) | length=307 | sequence_SO=chromosome | SO=protein_coding	229920 |	10	8.06	8.34	65.15	37.79	20.2	TGME49_229920 |	organism=Toxoplasma_gondii_ME49 | product=hypothetical protein | location=TGME49_chrVIII:469092-471066(-) | length=307 | sequence_SO=chromosome | SO=protein_coding	229920 |	5	0.231207	0.313329	0.239883	0.322107	0.194089	0.30479	0.237684	0.369828	0.200621	0.276614	-1.85405
TGME49_320600 |	12.63	12.64	41.15	33.01	28.71	TGME49_320600 |	organism=Toxoplasma_gondii_ME49 | product=cold-shock DNA-binding domain-containing protein | location=TGME49_chrIV:209239-210924(+) | length=209 | sequence_SO=chromosome | SO=protein_coding	320600 |	8	12.84	12.88	44.5	32.54	32.54	TGME49_320600 |	organism=Toxoplasma_gondii_ME49 | product=cold-shock DNA-binding domain-containing protein | location=TGME49_chrIV:209239-210924(+) | length=209 | sequence_SO=chromosome | SO=protein_coding	320600 |	8	0.428549	0.549541	0.366438	0.457088	0.159956	0.224906	0.131826	0.18197	0.472009	0.312534	-1.67791
TGME49_267470 |	12.61	12.81	59.79	55.03	49.21	TGME49_267470 |	organism=Toxoplasma_gondii_ME49 | product=cold-shock DNA-binding domain-containing protein | location=TGME49_chrIX:624788-625838(+) | length=189 | sequence_SO=chromosome | SO=protein_coding	267470 |	11	13.88	13.98	57.14	49.21	49.21	TGME49_267470 |	organism=Toxoplasma_gondii_ME49 | product=cold-shock DNA-binding domain-containing protein | location=TGME49_chrIX:624788-625838(+) | length=189 | sequence_SO=chromosome | SO=protein_coding	267470 |	11	1.34276	0.724436	1.05682	0.772681	1.25892	0.299226	1.31826	0.322107	0.448349	0.886902	-0.173154
TGME49_292020 |	12.58	15.35	17.17	2.806	1.383	TGME49_292020 |	organism=Toxoplasma_gondii_ME49 | product=GCC2 and GCC3 domain-containing protein | location=TGME49_chrIX:4478921-4506850(+) | length=7591 | sequence_SO=chromosome | SO=protein_coding	292020 |	8	11.93	14.49	17.23	3.346	1.449	TGME49_292020 |	organism=Toxoplasma_gondii_ME49 | product=GCC2 and GCC3 domain-containing protein | location=TGME49_chrIX:4478921-4506850(+) | length=7591 | sequence_SO=chromosome | SO=protein_coding	292020 |	8	1.57036	1.43219	1.44544	1.31826	1.83654	0.809096	1.49969	0.691831	0.272747	1.32542	0.406455
TGME49_305040 |	12.57	16.73	30.35	9.207	5.115	TGME49_305040 |	organism=Toxoplasma_gondii_ME49 | product=HEAT repeat-containing protein | location=TGME49_chrIX:5186039-5200896(-) | length=1173 | sequence_SO=chromosome | SO=protein_coding	305040 |	7	11.32	14.77	25.83	8.781	4.859	TGME49_305040 |	organism=Toxoplasma_gondii_ME49 | product=HEAT repeat-containing protein | location=TGME49_chrIX:5186039-5200896(-) | length=1173 | sequence_SO=chromosome | SO=protein_coding	305040 |	5	0.452898	0.731139	0.613762	0.946237	0.564937	0.619441	0.529663	0.608135	0.22098	0.633277	-0.659092
TGME49_256090 |	12.55	12.81	41.96	30.52	17.71	TGME49_256090 |	organism=Toxoplasma_gondii_ME49 | product=glycerophosphodiester phosphodiesterase family protein | location=TGME49_chrVIIb:4520793-4521896(+) | length=367 | sequence_SO=chromosome | SO=protein_coding	256090 |	6	13.91	13.97	53.68	31.06	26.16	TGME49_256090 |	organism=Toxoplasma_gondii_ME49 | product=glycerophosphodiester phosphodiesterase family protein | location=TGME49_chrVIIb:4520793-4521896(+) | length=367 | sequence_SO=chromosome | SO=protein_coding	256090 |	7	1.78649	1.39316	1.88799	1.49969	3.0761	2.51189	2.96483	2.18776	0.275836	2.16349	1.11336
TGME49_294710 |	12.51	14.29	41.96	14.51	10.6	TGME49_294710 |	organism=Toxoplasma_gondii_ME49 | product=RNA recognition motif-containing protein | location=TGME49_chrIa:1083312-1089755(-) | length=1151 | sequence_SO=chromosome | SO=protein_coding	294710 |	8	13.8	15.73	44.48	13.12	11.47	TGME49_294710 |	organism=Toxoplasma_gondii_ME49 | product=RNA recognition motif-containing protein | location=TGME49_chrIa:1083312-1089755(-) | length=1151 | sequence_SO=chromosome | SO=protein_coding	294710 |	8	0.461318	0.280543	0.469894	0.299226	0.559758	0.143219	0.416869	0.12942	0.427258	0.345031	-1.5352
TGME49_254940 |	12.47	15.22	24.02	4.369	3.323	TGME49_254940 |	organism=Toxoplasma_gondii_ME49 | product=MIF4G domain-containing protein | location=TGME49_chrIII:2047649-2063580(+) | length=3822 | sequence_SO=chromosome | SO=protein_coding	254940 |	9	7.91	11.69	22.82	3.611	1.727	TGME49_254940 |	organism=Toxoplasma_gondii_ME49 | product=MIF4G domain-containing protein | location=TGME49_chrIII:2047649-2063580(+) | length=3822 | sequence_SO=chromosome | SO=protein_coding	254940 |	5	0.420727	0.390841	0.554626	0.505825	0.855067	0.346737	0.679204	0.299226	0.343977	0.506531	-0.981276
TGME49_231210 |	12.44	13.48	46.46	21.04	9.596	TGME49_231210 |	organism=Toxoplasma_gondii_ME49 | product=sarcalumenin/eps15 family protein | location=TGME49_chrVIII:1328686-1335391(-) | length=594 | sequence_SO=chromosome | SO=protein_coding	231210 |	5	9.65	10.52	46.97	19.87	14.48	TGME49_231210 |	organism=Toxoplasma_gondii_ME49 | product=sarcalumenin/eps15 family protein | location=TGME49_chrVIII:1328686-1335391(-) | length=594 | sequence_SO=chromosome | SO=protein_coding	231210 |	6	0.539511	0.496592	0.457088	0.420727	0.981748	0.92045	0.972747	0.903649	0.332161	0.711564	-0.490935
TGME49_216450 |	12.4	13.57	57.31	36.92	31.92	TGME49_216450 |	organism=Toxoplasma_gondii_ME49 | product=peptidase, T1 family protein | location=TGME49_chrXI:6139290-6141944(+) | length=260 | sequence_SO=chromosome | SO=protein_coding	216450 |	7	13.43	13.58	53.85	40.38	38.46	TGME49_216450 |	organism=Toxoplasma_gondii_ME49 | product=peptidase, T1 family protein | location=TGME49_chrXI:6139290-6141944(+) | length=260 | sequence_SO=chromosome | SO=protein_coding	216450 |	8	0.21677	0.465586	0.246604	0.529663	0.222843	0.30761	0.285759	0.413047	0.330385	0.335985	-1.57353
TGME49_310950 |	12.34	12.85	23.8	10.08	8.578	TGME49_310950 |	organism=Toxoplasma_gondii_ME49 | product=AP2 domain transcription factor AP2XI-3 (AP2XI3) | location=TGME49_chrXI:1683791-1690346(+) | length=1399 | sequence_SO=chromosome | SO=protein_coding	310950 |	6	6.3	7.34	15.65	8.149	6.147	TGME49_310950 |	organism=Toxoplasma_gondii_ME49 | product=AP2 domain transcription factor AP2XI-3 (AP2XI3) | location=TGME49_chrXI:1683791-1690346(+) | length=1399 | sequence_SO=chromosome | SO=protein_coding	310950 |	4	0.353183	0.353183	0.30761	0.310456	0.724436	0.325087	0.758578	0.334195	0.412663	0.433341	-1.20643
TGME49_316540 |	12.33	12.62	74.39	56.71	40.85	TGME49_316540 |	organism=Toxoplasma_gondii_ME49 | product=IMC sub-compartment protein ISP3 (ISP3) | location=TGME49_chrXI:5391019-5393150(-) | length=164 | sequence_SO=chromosome | SO=protein_coding	316540 |	6	12.45	12.57	73.78	48.17	47.56	TGME49_316540 |	organism=Toxoplasma_gondii_ME49 | product=IMC sub-compartment protein ISP3 (ISP3) | location=TGME49_chrXI:5391019-5393150(-) | length=164 | sequence_SO=chromosome | SO=protein_coding	316540 |	6	0.42462	0.519996	0.420727	0.524808	0.444631	0.483059	0.529663	0.544503	0.0967858	0.486501	-1.03949
TGME49_270380 |	12.32	13.39	87.42	61.59	43.71	TGME49_270380 |	organism=Toxoplasma_gondii_ME49 | product=ribosomal protein RPS13 (RPS13) | location=TGME49_chrVIII:5240753-5243012(-) | length=151 | sequence_SO=chromosome | SO=protein_coding	270380 |	7	9.69	10.11	80.13	46.36	31.13	TGME49_270380 |	organism=Toxoplasma_gondii_ME49 | product=ribosomal protein RPS13 (RPS13) | location=TGME49_chrVIII:5240753-5243012(-) | length=151 | sequence_SO=chromosome | SO=protein_coding	270380 |	6	0.0816582	0.214783	0.0879023	0.283139	0.103753	0.145881	0.123595	0.183654	0.42822	0.153046	-2.70797
TGME49_297070 |	12.3	12.86	36.22	24.28	15.22	TGME49_297070 |	organism=Toxoplasma_gondii_ME49 | product=hypothetical protein | location=TGME49_chrII:1516889-1518752(-) | length=519 | sequence_SO=chromosome | SO=protein_coding	297070 |	7	10.22	10.87	34.3	23.31	14.64	TGME49_297070 |	organism=Toxoplasma_gondii_ME49 | product=hypothetical protein | location=TGME49_chrII:1516889-1518752(-) | length=519 | sequence_SO=chromosome | SO=protein_coding	297070 |	8	0.457088	0.717794	0.487529	0.772681	0.398107	0.717794	0.496592	0.903649	0.274822	0.618904	-0.692212
TGME49_307640 |	12.3	12.77	49.65	24.65	19.72	TGME49_307640 |	organism=Toxoplasma_gondii_ME49 | product=CMGC kinase, CK2 family | location=TGME49_chrIX:5032275-5035373(-) | length=284 | sequence_SO=chromosome | SO=protein_coding	307640 |	6	4.87	5.88	58.1	16.9	5.986	TGME49_307640 |	organism=Toxoplasma_gondii_ME49 | product=CMGC kinase, CK2 family | location=TGME49_chrIX:5032275-5035373(-) | length=284 | sequence_SO=chromosome | SO=protein_coding	307640 |	2	7.94328	8.09096	4.48745	4.44631	2.63027	2.99226	2.48886	2.80543	0.48227	4.4856	2.1653
TGME49_222020 |	12.27	13.51	54.81	21.92	18.04	TGME49_222020 |	organism=Toxoplasma_gondii_ME49 | product=phosphoglycerate kinase PGKII (PGKII) | location=TGME49_chrII:761699-766846(+) | length=593 | sequence_SO=chromosome | SO=protein_coding	222020 |	8	16.37	17.3	56.16	29.01	25.3	TGME49_222020 |	organism=Toxoplasma_gondii_ME49 | product=phosphoglycerate kinase PGKII (PGKII) | location=TGME49_chrII:761699-766846(+) | length=593 | sequence_SO=chromosome | SO=protein_coding	222020 |	11	0.383707	0.394457	0.380189	0.394457	0.251189	0.487529	0.255859	0.501187	0.224737	0.381072	-1.39187
TGME49_247240 |	12.27	13.39	51.84	34.64	22.11	TGME49_247240 |	organism=Toxoplasma_gondii_ME49 | product=ubiquitin carboxyl-terminal hydrolase, family 1 protein | location=TGME49_chrXII:3187163-3192630(+) | length=407 | sequence_SO=chromosome | SO=protein_coding	247240 |	8	11.24	12.61	42.26	27.52	23.34	TGME49_247240 |	organism=Toxoplasma_gondii_ME49 | product=ubiquitin carboxyl-terminal hydrolase, family 1 protein | location=TGME49_chrXII:3187163-3192630(+) | length=407 | sequence_SO=chromosome | SO=protein_coding	247240 |	7	0.666807	0.275423	0.928966	0.380189	0.758578	0.60256	1.55597	1.10662	0.491706	0.784389	-0.350359
TGME49_298020 |	12.24	16.34	38.51	8.377	6.304	TGME49_298020 |	organism=Toxoplasma_gondii_ME49 | product=DEAD-family helicase | location=TGME49_chrII:2198046-2210150(+) | length=1158 | sequence_SO=chromosome | SO=protein_coding	298020 |	7	16.25	17.79	43.96	11.83	7.513	TGME49_298020 |	organism=Toxoplasma_gondii_ME49 | product=DEAD-family helicase | location=TGME49_chrII:2198046-2210150(+) | length=1158 | sequence_SO=chromosome | SO=protein_coding	298020 |	7	0.772681	0.862979	0.809096	0.903649	0.83946	0.981748	0.666807	0.765597	0.108341	0.825252	-0.277093
TGME49_266970 |	12.24	13.27	50.33	28.43	23.2	TGME49_266970 |	organism=Toxoplasma_gondii_ME49 | product=hypothetical protein | location=TGME49_chrIX:864770-866762(+) | length=306 | sequence_SO=chromosome | SO=protein_coding	266970 |	7	11.6	11.99	69.61	36.27	28.43	TGME49_266970 |	organism=Toxoplasma_gondii_ME49 | product=hypothetical protein | location=TGME49_chrIX:864770-866762(+) | length=306 | sequence_SO=chromosome | SO=protein_coding	266970 |	6	0.376704	0.291072	0.474242	0.359749	0.487529	0.487529	0.564937	0.564937	0.205392	0.450837	-1.14932
TGME49_260440 |	12.24	12.44	40.51	35.37	19.61	TGME49_260440 |	organism=Toxoplasma_gondii_ME49 | product=nuclear factor NF3 | location=TGME49_chrVIIb:2268128-2272649(-) | length=311 | sequence_SO=chromosome | SO=protein_coding	260440 |	5	7.03	7.36	44.37	25.72	16.72	TGME49_260440 |	organism=Toxoplasma_gondii_ME49 | product=nuclear factor NF3 | location=TGME49_chrVIIb:2268128-2272649(-) | length=311 | sequence_SO=chromosome | SO=protein_coding	260440 |	5	0.197697	0.363078	0.263027	0.487529	0.346737	0.190546	0.483059	0.244343	0.343511	0.322002	-1.63486
TGME49_286630 |	12.21	12.68	48.63	33.56	27.05	TGME49_286630 |	organism=Toxoplasma_gondii_ME49 | product=redoxin domain-containing protein | location=TGME49_chrV:1751790-1752668(+) | length=292 | sequence_SO=chromosome | SO=protein_coding	286630 |	6	10.96	11.2	57.88	41.1	36.64	TGME49_286630 |	organism=Toxoplasma_gondii_ME49 | product=redoxin domain-containing protein | location=TGME49_chrV:1751790-1752668(+) | length=292 | sequence_SO=chromosome | SO=protein_coding	286630 |	7	0.231207	0.331131	0.277971	0.398107	0.180302	0.16293	0.205116	0.187068	0.313888	0.246729	-2.019
TGME49_273960 |	12.15	14.09	41.71	25.13	19.25	TGME49_273960 |	organism=Toxoplasma_gondii_ME49 | product=chaperonin GroS protein | location=TGME49_chrVIII:3145280-3150095(+) | length=374 | sequence_SO=chromosome | SO=protein_coding	273960 |	6	12.36	13.13	54.01	25.94	21.12	TGME49_273960 |	organism=Toxoplasma_gondii_ME49 | product=chaperonin GroS protein | location=TGME49_chrVIII:3145280-3150095(+) | length=374 | sequence_SO=chromosome | SO=protein_coding	273960 |	6	0.285759	0.409261	0.325087	0.465586	0.559758	0.510505	0.608135	0.554626	0.233664	0.46484	-1.1052
TGME49_304770 |	12.15	12.39	76.77	68.39	49.03	TGME49_304770 |	organism=Toxoplasma_gondii_ME49 | product=ubiquitin-conjugating enzyme subfamily protein | location=TGME49_chrVIIa:703364-706843(-) | length=155 | sequence_SO=chromosome | SO=protein_coding	304770 |	9	11.89	12.14	81.29	75.48	51.61	TGME49_304770 |	organism=Toxoplasma_gondii_ME49 | product=ubiquitin-conjugating enzyme subfamily protein | location=TGME49_chrVIIa:703364-706843(-) | length=155 | sequence_SO=chromosome | SO=protein_coding	304770 |	8	0.972747	1.1272	1.03753	1.20226	0.505825	0.862979	0.510505	0.903649	0.273656	0.890337	-0.167577
TGME49_297880 |	12.13	12.22	61.64	47.49	36.53	TGME49_297880 |	organism=Toxoplasma_gondii_ME49 | product=dense granule protein DG32 | location=TGME49_chrII:2093964-2094966(-) | length=219 | sequence_SO=chromosome | SO=protein_coding	297880 |	7	11.52	12.05	64.84	44.29	42.01	TGME49_297880 |	organism=Toxoplasma_gondii_ME49 | product=dense granule protein DG32 | location=TGME49_chrII:2093964-2094966(-) | length=219 | sequence_SO=chromosome | SO=protein_coding	297880 |	7	0.544503	0.524808	0.654636	0.630957	0.21677	0.299226	0.246604	0.343558	0.380302	0.432633	-1.20879
TGME49_293340 |	12.11	12.37	55.66	41.98	32.55	TGME49_293340 |	organism=Toxoplasma_gondii_ME49 | product=ran binding family protein 1, putative | location=TGME49_chrIa:269114-271954(-) | length=212 | sequence_SO=chromosome | SO=protein_coding	293340 |	7	7.48	7.83	53.3	30.66	22.64	TGME49_293340 |	organism=Toxoplasma_gondii_ME49 | product=ran binding family protein 1, putative | location=TGME49_chrIa:269114-271954(-) | length=212 | sequence_SO=chromosome | SO=protein_coding	293340 |	4	0.349945	0.724436	0.452898	0.946237	0.704693	0.717794	0.698232	0.717794	0.258184	0.664004	-0.590737
TGME49_293870 |	12.1	12.23	68.87	59.43	59.43	TGME49_293870 |	organism=Toxoplasma_gondii_ME49 | product=thioredoxin, putative | location=TGME49_chrIa:619206-620559(+) | length=106 | sequence_SO=chromosome | SO=protein_coding	293870 |	9	8.9	9.03	67.92	59.43	48.11	TGME49_293870 |	organism=Toxoplasma_gondii_ME49 | product=thioredoxin, putative | location=TGME49_chrIa:619206-620559(+) | length=106 | sequence_SO=chromosome | SO=protein_coding	293870 |	7	0.121339	0.301995	0.131826	0.328095	0.161436	0.263027	0.164437	0.277971	0.352721	0.218766	-2.19254
TGME49_267550 |	12.09	14.1	61.25	24.39	18.43	TGME49_267550 |	organism=Toxoplasma_gondii_ME49 | product=leucine-rich repeat protein LRR1 (LRR1) | location=TGME49_chrIX:578797-585063(+) | length=369 | sequence_SO=chromosome | SO=protein_coding	267550 |	6	13.55	14.43	62.33	31.44	23.31	TGME49_267550 |	organism=Toxoplasma_gondii_ME49 | product=leucine-rich repeat protein LRR1 (LRR1) | location=TGME49_chrIX:578797-585063(+) | length=369 | sequence_SO=chromosome | SO=protein_coding	267550 |	6	0.291072	0.452898	0.253513	0.401791	0.157036	0.205116	0.155597	0.201372	0.391751	0.264799	-1.91703
TGME49_278990 |	12.09	12.96	51.57	24.22	19.83	TGME49_278990 |	organism=Toxoplasma_gondii_ME49 | product=phosphate carrier, putative | location=TGME49_chrXII:5706616-5710057(-) | length=479 | sequence_SO=chromosome | SO=protein_coding	278990 |	10	9.32	9.68	39.46	19	15.03	TGME49_278990 |	organism=Toxoplasma_gondii_ME49 | product=phosphate carrier, putative | location=TGME49_chrXII:5706616-5710057(-) | length=479 | sequence_SO=chromosome | SO=protein_coding	278990 |	8	0.199526	0.405508	0.233346	0.474242	0.177011	0.564937	0.222843	0.704693	0.491669	0.372763	-1.42367
TGME49_240980 |	12.05	13.55	28.38	8.944	6.901	TGME49_240980 |	organism=Toxoplasma_gondii_ME49 | product=hypothetical protein | location=TGME49_chrVI:1603067-1612164(+) | length=1420 | sequence_SO=chromosome | SO=protein_coding	240980 |	6	13.62	15.49	35.42	9.014	6.62	TGME49_240980 |	organism=Toxoplasma_gondii_ME49 | product=hypothetical protein | location=TGME49_chrVI:1603067-1612164(+) | length=1420 | sequence_SO=chromosome | SO=protein_coding	240980 |	7	0.448745	0.251189	0.452898	0.237684	0.586138	0.319154	0.666807	0.349945	0.348886	0.41407	-1.27205
TGME49_202460 |	12.04	12.61	32.55	13.11	12.52	TGME49_202460 |	organism=Toxoplasma_gondii_ME49 | product=diacylglycerol kinase accessory domain (presumed) domain-containing protein | location=TGME49_chrVIIa:3311132-3319008(-) | length=679 | sequence_SO=chromosome | SO=protein_coding	202460 |	7	6.17	6.51	26.95	8.837	7.953	TGME49_202460 |	organism=Toxoplasma_gondii_ME49 | product=diacylglycerol kinase accessory domain (presumed) domain-containing protein | location=TGME49_chrVIIa:3311132-3319008(-) | length=679 | sequence_SO=chromosome | SO=protein_coding	202460 |	3	0.461318	0.895365	0.505825	0.981748	0.972747	0.990832	0.928966	0.946237	0.24592	0.83538	-0.259496
TGME49_248460 |	12.04	12.57	71.3	52.78	39.81	TGME49_248460 |	organism=Toxoplasma_gondii_ME49 | product=ubiquitin, putative | location=TGME49_chrXII:3870805-3872909(+) | length=216 | sequence_SO=chromosome | SO=protein_coding	248460 |	7	11.22	12.4	57.41	37.96	31.02	TGME49_248460 |	organism=Toxoplasma_gondii_ME49 | product=ubiquitin, putative | location=TGME49_chrXII:3870805-3872909(+) | length=216 | sequence_SO=chromosome | SO=protein_coding	248460 |	6	0.194089	0.390841	0.233346	0.474242	0.267917	0.331131	0.301995	0.380189	0.26678	0.321719	-1.63613
TGME49_223710 |	12.03	14.53	38.69	13.49	6.95	TGME49_223710 |	organism=Toxoplasma_gondii_ME49 | product=tetratricopeptide repeat-containing protein | location=TGME49_chrX:3638450-3646901(-) | length=964 | sequence_SO=chromosome | SO=protein_coding	223710 |	5	15.89	18.63	39.73	13.59	9.336	TGME49_223710 |	organism=Toxoplasma_gondii_ME49 | product=tetratricopeptide repeat-containing protein | location=TGME49_chrX:3638450-3646901(-) | length=964 | sequence_SO=chromosome | SO=protein_coding	223710 |	8	0.831764	0.444631	0.772681	0.440555	1.0666	1.09648	0.981748	1.01859	0.297297	0.83163	-0.265986
TGME49_213800 |	12.02	12.24	85.88	51.98	51.98	TGME49_213800 |	organism=Toxoplasma_gondii_ME49 | product=protein phosphatase 2b regulatory subunit, putative | location=TGME49_chrV:1343149-1345796(-) | length=177 | sequence_SO=chromosome | SO=protein_coding	213800 |	6	12.03	12.11	70.62	67.23	67.23	TGME49_213800 |	organism=Toxoplasma_gondii_ME49 | product=protein phosphatase 2b regulatory subunit, putative | location=TGME49_chrV:1343149-1345796(-) | length=177 | sequence_SO=chromosome | SO=protein_coding	213800 |	7	0.534564	0.711214	0.539511	0.717794	0.672977	0.242103	0.501187	0.178649	0.373792	0.51225	-0.965081
TGME49_267050 |	11.98	13.04	57.47	42.53	28.9	TGME49_267050 |	organism=Toxoplasma_gondii_ME49 | product=hydrolase, alpha/beta fold family protein | location=TGME49_chrIX:801864-804492(+) | length=308 | sequence_SO=chromosome | SO=protein_coding	267050 |	7	11.98	12.43	56.49	35.06	25.65	TGME49_267050 |	organism=Toxoplasma_gondii_ME49 | product=hydrolase, alpha/beta fold family protein | location=TGME49_chrIX:801864-804492(+) | length=308 | sequence_SO=chromosome | SO=protein_coding	267050 |	6	0.772681	1.48594	1.0666	2.01372	0.92045	0.816582	1.24738	0.937562	0.3382	1.15761	0.211155
TGME49_218260 |	11.98	12.47	84.56	61.03	39.71	TGME49_218260 |	organism=Toxoplasma_gondii_ME49 | product=histone H3.3 | location=TGME49_chrXII:1637998-1638408(+) | length=136 | sequence_SO=chromosome | SO=protein_coding	218260 |	7	16.84	17.42	84.56	60.29	55.88	TGME49_218260 |	organism=Toxoplasma_gondii_ME49 | product=histone H3.3 | location=TGME49_chrXII:1637998-1638408(+) | length=136 | sequence_SO=chromosome | SO=protein_coding	218260 |	11	1.38038	1.67494	1.40605	1.70608	1.30617	1.1272	1.31826	1.14815	0.144758	1.3834	0.468223
TGME49_213030 |	11.96	12.35	43.34	32.51	28.48	TGME49_213030 |	organism=Toxoplasma_gondii_ME49 | product=hypothetical protein | location=TGME49_chrV:803341-804727(+) | length=323 | sequence_SO=chromosome | SO=protein_coding	213030 |	6	13.58	14.11	54.18	35.91	25.39	TGME49_213030 |	organism=Toxoplasma_gondii_ME49 | product=hypothetical protein | location=TGME49_chrV:803341-804727(+) | length=323 | sequence_SO=chromosome | SO=protein_coding	213030 |	7	0.214783	0.197697	0.235505	0.214783	0.299226	0.255859	0.310456	0.263027	0.15363	0.248917	-2.00626
TGME49_264070 |	11.83	14.1	26.95	8.011	4.345	TGME49_264070 |	organism=Toxoplasma_gondii_ME49 | product=F5/8 type C domain-containing protein | location=TGME49_chrVIIb:207031-212673(+) | length=1473 | sequence_SO=chromosome | SO=protein_coding	264070 |	5	8.67	12.28	22.4	8.826	5.499	TGME49_264070 |	organism=Toxoplasma_gondii_ME49 | product=F5/8 type C domain-containing protein | location=TGME49_chrVIIb:207031-212673(+) | length=1473 | sequence_SO=chromosome | SO=protein_coding	264070 |	6	14.9969	7.44732	11.9124	5.64937	6.42688	6.79204	4.69894	5.10505	0.433196	7.87861	2.97794
TGME49_231910 |	11.8	12.09	51.27	31.85	31.85	TGME49_231910 |	organism=Toxoplasma_gondii_ME49 | product=ATP synthase F1 gamma subunit | location=TGME49_chrVIII:1630628-1635289(+) | length=314 | sequence_SO=chromosome | SO=protein_coding	231910 |	9	15.98	16.58	60.51	39.49	36.62	TGME49_231910 |	organism=Toxoplasma_gondii_ME49 | product=ATP synthase F1 gamma subunit | location=TGME49_chrVIII:1630628-1635289(+) | length=314 | sequence_SO=chromosome | SO=protein_coding	231910 |	9	0.619441	0.794328	0.724436	0.92045	0.244343	0.597035	0.267917	0.685488	0.368595	0.60668	-0.720993
TGME49_235680 |	11.79	14.9	24.41	9.87	4.669	TGME49_235680 |	organism=Toxoplasma_gondii_ME49 | product=peptidase M16 inactive domain-containing protein | location=TGME49_chrX:5042228-5059323(-) | length=1692 | sequence_SO=chromosome | SO=protein_coding	235680 |	7	14.12	18.27	30.67	9.811	6.087	TGME49_235680 |	organism=Toxoplasma_gondii_ME49 | product=peptidase M16 inactive domain-containing protein | location=TGME49_chrX:5042228-5059323(-) | length=1692 | sequence_SO=chromosome | SO=protein_coding	235680 |	8	1.6293	0.862979	2.51189	1.33045	1.69044	1.28233	2.91072	2.42103	0.362834	1.82989	0.871758
TGME49_209100 |	11.76	15.75	40.41	21.87	14.58	TGME49_209100 |	organism=Toxoplasma_gondii_ME49 | product=PUB domain-containing protein | location=TGME49_chrIb:1038288-1046521(-) | length=631 | sequence_SO=chromosome | SO=protein_coding	209100 |	7	13.14	18.37	44.22	20.6	15.85	TGME49_209100 |	organism=Toxoplasma_gondii_ME49 | product=PUB domain-containing protein | location=TGME49_chrIb:1038288-1046521(-) | length=631 | sequence_SO=chromosome | SO=protein_coding	209100 |	8	1.15878	0.928966	1.20226	0.963829	0.92045	0.954993	0.870964	0.895365	0.117215	0.986951	-0.0189498
TGME49_205570 |	11.72	15.14	42.39	22.36	13.51	TGME49_205570 |	organism=Toxoplasma_gondii_ME49 | product=hypothetical protein | location=TGME49_chrVIIa:1302144-1304812(-) | length=644 | sequence_SO=chromosome | SO=protein_coding	205570 |	7	7.66	9	39.13	13.51	10.4	TGME49_205570 |	organism=Toxoplasma_gondii_ME49 | product=hypothetical protein | location=TGME49_chrVIIa:1302144-1304812(-) | length=644 | sequence_SO=chromosome | SO=protein_coding	205570 |	5	1.28233	1.21339	1.39316	1.31826	2.14783	1.97697	2.80543	2.55859	0.318432	1.83699	0.877347
TGME49_204530 |	11.71	12.06	63.24	29.9	23.53	TGME49_204530 |	organism=Toxoplasma_gondii_ME49 | product=microneme protein MIC11 (MIC11) | location=TGME49_chrVIIa:1731514-1732656(-) | length=204 | sequence_SO=chromosome | SO=protein_coding	204530 |	6	8.29	8.45	68.63	27.94	23.04	TGME49_204530 |	organism=Toxoplasma_gondii_ME49 | product=microneme protein MIC11 (MIC11) | location=TGME49_chrVIIa:1731514-1732656(-) | length=204 | sequence_SO=chromosome | SO=protein_coding	204530 |	4	2.29087	1.35519	1.47231	0.946237	1.08643	0.666807	1.57036	0.972747	0.362804	1.29512	0.373084
[truncated: 1,018 more rows]
