# Supplementary material for: Proteomic Differences between Developmental Stages of Toxoplasma gondii Revealed by iTRAQ-Based Quantitative Proteomics
Source: Front Microbiol. 2017 Jun 2;8:985. doi: 10.3389/fmicb.2017.00985 (PMC5454076; doi:10.3389/fmicb.2017.00985)
Supplement: Table S3 — List of identified proteins between cysts and oocysts after filtration (CV ≤ 0.5). [file Table3.XLSX]

## Sheet: Sheet 1
	Replicate1									Replicate 2									Replicate 1				Replicate 2
common accession	Unused	Total	%Cov	%Cov(50)	%Cov(95)	Accession	Name	Species	Peptides(95%)	Unused	Total	%Cov	%Cov(50)	%Cov(95)	Accession	Name	Species	Peptides(95%)	117:115	118:115	117:116	118:116	117:115	118:115	117:116	118:116	Coefficient of variation	Average	Log2 fold change
TGME49_312630 |	131.49	132.52	48.84	37.44	33.27	TGME49_312630 |	organism=Toxoplasma_gondii_ME49 | product=anonymous antigen-1, putative | location=TGME49_chrXI:2840542-2857974(-) | length=2639 | sequence_SO=chromosome | SO=protein_coding	312630 |	71	125.34	128.35	51.53	39.48	32.44	TGME49_312630 |	organism=Toxoplasma_gondii_ME49 | product=anonymous antigen-1, putative | location=TGME49_chrXI:2840542-2857974(-) | length=2639 | sequence_SO=chromosome | SO=protein_coding	312630 |	73	0.903649	0.895365	0.903649	0.92045	0.717794	0.724436	0.751623	0.765597	0.102509	0.82282	-0.281351
TGME49_306060 |	129.34	130.85	50.67	33.46	24.4	TGME49_306060 |	organism=Toxoplasma_gondii_ME49 | product=rhoptry neck protein RON8 (RON8) | location=TGME49_chrIX:5780561-5794847(-) | length=2980 | sequence_SO=chromosome | SO=protein_coding	306060 |	61	117.24	120.13	48.39	29.87	23.96	TGME49_306060 |	organism=Toxoplasma_gondii_ME49 | product=rhoptry neck protein RON8 (RON8) | location=TGME49_chrIX:5780561-5794847(-) | length=2980 | sequence_SO=chromosome | SO=protein_coding	306060 |	54	0.691831	0.648634	0.704693	0.654636	0.619441	0.630957	0.630957	0.619441	0.0466503	0.650074	-0.621324
TGME49_294550 |	116.72	120.06	46.16	20.12	13.19	TGME49_294550 |	organism=Toxoplasma_gondii_ME49 | product=dynein heavy chain | location=TGME49_chrIa:933739-963583(+) | length=4974 | sequence_SO=chromosome | SO=protein_coding	294550 |	55	124.61	127.25	45.5	20.49	15.32	TGME49_294550 |	organism=Toxoplasma_gondii_ME49 | product=dynein heavy chain | location=TGME49_chrIa:933739-963583(+) | length=4974 | sequence_SO=chromosome | SO=protein_coding	294550 |	58	1.04713	0.954993	1.25892	1.1272	0.937562	0.855067	1.27057	1.18032	0.13439	1.07897	0.109656
TGME49_290950 |	110.81	112.95	62.8	43.85	38.01	TGME49_290950 |	organism=Toxoplasma_gondii_ME49 | product=clathrin heavy chain, putative | location=TGME49_chrIX:3962472-3974679(-) | length=1731 | sequence_SO=chromosome | SO=protein_coding	290950 |	56	104.31	107.3	58.52	42.06	36.34	TGME49_290950 |	organism=Toxoplasma_gondii_ME49 | product=clathrin heavy chain, putative | location=TGME49_chrIX:3962472-3974679(-) | length=1731 | sequence_SO=chromosome | SO=protein_coding	290950 |	53	1.43219	1.22462	1.45881	1.22462	1.1272	0.972747	1.24738	1.08643	0.126276	1.22175	0.288947
TGME49_273760 |	103.72	104.75	84.12	69.88	59.2	TGME49_273760 |	organism=Toxoplasma_gondii_ME49 | product=heat shock protein HSP70 (HSP70) | location=TGME49_chrVIII:3289396-3291420(-) | length=674 | sequence_SO=chromosome | SO=protein_coding	273760 |	81	105.26	106.21	79.97	70.62	64.54	TGME49_273760 |	organism=Toxoplasma_gondii_ME49 | product=heat shock protein HSP70 (HSP70) | location=TGME49_chrVIII:3289396-3291420(-) | length=674 | sequence_SO=chromosome | SO=protein_coding	273760 |	92	0.698232	0.597035	0.630957	0.534564	0.691831	0.625173	0.619441	0.559758	0.0863121	0.619624	-0.690535
TGME49_223920 |	97.46	100.08	56.79	34.32	29.37	TGME49_223920 |	organism=Toxoplasma_gondii_ME49 | product=rhoptry neck protein RON3 (RON3) | location=TGME49_chrX:3453595-3464270(+) | length=1958 | sequence_SO=chromosome | SO=protein_coding	223920 |	50	87.15	91.19	60.88	32.07	26.56	TGME49_223920 |	organism=Toxoplasma_gondii_ME49 | product=rhoptry neck protein RON3 (RON3) | location=TGME49_chrX:3453595-3464270(+) | length=1958 | sequence_SO=chromosome | SO=protein_coding	223920 |	45	0.831764	0.809096	0.912011	0.887156	0.895365	0.758578	0.972747	0.816582	0.074605	0.860412	-0.2169
TGME49_224350 |	89.59	91.47	58.84	42	31.78	TGME49_224350 |	organism=Toxoplasma_gondii_ME49 | product=aminopeptidase N, putative | location=TGME49_chrX:3063617-3072800(-) | length=1419 | sequence_SO=chromosome | SO=protein_coding	224350 |	56	79.38	81.34	60.39	40.31	34.81	TGME49_224350 |	organism=Toxoplasma_gondii_ME49 | product=aminopeptidase N, putative | location=TGME49_chrX:3063617-3072800(-) | length=1419 | sequence_SO=chromosome | SO=protein_coding	224350 |	47	0.144544	0.155597	0.144544	0.157036	0.157036	0.127057	0.16293	0.134276	0.0791009	0.147878	-2.75752
TGME49_226960 |	87.91	90.23	51.27	43.1	40.24	TGME49_226960 |	organism=Toxoplasma_gondii_ME49 | product=phosphofructokinase PFKII (PFKII) | location=TGME49_chrX:1186437-1197681(-) | length=1225 | sequence_SO=chromosome | SO=protein_coding	226960 |	55	93.36	95.33	63.92	49.31	39.35	TGME49_226960 |	organism=Toxoplasma_gondii_ME49 | product=phosphofructokinase PFKII (PFKII) | location=TGME49_chrX:1186437-1197681(-) | length=1225 | sequence_SO=chromosome | SO=protein_coding	226960 |	65	3.98107	3.56451	2.96483	2.70396	2.96483	2.33346	3.04789	2.48886	0.16957	3.00618	1.58793
TGME49_249390 |	87.35	89.42	71.39	52.24	37.89	TGME49_249390 |	organism=Toxoplasma_gondii_ME49 | product=glutamate/leucine/phenylalanine/valine dehydrogenase family protein | location=TGME49_chrXII:4509664-4520160(+) | length=1206 | sequence_SO=chromosome | SO=protein_coding	249390 |	44	84.82	87.35	67.74	48.01	39.05	TGME49_249390 |	organism=Toxoplasma_gondii_ME49 | product=glutamate/leucine/phenylalanine/valine dehydrogenase family protein | location=TGME49_chrXII:4509664-4520160(+) | length=1206 | sequence_SO=chromosome | SO=protein_coding	249390 |	46	1.94089	1.77011	1.97697	1.75388	2.85759	2.51189	2.83139	2.58226	0.191737	2.27812	1.18784
TGME49_205470 |	83.63	85.8	74.79	58.72	46.32	TGME49_205470 |	organism=Toxoplasma_gondii_ME49 | product=translation elongation factor 2 family protein, putative | location=TGME49_chrVIIa:1385098-1389126(+) | length=952 | sequence_SO=chromosome | SO=protein_coding	205470 |	70	88.2	89.3	78.26	63.97	54.2	TGME49_205470 |	organism=Toxoplasma_gondii_ME49 | product=translation elongation factor 2 family protein, putative | location=TGME49_chrVIIa:1385098-1389126(+) | length=952 | sequence_SO=chromosome | SO=protein_coding	205470 |	74	1.0666	1.05682	1.07647	1.05682	1.83654	1.70608	1.88799	1.75388	0.258304	1.43015	0.516165
TGME49_294800 |	82.74	83.47	84.82	72.54	66.52	TGME49_294800 |	organism=Toxoplasma_gondii_ME49 | product=elongation factor 1-alpha (EF-1-ALPHA), putative | location=TGME49_chrIa:1148058-1149678(-) | length=448 | sequence_SO=chromosome | SO=protein_coding	294800 |	77	86.71	87.61	92.19	76.12	64.51	TGME49_294800 |	organism=Toxoplasma_gondii_ME49 | product=elongation factor 1-alpha (EF-1-ALPHA), putative | location=TGME49_chrIa:1148058-1149678(-) | length=448 | sequence_SO=chromosome | SO=protein_coding	294800 |	89	4.20727	5.7544	3.13329	4.32514	4.65586	4.44631	2.96483	2.85759	0.230848	4.04309	2.01546
TGME49_311470 |	82.59	84.2	56.23	38.25	34.43	TGME49_311470 |	organism=Toxoplasma_gondii_ME49 | product=rhoptry neck protein RON5 (RON5) | location=TGME49_chrXI:2084486-2104219(-) | length=1702 | sequence_SO=chromosome | SO=protein_coding	311470 |	44	71.77	75.95	53.76	37.02	31.49	TGME49_311470 |	organism=Toxoplasma_gondii_ME49 | product=rhoptry neck protein RON5 (RON5) | location=TGME49_chrXI:2084486-2104219(-) | length=1702 | sequence_SO=chromosome | SO=protein_coding	311470 |	41	1.39316	1.27057	1.08643	0.963829	1.18032	1.14815	1.1272	1.09648	0.104018	1.15827	0.211968
TGME49_226910 |	79.78	81.68	51.97	33.26	25.88	TGME49_226910 |	organism=Toxoplasma_gondii_ME49 | product=Amylo-alpha-1,6-glucosidase | location=TGME49_chrX:1231921-1248472(-) | length=1882 | sequence_SO=chromosome | SO=protein_coding	226910 |	40	78.44	81.71	57.28	34.11	28	TGME49_226910 |	organism=Toxoplasma_gondii_ME49 | product=Amylo-alpha-1,6-glucosidase | location=TGME49_chrX:1231921-1248472(-) | length=1882 | sequence_SO=chromosome | SO=protein_coding	226910 |	41	0.0765597	0.0981748	0.0801678	0.100925	0.0824138	0.122462	0.0879023	0.12942	0.189329	0.0972531	-3.36211
TGME49_235470 |	78	79.59	74.13	49.7	40.79	TGME49_235470 |	organism=Toxoplasma_gondii_ME49 | product=myosin A | location=TGME49_chrX:4884161-4889835(+) | length=831 | sequence_SO=chromosome | SO=protein_coding	235470 |	55	75.87	77.84	72.32	53.19	42.96	TGME49_235470 |	organism=Toxoplasma_gondii_ME49 | product=myosin A | location=TGME49_chrX:4884161-4889835(+) | length=831 | sequence_SO=chromosome | SO=protein_coding	235470 |	50	0.758578	0.698232	0.765597	0.704693	0.77983	0.731139	0.824138	0.77983	0.052255	0.755255	-0.404965
TGME49_244560 |	76.14	79.47	74.5	57.14	48.76	TGME49_244560 |	organism=Toxoplasma_gondii_ME49 | product=heat shock protein 90, putative | location=TGME49_chrVI:3356828-3362144(+) | length=847 | sequence_SO=chromosome | SO=protein_coding	244560 |	50	73.01	77.28	70.48	53.72	44.63	TGME49_244560 |	organism=Toxoplasma_gondii_ME49 | product=heat shock protein 90, putative | location=TGME49_chrVI:3356828-3362144(+) | length=847 | sequence_SO=chromosome | SO=protein_coding	244560 |	49	1.6293	1.33045	1.78649	1.44544	1.69044	1.36773	1.72187	1.40605	0.108269	1.54722	0.629679
TGME49_273090 |	76.09	77.7	77.44	55.24	46.98	TGME49_273090 |	organism=Toxoplasma_gondii_ME49 | product=cell division protein CDC48CY (CDC48CY) | location=TGME49_chrVIII:3664539-3673736(-) | length=811 | sequence_SO=chromosome | SO=protein_coding	273090 |	54	66.14	69.65	72.63	59.43	53.02	TGME49_273090 |	organism=Toxoplasma_gondii_ME49 | product=cell division protein CDC48CY (CDC48CY) | location=TGME49_chrVIII:3664539-3673736(-) | length=811 | sequence_SO=chromosome | SO=protein_coding	273090 |	54	0.660694	0.619441	0.539511	0.519996	0.758578	0.698232	0.855067	0.816582	0.167683	0.683513	-0.54896
TGME49_231480 |	74.28	81.34	42.42	17.62	11.77	TGME49_231480 |	organism=Toxoplasma_gondii_ME49 | product=GCN1, putative | location=TGME49_chrVIII:1456487-1472915(-) | length=3416 | sequence_SO=chromosome | SO=protein_coding	231480 |	34	80.33	88.22	44.06	20.64	14.14	TGME49_231480 |	organism=Toxoplasma_gondii_ME49 | product=GCN1, putative | location=TGME49_chrVIII:1456487-1472915(-) | length=3416 | sequence_SO=chromosome | SO=protein_coding	231480 |	34	1.00925	1.03753	0.862979	0.937562	0.765597	0.92045	0.879022	1.05682	0.0988103	0.933651	-0.0990447
TGME49_310670 |	71.79	73.76	75.25	58.6	45.24	TGME49_310670 |	organism=Toxoplasma_gondii_ME49 | product=glycogen phosphorylase 1, putative | location=TGME49_chrXI:1511130-1516306(+) | length=913 | sequence_SO=chromosome | SO=protein_coding	310670 |	62	69.95	72.85	75.68	60.24	46.11	TGME49_310670 |	organism=Toxoplasma_gondii_ME49 | product=glycogen phosphorylase 1, putative | location=TGME49_chrXI:1511130-1516306(+) | length=913 | sequence_SO=chromosome | SO=protein_coding	310670 |	57	0.0672977	0.0751623	0.0765597	0.0879023	0.049204	0.047863	0.0483059	0.0474242	0.243189	0.0624649	-4.00081
TGME49_201680 |	70.01	72.93	61.08	36.5	32.33	TGME49_201680 |	organism=Toxoplasma_gondii_ME49 | product=eukaryotic initiation factor-3 subunit 10, putative | location=TGME49_chrVIIa:3854159-3862560(+) | length=1033 | sequence_SO=chromosome | SO=protein_coding	201680 |	36	70.87	72.82	62.63	42.5	33.69	TGME49_201680 |	organism=Toxoplasma_gondii_ME49 | product=eukaryotic initiation factor-3 subunit 10, putative | location=TGME49_chrVIIa:3854159-3862560(+) | length=1033 | sequence_SO=chromosome | SO=protein_coding	201680 |	34	1.78649	1.8197	1.77011	1.78649	1.40605	1.22462	1.64437	1.44544	0.129936	1.61041	0.687426
TGME49_289330 |	69.97	73.64	47.37	25.77	18.89	TGME49_289330 |	organism=Toxoplasma_gondii_ME49 | product=ubiquitin carboxyl-terminal hydrolase family 2 protein | location=TGME49_chrIX:3196200-3208299(+) | length=2297 | sequence_SO=chromosome | SO=protein_coding	289330 |	34	74.76	77.89	46.54	25.34	18.98	TGME49_289330 |	organism=Toxoplasma_gondii_ME49 | product=ubiquitin carboxyl-terminal hydrolase family 2 protein | location=TGME49_chrIX:3196200-3208299(+) | length=2297 | sequence_SO=chromosome | SO=protein_coding	289330 |	37	0.220801	0.285759	0.246604	0.30761	0.248886	0.291072	0.242103	0.285759	0.106501	0.266074	-1.9101
TGME49_288360 |	69.62	71.3	85.78	69.38	61.1	TGME49_288360 |	organism=Toxoplasma_gondii_ME49 | product=tryptophanyl-tRNA synthetase (TrpRS2) | location=TGME49_chrIX:2473710-2478137(+) | length=689 | sequence_SO=chromosome | SO=protein_coding	288360 |	64	66.81	68	76.63	66.04	56.02	TGME49_288360 |	organism=Toxoplasma_gondii_ME49 | product=tryptophanyl-tRNA synthetase (TrpRS2) | location=TGME49_chrIX:2473710-2478137(+) | length=689 | sequence_SO=chromosome | SO=protein_coding	288360 |	60	0.648634	0.685488	0.580764	0.597035	0.625173	0.642688	0.580764	0.608135	0.0551549	0.621085	-0.687137
TGME49_228170 |	68.94	73.93	56.81	35.68	27.16	TGME49_228170 |	organism=Toxoplasma_gondii_ME49 | product=inner membrane complex protein IMC2A (IMC2A) | location=TGME49_chrX:520228-525722(-) | length=1491 | sequence_SO=chromosome | SO=protein_coding	228170 |	36	60.17	64.92	53.52	32.26	24.28	TGME49_228170 |	organism=Toxoplasma_gondii_ME49 | product=inner membrane complex protein IMC2A (IMC2A) | location=TGME49_chrX:520228-525722(-) | length=1491 | sequence_SO=chromosome | SO=protein_coding	228170 |	30	0.524808	0.501187	0.549541	0.524808	0.597035	0.570164	0.60256	0.591562	0.0642933	0.557708	-0.842418
TGME49_288380 |	66.57	69.01	74.01	50.71	43.79	TGME49_288380 |	organism=Toxoplasma_gondii_ME49 | product=heat shock protein HSP90 (HSP90) | location=TGME49_chrIX:2483404-2487798(+) | length=708 | sequence_SO=chromosome | SO=protein_coding	288380 |	63	80.76	82.66	76.13	60.59	51.98	TGME49_288380 |	organism=Toxoplasma_gondii_ME49 | product=heat shock protein HSP90 (HSP90) | location=TGME49_chrIX:2483404-2487798(+) | length=708 | sequence_SO=chromosome | SO=protein_coding	288380 |	63	0.737904	0.613762	0.515229	0.42462	0.432514	0.251189	0.380189	0.21677	0.365951	0.446522	-1.1632
TGME49_223390 |	66.18	71.16	41.64	26.05	14.68	TGME49_223390 |	organism=Toxoplasma_gondii_ME49 | product=activating signal cointegrator 1 complex subunit 3 family 1 ASCC3L1, putative | location=TGME49_chrX:3866423-3883318(+) | length=2207 | sequence_SO=chromosome | SO=protein_coding	223390 |	29	67.24	70.96	41.5	23.33	17.99	TGME49_223390 |	organism=Toxoplasma_gondii_ME49 | product=activating signal cointegrator 1 complex subunit 3 family 1 ASCC3L1, putative | location=TGME49_chrX:3866423-3883318(+) | length=2207 | sequence_SO=chromosome | SO=protein_coding	223390 |	32	1.36773	1.31826	1.0666	1.03753	0.972747	1	0.981748	1.01859	0.133457	1.0954	0.131457
TGME49_238050 |	65.39	67	77.9	55.26	40.28	TGME49_238050 |	organism=Toxoplasma_gondii_ME49 | product=nuclease and tudor domain-containing protein (SND1) | location=TGME49_chrVI:31927-40706(+) | length=941 | sequence_SO=chromosome | SO=protein_coding	238050 |	34	61.65	64.14	75.35	53.88	40.7	TGME49_238050 |	organism=Toxoplasma_gondii_ME49 | product=nuclease and tudor domain-containing protein (SND1) | location=TGME49_chrVI:31927-40706(+) | length=941 | sequence_SO=chromosome | SO=protein_coding	238050 |	32	2.05116	1.88799	1.8197	1.65959	1.21339	1.25892	1.25892	1.30617	0.202081	1.55698	0.638752
TGME49_216670 |	65.24	68.47	63.02	45.8	39.21	TGME49_216670 |	organism=Toxoplasma_gondii_ME49 | product=FUSE-binding protein 2 / KH-type splicing regulatory protein (FUBP2) | location=TGME49_chrXI:5969861-5973900(-) | length=941 | sequence_SO=chromosome | SO=protein_coding	216670 |	35	59.07	62.68	66.21	42.3	33.37	TGME49_216670 |	organism=Toxoplasma_gondii_ME49 | product=FUSE-binding protein 2 / KH-type splicing regulatory protein (FUBP2) | location=TGME49_chrXI:5969861-5973900(-) | length=941 | sequence_SO=chromosome | SO=protein_coding	216670 |	32	1.09648	0.972747	1	0.887156	0.981748	0.862979	0.794328	0.666807	0.138892	0.90778	-0.139585
TGME49_313410 |	64.85	67.1	61.78	43.54	36.3	TGME49_313410 |	organism=Toxoplasma_gondii_ME49 | product=proteasome 26S regulatory subunit | location=TGME49_chrXI:3350293-3360813(+) | length=1091 | sequence_SO=chromosome | SO=protein_coding	313410 |	32	53.06	55.76	58.02	37.95	31.07	TGME49_313410 |	organism=Toxoplasma_gondii_ME49 | product=proteasome 26S regulatory subunit | location=TGME49_chrXI:3350293-3360813(+) | length=1091 | sequence_SO=chromosome | SO=protein_coding	313410 |	29	0.895365	0.772681	0.879022	0.765597	0.758578	0.816582	0.765597	0.816582	0.061987	0.80875	-0.306234
TGME49_310150 |	64.56	65.91	63.86	47.11	41.11	TGME49_310150 |	organism=Toxoplasma_gondii_ME49 | product=AMP-binding enzyme domain-containing protein | location=TGME49_chrXI:1092557-1096957(-) | length=866 | sequence_SO=chromosome | SO=protein_coding	310150 |	36	57.66	59.31	64.55	48.15	42.61	TGME49_310150 |	organism=Toxoplasma_gondii_ME49 | product=AMP-binding enzyme domain-containing protein | location=TGME49_chrXI:1092557-1096957(-) | length=866 | sequence_SO=chromosome | SO=protein_coding	310150 |	32	0.224906	0.205116	0.203236	0.183654	0.190546	0.140605	0.192309	0.135519	0.158413	0.184486	-2.43841
TGME49_209030 |	64.48	68.99	90.69	77.93	69.41	TGME49_209030 |	organism=Toxoplasma_gondii_ME49 | product=actin ACT1 (ACT1) | location=TGME49_chrIb:998462-1000024(+) | length=376 | sequence_SO=chromosome | SO=protein_coding	209030 |	73	63.25	66	80.59	78.99	69.15	TGME49_209030 |	organism=Toxoplasma_gondii_ME49 | product=actin ACT1 (ACT1) | location=TGME49_chrIb:998462-1000024(+) | length=376 | sequence_SO=chromosome | SO=protein_coding	209030 |	73	1.00925	0.937562	0.630957	0.60256	1.05682	1.01859	0.60256	0.586138	0.251544	0.805555	-0.311945
TGME49_290670 |	63.86	65.51	68.76	52.11	45.2	TGME49_290670 |	organism=Toxoplasma_gondii_ME49 | product=leucyl aminopeptidase LAP (LAP) | location=TGME49_chrIX:3829311-3834438(+) | length=781 | sequence_SO=chromosome | SO=protein_coding	290670 |	50	60.58	61.85	74.26	50.83	42.13	TGME49_290670 |	organism=Toxoplasma_gondii_ME49 | product=leucyl aminopeptidase LAP (LAP) | location=TGME49_chrIX:3829311-3834438(+) | length=781 | sequence_SO=chromosome | SO=protein_coding	290670 |	50	0.0416869	0.0549541	0.0363078	0.049204	0.0685488	0.0724436	0.0704693	0.0704693	0.232411	0.0580105	-4.10754
TGME49_311720 |	63.04	72.49	85.33	70.06	56.14	TGME49_311720 |	organism=Toxoplasma_gondii_ME49 | product=chaperonin protein BiP | location=TGME49_chrXI:2225378-2228753(-) | length=668 | sequence_SO=chromosome | SO=protein_coding	311720 |	61	82.12	96.59	82.63	69.91	63.92	TGME49_311720 |	organism=Toxoplasma_gondii_ME49 | product=chaperonin protein BiP | location=TGME49_chrXI:2225378-2228753(-) | length=668 | sequence_SO=chromosome | SO=protein_coding	311720 |	94	1	0.847227	1.08643	0.937562	1.0666	0.946237	0.963829	0.855067	0.0847851	0.962868	-0.05459
TGME49_211680 |	62.59	64.44	76.43	64.54	57.32	TGME49_211680 |	organism=Toxoplasma_gondii_ME49 | product=protein disulfide isomerase | location=TGME49_chrIV:1626551-1628375(+) | length=471 | sequence_SO=chromosome | SO=protein_coding	211680 |	52	62.88	63.56	80.25	67.09	55.41	TGME49_211680 |	organism=Toxoplasma_gondii_ME49 | product=protein disulfide isomerase | location=TGME49_chrIV:1626551-1628375(+) | length=471 | sequence_SO=chromosome | SO=protein_coding	211680 |	61	0.356451	0.310456	0.270396	0.237684	0.369828	0.376704	0.275423	0.263027	0.163967	0.307496	-1.70136
TGME49_289690 |	60.92	61.06	73.42	63.8	54.19	TGME49_289690 |	organism=Toxoplasma_gondii_ME49 | product=glyceraldehyde-3-phosphate dehydrogenase GAPDH1 (GAPDH1) | location=TGME49_chrIX:3379273-3381336(-) | length=489 | sequence_SO=chromosome | SO=protein_coding	289690 |	63	64.13	64.23	74.23	61.55	55.21	TGME49_289690 |	organism=Toxoplasma_gondii_ME49 | product=glyceraldehyde-3-phosphate dehydrogenase GAPDH1 (GAPDH1) | location=TGME49_chrIX:3379273-3381336(-) | length=489 | sequence_SO=chromosome | SO=protein_coding	289690 |	66	0.226986	0.328095	0.175388	0.222843	0.260615	0.346737	0.190546	0.237684	0.229637	0.248612	-2.00803
TGME49_236040 |	60.68	61.22	86.37	71.36	66.28	TGME49_236040 |	organism=Toxoplasma_gondii_ME49 | product=fructose-1,6-bisphosphate aldolase | location=TGME49_chrX:5250532-5252570(+) | length=433 | sequence_SO=chromosome | SO=protein_coding	236040 |	46	55.8	56.03	87.07	72.06	64.67	TGME49_236040 |	organism=Toxoplasma_gondii_ME49 | product=fructose-1,6-bisphosphate aldolase | location=TGME49_chrX:5250532-5252570(+) | length=433 | sequence_SO=chromosome | SO=protein_coding	236040 |	41	0.255859	0.229087	0.192309	0.170608	0.177011	0.149969	0.167494	0.141906	0.196913	0.18553	-2.43027
TGME49_263180 |	60.16	69.14	72.02	54.14	49.03	TGME49_263180 |	organism=Toxoplasma_gondii_ME49 | product=myosin D | location=TGME49_chrVIIb:739658-747456(-) | length=822 | sequence_SO=chromosome | SO=protein_coding	263180 |	36	52.97	60.34	66.3	51.95	42.58	TGME49_263180 |	organism=Toxoplasma_gondii_ME49 | product=myosin D | location=TGME49_chrVIIb:739658-747456(-) | length=822 | sequence_SO=chromosome | SO=protein_coding	263180 |	31	0.413047	0.331131	0.440555	0.349945	0.469894	0.398107	0.465586	0.390841	0.116114	0.407388	-1.29552
TGME49_226730 |	59.85	61.48	65.5	41.42	29.57	TGME49_226730 |	organism=Toxoplasma_gondii_ME49 | product=aconitate hydratase ACN/IRP | location=TGME49_chrX:1400984-1408155(-) | length=1055 | sequence_SO=chromosome | SO=protein_coding	226730 |	39	77.34	78.36	65.02	46.26	39.43	TGME49_226730 |	organism=Toxoplasma_gondii_ME49 | product=aconitate hydratase ACN/IRP | location=TGME49_chrX:1400984-1408155(-) | length=1055 | sequence_SO=chromosome | SO=protein_coding	226730 |	51	0.220801	0.205116	0.239883	0.21677	0.17378	0.131826	0.185353	0.140605	0.191293	0.189267	-2.40151
TGME49_290290 |	59.71	62.18	63.1	47.16	38.83	TGME49_290290 |	organism=Toxoplasma_gondii_ME49 | product=ubiquitin-activating enzyme E1 family protein | location=TGME49_chrIX:3681333-3691332(+) | length=1092 | sequence_SO=chromosome | SO=protein_coding	290290 |	35	57.84	58.76	60.99	45.05	38.28	TGME49_290290 |	organism=Toxoplasma_gondii_ME49 | product=ubiquitin-activating enzyme E1 family protein | location=TGME49_chrIX:3681333-3691332(+) | length=1092 | sequence_SO=chromosome | SO=protein_coding	290290 |	33	1.61436	1.49969	1.57036	1.49969	1.34276	1.08643	1.52757	1.21339	0.123195	1.41928	0.505159
TGME49_231970 |	59.11	64.31	33.92	17.26	11.62	TGME49_231970 |	organism=Toxoplasma_gondii_ME49 | product=pre-mRNA processing splicing factor PRP8 (PRP8) | location=TGME49_chrVIII:1682051-1696653(+) | length=2538 | sequence_SO=chromosome | SO=protein_coding	231970 |	28	52.06	57.62	41.84	16.71	10.44	TGME49_231970 |	organism=Toxoplasma_gondii_ME49 | product=pre-mRNA processing splicing factor PRP8 (PRP8) | location=TGME49_chrVIII:1682051-1696653(+) | length=2538 | sequence_SO=chromosome | SO=protein_coding	231970 |	22	2.42103	2.29087	1.59956	1.47231	1.6293	1.2942	1.39316	1.10662	0.264691	1.65088	0.723235
TGME49_278830 |	58.18	60.36	70.84	52.73	38.84	TGME49_278830 |	organism=Toxoplasma_gondii_ME49 | product=glucose-6-phosphate 1-dehydrogenase | location=TGME49_chrXII:5833297-5847457(+) | length=878 | sequence_SO=chromosome | SO=protein_coding	278830 |	34	56.33	58.38	69.82	53.19	43.74	TGME49_278830 |	organism=Toxoplasma_gondii_ME49 | product=glucose-6-phosphate 1-dehydrogenase | location=TGME49_chrXII:5833297-5847457(+) | length=878 | sequence_SO=chromosome | SO=protein_coding	278830 |	34	0.0711213	0.060256	0.0685488	0.0591562	0.110662	0.0870964	0.0887156	0.0724436	0.209601	0.07725	-3.69432
TGME49_257990 |	57.7	60.99	66.77	44.77	34.09	TGME49_257990 |	organism=Toxoplasma_gondii_ME49 | product=heat shock protein 101, putative | location=TGME49_chrVIIb:3670754-3679545(+) | length=927 | sequence_SO=chromosome | SO=protein_coding	257990 |	28	62.34	66.45	69.47	50.05	39.16	TGME49_257990 |	organism=Toxoplasma_gondii_ME49 | product=heat shock protein 101, putative | location=TGME49_chrVIIb:3670754-3679545(+) | length=927 | sequence_SO=chromosome | SO=protein_coding	257990 |	35	0.083946	0.092045	0.114815	0.127057	0.077983	0.114815	0.0794328	0.113763	0.178978	0.100482	-3.31499
TGME49_269885 |	57.29	59.26	45.41	30.52	23.1	TGME49_269885 |	organism=Toxoplasma_gondii_ME49 | product=rhoptry metalloprotease toxolysin TLN1 (TLN1) | location=TGME49_chrVIII:5564529-5572655(+) | length=1645 | sequence_SO=chromosome | SO=protein_coding	269885 |	27	51.73	54.91	47.11	30.21	23.83	TGME49_269885 |	organism=Toxoplasma_gondii_ME49 | product=rhoptry metalloprotease toxolysin TLN1 (TLN1) | location=TGME49_chrVIII:5564529-5572655(+) | length=1645 | sequence_SO=chromosome | SO=protein_coding	269885 |	27	3.56451	3.19154	3.63078	3.40408	2.26987	2.1677	2.48886	2.39883	0.199834	2.88952	1.53083
TGME49_278870 |	56.43	61.15	43.47	21.3	16.9	TGME49_278870 |	organism=Toxoplasma_gondii_ME49 | product=myosin F | location=TGME49_chrXII:5794929-5810468(+) | length=1953 | sequence_SO=chromosome | SO=protein_coding	278870 |	26	49.83	54.62	44.8	21.97	14.13	TGME49_278870 |	organism=Toxoplasma_gondii_ME49 | product=myosin F | location=TGME49_chrXII:5794929-5810468(+) | length=1953 | sequence_SO=chromosome | SO=protein_coding	278870 |	23	1.38038	1.25892	1.33045	1.20226	1.8197	2.05116	1.36773	1.5417	0.185543	1.49404	0.579219
TGME49_275650 |	56.19	56.85	72.52	50.29	41.73	TGME49_275650 |	organism=Toxoplasma_gondii_ME49 | product=hypothetical protein | location=TGME49_chrIII:301101-303734(+) | length=877 | sequence_SO=chromosome | SO=protein_coding	275650 |	30	49.46	51.03	68.53	45.84	36.49	TGME49_275650 |	organism=Toxoplasma_gondii_ME49 | product=hypothetical protein | location=TGME49_chrIII:301101-303734(+) | length=877 | sequence_SO=chromosome | SO=protein_coding	275650 |	27	0.192309	0.270396	0.169044	0.233346	0.180302	0.222843	0.177011	0.203236	0.155747	0.206061	-2.27886
TGME49_300100 |	56.16	59.97	47.8	28.74	23.33	TGME49_300100 |	organism=Toxoplasma_gondii_ME49 | product=rhoptry neck protein RON2 (RON2) | location=TGME49_chrXII:214954-225453(-) | length=1479 | sequence_SO=chromosome | SO=protein_coding	300100 |	30	47.72	51.66	44.08	27.11	18.86	TGME49_300100 |	organism=Toxoplasma_gondii_ME49 | product=rhoptry neck protein RON2 (RON2) | location=TGME49_chrXII:214954-225453(-) | length=1479 | sequence_SO=chromosome | SO=protein_coding	300100 |	23	0.77983	0.903649	0.847227	0.990832	0.862979	0.92045	0.963829	1.02802	0.0836489	0.912101	-0.132734
TGME49_219310 |	55.29	56.05	68.22	51.71	43.52	TGME49_219310 |	organism=Toxoplasma_gondii_ME49 | product=DnaK family protein | location=TGME49_chrXII:977608-984396(+) | length=818 | sequence_SO=chromosome | SO=protein_coding	219310 |	37	60.26	61.11	71.76	63.33	47.31	TGME49_219310 |	organism=Toxoplasma_gondii_ME49 | product=DnaK family protein | location=TGME49_chrXII:977608-984396(+) | length=818 | sequence_SO=chromosome | SO=protein_coding	219310 |	41	0.469894	0.608135	0.409261	0.529663	0.409261	0.549541	0.409261	0.539511	0.14679	0.490566	-1.02748
TGME49_215260 |	54.65	59.13	36.02	21.9	17.89	TGME49_215260 |	organism=Toxoplasma_gondii_ME49 | product=carbamoylphosphate synthetase | location=TGME49_chrX:6844868-6868954(-) | length=1699 | sequence_SO=chromosome | SO=protein_coding	215260 |	27	50.54	54.23	43.61	20.95	18.66	TGME49_215260 |	organism=Toxoplasma_gondii_ME49 | product=carbamoylphosphate synthetase | location=TGME49_chrX:6844868-6868954(-) | length=1699 | sequence_SO=chromosome | SO=protein_coding	215260 |	25	0.554626	0.524808	0.636796	0.613762	0.751623	0.554626	0.717794	0.559758	0.126347	0.614224	-0.703163
TGME49_294350 |	54.58	61.08	42.65	16.89	13.76	TGME49_294350 |	organism=Toxoplasma_gondii_ME49 | product=DEAD/DEAH box helicase domain-containing protein | location=TGME49_chrIa:816367-839422(-) | length=2434 | sequence_SO=chromosome | SO=protein_coding	294350 |	27	61.54	66.55	46.01	18.24	15.16	TGME49_294350 |	organism=Toxoplasma_gondii_ME49 | product=DEAD/DEAH box helicase domain-containing protein | location=TGME49_chrIa:816367-839422(-) | length=2434 | sequence_SO=chromosome | SO=protein_coding	294350 |	31	0.92045	0.801678	0.731139	0.642688	0.691831	0.772681	0.642688	0.717794	0.116293	0.740119	-0.434172
TGME49_230420 |	53.63	55.86	52.33	41.63	31.75	TGME49_230420 |	organism=Toxoplasma_gondii_ME49 | product=sarco/endoplasmic reticulum Ca2+-ATPase | location=TGME49_chrVIII:763904-776922(+) | length=1093 | sequence_SO=chromosome | SO=protein_coding	230420 |	31	57.33	59.66	47.48	38.52	34.49	TGME49_230420 |	organism=Toxoplasma_gondii_ME49 | product=sarco/endoplasmic reticulum Ca2+-ATPase | location=TGME49_chrVIII:763904-776922(+) | length=1093 | sequence_SO=chromosome | SO=protein_coding	230420 |	34	0.816582	0.824138	0.744732	0.751623	0.666807	0.809096	0.711214	0.903649	0.0896858	0.77848	-0.361268
TGME49_247550 |	53.55	55.71	82.26	64.35	61.91	TGME49_247550 |	organism=Toxoplasma_gondii_ME49 | product=heat shock protein HSP60 (HSP60) | location=TGME49_chrXII:3411121-3415093(-) | length=575 | sequence_SO=chromosome | SO=protein_coding	247550 |	44	51.4	54.87	79.83	64.87	58.26	TGME49_247550 |	organism=Toxoplasma_gondii_ME49 | product=heat shock protein HSP60 (HSP60) | location=TGME49_chrXII:3411121-3415093(-) | length=575 | sequence_SO=chromosome | SO=protein_coding	247550 |	42	1.18032	1.02802	0.879022	0.77983	0.83946	0.717794	0.903649	0.77983	0.159224	0.88849	-0.170572
TGME49_318230 |	52.28	52.99	90.89	80.58	64.75	TGME49_318230 |	organism=Toxoplasma_gondii_ME49 | product=phosphoglycerate kinase PGKI (PGKI) | location=TGME49_chrIV:1472986-1475939(+) | length=417 | sequence_SO=chromosome | SO=protein_coding	318230 |	43	47.15	48.11	94.96	77.22	65.71	TGME49_318230 |	organism=Toxoplasma_gondii_ME49 | product=phosphoglycerate kinase PGKI (PGKI) | location=TGME49_chrIV:1472986-1475939(+) | length=417 | sequence_SO=chromosome | SO=protein_coding	318230 |	40	0.144544	0.114815	0.131826	0.101859	0.128233	0.148594	0.113763	0.131826	0.117445	0.126932	-2.97787
TGME49_256760 |	51.89	52.6	88.14	79.1	68.36	TGME49_256760 |	organism=Toxoplasma_gondii_ME49 | product=pyruvate kinase PyK1 (PYKI) | location=TGME49_chrVIIb:4480902-4484463(-) | length=531 | sequence_SO=chromosome | SO=protein_coding	256760 |	47	49	50.42	86.25	77.21	65.16	TGME49_256760 |	organism=Toxoplasma_gondii_ME49 | product=pyruvate kinase PyK1 (PYKI) | location=TGME49_chrVIIb:4480902-4484463(-) | length=531 | sequence_SO=chromosome | SO=protein_coding	256760 |	49	0.187068	0.16293	0.199526	0.17378	0.229087	0.18197	0.239883	0.190546	0.126855	0.195599	-2.35403
TGME49_217680 |	51.3	54.59	41.54	22.38	15.58	TGME49_217680 |	organism=Toxoplasma_gondii_ME49 | product=hypothetical protein | location=TGME49_chrXII:1990538-2002447(-) | length=2234 | sequence_SO=chromosome | SO=protein_coding	217680 |	22	38.83	40.94	41.36	18.71	12.18	TGME49_217680 |	organism=Toxoplasma_gondii_ME49 | product=hypothetical protein | location=TGME49_chrXII:1990538-2002447(-) | length=2234 | sequence_SO=chromosome | SO=protein_coding	217680 |	18	2.31206	2.24905	2.44343	2.33346	2.22844	2.05116	2.44343	2.24905	0.0520721	2.28876	1.19457
TGME49_282230 |	51.2	52.06	63.88	52.21	45.74	TGME49_282230 |	organism=Toxoplasma_gondii_ME49 | product=sulfate adenylyltransferase/adenylylsulfate kinase | location=TGME49_chrVIIa:4468208-4472562(+) | length=634 | sequence_SO=chromosome | SO=protein_coding	282230 |	35	47.21	48.45	67.67	52.37	45.9	TGME49_282230 |	organism=Toxoplasma_gondii_ME49 | product=sulfate adenylyltransferase/adenylylsulfate kinase | location=TGME49_chrVIIa:4468208-4472562(+) | length=634 | sequence_SO=chromosome | SO=protein_coding	282230 |	33	0.0390841	0.0744732	0.0353183	0.0679204	0.0529663	0.118032	0.0505825	0.104713	0.414242	0.0678862	-3.88074
TGME49_268850 |	50.69	51.81	86.11	70.11	57.26	TGME49_268850 |	organism=Toxoplasma_gondii_ME49 | product=enolase 2 | location=TGME49_chrVIII:6250570-6252648(-) | length=475 | sequence_SO=chromosome | SO=protein_coding	268850 |	46	59.16	61.56	83.37	72.63	64	TGME49_268850 |	organism=Toxoplasma_gondii_ME49 | product=enolase 2 | location=TGME49_chrVIII:6250570-6252648(-) | length=475 | sequence_SO=chromosome | SO=protein_coding	268850 |	55	0.340408	0.359749	0.275423	0.285759	0.272898	0.353183	0.242103	0.296483	0.132174	0.303251	-1.72142
TGME49_230960 |	49.77	53.1	45.82	30.49	22.3	TGME49_230960 |	organism=Toxoplasma_gondii_ME49 | product=splicing factor 3b, subunit 3, putative | location=TGME49_chrVIII:1137557-1148655(-) | length=1233 | sequence_SO=chromosome | SO=protein_coding	230960 |	23	36.06	38.06	45.42	22.22	19.3	TGME49_230960 |	organism=Toxoplasma_gondii_ME49 | product=splicing factor 3b, subunit 3, putative | location=TGME49_chrVIII:1137557-1148655(-) | length=1233 | sequence_SO=chromosome | SO=protein_coding	230960 |	17	1.35519	1.2942	1.57036	1.48594	1.45881	1.45881	1.87068	1.83654	0.127483	1.54132	0.624163
TGME49_223840 |	49.43	51.81	51.91	34.58	23.73	TGME49_223840 |	organism=Toxoplasma_gondii_ME49 | product=ATP-citrate lyase, putative | location=TGME49_chrX:3540455-3544744(-) | length=1281 | sequence_SO=chromosome | SO=protein_coding	223840 |	27	58.61	59.89	58.86	35.6	29.12	TGME49_223840 |	organism=Toxoplasma_gondii_ME49 | product=ATP-citrate lyase, putative | location=TGME49_chrX:3540455-3544744(-) | length=1281 | sequence_SO=chromosome | SO=protein_coding	223840 |	35	0.125893	0.205116	0.120226	0.194089	0.0928966	0.0928966	0.0704693	0.0751623	0.395634	0.122094	-3.03394
TGME49_226830 |	49.11	51.47	63.01	38.17	30.49	TGME49_226830 |	organism=Toxoplasma_gondii_ME49 | product=DnaK family protein | location=TGME49_chrX:1311834-1315968(-) | length=938 | sequence_SO=chromosome | SO=protein_coding	226830 |	30	52.48	54.11	62.58	36.99	29.64	TGME49_226830 |	organism=Toxoplasma_gondii_ME49 | product=DnaK family protein | location=TGME49_chrX:1311834-1315968(-) | length=938 | sequence_SO=chromosome | SO=protein_coding	226830 |	29	0.83946	0.751623	0.862979	0.77983	0.794328	0.636796	0.928966	0.751623	0.103137	0.793201	-0.334242
TGME49_261950 |	47.63	48.57	86.25	72.14	62.86	TGME49_261950 |	organism=Toxoplasma_gondii_ME49 | product=ATP synthase beta subunit ATP-B (ATPB) | location=TGME49_chrVIIb:1481297-1484394(-) | length=560 | sequence_SO=chromosome | SO=protein_coding	261950 |	43	42.77	43.97	84.82	74.82	62.5	TGME49_261950 |	organism=Toxoplasma_gondii_ME49 | product=ATP synthase beta subunit ATP-B (ATPB) | location=TGME49_chrVIIb:1481297-1484394(-) | length=560 | sequence_SO=chromosome | SO=protein_coding	261950 |	39	3.43558	2.1677	2.67917	1.70608	2.83139	3.19154	3.13329	3.69828	0.216694	2.85538	1.51368
TGME49_305340 |	47.06	50	41.23	21.56	15.03	TGME49_305340 |	organism=Toxoplasma_gondii_ME49 | product=corepressor complex CRC230 (CRC230) | location=TGME49_chrIX:5376196-5389817(+) | length=1916 | sequence_SO=chromosome | SO=protein_coding	305340 |	21	40.22	44.31	35.59	16.96	13.57	TGME49_305340 |	organism=Toxoplasma_gondii_ME49 | product=corepressor complex CRC230 (CRC230) | location=TGME49_chrIX:5376196-5389817(+) | length=1916 | sequence_SO=chromosome | SO=protein_coding	305340 |	20	1.59956	1.65959	1.43219	1.51356	1.27057	1.39316	1.35519	1.48594	0.0818588	1.46372	0.549638
TGME49_214260 |	46.74	51.26	50.73	22.62	17.38	TGME49_214260 |	organism=Toxoplasma_gondii_ME49 | product=alpha-glucan water dikinase 1, putative | location=TGME49_chrX:6179625-6194159(+) | length=1715 | sequence_SO=chromosome | SO=protein_coding	214260 |	21	45.69	50.6	49.33	20.87	14.69	TGME49_214260 |	organism=Toxoplasma_gondii_ME49 | product=alpha-glucan water dikinase 1, putative | location=TGME49_chrX:6179625-6194159(+) | length=1715 | sequence_SO=chromosome | SO=protein_coding	214260 |	20	0.1	0.0794328	0.1	0.0809096	0.194089	0.123595	0.190546	0.119124	0.343131	0.123462	-3.01786
TGME49_219540 |	46.6	49.39	50.7	32.42	22.19	TGME49_219540 |	organism=Toxoplasma_gondii_ME49 | product=cytosolic tRNA-Ala synthetase | location=TGME49_chrXII:862344-876041(-) | length=1280 | sequence_SO=chromosome | SO=protein_coding	219540 |	23	50.45	53.35	48.05	30.23	21.33	TGME49_219540 |	organism=Toxoplasma_gondii_ME49 | product=cytosolic tRNA-Ala synthetase | location=TGME49_chrXII:862344-876041(-) | length=1280 | sequence_SO=chromosome | SO=protein_coding	219540 |	22	8.01678	7.72681	4.87529	4.48745	6.13762	5.91562	5.91562	5.59758	0.190447	6.08409	2.60504
TGME49_219850 |	46.52	48.98	62.53	41.69	33.49	TGME49_219850 |	organism=Toxoplasma_gondii_ME49 | product=prolyl-tRNA synthetase (ProRS) | location=TGME49_chrXII:592887-601806(-) | length=830 | sequence_SO=chromosome | SO=protein_coding	219850 |	26	47.6	48.78	62.77	43.61	32.77	TGME49_219850 |	organism=Toxoplasma_gondii_ME49 | product=prolyl-tRNA synthetase (ProRS) | location=TGME49_chrXII:592887-601806(-) | length=830 | sequence_SO=chromosome | SO=protein_coding	219850 |	25	2.24905	2.01372	2.29087	2.03236	2.29087	1.92309	2.58226	2.12814	0.0897442	2.1888	1.13014
TGME49_289300 |	45.91	47.83	46.31	32.07	30.74	TGME49_289300 |	organism=Toxoplasma_gondii_ME49 | product=methionyl-tRNA synthetase | location=TGME49_chrIX:3158174-3162976(+) | length=976 | sequence_SO=chromosome | SO=protein_coding	289300 |	24	34.64	36.95	45.9	23.46	21.31	TGME49_289300 |	organism=Toxoplasma_gondii_ME49 | product=methionyl-tRNA synthetase | location=TGME49_chrIX:3158174-3162976(+) | length=976 | sequence_SO=chromosome | SO=protein_coding	289300 |	20	2.99226	2.91072	2.37684	2.22844	1.69044	1.64437	1.5417	1.48594	0.270853	2.10884	1.07645
TGME49_239820 |	44.66	46.46	71.03	57.95	44.37	TGME49_239820 |	organism=Toxoplasma_gondii_ME49 | product=D-3-phosphoglycerate dehydrogenase | location=TGME49_chrVI:939130-947919(-) | length=604 | sequence_SO=chromosome | SO=protein_coding	239820 |	29	42.46	45.28	76.16	66.06	54.3	TGME49_239820 |	organism=Toxoplasma_gondii_ME49 | product=D-3-phosphoglycerate dehydrogenase | location=TGME49_chrVI:939130-947919(-) | length=604 | sequence_SO=chromosome | SO=protein_coding	239820 |	35	0.937562	0.816582	0.92045	0.809096	0.895365	0.737904	1.0666	0.879022	0.105336	0.882822	-0.179805
TGME49_300260 |	44.56	46.76	52.73	34.48	26.78	TGME49_300260 |	organism=Toxoplasma_gondii_ME49 | product=threonyl-tRNA synthetase family protein | location=TGME49_chrXII:122563-127091(+) | length=844 | sequence_SO=chromosome | SO=protein_coding	300260 |	21	44.43	46.65	58.06	35.43	28.91	TGME49_300260 |	organism=Toxoplasma_gondii_ME49 | product=threonyl-tRNA synthetase family protein | location=TGME49_chrXII:122563-127091(+) | length=844 | sequence_SO=chromosome | SO=protein_coding	300260 |	23	1.5417	1.38038	1.67494	1.49969	1.64437	1.55597	1.72187	1.61436	0.0644239	1.57916	0.659157
TGME49_278660 |	44.35	46.26	52.09	31.09	22.27	TGME49_278660 |	organism=Toxoplasma_gondii_ME49 | product=P-type ATPase4, putative | location=TGME49_chrXII:5948867-5961962(+) | length=1338 | sequence_SO=chromosome | SO=protein_coding	278660 |	21	49.15	51.08	45.67	31.46	23.62	TGME49_278660 |	organism=Toxoplasma_gondii_ME49 | product=P-type ATPase4, putative | location=TGME49_chrXII:5948867-5961962(+) | length=1338 | sequence_SO=chromosome | SO=protein_coding	278660 |	24	0.394457	0.316228	0.37325	0.299226	0.440555	0.448745	0.387258	0.390841	0.129125	0.38132	-1.39093
TGME49_221470 |	44.32	45.1	65.76	54.53	49.46	TGME49_221470 |	organism=Toxoplasma_gondii_ME49 | product=hypothetical protein | location=TGME49_chrII:375726-384556(+) | length=552 | sequence_SO=chromosome | SO=protein_coding	221470 |	28	41.8	42.61	81.34	52.54	49.64	TGME49_221470 |	organism=Toxoplasma_gondii_ME49 | product=hypothetical protein | location=TGME49_chrII:375726-384556(+) | length=552 | sequence_SO=chromosome | SO=protein_coding	221470 |	29	0.363078	0.346737	0.390841	0.366438	0.469894	0.325087	0.428549	0.30761	0.133977	0.374779	-1.41589
TGME49_309120 |	44.31	46.7	74.33	52.01	45.98	TGME49_309120 |	organism=Toxoplasma_gondii_ME49 | product=ribosomal protein RPL4 (RPL4) | location=TGME49_chrXI:514541-515887(-) | length=448 | sequence_SO=chromosome | SO=protein_coding	309120 |	26	37.77	39.99	73.66	49.55	40.18	TGME49_309120 |	organism=Toxoplasma_gondii_ME49 | product=ribosomal protein RPL4 (RPL4) | location=TGME49_chrXI:514541-515887(-) | length=448 | sequence_SO=chromosome | SO=protein_coding	309120 |	25	1.78649	1.8197	2.12814	2.1677	1.48594	1.55597	1.70608	1.80302	0.125326	1.80663	0.8533
TGME49_253290 |	43.51	45.55	46.29	29.57	21.7	TGME49_253290 |	organism=Toxoplasma_gondii_ME49 | product=valyl-tRNA synthetase | location=TGME49_chrIII:826641-839041(+) | length=1106 | sequence_SO=chromosome | SO=protein_coding	253290 |	21	33.26	35.91	51.27	27.4	17.45	TGME49_253290 |	organism=Toxoplasma_gondii_ME49 | product=valyl-tRNA synthetase | location=TGME49_chrIII:826641-839041(+) | length=1106 | sequence_SO=chromosome | SO=protein_coding	253290 |	16	2.01372	1.94089	2.1677	2.03236	1.72187	1.49969	1.72187	1.5417	0.124709	1.82997	0.871823
TGME49_221320 |	42.79	48.16	35.45	14.13	8.461	TGME49_221320 |	organism=Toxoplasma_gondii_ME49 | product=acetyl-CoA carboxylase ACC1 (ACC1) | location=TGME49_chrII:235063-251124(-) | length=2612 | sequence_SO=chromosome | SO=protein_coding	221320 |	16	40.96	46.78	42.38	13.32	7.925	TGME49_221320 |	organism=Toxoplasma_gondii_ME49 | product=acetyl-CoA carboxylase ACC1 (ACC1) | location=TGME49_chrII:235063-251124(-) | length=2612 | sequence_SO=chromosome | SO=protein_coding	221320 |	16	2.83139	2.39883	2.65461	2.42103	1.64437	1.64437	1.36773	1.36773	0.27358	2.04126	1.02946
TGME49_208370 |	42.69	47.37	54.8	30.87	22.06	TGME49_208370 |	organism=Toxoplasma_gondii_ME49 | product=myosin heavy chain, putative | location=TGME49_chrIb:636374-641145(+) | length=1124 | sequence_SO=chromosome | SO=protein_coding	208370 |	22	38.63	41.63	50.8	29.8	19.04	TGME49_208370 |	organism=Toxoplasma_gondii_ME49 | product=myosin heavy chain, putative | location=TGME49_chrIb:636374-641145(+) | length=1124 | sequence_SO=chromosome | SO=protein_coding	208370 |	16	0.428549	0.469894	0.416869	0.457088	0.325087	0.343558	0.313329	0.337287	0.153137	0.386458	-1.37162
TGME49_248810 |	42.46	42.96	72.03	54.33	43.46	TGME49_248810 |	organism=Toxoplasma_gondii_ME49 | product=nuclear factor NF7 | location=TGME49_chrXII:4184814-4190953(+) | length=497 | sequence_SO=chromosome | SO=protein_coding	248810 |	30	40.91	41.96	72.23	62.17	49.5	TGME49_248810 |	organism=Toxoplasma_gondii_ME49 | product=nuclear factor NF7 | location=TGME49_chrXII:4184814-4190953(+) | length=497 | sequence_SO=chromosome | SO=protein_coding	248810 |	26	0.190546	0.222843	0.192309	0.205116	0.265461	0.233346	0.218776	0.190546	0.113608	0.214868	-2.21848
TGME49_251780 |	42.03	44.76	68.54	46.29	39.01	TGME49_251780 |	organism=Toxoplasma_gondii_ME49 | product=heat shock protein | location=TGME49_chrXII:5582774-5587740(-) | length=728 | sequence_SO=chromosome | SO=protein_coding	251780 |	34	45.07	50.68	75.41	53.85	45.6	TGME49_251780 |	organism=Toxoplasma_gondii_ME49 | product=heat shock protein | location=TGME49_chrXII:5582774-5587740(-) | length=728 | sequence_SO=chromosome | SO=protein_coding	251780 |	39	1.22462	0.83946	1.08643	0.737904	0.824138	0.704693	0.751623	0.654636	0.21874	0.852937	-0.229489
TGME49_232350 |	41.98	42.99	97.87	88.75	73.25	TGME49_232350 |	organism=Toxoplasma_gondii_ME49 | product=lactate dehydrogenase LDH1 (LDH1) | location=TGME49_chrVIII:2028207-2029734(+) | length=329 | sequence_SO=chromosome | SO=protein_coding	232350 |	48	50.18	50.72	96.35	87.23	71.43	TGME49_232350 |	organism=Toxoplasma_gondii_ME49 | product=lactate dehydrogenase LDH1 (LDH1) | location=TGME49_chrVIII:2028207-2029734(+) | length=329 | sequence_SO=chromosome | SO=protein_coding	232350 |	52	0.235505	0.237684	0.195884	0.192309	0.143219	0.195884	0.119124	0.151356	0.217746	0.183871	-2.44324
TGME49_240650 |	41.46	43.11	45.62	24.62	18.92	TGME49_240650 |	organism=Toxoplasma_gondii_ME49 | product=coatomer protein complex, subunit alpha, putative | location=TGME49_chrVI:1357243-1373545(-) | length=1300 | sequence_SO=chromosome | SO=protein_coding	240650 |	20	50.37	53.43	51.46	30.69	26	TGME49_240650 |	organism=Toxoplasma_gondii_ME49 | product=coatomer protein complex, subunit alpha, putative | location=TGME49_chrVI:1357243-1373545(-) | length=1300 | sequence_SO=chromosome | SO=protein_coding	240650 |	27	0.534564	0.510505	0.630957	0.625173	0.57544	0.60256	0.731139	0.751623	0.129234	0.620245	-0.68909
TGME49_227948 |	40.79	44.19	49.77	29.94	15.54	TGME49_227948 |	organism=Toxoplasma_gondii_ME49 | product=peptidase M16 inactive domain-containing protein | location=TGME49_chrX:716364-726488(+) | length=1306 | sequence_SO=chromosome | SO=protein_coding	227948 |	17	39.55	43.83	48.93	23.66	18.15	TGME49_227948 |	organism=Toxoplasma_gondii_ME49 | product=peptidase M16 inactive domain-containing protein | location=TGME49_chrX:716364-726488(+) | length=1306 | sequence_SO=chromosome | SO=protein_coding	227948 |	18	5.10505	5.49541	7.7983	8.47227	7.04693	6.13762	6.79204	5.97035	0.162807	6.60225	2.72296
TGME49_229360 |	40.74	43.08	69.27	43.45	40	TGME49_229360 |	organism=Toxoplasma_gondii_ME49 | product=transaldolase | location=TGME49_chrVIII:199436-203613(-) | length=550 | sequence_SO=chromosome | SO=protein_coding	229360 |	23	38.29	41.21	63.45	42.18	36.55	TGME49_229360 |	organism=Toxoplasma_gondii_ME49 | product=transaldolase | location=TGME49_chrVIII:199436-203613(-) | length=550 | sequence_SO=chromosome | SO=protein_coding	229360 |	26	0.432514	0.349945	0.474242	0.394457	0.505825	0.409261	0.496592	0.405508	0.117469	0.433543	-1.20575
TGME49_206510 |	40.61	44.69	34.49	17.61	11.24	TGME49_206510 |	organism=Toxoplasma_gondii_ME49 | product=toxolysin TLN4 (TLN4) | location=TGME49_chrVIIa:903405-917753(+) | length=2340 | sequence_SO=chromosome | SO=protein_coding	206510 |	19	33.04	37.51	33.46	12.86	10.38	TGME49_206510 |	organism=Toxoplasma_gondii_ME49 | product=toxolysin TLN4 (TLN4) | location=TGME49_chrVIIa:903405-917753(+) | length=2340 | sequence_SO=chromosome | SO=protein_coding	206510 |	19	0.0636796	0.092045	0.0654636	0.0946237	0.0704693	0.0737904	0.0679204	0.0737904	0.146224	0.0752228	-3.73269
TGME49_256990 |	40.33	43.96	65.24	39.3	31	TGME49_256990 |	organism=Toxoplasma_gondii_ME49 | product=glycyl-tRNA synthetase | location=TGME49_chrVIIb:4294413-4297718(+) | length=771 | sequence_SO=chromosome | SO=protein_coding	256990 |	20	34.6	37.34	67.57	36.45	25.68	TGME49_256990 |	organism=Toxoplasma_gondii_ME49 | product=glycyl-tRNA synthetase | location=TGME49_chrVIIb:4294413-4297718(+) | length=771 | sequence_SO=chromosome | SO=protein_coding	256990 |	18	1.90546	1.48594	1.83654	1.43219	1.59956	1.57036	1.75388	1.75388	0.09543	1.66723	0.737449
TGME49_316400 |	40.23	40.95	78.37	65.56	53.86	TGME49_316400 |	organism=Toxoplasma_gondii_ME49 | product=alpha tubulin TUBA1 (TUBA1) | location=TGME49_chrXI:5274572-5276593(+) | length=453 | sequence_SO=chromosome | SO=protein_coding	316400 |	56	44.51	44.75	83.44	71.08	64.9	TGME49_316400 |	organism=Toxoplasma_gondii_ME49 | product=alpha tubulin TUBA1 (TUBA1) | location=TGME49_chrXI:5274572-5276593(+) | length=453 | sequence_SO=chromosome | SO=protein_coding	316400 |	55	0.510505	0.801678	0.469894	0.737904	0.630957	0.539511	0.717794	0.597035	0.176777	0.62566	-0.676549
TGME49_229180 |	40.08	42.4	51.86	23.18	19.71	TGME49_229180 |	organism=Toxoplasma_gondii_ME49 | product=HEAT repeat-containing protein | location=TGME49_chrVIII:73928-83761(-) | length=1238 | sequence_SO=chromosome | SO=protein_coding	229180 |	19	42	44	55.33	31.02	23.42	TGME49_229180 |	organism=Toxoplasma_gondii_ME49 | product=HEAT repeat-containing protein | location=TGME49_chrVIII:73928-83761(-) | length=1238 | sequence_SO=chromosome | SO=protein_coding	229180 |	23	0.642688	0.461318	0.591562	0.47863	0.660694	0.591562	0.613762	0.549541	0.118252	0.573719	-0.801583
TGME49_217460 |	39.76	42.6	58.6	40.47	33.14	TGME49_217460 |	organism=Toxoplasma_gondii_ME49 | product=glutaminyl-tRNA synthetase (GlnRS) | location=TGME49_chrXII:1848488-1855912(-) | length=860 | sequence_SO=chromosome | SO=protein_coding	217460 |	19	41.57	44.75	60.35	41.63	36.05	TGME49_217460 |	organism=Toxoplasma_gondii_ME49 | product=glutaminyl-tRNA synthetase (GlnRS) | location=TGME49_chrXII:1848488-1855912(-) | length=860 | sequence_SO=chromosome | SO=protein_coding	217460 |	20	2.80543	2.58226	3.0761	2.85759	5.39511	4.96592	4.57088	4.13048	0.271265	3.79797	1.92523
TGME49_221620 |	39.72	41.05	73.72	59.02	57.68	TGME49_221620 |	organism=Toxoplasma_gondii_ME49 | product=beta-tubulin, putative | location=TGME49_chrII:489181-491518(-) | length=449 | sequence_SO=chromosome | SO=protein_coding	221620 |	43	39.62	41.08	71.94	61.69	57.91	TGME49_221620 |	organism=Toxoplasma_gondii_ME49 | product=beta-tubulin, putative | location=TGME49_chrII:489181-491518(-) | length=449 | sequence_SO=chromosome | SO=protein_coding	221620 |	46	0.672977	0.608135	1.00925	0.895365	0.505825	0.809096	0.505825	0.801678	0.236174	0.726019	-0.461921
TGME49_266990 |	39.35	44.24	57.48	27.56	23.66	TGME49_266990 |	organism=Toxoplasma_gondii_ME49 | product=beta-COP | location=TGME49_chrIX:851634-862137(+) | length=1103 | sequence_SO=chromosome | SO=protein_coding	266990 |	21	34.43	41.22	50.86	25.48	20.04	TGME49_266990 |	organism=Toxoplasma_gondii_ME49 | product=beta-COP | location=TGME49_chrIX:851634-862137(+) | length=1103 | sequence_SO=chromosome | SO=protein_coding	266990 |	18	0.642688	0.691831	0.591562	0.636796	0.787046	0.679204	0.772681	0.672977	0.091207	0.684348	-0.547198
TGME49_286580 |	39.35	40.74	56.44	33.93	27.02	TGME49_286580 |	organism=Toxoplasma_gondii_ME49 | product=hypothetical protein | location=TGME49_chrV:1775544-1778411(-) | length=955 | sequence_SO=chromosome | SO=protein_coding	286580 |	21	39.08	40.02	49.74	31.41	24.19	TGME49_286580 |	organism=Toxoplasma_gondii_ME49 | product=hypothetical protein | location=TGME49_chrV:1775544-1778411(-) | length=955 | sequence_SO=chromosome | SO=protein_coding	286580 |	25	0.436516	0.398107	0.515229	0.465586	0.461318	0.510505	0.49204	0.549541	0.094287	0.478605	-1.06309
TGME49_216880 |	38.94	39.79	85.05	84.42	78.5	TGME49_216880 |	organism=Toxoplasma_gondii_ME49 | product=guanine nucleotide-binding protein | location=TGME49_chrXI:5816026-5819620(-) | length=321 | sequence_SO=chromosome | SO=protein_coding	216880 |	31	27.57	27.58	80.69	74.14	62.62	TGME49_216880 |	organism=Toxoplasma_gondii_ME49 | product=guanine nucleotide-binding protein | location=TGME49_chrXI:5816026-5819620(-) | length=321 | sequence_SO=chromosome | SO=protein_coding	216880 |	23	1.41906	1.31826	1.2942	1.21339	1.03753	1.21339	0.954993	1.10662	0.120619	1.19468	0.256623
TGME49_263060 |	38.93	40.79	41	27.08	19.38	TGME49_263060 |	organism=Toxoplasma_gondii_ME49 | product=Proteasome/cyclosome repeat-containing protein | location=TGME49_chrVIIb:834384-849804(-) | length=1156 | sequence_SO=chromosome | SO=protein_coding	263060 |	21	45.19	48.27	52.6	35.81	26.47	TGME49_263060 |	organism=Toxoplasma_gondii_ME49 | product=Proteasome/cyclosome repeat-containing protein | location=TGME49_chrVIIb:834384-849804(-) | length=1156 | sequence_SO=chromosome | SO=protein_coding	263060 |	24	1.11686	0.879022	0.887156	0.731139	1.27057	0.981748	0.83946	0.660694	0.202301	0.920832	-0.11899
TGME49_231640 |	38.67	42.23	67.32	49.43	41.54	TGME49_231640 |	organism=Toxoplasma_gondii_ME49 | product=alveolin domain containing intermediate filament IMC1 (ALV1) | location=TGME49_chrVIII:1516857-1519632(+) | length=609 | sequence_SO=chromosome | SO=protein_coding	231640 |	29	30.39	31.97	63.38	42.53	30.71	TGME49_231640 |	organism=Toxoplasma_gondii_ME49 | product=alveolin domain containing intermediate filament IMC1 (ALV1) | location=TGME49_chrVIII:1516857-1519632(+) | length=609 | sequence_SO=chromosome | SO=protein_coding	231640 |	23	0.928966	0.847227	0.895365	0.824138	0.704693	0.698232	0.77983	0.772681	0.0968605	0.806392	-0.310447
TGME49_243710 |	38.46	40.86	68.49	53.52	42.96	TGME49_243710 |	organism=Toxoplasma_gondii_ME49 | product=t-complex protein beta subunit | location=TGME49_chrVI:2803485-2811554(+) | length=568 | sequence_SO=chromosome | SO=protein_coding	243710 |	25	43.56	46.42	77.99	55.63	45.42	TGME49_243710 |	organism=Toxoplasma_gondii_ME49 | product=t-complex protein beta subunit | location=TGME49_chrVI:2803485-2811554(+) | length=568 | sequence_SO=chromosome | SO=protein_coding	243710 |	22	1.04713	0.895365	0.972747	0.824138	1.04713	0.912011	0.937562	0.809096	0.090435	0.930647	-0.103694
TGME49_290160 |	38.36	40.07	40.66	26.91	24.01	TGME49_290160 |	organism=Toxoplasma_gondii_ME49 | product=sortilin, putative | location=TGME49_chrIX:3602744-3612505(-) | length=1033 | sequence_SO=chromosome | SO=protein_coding	290160 |	19	32	33.71	45.79	29.72	20.62	TGME49_290160 |	organism=Toxoplasma_gondii_ME49 | product=sortilin, putative | location=TGME49_chrIX:3602744-3612505(-) | length=1033 | sequence_SO=chromosome | SO=protein_coding	290160 |	15	0.619441	0.57544	0.666807	0.630957	0.717794	0.57544	0.711214	0.586138	0.0851427	0.635404	-0.654254
TGME49_235020 |	38.24	40.98	41.16	23.09	18.79	TGME49_235020 |	organism=Toxoplasma_gondii_ME49 | product=COPI protein, putative | location=TGME49_chrX:4606591-4623764(-) | length=1256 | sequence_SO=chromosome | SO=protein_coding	235020 |	19	33.13	34.77	41.16	21.58	19.19	TGME49_235020 |	organism=Toxoplasma_gondii_ME49 | product=COPI protein, putative | location=TGME49_chrX:4606591-4623764(-) | length=1256 | sequence_SO=chromosome | SO=protein_coding	235020 |	17	0.679204	0.666807	0.60256	0.591562	0.524808	0.619441	0.515229	0.608135	0.0913124	0.600968	-0.73464
TGME49_294898 |	38.17	38.81	53.93	34.58	30.83	TGME49_294898 |	organism=Toxoplasma_gondii_ME49 | product=tetratricopeptide repeat-containing protein | location=TGME49_chrIa:1252410-1260641(-) | length=827 | sequence_SO=chromosome | SO=protein_coding	294898 |	19	30.91	31.85	61.19	29.99	27.09	TGME49_294898 |	organism=Toxoplasma_gondii_ME49 | product=tetratricopeptide repeat-containing protein | location=TGME49_chrIa:1252410-1260641(-) | length=827 | sequence_SO=chromosome | SO=protein_coding	294898 |	17	1.33045	1.48594	0.903649	0.981748	1.14815	1.28233	0.862979	0.963829	0.189874	1.11988	0.163351
TGME49_272910 |	38.06	40.4	77.86	52.4	41.33	TGME49_272910 |	organism=Toxoplasma_gondii_ME49 | product=T-complex protein 1 delta subunit | location=TGME49_chrVIII:3703587-3710903(+) | length=542 | sequence_SO=chromosome | SO=protein_coding	272910 |	22	39.14	42.16	83.21	55.17	42.8	TGME49_272910 |	organism=Toxoplasma_gondii_ME49 | product=T-complex protein 1 delta subunit | location=TGME49_chrVIII:3703587-3710903(+) | length=542 | sequence_SO=chromosome | SO=protein_coding	272910 |	23	0.92045	0.862979	0.847227	0.801678	0.887156	0.855067	0.903649	0.870964	0.039497	0.868646	-0.203159
TGME49_249900 |	37.33	38.24	87.11	75.16	58.18	TGME49_249900 |	organism=Toxoplasma_gondii_ME49 | product=adenine nucleotide translocator, putative | location=TGME49_chrXII:4937491-4938447(+) | length=318 | sequence_SO=chromosome | SO=protein_coding	249900 |	24	37.27	37.35	83.96	70.44	58.81	TGME49_249900 |	organism=Toxoplasma_gondii_ME49 | product=adenine nucleotide translocator, putative | location=TGME49_chrXII:4937491-4938447(+) | length=318 | sequence_SO=chromosome | SO=protein_coding	249900 |	28	1.69044	1.39316	2.07014	1.70608	1.47231	1.23595	1.55597	1.30617	0.161424	1.55378	0.63578
TGME49_250770 |	37.3	38.74	77.43	60.44	49.51	TGME49_250770 |	organism=Toxoplasma_gondii_ME49 | product=eukaryotic initiation factor-4A, putative | location=TGME49_chrXII:5194324-5196361(-) | length=412 | sequence_SO=chromosome | SO=protein_coding	250770 |	31	34.23	35.08	80.34	67.23	50.49	TGME49_250770 |	organism=Toxoplasma_gondii_ME49 | product=eukaryotic initiation factor-4A, putative | location=TGME49_chrXII:5194324-5196361(-) | length=412 | sequence_SO=chromosome | SO=protein_coding	250770 |	26	1.61436	1.39316	1.94089	1.64437	1.8197	1.65959	2.01372	1.80302	0.107216	1.7361	0.79585
TGME49_284190 |	37.23	40.66	41.98	27.82	20.06	TGME49_284190 |	organism=Toxoplasma_gondii_ME49 | product=pyruvate carboxylase | location=TGME49_chrV:2762853-2777481(-) | length=1391 | sequence_SO=chromosome | SO=protein_coding	284190 |	18	34.3	36.69	48.67	26.67	16.46	TGME49_284190 |	organism=Toxoplasma_gondii_ME49 | product=pyruvate carboxylase | location=TGME49_chrV:2762853-2777481(-) | length=1391 | sequence_SO=chromosome | SO=protein_coding	284190 |	18	0.130617	0.169044	0.125893	0.178649	0.183654	0.195884	0.152757	0.169044	0.14299	0.163193	-2.61535
TGME49_273520 |	36.77	37.44	61.73	48.09	38.1	TGME49_273520 |	organism=Toxoplasma_gondii_ME49 | product=PCI domain-containing protein | location=TGME49_chrVIII:3419960-3427248(+) | length=601 | sequence_SO=chromosome | SO=protein_coding	273520 |	18	27.25	29.03	54.91	35.44	27.45	TGME49_273520 |	organism=Toxoplasma_gondii_ME49 | product=PCI domain-containing protein | location=TGME49_chrVIII:3419960-3427248(+) | length=601 | sequence_SO=chromosome | SO=protein_coding	273520 |	14	1.5417	1.44544	1.55597	1.47231	1.65959	1.65959	1.44544	1.45881	0.0552198	1.52986	0.613396
TGME49_205440 |	36.5	38.09	75	42.63	39.57	TGME49_205440 |	organism=Toxoplasma_gondii_ME49 | product=CCT chaperonin gamma subunit | location=TGME49_chrVIIa:1397504-1403332(+) | length=556 | sequence_SO=chromosome | SO=protein_coding	205440 |	22	26.84	28.52	74.64	42.81	26.08	TGME49_205440 |	organism=Toxoplasma_gondii_ME49 | product=CCT chaperonin gamma subunit | location=TGME49_chrVIIa:1397504-1403332(+) | length=556 | sequence_SO=chromosome | SO=protein_coding	205440 |	14	0.870964	0.937562	0.887156	0.937562	0.954993	1.13763	0.847227	1.00925	0.0911964	0.947793	-0.0773562
TGME49_318430 |	36.5	37.2	56.95	48.14	46.58	TGME49_318430 |	organism=Toxoplasma_gondii_ME49 | product=malate dehydrogenase MDH (MDH) | location=TGME49_chrIV:1339076-1343350(-) | length=511 | sequence_SO=chromosome | SO=protein_coding	318430 |	28	32.85	33.67	54.79	42.86	40.12	TGME49_318430 |	organism=Toxoplasma_gondii_ME49 | product=malate dehydrogenase MDH (MDH) | location=TGME49_chrIV:1339076-1343350(-) | length=511 | sequence_SO=chromosome | SO=protein_coding	318430 |	23	0.30761	0.30479	0.296483	0.296483	0.237684	0.288403	0.190546	0.235505	0.14897	0.269688	-1.89064
TGME49_269950 |	36.34	38.57	58.26	33.05	27.54	TGME49_269950 |	organism=Toxoplasma_gondii_ME49 | product=hypothetical protein | location=TGME49_chrVIII:5502774-5506290(-) | length=944 | sequence_SO=chromosome | SO=protein_coding	269950 |	17	38.19	39.63	53.39	32.2	27.44	TGME49_269950 |	organism=Toxoplasma_gondii_ME49 | product=hypothetical protein | location=TGME49_chrVIII:5502774-5506290(-) | length=944 | sequence_SO=chromosome | SO=protein_coding	269950 |	19	0.501187	0.648634	0.591562	0.765597	0.469894	0.37325	0.47863	0.369828	0.243324	0.524823	-0.930098
TGME49_226250 |	36.34	37.01	50.95	39.37	35.56	TGME49_226250 |	organism=Toxoplasma_gondii_ME49 | product=DEAD (Asp-Glu-Ala-Asp) box polypeptide DDX3X (DDX3X) | location=TGME49_chrX:1759628-1762586(+) | length=734 | sequence_SO=chromosome | SO=protein_coding	226250 |	20	36.64	37.6	61.58	41.14	33.11	TGME49_226250 |	organism=Toxoplasma_gondii_ME49 | product=DEAD (Asp-Glu-Ala-Asp) box polypeptide DDX3X (DDX3X) | location=TGME49_chrX:1759628-1762586(+) | length=734 | sequence_SO=chromosome | SO=protein_coding	226250 |	19	1.92309	1.83654	1.57036	1.49969	2.0893	2.01372	1.78649	1.85353	0.104178	1.82159	0.865198
TGME49_279420 |	35.76	38.87	45.75	25.66	17.91	TGME49_279420 |	organism=Toxoplasma_gondii_ME49 | product=hypothetical protein | location=TGME49_chrIX:190876-194865(+) | length=1329 | sequence_SO=chromosome | SO=protein_coding	279420 |	17	30.05	32.3	38.07	20.99	16.1	TGME49_279420 |	organism=Toxoplasma_gondii_ME49 | product=hypothetical protein | location=TGME49_chrIX:190876-194865(+) | length=1329 | sequence_SO=chromosome | SO=protein_coding	279420 |	17	0.660694	0.636796	0.636796	0.613762	0.787046	0.816582	0.580764	0.642688	0.116862	0.671891	-0.573701
TGME49_294200 |	35.71	40.43	60.36	47.14	41.96	TGME49_294200 |	organism=Toxoplasma_gondii_ME49 | product=glucose-6-phosphate 1-dehydrogenase | location=TGME49_chrIa:697682-705095(+) | length=560 | sequence_SO=chromosome | SO=protein_coding	294200 |	21	32.22	36.92	59.29	46.07	42.32	TGME49_294200 |	organism=Toxoplasma_gondii_ME49 | product=glucose-6-phosphate 1-dehydrogenase | location=TGME49_chrIa:697682-705095(+) | length=560 | sequence_SO=chromosome | SO=protein_coding	294200 |	22	10.2802	9.2045	14.7231	13.4277	9.12011	7.94328	10.3753	9.12011	0.208415	10.5243	3.39565
TGME49_293180 |	35.57	37.43	69.2	44.81	36.33	TGME49_293180 |	organism=Toxoplasma_gondii_ME49 | product=NADP-specific glutamate dehydrogenase | location=TGME49_chrIa:138752-144044(-) | length=578 | sequence_SO=chromosome | SO=protein_coding	293180 |	22	29.25	31.89	72.66	43.94	37.54	TGME49_293180 |	organism=Toxoplasma_gondii_ME49 | product=NADP-specific glutamate dehydrogenase | location=TGME49_chrIa:138752-144044(-) | length=578 | sequence_SO=chromosome | SO=protein_coding	293180 |	25	0.534564	0.316228	0.591562	0.349945	0.510505	0.331131	0.549541	0.349945	0.24313	0.441678	-1.17893
TGME49_309730 |	35.56	36.73	49.7	39.27	32.93	TGME49_309730 |	organism=Toxoplasma_gondii_ME49 | product=thioredoxin reductase | location=TGME49_chrXI:773821-781347(-) | length=662 | sequence_SO=chromosome | SO=protein_coding	309730 |	19	31.03	32.75	50	37.31	33.08	TGME49_309730 |	organism=Toxoplasma_gondii_ME49 | product=thioredoxin reductase | location=TGME49_chrXI:773821-781347(-) | length=662 | sequence_SO=chromosome | SO=protein_coding	309730 |	21	1.36773	1.18032	1.27057	1.08643	1.48594	1.15878	1.55597	1.22462	0.119503	1.29129	0.368817
TGME49_256970 |	35.48	36.51	61.36	50.49	41.07	TGME49_256970 |	organism=Toxoplasma_gondii_ME49 | product=vacuolar ATP synthase subunit A, putative | location=TGME49_chrVIIb:4315661-4325274(-) | length=616 | sequence_SO=chromosome | SO=protein_coding	256970 |	18	34.45	35.35	61.04	45.29	40.1	TGME49_256970 |	organism=Toxoplasma_gondii_ME49 | product=vacuolar ATP synthase subunit A, putative | location=TGME49_chrVIIb:4315661-4325274(-) | length=616 | sequence_SO=chromosome | SO=protein_coding	256970 |	19	0.501187	0.409261	0.49204	0.405508	0.559758	0.461318	0.524808	0.432514	0.110193	0.473299	-1.07918
TGME49_321620 |	34.99	36.7	55.81	27.21	25.81	TGME49_321620 |	organism=Toxoplasma_gondii_ME49 | product=dynamin-related protein DRPB (DRPB) | location=TGME49_chrIb:1689989-1700172(+) | length=860 | sequence_SO=chromosome | SO=protein_coding	321620 |	21	37.98	39.85	56.98	37.21	31.74	TGME49_321620 |	organism=Toxoplasma_gondii_ME49 | product=dynamin-related protein DRPB (DRPB) | location=TGME49_chrIb:1689989-1700172(+) | length=860 | sequence_SO=chromosome | SO=protein_coding	321620 |	22	3.19154	2.96483	2.91072	2.65461	1.59956	1.6293	1.35519	1.36773	0.334623	2.20918	1.14351
TGME49_224850 |	34.9	38.27	54.95	32.81	26.69	TGME49_224850 |	organism=Toxoplasma_gondii_ME49 | product=polyadenylate binding protein, putative | location=TGME49_chrX:2775037-2778629(+) | length=768 | sequence_SO=chromosome | SO=protein_coding	224850 |	21	25.11	27.19	47.27	28.13	23.05	TGME49_224850 |	organism=Toxoplasma_gondii_ME49 | product=polyadenylate binding protein, putative | location=TGME49_chrX:2775037-2778629(+) | length=768 | sequence_SO=chromosome | SO=protein_coding	224850 |	18	0.731139	0.474242	0.549541	0.316228	0.586138	0.672977	0.570164	0.648634	0.212663	0.568633	-0.81443
TGME49_205250 |	34.89	35.79	66.25	48.92	39.71	TGME49_205250 |	organism=Toxoplasma_gondii_ME49 | product=rhoptry protein ROP18 (ROP18) | location=TGME49_chrVIIa:1513609-1515273(-) | length=554 | sequence_SO=chromosome | SO=protein_coding	205250 |	26	36.52	38.6	71.48	49.64	42.24	TGME49_205250 |	organism=Toxoplasma_gondii_ME49 | product=rhoptry protein ROP18 (ROP18) | location=TGME49_chrVIIa:1513609-1515273(-) | length=554 | sequence_SO=chromosome | SO=protein_coding	205250 |	27	0.203236	0.212814	0.212814	0.218776	0.258226	0.242103	0.251189	0.237684	0.0826786	0.229605	-2.12277
TGME49_236210 |	34.82	35.86	68.17	42.63	40.47	TGME49_236210 |	organism=Toxoplasma_gondii_ME49 | product=peptidase M16 family potein, putative | location=TGME49_chrX:5327303-5332929(+) | length=509 | sequence_SO=chromosome | SO=protein_coding	236210 |	21	31.78	32.41	63.46	44.2	37.92	TGME49_236210 |	organism=Toxoplasma_gondii_ME49 | product=peptidase M16 family potein, putative | location=TGME49_chrX:5327303-5332929(+) | length=509 | sequence_SO=chromosome | SO=protein_coding	236210 |	19	1.02802	1.00925	1.01859	1.00925	0.731139	0.824138	0.824138	0.937562	0.115971	0.922761	-0.115971
TGME49_292220 |	34.78	37.4	73.84	44.27	38.53	TGME49_292220 |	organism=Toxoplasma_gondii_ME49 | product=PCI domain-containing protein | location=TGME49_chrIX:4617149-4624014(+) | length=558 | sequence_SO=chromosome | SO=protein_coding	292220 |	19	39.42	41.71	69.53	58.96	50.72	TGME49_292220 |	organism=Toxoplasma_gondii_ME49 | product=PCI domain-containing protein | location=TGME49_chrIX:4617149-4624014(+) | length=558 | sequence_SO=chromosome | SO=protein_coding	292220 |	22	0.672977	0.679204	0.654636	0.672977	0.704693	0.515229	0.672977	0.49204	0.120136	0.633091	-0.659514
TGME49_216860 |	34.75	36.16	70.28	56.91	48.85	TGME49_216860 |	organism=Toxoplasma_gondii_ME49 | product=DEAD (Asp-Glu-Ala-Asp) box polypeptide DDX39 (DDX39) | location=TGME49_chrXI:5844665-5848755(+) | length=434 | sequence_SO=chromosome | SO=protein_coding	216860 |	23	21.5	21.91	67.74	42.17	35.02	TGME49_216860 |	organism=Toxoplasma_gondii_ME49 | product=DEAD (Asp-Glu-Ala-Asp) box polypeptide DDX39 (DDX39) | location=TGME49_chrXI:5844665-5848755(+) | length=434 | sequence_SO=chromosome | SO=protein_coding	216860 |	16	1.14815	1.09648	1.38038	1.28233	1.45881	1.30617	1.61436	1.44544	0.118654	1.34152	0.423865
TGME49_291180 |	34.47	40.33	31.43	6.799	3.754	TGME49_291180 |	organism=Toxoplasma_gondii_ME49 | product=hypothetical protein | location=TGME49_chrIX:4194366-4223727(-) | length=5354 | sequence_SO=chromosome | SO=protein_coding	291180 |	17	29.52	35.69	30.61	8.087	3.978	TGME49_291180 |	organism=Toxoplasma_gondii_ME49 | product=hypothetical protein | location=TGME49_chrIX:4194366-4223727(-) | length=5354 | sequence_SO=chromosome | SO=protein_coding	291180 |	14	0.672977	0.879022	0.597035	0.758578	0.515229	0.510505	0.487529	0.49204	0.220162	0.614114	-0.703421
TGME49_294620 |	34.38	36.79	41.5	25.23	21.63	TGME49_294620 |	organism=Toxoplasma_gondii_ME49 | product=eukaryotic initiation factor-3, subunit 8, putative | location=TGME49_chrIa:1004103-1010938(-) | length=971 | sequence_SO=chromosome | SO=protein_coding	294620 |	21	28.47	30	50.36	25.85	21.01	TGME49_294620 |	organism=Toxoplasma_gondii_ME49 | product=eukaryotic initiation factor-3, subunit 8, putative | location=TGME49_chrIa:1004103-1010938(-) | length=971 | sequence_SO=chromosome | SO=protein_coding	294620 |	15	1.67494	1.51356	1.64437	1.48594	2.12814	2.07014	1.72187	1.67494	0.127501	1.73924	0.798455
TGME49_318310 |	34.23	36.7	48.78	39.06	27.61	TGME49_318310 |	organism=Toxoplasma_gondii_ME49 | product=transketolase | location=TGME49_chrIV:1422545-1429677(-) | length=699 | sequence_SO=chromosome | SO=protein_coding	318310 |	17	35.44	38.08	53.79	39.63	32.33	TGME49_318310 |	organism=Toxoplasma_gondii_ME49 | product=transketolase | location=TGME49_chrIV:1422545-1429677(-) | length=699 | sequence_SO=chromosome | SO=protein_coding	318310 |	18	0.253513	0.246604	0.255859	0.248886	0.134276	0.108643	0.141906	0.113763	0.341017	0.187931	-2.41172
TGME49_280600 |	34.13	37.07	44.25	21.57	17.01	TGME49_280600 |	organism=Toxoplasma_gondii_ME49 | product=histidyl-tRNA synthetase (HisRS), putative | location=TGME49_chrVIIa:272269-276473(-) | length=1252 | sequence_SO=chromosome | SO=protein_coding	280600 |	15	30.39	32.7	47.04	24.04	15.26	TGME49_280600 |	organism=Toxoplasma_gondii_ME49 | product=histidyl-tRNA synthetase (HisRS), putative | location=TGME49_chrVIIa:272269-276473(-) | length=1252 | sequence_SO=chromosome | SO=protein_coding	280600 |	13	2.01372	1.88799	2.83139	2.65461	2.24905	2.1677	2.35505	2.26987	0.126907	2.30367	1.20394
TGME49_229990 |	34	36.41	78.65	55.11	44.34	TGME49_229990 |	organism=Toxoplasma_gondii_ME49 | product=T-complex protein 1 subunit alpha, putative | location=TGME49_chrVIII:496370-503107(-) | length=548 | sequence_SO=chromosome | SO=protein_coding	229990 |	21	27.65	31.53	70.62	50.36	37.41	TGME49_229990 |	organism=Toxoplasma_gondii_ME49 | product=T-complex protein 1 subunit alpha, putative | location=TGME49_chrVIII:496370-503107(-) | length=548 | sequence_SO=chromosome | SO=protein_coding	229990 |	19	1.1272	0.824138	1.14815	0.83946	0.666807	0.816582	0.666807	0.731139	0.206867	0.852536	-0.230168
TGME49_205130 |	33.99	38.37	28.32	6.249	4.443	TGME49_205130 |	organism=Toxoplasma_gondii_ME49 | product=hypothetical protein | location=TGME49_chrVIIa:1595654-1621704(+) | length=4817 | sequence_SO=chromosome | SO=protein_coding	205130 |	17	25.85	32.54	30.18	6.02	4.193	TGME49_205130 |	organism=Toxoplasma_gondii_ME49 | product=hypothetical protein | location=TGME49_chrVIIa:1595654-1621704(+) | length=4817 | sequence_SO=chromosome | SO=protein_coding	205130 |	14	0.151356	0.172187	0.151356	0.192309	0.139316	0.149969	0.124738	0.131826	0.1349	0.151632	-2.72135
TGME49_243800 |	33.56	34.76	57.78	32.98	31.27	TGME49_243800 |	organism=Toxoplasma_gondii_ME49 | product=long-chain fatty acid CoA ligase, putative | location=TGME49_chrVI:2863905-2875028(-) | length=758 | sequence_SO=chromosome | SO=protein_coding	243800 |	17	33.87	35.83	56.6	37.86	32.06	TGME49_243800 |	organism=Toxoplasma_gondii_ME49 | product=long-chain fatty acid CoA ligase, putative | location=TGME49_chrVI:2863905-2875028(-) | length=758 | sequence_SO=chromosome | SO=protein_coding	243800 |	18	1.57036	1.51356	1.38038	1.31826	1.72187	1.36773	1.92309	1.57036	0.122419	1.5457	0.628262
TGME49_209950 |	33.3	34.62	63.21	51.18	46.23	TGME49_209950 |	organism=Toxoplasma_gondii_ME49 | product=thioredoxin, putative | location=TGME49_chrIb:1570278-1574641(-) | length=424 | sequence_SO=chromosome | SO=protein_coding	209950 |	27	31.64	32.78	62.03	53.54	46.7	TGME49_209950 |	organism=Toxoplasma_gondii_ME49 | product=thioredoxin, putative | location=TGME49_chrIb:1570278-1574641(-) | length=424 | sequence_SO=chromosome | SO=protein_coding	209950 |	25	1.14815	0.928966	1.33045	1.07647	1.24738	0.981748	1.2942	1.01859	0.124914	1.12824	0.17408
TGME49_240600 |	33.28	34.4	65.22	36.73	33.58	TGME49_240600 |	organism=Toxoplasma_gondii_ME49 | product=chaperonin cpn60, putative | location=TGME49_chrVI:1335457-1339036(+) | length=667 | sequence_SO=chromosome | SO=protein_coding	240600 |	20	34.2	35.48	63.87	38.23	35.23	TGME49_240600 |	organism=Toxoplasma_gondii_ME49 | product=chaperonin cpn60, putative | location=TGME49_chrVI:1335457-1339036(+) | length=667 | sequence_SO=chromosome | SO=protein_coding	240600 |	20	2.88403	2.46604	2.29087	1.94089	2.77971	2.60615	1.8197	1.70608	0.181215	2.31168	1.20894
TGME49_269180 |	33.24	37.14	32.83	14.88	9.97	TGME49_269180 |	organism=Toxoplasma_gondii_ME49 | product=MIF4G domain-containing protein | location=TGME49_chrVIII:6011236-6023582(-) | length=2668 | sequence_SO=chromosome | SO=protein_coding	269180 |	18	31	35.36	29.12	13.87	8.358	TGME49_269180 |	organism=Toxoplasma_gondii_ME49 | product=MIF4G domain-containing protein | location=TGME49_chrVIII:6011236-6023582(-) | length=2668 | sequence_SO=chromosome | SO=protein_coding	269180 |	13	0.549541	0.660694	0.534564	0.636796	0.580764	0.724436	0.564937	0.698232	0.108096	0.618746	-0.692582
TGME49_225930 |	33.18	33.77	92.09	80.63	72.73	TGME49_225930 |	organism=Toxoplasma_gondii_ME49 | product=triose-phosphate isomerase TPI-I (TPI-I) | location=TGME49_chrX:1925824-1928172(+) | length=253 | sequence_SO=chromosome | SO=protein_coding	225930 |	25	28.69	29.89	89.33	82.61	69.96	TGME49_225930 |	organism=Toxoplasma_gondii_ME49 | product=triose-phosphate isomerase TPI-I (TPI-I) | location=TGME49_chrX:1925824-1928172(+) | length=253 | sequence_SO=chromosome | SO=protein_coding	225930 |	24	0.180302	0.143219	0.180302	0.141906	0.183654	0.152757	0.17378	0.145881	0.105887	0.162725	-2.61949
TGME49_219800 |	33.08	34.58	80.2	67.13	52.87	TGME49_219800 |	organism=Toxoplasma_gondii_ME49 | product=vacuolar ATP synthase subunit b, putative | location=TGME49_chrXII:638220-640954(+) | length=505 | sequence_SO=chromosome | SO=protein_coding	219800 |	20	38.21	40.42	77.62	62.77	55.45	TGME49_219800 |	organism=Toxoplasma_gondii_ME49 | product=vacuolar ATP synthase subunit b, putative | location=TGME49_chrXII:638220-640954(+) | length=505 | sequence_SO=chromosome | SO=protein_coding	219800 |	25	0.49204	0.49204	0.487529	0.49204	0.487529	0.49204	0.413047	0.428549	0.0644696	0.473101	-1.07978
TGME49_318440 |	32.83	36.97	35.85	13.47	8.192	TGME49_318440 |	organism=Toxoplasma_gondii_ME49 | product=helicase associated domain (ha2) protein | location=TGME49_chrIV:1321030-1334390(-) | length=2234 | sequence_SO=chromosome | SO=protein_coding	318440 |	14	32.17	35.59	34.56	10.74	8.147	TGME49_318440 |	organism=Toxoplasma_gondii_ME49 | product=helicase associated domain (ha2) protein | location=TGME49_chrIV:1321030-1334390(-) | length=2234 | sequence_SO=chromosome | SO=protein_coding	318440 |	14	7.87046	7.72681	8.24138	8.16582	5.80764	5.80764	4.05509	3.90841	0.261944	6.44791	2.68883
TGME49_291890 |	32.79	33.06	70.83	56.58	54.82	TGME49_291890 |	organism=Toxoplasma_gondii_ME49 | product=microneme protein MIC1 (MIC1) | location=TGME49_chrIX:4395345-4397688(-) | length=456 | sequence_SO=chromosome | SO=protein_coding	291890 |	22	31.68	32.35	67.32	55.26	42.76	TGME49_291890 |	organism=Toxoplasma_gondii_ME49 | product=microneme protein MIC1 (MIC1) | location=TGME49_chrIX:4395345-4397688(-) | length=456 | sequence_SO=chromosome | SO=protein_coding	291890 |	17	0.487529	0.660694	0.544503	0.737904	0.420727	0.642688	0.409261	0.625173	0.197701	0.56606	-0.820974
TGME49_280700 |	32.71	35.21	49.14	25.47	15.43	TGME49_280700 |	organism=Toxoplasma_gondii_ME49 | product=arginine decarboxylase | location=TGME49_chrVIIa:162268-172001(-) | length=1225 | sequence_SO=chromosome | SO=protein_coding	280700 |	15	38.58	41.29	51.92	27.59	19.18	TGME49_280700 |	organism=Toxoplasma_gondii_ME49 | product=arginine decarboxylase | location=TGME49_chrVIIa:162268-172001(-) | length=1225 | sequence_SO=chromosome | SO=protein_coding	280700 |	18	0.0963829	0.130617	0.0954993	0.125893	0.135519	0.226986	0.119124	0.207014	0.320951	0.142129	-2.81472
TGME49_249990 |	32.68	36.98	60.26	34.49	25.3	TGME49_249990 |	organism=Toxoplasma_gondii_ME49 | product=hypothetical protein | location=TGME49_chrXII:4972727-4977510(-) | length=838 | sequence_SO=chromosome | SO=protein_coding	249990 |	17	31.52	35.32	50.12	32.46	25.54	TGME49_249990 |	organism=Toxoplasma_gondii_ME49 | product=hypothetical protein | location=TGME49_chrXII:4972727-4977510(-) | length=838 | sequence_SO=chromosome | SO=protein_coding	249990 |	16	1.8197	1.58489	2.03236	1.78649	2.31206	2.18776	2.22844	2.10863	0.117827	2.00754	1.00543
TGME49_273370 |	32.64	34.56	48.28	29.89	19.64	TGME49_273370 |	organism=Toxoplasma_gondii_ME49 | product=coatomer gamma 2-subunit protein, putative | location=TGME49_chrVIII:3558268-3562375(-) | length=1044 | sequence_SO=chromosome | SO=protein_coding	273370 |	16	45.34	47.29	47.13	28.74	26.92	TGME49_273370 |	organism=Toxoplasma_gondii_ME49 | product=coatomer gamma 2-subunit protein, putative | location=TGME49_chrVIII:3558268-3562375(-) | length=1044 | sequence_SO=chromosome | SO=protein_coding	273370 |	23	0.654636	0.794328	0.564937	0.666807	0.642688	0.731139	0.549541	0.591562	0.119903	0.649455	-0.622699
TGME49_256770 |	32.54	33.12	68.35	56.96	47.09	TGME49_256770 |	organism=Toxoplasma_gondii_ME49 | product=eukaryotic translation initiation factor 4A, isoform 3, putative | location=TGME49_chrVIIb:4476055-4479046(+) | length=395 | sequence_SO=chromosome | SO=protein_coding	256770 |	16	23.87	25.34	74.68	55.44	42.03	TGME49_256770 |	organism=Toxoplasma_gondii_ME49 | product=eukaryotic translation initiation factor 4A, isoform 3, putative | location=TGME49_chrVIIb:4476055-4479046(+) | length=395 | sequence_SO=chromosome | SO=protein_coding	256770 |	12	1.69044	1.55597	1.72187	1.67494	1.57036	1.27057	1.38038	1.11686	0.13722	1.49768	0.582725
TGME49_311400 |	32.5	35.13	33.25	16.4	13.44	TGME49_311400 |	organism=Toxoplasma_gondii_ME49 | product=WD domain, G-beta repeat-containing protein | location=TGME49_chrXI:2047395-2060641(-) | length=1585 | sequence_SO=chromosome | SO=protein_coding	311400 |	16	39.11	41.14	37.85	23.03	17.6	TGME49_311400 |	organism=Toxoplasma_gondii_ME49 | product=WD domain, G-beta repeat-containing protein | location=TGME49_chrXI:2047395-2060641(-) | length=1585 | sequence_SO=chromosome | SO=protein_coding	311400 |	19	1.08643	0.981748	1.09648	0.990832	0.92045	0.990832	1.08643	1.18032	0.0756561	1.04169	0.0589247
TGME49_263090 |	32.31	33.48	80.19	63.16	51.08	TGME49_263090 |	organism=Toxoplasma_gondii_ME49 | product=14-3-3 protein | location=TGME49_chrVIIb:813151-815788(+) | length=323 | sequence_SO=chromosome | SO=protein_coding	263090 |	28	26.74	27.39	87	51.08	48.92	TGME49_263090 |	organism=Toxoplasma_gondii_ME49 | product=14-3-3 protein | location=TGME49_chrVIIb:813151-815788(+) | length=323 | sequence_SO=chromosome | SO=protein_coding	263090 |	26	0.672977	0.524808	0.625173	0.487529	0.469894	0.474242	0.416869	0.432514	0.16604	0.513001	-0.962968
TGME49_239490 |	32.1	32.64	64.97	46.06	38.18	TGME49_239490 |	organism=Toxoplasma_gondii_ME49 | product=dehydrogenase E1 component family protein | location=TGME49_chrVI:710264-716085(-) | length=571 | sequence_SO=chromosome | SO=protein_coding	239490 |	22	30.84	32.31	65.5	45.18	37.65	TGME49_239490 |	organism=Toxoplasma_gondii_ME49 | product=dehydrogenase E1 component family protein | location=TGME49_chrVI:710264-716085(-) | length=571 | sequence_SO=chromosome | SO=protein_coding	239490 |	17	0.143219	0.183654	0.152757	0.199526	0.0855067	0.135519	0.0879023	0.141906	0.266279	0.141249	-2.82369
TGME49_218410 |	32.04	33.85	69.43	59.24	57.96	TGME49_218410 |	organism=Toxoplasma_gondii_ME49 | product=ribosomal protein RPP0 (RPP0) | location=TGME49_chrXII:1530473-1532964(+) | length=314 | sequence_SO=chromosome | SO=protein_coding	218410 |	22	29.34	30.26	69.43	57.96	53.18	TGME49_218410 |	organism=Toxoplasma_gondii_ME49 | product=ribosomal protein RPP0 (RPP0) | location=TGME49_chrXII:1530473-1532964(+) | length=314 | sequence_SO=chromosome | SO=protein_coding	218410 |	19	0.946237	1	1.02802	1.10662	1.31826	1.41906	1.27057	1.40605	0.149159	1.18685	0.24714
TGME49_291960 |	32.03	32.71	62.67	49.14	39.43	TGME49_291960 |	organism=Toxoplasma_gondii_ME49 | product=rhoptry kinase family protein ROP40 (incomplete catalytic triad) (ROP40) | location=TGME49_chrIX:4435031-4438065(+) | length=525 | sequence_SO=chromosome | SO=protein_coding	291960 |	22	30.44	31.15	59.24	45.52	42.86	TGME49_291960 |	organism=Toxoplasma_gondii_ME49 | product=rhoptry kinase family protein ROP40 (incomplete catalytic triad) (ROP40) | location=TGME49_chrIX:4435031-4438065(+) | length=525 | sequence_SO=chromosome | SO=protein_coding	291960 |	20	2.18776	1.88799	2.37684	2.05116	2.31206	1.75388	3.01995	2.31206	0.160817	2.23771	1.16203
TGME49_229480 |	32.02	32.84	76.12	65.97	62.99	TGME49_229480 |	organism=Toxoplasma_gondii_ME49 | product=calcium binding protein precursor, putative | location=TGME49_chrVIII:292153-294701(-) | length=335 | sequence_SO=chromosome | SO=protein_coding	229480 |	27	32.61	32.76	90.15	67.16	57.31	TGME49_229480 |	organism=Toxoplasma_gondii_ME49 | product=calcium binding protein precursor, putative | location=TGME49_chrVIII:292153-294701(-) | length=335 | sequence_SO=chromosome | SO=protein_coding	229480 |	29	0.895365	0.737904	0.794328	0.654636	0.787046	0.765597	1.07647	1.03753	0.163986	0.843609	-0.245354
TGME49_283780 |	32.01	34.04	60.36	32.38	25.57	TGME49_283780 |	organism=Toxoplasma_gondii_ME49 | product=glucose-6-phosphate isomerase GPI (GPI) | location=TGME49_chrV:2973954-2984048(-) | length=661 | sequence_SO=chromosome | SO=protein_coding	283780 |	19	32.96	35.65	54.01	33.74	28.74	TGME49_283780 |	organism=Toxoplasma_gondii_ME49 | product=glucose-6-phosphate isomerase GPI (GPI) | location=TGME49_chrV:2973954-2984048(-) | length=661 | sequence_SO=chromosome | SO=protein_coding	283780 |	19	0.660694	0.559758	0.903649	0.787046	0.737904	0.801678	0.698232	0.751623	0.129878	0.737573	-0.439142
TGME49_310080 |	31.88	38.08	50.19	33.97	25.48	TGME49_310080 |	organism=Toxoplasma_gondii_ME49 | product=AMP-binding enzyme domain-containing protein | location=TGME49_chrXI:1044538-1048223(-) | length=789 | sequence_SO=chromosome | SO=protein_coding	310080 |	20	50.31	55.46	63.12	48.54	38.28	TGME49_310080 |	organism=Toxoplasma_gondii_ME49 | product=AMP-binding enzyme domain-containing protein | location=TGME49_chrXI:1044538-1048223(-) | length=789 | sequence_SO=chromosome | SO=protein_coding	310080 |	26	0.928966	0.946237	0.946237	0.954993	0.724436	0.912011	0.787046	0.990832	0.0964325	0.898845	-0.153856
TGME49_232440 |	31.57	35.51	65.6	44.66	39.53	TGME49_232440 |	organism=Toxoplasma_gondii_ME49 | product=Brf1p family coiled coil protein | location=TGME49_chrVIII:2094746-2100571(+) | length=468 | sequence_SO=chromosome | SO=protein_coding	232440 |	18	22.49	24.54	60.04	39.96	27.56	TGME49_232440 |	organism=Toxoplasma_gondii_ME49 | product=Brf1p family coiled coil protein | location=TGME49_chrVIII:2094746-2100571(+) | length=468 | sequence_SO=chromosome | SO=protein_coding	232440 |	12	1.57036	1.23595	1.34276	1.05682	1.39316	1.24738	1.38038	1.22462	0.108732	1.30643	0.385629
TGME49_280380 |	31.51	31.91	50.45	39.24	31.46	TGME49_280380 |	organism=Toxoplasma_gondii_ME49 | product=poly(ADP-ribose) glycohydrolase | location=TGME49_chrVIIa:487434-489728(+) | length=553 | sequence_SO=chromosome | SO=protein_coding	280380 |	18	31.37	31.78	47.38	37.61	30.38	TGME49_280380 |	organism=Toxoplasma_gondii_ME49 | product=poly(ADP-ribose) glycohydrolase | location=TGME49_chrVIIa:487434-489728(+) | length=553 | sequence_SO=chromosome | SO=protein_coding	280380 |	17	0.283139	0.235505	0.285759	0.235505	0.207014	0.197697	0.212814	0.205116	0.139315	0.232819	-2.10272
TGME49_252510 |	31.43	32.6	45.73	27.13	22.45	TGME49_252510 |	organism=Toxoplasma_gondii_ME49 | product=hypothetical protein | location=TGME49_chrIII:600682-607826(-) | length=726 | sequence_SO=chromosome | SO=protein_coding	252510 |	14	34.49	35.48	51.65	32.37	27	TGME49_252510 |	organism=Toxoplasma_gondii_ME49 | product=hypothetical protein | location=TGME49_chrIII:600682-607826(-) | length=726 | sequence_SO=chromosome | SO=protein_coding	252510 |	16	0.15417	0.214783	0.149969	0.210863	0.190546	0.165959	0.185353	0.16293	0.13013	0.179321	-2.47938
TGME49_307850 |	31.34	33.15	66.53	54.26	42.38	TGME49_307850 |	organism=Toxoplasma_gondii_ME49 | product=6-phosphogluconate dehydrogenase | location=TGME49_chrXII:443247-447458(-) | length=505 | sequence_SO=chromosome | SO=protein_coding	307850 |	18	28.98	29.8	63.76	42.77	34.06	TGME49_307850 |	organism=Toxoplasma_gondii_ME49 | product=6-phosphogluconate dehydrogenase | location=TGME49_chrXII:443247-447458(-) | length=505 | sequence_SO=chromosome | SO=protein_coding	307850 |	20	0.0895365	0.0946237	0.0928966	0.0981748	0.083946	0.0524807	0.10666	0.0642688	0.198976	0.0853233	-3.55092
TGME49_214490 |	31.29	34.73	41.09	16.56	13.23	TGME49_214490 |	organism=Toxoplasma_gondii_ME49 | product=peptidase M16 inactive domain-containing protein | location=TGME49_chrX:6310793-6320102(-) | length=1353 | sequence_SO=chromosome | SO=protein_coding	214490 |	16	39.91	43.52	42.94	22.17	16.48	TGME49_214490 |	organism=Toxoplasma_gondii_ME49 | product=peptidase M16 inactive domain-containing protein | location=TGME49_chrX:6310793-6320102(-) | length=1353 | sequence_SO=chromosome | SO=protein_coding	214490 |	18	0.539511	0.356451	0.559758	0.37325	0.448745	0.322107	0.337287	0.229087	0.266567	0.395774	-1.33725
TGME49_251690 |	31.12	33.79	66.39	44.4	41.49	TGME49_251690 |	organism=Toxoplasma_gondii_ME49 | product=seryl-tRNA synthetase, cytoplasmic, putative | location=TGME49_chrXII:5531499-5532947(+) | length=482 | sequence_SO=chromosome | SO=protein_coding	251690 |	18	33.66	35.44	85.06	53.32	41.49	TGME49_251690 |	organism=Toxoplasma_gondii_ME49 | product=seryl-tRNA synthetase, cytoplasmic, putative | location=TGME49_chrXII:5531499-5532947(+) | length=482 | sequence_SO=chromosome | SO=protein_coding	251690 |	19	1.6293	1.40605	1.87068	1.61436	1.99526	1.65959	2.33346	1.88799	0.148841	1.79959	0.847665
TGME49_319920 |	31.11	33.09	51.87	37.37	34.08	TGME49_319920 |	organism=Toxoplasma_gondii_ME49 | product=2-oxo acid dehydrogenases acyltransferase (catalytic domain) domain-containing protein | location=TGME49_chrIV:660862-667250(-) | length=669 | sequence_SO=chromosome | SO=protein_coding	319920 |	19	33.39	34.77	56.35	41.85	33.93	TGME49_319920 |	organism=Toxoplasma_gondii_ME49 | product=2-oxo acid dehydrogenases acyltransferase (catalytic domain) domain-containing protein | location=TGME49_chrIV:660862-667250(-) | length=669 | sequence_SO=chromosome | SO=protein_coding	319920 |	19	0.128233	0.194089	0.12942	0.192309	0.16293	0.235505	0.172187	0.251189	0.228352	0.183233	-2.44825
TGME49_249530 |	31	36.23	48.44	25.96	17.51	TGME49_249530 |	organism=Toxoplasma_gondii_ME49 | product=exportin 1, putative | location=TGME49_chrXII:4590841-4605940(+) | length=1125 | sequence_SO=chromosome | SO=protein_coding	249530 |	16	20.52	26.39	42.4	20.27	12.27	TGME49_249530 |	organism=Toxoplasma_gondii_ME49 | product=exportin 1, putative | location=TGME49_chrXII:4590841-4605940(+) | length=1125 | sequence_SO=chromosome | SO=protein_coding	249530 |	11	0.847227	1.15878	0.831764	1.19124	0.83946	0.855067	0.794328	0.809096	0.164834	0.91587	-0.126785
TGME49_247220 |	30.86	31.95	62.64	48.17	38.83	TGME49_247220 |	organism=Toxoplasma_gondii_ME49 | product=nudix -type motif 9 isoform a family protein | location=TGME49_chrXII:3176609-3179568(-) | length=546 | sequence_SO=chromosome | SO=protein_coding	247220 |	17	26.3	27.31	81.14	41.58	33.7	TGME49_247220 |	organism=Toxoplasma_gondii_ME49 | product=nudix -type motif 9 isoform a family protein | location=TGME49_chrXII:3176609-3179568(-) | length=546 | sequence_SO=chromosome | SO=protein_coding	247220 |	14	0.138038	0.187068	0.12942	0.180302	0.18197	0.288403	0.235505	0.383707	0.368925	0.215552	-2.21389
TGME49_285980 |	30.84	31.79	67.66	45.21	35.79	TGME49_285980 |	organism=Toxoplasma_gondii_ME49 | product=glucosephosphate-mutase GPM1 (GPM1) | location=TGME49_chrV:2088847-2098552(-) | length=637 | sequence_SO=chromosome | SO=protein_coding	285980 |	15	24.66	25.88	60.75	42.86	25.43	TGME49_285980 |	organism=Toxoplasma_gondii_ME49 | product=glucosephosphate-mutase GPM1 (GPM1) | location=TGME49_chrV:2088847-2098552(-) | length=637 | sequence_SO=chromosome | SO=protein_coding	285980 |	12	0.37325	0.349945	0.363078	0.340408	0.319154	0.255859	0.293765	0.242103	0.144526	0.317195	-1.65656
TGME49_320570 |	30.82	32.36	66.55	43.86	31.57	TGME49_320570 |	organism=Toxoplasma_gondii_ME49 | product=elongation factor Tu, putative | location=TGME49_chrIV:252483-258390(+) | length=586 | sequence_SO=chromosome | SO=protein_coding	320570 |	14	30.31	31.6	60.41	39.93	31.4	TGME49_320570 |	organism=Toxoplasma_gondii_ME49 | product=elongation factor Tu, putative | location=TGME49_chrIV:252483-258390(+) | length=586 | sequence_SO=chromosome | SO=protein_coding	320570 |	18	2.18776	1.88799	1.52757	1.34276	1.41906	1.30617	1.72187	1.58489	0.172985	1.62226	0.698004
TGME49_219710 |	30.74	37.88	27.21	15.32	11.36	TGME49_219710 |	organism=Toxoplasma_gondii_ME49 | product=hypothetical protein | location=TGME49_chrXII:694011-705618(-) | length=1893 | sequence_SO=chromosome | SO=protein_coding	219710 |	18	21.43	23.71	33.86	11.94	8.03	TGME49_219710 |	organism=Toxoplasma_gondii_ME49 | product=hypothetical protein | location=TGME49_chrXII:694011-705618(-) | length=1893 | sequence_SO=chromosome | SO=protein_coding	219710 |	11	0.253513	0.356451	0.242103	0.340408	0.356451	0.416869	0.420727	0.510505	0.229354	0.362128	-1.46543
TGME49_270250 |	30.69	30.95	73.68	64.21	62.63	TGME49_270250 |	organism=Toxoplasma_gondii_ME49 | product=dense granule protein GRA1 (GRA1) | location=TGME49_chrVIII:5309663-5310370(-) | length=190 | sequence_SO=chromosome | SO=protein_coding	270250 |	33	20.38	20.62	67.89	52.11	44.74	TGME49_270250 |	organism=Toxoplasma_gondii_ME49 | product=dense granule protein GRA1 (GRA1) | location=TGME49_chrVIII:5309663-5310370(-) | length=190 | sequence_SO=chromosome | SO=protein_coding	270250 |	29	1.07647	0.954993	1.04713	0.928966	0.937562	0.895365	0.772681	0.737904	0.120275	0.918883	-0.122047
TGME49_318410 |	30.64	33.49	70.76	49.72	35.75	TGME49_318410 |	organism=Toxoplasma_gondii_ME49 | product=TCP-1 chaperonin, putative | location=TGME49_chrIV:1352872-1358251(+) | length=537 | sequence_SO=chromosome | SO=protein_coding	318410 |	15	30.38	34.86	67.41	40.78	32.96	TGME49_318410 |	organism=Toxoplasma_gondii_ME49 | product=TCP-1 chaperonin, putative | location=TGME49_chrIV:1352872-1358251(+) | length=537 | sequence_SO=chromosome | SO=protein_coding	318410 |	15	1.0666	0.946237	1.36773	1.19124	1.09648	1.10662	1	1.00925	0.112937	1.09802	0.134904
TGME49_209600 |	30.49	32.25	57.21	39.47	34.81	TGME49_209600 |	organism=Toxoplasma_gondii_ME49 | product=hypothetical protein | location=TGME49_chrIb:1356384-1358208(-) | length=451 | sequence_SO=chromosome | SO=protein_coding	209600 |	19	27.95	29.92	62.53	45.68	37.92	TGME49_209600 |	organism=Toxoplasma_gondii_ME49 | product=hypothetical protein | location=TGME49_chrIb:1356384-1358208(-) | length=451 | sequence_SO=chromosome | SO=protein_coding	209600 |	18	0.963829	0.824138	1.0666	0.912011	1.14815	1.10662	1.05682	1.01859	0.0988881	1.0121	0.0173449
TGME49_222860 |	30.46	33.67	51.98	30.56	22.88	TGME49_222860 |	organism=Toxoplasma_gondii_ME49 | product=eukaryotic translation initiation factor, putative | location=TGME49_chrII:1259168-1270639(-) | length=756 | sequence_SO=chromosome | SO=protein_coding	222860 |	17	24.37	26.77	48.41	27.12	26.19	TGME49_222860 |	organism=Toxoplasma_gondii_ME49 | product=eukaryotic translation initiation factor, putative | location=TGME49_chrII:1259168-1270639(-) | length=756 | sequence_SO=chromosome | SO=protein_coding	222860 |	16	1.31826	1.20226	1.19124	1.0666	2.0893	1.99526	2.35505	2.22844	0.2973	1.6808	0.749148
TGME49_204400 |	30.45	34.8	59.1	40.21	29.81	TGME49_204400 |	organism=Toxoplasma_gondii_ME49 | product=ATPase synthase subunit alpha, putative | location=TGME49_chrVIIa:1815332-1822685(+) | length=577 | sequence_SO=chromosome | SO=protein_coding	204400 |	19	27.71	30.83	60.66	37.95	33.62	TGME49_204400 |	organism=Toxoplasma_gondii_ME49 | product=ATPase synthase subunit alpha, putative | location=TGME49_chrVIIa:1815332-1822685(+) | length=577 | sequence_SO=chromosome | SO=protein_coding	204400 |	21	1.58489	1.6293	1.36773	1.41906	1.38038	1.48594	1.25892	1.35519	0.0809388	1.43518	0.521228
TGME49_230450 |	30.38	34.07	57.64	45.34	32.51	TGME49_230450 |	organism=Toxoplasma_gondii_ME49 | product=bifunctional GMP synthase/glutamine amidotransferase protein | location=TGME49_chrVIII:796468-801150(+) | length=569 | sequence_SO=chromosome | SO=protein_coding	230450 |	17	23.79	26.95	58.35	33.92	26.71	TGME49_230450 |	organism=Toxoplasma_gondii_ME49 | product=bifunctional GMP synthase/glutamine amidotransferase protein | location=TGME49_chrVIII:796468-801150(+) | length=569 | sequence_SO=chromosome | SO=protein_coding	230450 |	12	0.92045	0.895365	1.05682	1.02802	0.870964	1.1272	0.879022	1.09648	0.0990814	0.984289	-0.0228464
TGME49_224890 |	30.32	33.89	38.42	23.35	18.6	TGME49_224890 |	organism=Toxoplasma_gondii_ME49 | product=hypothetical protein | location=TGME49_chrX:2705796-2710234(-) | length=1075 | sequence_SO=chromosome | SO=protein_coding	224890 |	15	21.08	24.89	37.21	16.74	12.28	TGME49_224890 |	organism=Toxoplasma_gondii_ME49 | product=hypothetical protein | location=TGME49_chrX:2705796-2710234(-) | length=1075 | sequence_SO=chromosome | SO=protein_coding	224890 |	10	0.359749	0.570164	0.340408	0.529663	0.30479	0.465586	0.299226	0.457088	0.233951	0.415834	-1.26592
TGME49_206470 |	30.3	33.05	61.85	48.55	46.05	TGME49_206470 |	organism=Toxoplasma_gondii_ME49 | product=pyruvate dehydrogenase complex subunit PDH-E3II (PDHE3II) | location=TGME49_chrVIIa:947003-953655(+) | length=519 | sequence_SO=chromosome | SO=protein_coding	206470 |	21	29.1	31.64	73.99	45.09	40.08	TGME49_206470 |	organism=Toxoplasma_gondii_ME49 | product=pyruvate dehydrogenase complex subunit PDH-E3II (PDHE3II) | location=TGME49_chrVIIa:947003-953655(+) | length=519 | sequence_SO=chromosome | SO=protein_coding	206470 |	17	0.928966	0.83946	0.824138	0.731139	0.524808	0.619441	0.549541	0.642688	0.194119	0.707523	-0.499152
TGME49_286720 |	30.24	30.75	84.78	61.96	58.7	TGME49_286720 |	organism=Toxoplasma_gondii_ME49 | product=heat shock protein HSP28 (HSP28) | location=TGME49_chrV:1710404-1711234(+) | length=276 | sequence_SO=chromosome | SO=protein_coding	286720 |	34	35.54	35.69	91.67	72.1	60.51	TGME49_286720 |	organism=Toxoplasma_gondii_ME49 | product=heat shock protein HSP28 (HSP28) | location=TGME49_chrV:1710404-1711234(+) | length=276 | sequence_SO=chromosome | SO=protein_coding	286720 |	32	0.0554626	0.0698232	0.0580764	0.0704693	0.060256	0.102802	0.0591562	0.1	0.245997	0.0720057	-3.79575
TGME49_210840 |	30.16	31.11	48.74	32.77	28.57	TGME49_210840 |	organism=Toxoplasma_gondii_ME49 | product=arginyl-tRNA synthetase family protein | location=TGME49_chrIV:2012873-2021601(-) | length=595 | sequence_SO=chromosome | SO=protein_coding	210840 |	15	27.49	29.04	56.97	30.08	27.39	TGME49_210840 |	organism=Toxoplasma_gondii_ME49 | product=arginyl-tRNA synthetase family protein | location=TGME49_chrIV:2012873-2021601(-) | length=595 | sequence_SO=chromosome | SO=protein_coding	210840 |	13	0.529663	0.559758	0.534564	0.570164	0.340408	0.469894	0.369828	0.496592	0.16633	0.483859	-1.04734
TGME49_262920 |	30.08	32.07	48.66	23.25	20.99	TGME49_262920 |	organism=Toxoplasma_gondii_ME49 | product=trypsin domain-containing protein | location=TGME49_chrVIIb:922803-931563(+) | length=972 | sequence_SO=chromosome | SO=protein_coding	262920 |	15	32.34	34.37	47.94	31.28	27.57	TGME49_262920 |	organism=Toxoplasma_gondii_ME49 | product=trypsin domain-containing protein | location=TGME49_chrVIIb:922803-931563(+) | length=972 | sequence_SO=chromosome | SO=protein_coding	262920 |	16	1.94089	1.8197	2.35505	2.208	1.77011	1.65959	2.208	2.07014	0.114628	2.00394	1.00284
TGME49_230210 |	30.08	30.94	53.21	44.11	36.79	TGME49_230210 |	organism=Toxoplasma_gondii_ME49 | product=alveolin domain containing intermediate filament IMC10 (ALV12) | location=TGME49_chrVIII:685641-688988(+) | length=560 | sequence_SO=chromosome | SO=protein_coding	230210 |	19	26.57	27.1	57.5	47.86	38.75	TGME49_230210 |	organism=Toxoplasma_gondii_ME49 | product=alveolin domain containing intermediate filament IMC10 (ALV12) | location=TGME49_chrVIII:685641-688988(+) | length=560 | sequence_SO=chromosome | SO=protein_coding	230210 |	18	0.704693	0.608135	0.648634	0.554626	0.794328	0.711214	0.954993	0.862979	0.171699	0.72995	-0.45413
TGME49_204130 |	29.9	30.57	46.17	23.94	23.94	TGME49_204130 |	organism=Toxoplasma_gondii_ME49 | product=perforin-like protein PLP1 (PLP1) | location=TGME49_chrVIIa:1962114-1970957(-) | length=1161 | sequence_SO=chromosome | SO=protein_coding	204130 |	17	22.74	23.44	36.26	21.45	19.04	TGME49_204130 |	organism=Toxoplasma_gondii_ME49 | product=perforin-like protein PLP1 (PLP1) | location=TGME49_chrVIIa:1962114-1970957(-) | length=1161 | sequence_SO=chromosome | SO=protein_coding	204130 |	14	0.0954993	0.0816582	0.144544	0.120226	0.17378	0.164437	0.158489	0.148594	0.229986	0.135904	-2.87935
TGME49_286080 |	29.8	33.7	38.89	20.14	16.47	TGME49_286080 |	organism=Toxoplasma_gondii_ME49 | product=elongation factor 2 family protein | location=TGME49_chrV:2008581-2019709(+) | length=1008 | sequence_SO=chromosome | SO=protein_coding	286080 |	14	20.87	25.72	39.38	17.56	11.71	TGME49_286080 |	organism=Toxoplasma_gondii_ME49 | product=elongation factor 2 family protein | location=TGME49_chrV:2008581-2019709(+) | length=1008 | sequence_SO=chromosome | SO=protein_coding	286080 |	11	1.19124	1.05682	1.23595	1.09648	1.00925	0.870964	1	0.862979	0.12119	1.04046	0.0572215
TGME49_265450 |	29.78	31.02	76.28	49.57	39.96	TGME49_265450 |	organism=Toxoplasma_gondii_ME49 | product=hexokinase | location=TGME49_chrIX:1543911-1547614(-) | length=468 | sequence_SO=chromosome | SO=protein_coding	265450 |	23	30.02	31.12	70.3	46.37	40.17	TGME49_265450 |	organism=Toxoplasma_gondii_ME49 | product=hexokinase | location=TGME49_chrIX:1543911-1547614(-) | length=468 | sequence_SO=chromosome | SO=protein_coding	265450 |	22	0.145881	0.195884	0.145881	0.185353	0.0772681	0.119124	0.0698232	0.114815	0.324633	0.131754	-2.92408
TGME49_227360 |	29.77	30.84	79.95	49.1	36.76	TGME49_227360 |	organism=Toxoplasma_gondii_ME49 | product=ribosomal protein RPL3 (RPL3) | location=TGME49_chrX:993887-996580(-) | length=389 | sequence_SO=chromosome | SO=protein_coding	227360 |	21	21.35	22.53	70.44	41.65	31.36	TGME49_227360 |	organism=Toxoplasma_gondii_ME49 | product=ribosomal protein RPL3 (RPL3) | location=TGME49_chrX:993887-996580(-) | length=389 | sequence_SO=chromosome | SO=protein_coding	227360 |	16	1.95885	1.85353	1.92309	1.8197	1.59956	1.49969	1.78649	1.67494	0.0849475	1.76448	0.819243
TGME49_292080 |	29.68	32.76	42.18	20.97	15.73	TGME49_292080 |	organism=Toxoplasma_gondii_ME49 | product=leucyl-tRNA synthetase | location=TGME49_chrIX:4536660-4548159(+) | length=1259 | sequence_SO=chromosome | SO=protein_coding	292080 |	15	31.21	33.27	41.7	21.84	15.01	TGME49_292080 |	organism=Toxoplasma_gondii_ME49 | product=leucyl-tRNA synthetase | location=TGME49_chrIX:4536660-4548159(+) | length=1259 | sequence_SO=chromosome | SO=protein_coding	292080 |	14	7.31139	6.13762	9.37562	8.09096	10.2802	10.1859	12.1339	11.9124	0.211764	9.4285	3.23703
TGME49_255190 |	29.56	35.23	40.56	23.74	15.46	TGME49_255190 |	organism=Toxoplasma_gondii_ME49 | product=myosin C | location=TGME49_chrVIIb:5017832-5025813(+) | length=1171 | sequence_SO=chromosome | SO=protein_coding	255190 |	16	25.76	31.65	37.23	21.35	12.3	TGME49_255190 |	organism=Toxoplasma_gondii_ME49 | product=myosin C | location=TGME49_chrVIIb:5017832-5025813(+) | length=1171 | sequence_SO=chromosome | SO=protein_coding	255190 |	11	1.00925	0.912011	1.1272	1.01859	1.14815	1.18032	1.49969	1.5417	0.180791	1.17961	0.238315
TGME49_277500 |	29.55	32.97	65.55	43.28	37.18	TGME49_277500 |	organism=Toxoplasma_gondii_ME49 | product=26S proteasome regulatory subunit 7, putative | location=TGME49_chrXII:6660694-6665364(+) | length=476 | sequence_SO=chromosome | SO=protein_coding	277500 |	17	24.94	29.7	70.8	46.85	31.51	TGME49_277500 |	organism=Toxoplasma_gondii_ME49 | product=26S proteasome regulatory subunit 7, putative | location=TGME49_chrXII:6660694-6665364(+) | length=476 | sequence_SO=chromosome | SO=protein_coding	277500 |	16	0.654636	0.765597	0.794328	0.903649	0.570164	0.539511	0.591562	0.564937	0.184631	0.673048	-0.571219
TGME49_243960 |	29.48	31.26	45.55	33.63	23.34	TGME49_243960 |	organism=Toxoplasma_gondii_ME49 | product=nuclear transport factor 2 (ntf2) domain-containing protein | location=TGME49_chrVI:2913145-2919586(-) | length=797 | sequence_SO=chromosome | SO=protein_coding	243960 |	14	31.55	32.85	41.53	29.86	27.48	TGME49_243960 |	organism=Toxoplasma_gondii_ME49 | product=nuclear transport factor 2 (ntf2) domain-containing protein | location=TGME49_chrVI:2913145-2919586(-) | length=797 | sequence_SO=chromosome | SO=protein_coding	243960 |	16	1.2942	1.27057	1.10662	1.07647	0.954993	0.711214	0.990832	0.731139	0.200447	1.017	0.0243261
TGME49_203310 |	29.32	30.71	71.61	60.17	50	TGME49_203310 |	organism=Toxoplasma_gondii_ME49 | product=dense granule protein GRA7 (GRA7) | location=TGME49_chrVIIa:2604424-2605134(+) | length=236 | sequence_SO=chromosome | SO=protein_coding	203310 |	24	23.34	24.23	64.83	54.66	49.58	TGME49_203310 |	organism=Toxoplasma_gondii_ME49 | product=dense granule protein GRA7 (GRA7) | location=TGME49_chrVIIa:2604424-2605134(+) | length=236 | sequence_SO=chromosome | SO=protein_coding	203310 |	20	0.487529	0.549541	0.457088	0.510505	0.529663	0.436516	0.534564	0.440555	0.084311	0.493245	-1.01962
TGME49_314400 |	29.31	29.68	60.52	44.68	41.61	TGME49_314400 |	organism=Toxoplasma_gondii_ME49 | product=pyruvate dehydrogenase E1 component, beta subunit, putative | location=TGME49_chrXI:4061396-4065036(+) | length=423 | sequence_SO=chromosome | SO=protein_coding	314400 |	21	29.61	30.17	61.47	55.32	45.86	TGME49_314400 |	organism=Toxoplasma_gondii_ME49 | product=pyruvate dehydrogenase E1 component, beta subunit, putative | location=TGME49_chrXI:4061396-4065036(+) | length=423 | sequence_SO=chromosome | SO=protein_coding	314400 |	20	0.120226	0.11695	0.104713	0.0990832	0.151356	0.133045	0.145881	0.123595	0.138259	0.124356	-3.00745
TGME49_287500 |	29.25	34.1	62.95	38.67	32.55	TGME49_287500 |	organism=Toxoplasma_gondii_ME49 | product=T complex chaperonin, putative | location=TGME49_chrV:565764-571057(-) | length=556 | sequence_SO=chromosome | SO=protein_coding	287500 |	17	32.29	33.96	67.99	49.1	37.41	TGME49_287500 |	organism=Toxoplasma_gondii_ME49 | product=T complex chaperonin, putative | location=TGME49_chrV:565764-571057(-) | length=556 | sequence_SO=chromosome | SO=protein_coding	287500 |	19	0.879022	0.794328	1.0666	0.946237	0.887156	0.613762	1.1272	0.77983	0.172989	0.886766	-0.173374
TGME49_235930 |	29.22	29.9	65.09	40.7	29.65	TGME49_235930 |	organism=Toxoplasma_gondii_ME49 | product=domain K- type RNA binding proteins family protein | location=TGME49_chrX:5186140-5192433(+) | length=570 | sequence_SO=chromosome | SO=protein_coding	235930 |	14	34.76	35.21	61.23	38.07	34.21	TGME49_235930 |	organism=Toxoplasma_gondii_ME49 | product=domain K- type RNA binding proteins family protein | location=TGME49_chrX:5186140-5192433(+) | length=570 | sequence_SO=chromosome | SO=protein_coding	235930 |	17	1.38038	1.58489	1.04713	1.15878	1.1695	1.21339	1.03753	1.0666	0.146611	1.20727	0.271754
TGME49_216790 |	29.16	31.52	61.99	36.54	26.75	TGME49_216790 |	organism=Toxoplasma_gondii_ME49 | product=ATP-binding cassette sub-family E member 1, putative | location=TGME49_chrXI:5880378-5887037(-) | length=613 | sequence_SO=chromosome | SO=protein_coding	216790 |	15	23.94	25.15	48.45	28.06	22.19	TGME49_216790 |	organism=Toxoplasma_gondii_ME49 | product=ATP-binding cassette sub-family E member 1, putative | location=TGME49_chrXI:5880378-5887037(-) | length=613 | sequence_SO=chromosome | SO=protein_coding	216790 |	13	0.954993	0.954993	1.03753	1.03753	0.751623	0.597035	0.847227	0.679204	0.181962	0.857516	-0.221764
TGME49_231960 |	29.15	30.14	29.15	20.22	14.76	TGME49_231960 |	organism=Toxoplasma_gondii_ME49 | product=omega secalin, putative | location=TGME49_chrVIII:1670549-1676797(-) | length=1904 | sequence_SO=chromosome | SO=protein_coding	231960 |	16	17.04	18.66	26.52	11.82	10.66	TGME49_231960 |	organism=Toxoplasma_gondii_ME49 | product=omega secalin, putative | location=TGME49_chrVIII:1670549-1676797(-) | length=1904 | sequence_SO=chromosome | SO=protein_coding	231960 |	9	1.36773	1.11686	1.23595	1.00925	1.15878	1.08643	1.33045	1.25892	0.0970283	1.19555	0.257671
TGME49_270510 |	29.12	29.74	50.3	32.1	22.63	TGME49_270510 |	organism=Toxoplasma_gondii_ME49 | product=asparaginyl-tRNA synthetase (NOB+tRNA synthase) | location=TGME49_chrVIII:5220893-5224199(+) | length=676 | sequence_SO=chromosome | SO=protein_coding	270510 |	15	22.4	23.01	45.27	27.37	16.86	TGME49_270510 |	organism=Toxoplasma_gondii_ME49 | product=asparaginyl-tRNA synthetase (NOB+tRNA synthase) | location=TGME49_chrVIII:5220893-5224199(+) | length=676 | sequence_SO=chromosome | SO=protein_coding	270510 |	12	2.44343	2.39883	2.51189	2.51189	1.52757	1.5417	1.52757	1.5417	0.233534	2.00057	1.00041
TGME49_305860 |	29.11	30.62	72.63	50.09	34.45	TGME49_305860 |	organism=Toxoplasma_gondii_ME49 | product=calcium-dependent protein kinase CDPK3 (CDPK3) | location=TGME49_chrIX:5629850-5637411(+) | length=537 | sequence_SO=chromosome | SO=protein_coding	305860 |	17	24.51	26.59	64.62	44.13	36.5	TGME49_305860 |	organism=Toxoplasma_gondii_ME49 | product=calcium-dependent protein kinase CDPK3 (CDPK3) | location=TGME49_chrIX:5629850-5637411(+) | length=537 | sequence_SO=chromosome | SO=protein_coding	305860 |	15	0.356451	0.334195	0.363078	0.343558	0.319154	0.331131	0.325087	0.322107	0.0448482	0.336845	-1.56984
TGME49_289580 |	29.09	29.39	64.91	46.49	38.82	TGME49_289580 |	organism=Toxoplasma_gondii_ME49 | product=strictosidine synthase subfamily protein | location=TGME49_chrIX:3332822-3338264(-) | length=456 | sequence_SO=chromosome | SO=protein_coding	289580 |	16	18.66	19.53	64.04	32.24	26.32	TGME49_289580 |	organism=Toxoplasma_gondii_ME49 | product=strictosidine synthase subfamily protein | location=TGME49_chrIX:3332822-3338264(-) | length=456 | sequence_SO=chromosome | SO=protein_coding	289580 |	10	0.465586	0.398107	0.401791	0.319154	0.413047	0.398107	0.398107	0.380189	0.0948523	0.396761	-1.33366
TGME49_233460 |	29.08	29.43	81.55	75	69.05	TGME49_233460 |	organism=Toxoplasma_gondii_ME49 | product=SAG-related sequence SRS29B (SRS29B) | location=TGME49_chrVIII:2664481-2665491(+) | length=336 | sequence_SO=chromosome | SO=protein_coding	233460 |	29	27.97	27.97	80.06	72.02	69.05	TGME49_233460 |	organism=Toxoplasma_gondii_ME49 | product=SAG-related sequence SRS29B (SRS29B) | location=TGME49_chrVIII:2664481-2665491(+) | length=336 | sequence_SO=chromosome | SO=protein_coding	233460 |	25	11.8032	11.8032	13.5519	15.7036	8.55067	8.16582	11.4815	10.9648	0.199584	11.5031	3.52395
TGME49_249270 |	29.01	33.53	55.03	36.38	29.25	TGME49_249270 |	organism=Toxoplasma_gondii_ME49 | product=protein disulfide isomerase-related protein (provisional), putative | location=TGME49_chrXII:4417115-4422515(+) | length=547 | sequence_SO=chromosome | SO=protein_coding	249270 |	17	24.31	28.66	57.22	42.41	31.63	TGME49_249270 |	organism=Toxoplasma_gondii_ME49 | product=protein disulfide isomerase-related protein (provisional), putative | location=TGME49_chrXII:4417115-4422515(+) | length=547 | sequence_SO=chromosome | SO=protein_coding	249270 |	17	1.65959	1.38038	1.51356	1.25892	1.69044	1.30617	1.90546	1.45881	0.13433	1.52167	0.605654
TGME49_219320 |	28.99	29.76	54.29	41.3	35.73	TGME49_219320 |	organism=Toxoplasma_gondii_ME49 | product=acid phosphatase GAP50 (GAP50) | location=TGME49_chrXII:969240-972134(-) | length=431 | sequence_SO=chromosome | SO=protein_coding	219320 |	22	23.62	24.09	53.36	42.92	34.57	TGME49_219320 |	organism=Toxoplasma_gondii_ME49 | product=acid phosphatase GAP50 (GAP50) | location=TGME49_chrXII:969240-972134(-) | length=431 | sequence_SO=chromosome | SO=protein_coding	219320 |	22	0.972747	0.847227	1.07647	0.937562	0.954993	0.928966	1.13763	1.10662	0.0946746	0.995276	-0.00683079
TGME49_253430 |	28.97	29.7	58.33	32.82	27.89	TGME49_253430 |	organism=Toxoplasma_gondii_ME49 | product=asparagine synthetase, putative | location=TGME49_chrIII:943203-949862(+) | length=588 | sequence_SO=chromosome | SO=protein_coding	253430 |	14	21.18	21.68	51.19	24.32	24.32	TGME49_253430 |	organism=Toxoplasma_gondii_ME49 | product=asparagine synthetase, putative | location=TGME49_chrIII:943203-949862(+) | length=588 | sequence_SO=chromosome | SO=protein_coding	253430 |	13	2.39883	2.1677	3.25087	2.93765	2.83139	2.63027	3.25087	3.01995	0.129708	2.81094	1.49105
TGME49_252220 |	28.95	34.48	69.2	41.59	29.73	TGME49_252220 |	organism=Toxoplasma_gondii_ME49 | product=tetratricopeptide repeat domain containing protein | location=TGME49_chrIII:408827-414881(+) | length=565 | sequence_SO=chromosome | SO=protein_coding	252220 |	15	32.44	33.59	65.66	42.48	36.46	TGME49_252220 |	organism=Toxoplasma_gondii_ME49 | product=tetratricopeptide repeat domain containing protein | location=TGME49_chrIII:408827-414881(+) | length=565 | sequence_SO=chromosome | SO=protein_coding	252220 |	19	0.428549	0.501187	0.380189	0.440555	0.510505	0.436516	0.586138	0.496592	0.126379	0.472529	-1.08153
TGME49_231850 |	28.85	29.84	87.61	78.25	70.39	TGME49_231850 |	organism=Toxoplasma_gondii_ME49 | product=serine-threonine phosophatase 2C (PP2C) | location=TGME49_chrVIII:1587255-1591609(+) | length=331 | sequence_SO=chromosome | SO=protein_coding	231850 |	21	24.46	24.85	78.55	67.37	63.44	TGME49_231850 |	organism=Toxoplasma_gondii_ME49 | product=serine-threonine phosophatase 2C (PP2C) | location=TGME49_chrVIII:1587255-1591609(+) | length=331 | sequence_SO=chromosome | SO=protein_coding	231850 |	26	0.711214	0.887156	0.642688	0.794328	0.855067	0.787046	0.831764	0.772681	0.093876	0.785243	-0.348789
TGME49_313080 |	28.82	31.97	67.47	43.08	35.38	TGME49_313080 |	organism=Toxoplasma_gondii_ME49 | product=hypothetical protein | location=TGME49_chrXI:3085561-3086928(-) | length=455 | sequence_SO=chromosome | SO=protein_coding	313080 |	17	31.49	33.34	61.54	47.03	34.95	TGME49_313080 |	organism=Toxoplasma_gondii_ME49 | product=hypothetical protein | location=TGME49_chrXI:3085561-3086928(-) | length=455 | sequence_SO=chromosome | SO=protein_coding	313080 |	19	0.405508	0.487529	0.301995	0.346737	0.474242	0.401791	0.353183	0.325087	0.163682	0.387009	-1.36956
TGME49_310010 |	28.81	30.24	32.04	18.74	15.28	TGME49_310010 |	organism=Toxoplasma_gondii_ME49 | product=rhoptry neck protein RON1 (RON1) | location=TGME49_chrXI:1006816-1012072(+) | length=1158 | sequence_SO=chromosome | SO=protein_coding	310010 |	13	17.81	19.01	36.27	15.2	10.79	TGME49_310010 |	organism=Toxoplasma_gondii_ME49 | product=rhoptry neck protein RON1 (RON1) | location=TGME49_chrXI:1006816-1012072(+) | length=1158 | sequence_SO=chromosome | SO=protein_coding	310010 |	9	0.824138	0.744732	0.879022	0.794328	0.704693	0.816582	0.765597	0.887156	0.0737888	0.802031	-0.31827
TGME49_283850 |	28.74	31.16	67.4	41.55	30.82	TGME49_283850 |	organism=Toxoplasma_gondii_ME49 | product=peptidyl-prolyl cis-trans isomerase | location=TGME49_chrV:2913986-2921224(-) | length=503 | sequence_SO=chromosome | SO=protein_coding	283850 |	14	25.52	26.94	72.56	53.08	38.77	TGME49_283850 |	organism=Toxoplasma_gondii_ME49 | product=peptidyl-prolyl cis-trans isomerase | location=TGME49_chrV:2913986-2921224(-) | length=503 | sequence_SO=chromosome | SO=protein_coding	283850 |	17	0.847227	0.794328	1.00925	0.963829	0.862979	0.765597	0.855067	0.758578	0.0982205	0.857107	-0.222453
TGME49_222380 |	28.7	31.41	34.79	20.14	12.82	TGME49_222380 |	organism=Toxoplasma_gondii_ME49 | product=importin-beta N-terminal domain-containing protein | location=TGME49_chrII:1087760-1096839(+) | length=1147 | sequence_SO=chromosome | SO=protein_coding	222380 |	14	32.26	35.67	35.22	20.58	17.52	TGME49_222380 |	organism=Toxoplasma_gondii_ME49 | product=importin-beta N-terminal domain-containing protein | location=TGME49_chrII:1087760-1096839(+) | length=1147 | sequence_SO=chromosome | SO=protein_coding	222380 |	18	1.39316	1.08643	1.38038	1.08643	1.40605	1.25892	1.58489	1.34276	0.119985	1.31738	0.397669
TGME49_258550 |	28.62	30.17	82.13	62.89	58.76	TGME49_258550 |	organism=Toxoplasma_gondii_ME49 | product=SAG-related sequence SRS28 (SRS28) | location=TGME49_chrVIIb:3342513-3343517(+) | length=291 | sequence_SO=chromosome | SO=protein_coding	258550 |	35	39.42	40.49	82.47	58.76	58.76	TGME49_258550 |	organism=Toxoplasma_gondii_ME49 | product=SAG-related sequence SRS28 (SRS28) | location=TGME49_chrVIIb:3342513-3343517(+) | length=291 | sequence_SO=chromosome | SO=protein_coding	258550 |	46	0.0824138	0.0870964	0.0487529	0.0457088	0.0672977	0.0887156	0.0413047	0.0564937	0.280061	0.0647229	-3.94958
TGME49_289650 |	28.61	29.76	40.62	31.31	28.95	TGME49_289650 |	organism=Toxoplasma_gondii_ME49 | product=PEP-carboxykinase I | location=TGME49_chrIX:3365112-3368307(+) | length=677 | sequence_SO=chromosome | SO=protein_coding	289650 |	15	22.57	22.99	47.42	32.79	24.22	TGME49_289650 |	organism=Toxoplasma_gondii_ME49 | product=PEP-carboxykinase I | location=TGME49_chrIX:3365112-3368307(+) | length=677 | sequence_SO=chromosome | SO=protein_coding	289650 |	14	7.44732	7.65597	4.05509	4.05509	4.87529	5.97035	4.57088	4.83059	0.247838	5.43257	2.44163
TGME49_232710 |	28.59	29.24	75.29	58.3	57.92	TGME49_232710 |	organism=Toxoplasma_gondii_ME49 | product=ribosomal protein RPS3A (RPS3A) | location=TGME49_chrVIII:2235909-2237297(+) | length=259 | sequence_SO=chromosome | SO=protein_coding	232710 |	21	25.44	25.62	74.52	60.62	46.72	TGME49_232710 |	organism=Toxoplasma_gondii_ME49 | product=ribosomal protein RPS3A (RPS3A) | location=TGME49_chrVIII:2235909-2237297(+) | length=259 | sequence_SO=chromosome | SO=protein_coding	232710 |	21	1.88799	1.61436	1.6293	1.40605	2.14783	1.83654	1.8197	1.5417	0.126017	1.73543	0.795296
TGME49_311230 |	28.56	34.01	28	7.932	4.264	TGME49_311230 |	organism=Toxoplasma_gondii_ME49 | product=hypothetical protein | location=TGME49_chrXI:1880862-1900195(+) | length=4690 | sequence_SO=chromosome | SO=protein_coding	311230 |	15	37.44	41.97	27.08	8.507	5.885	TGME49_311230 |	organism=Toxoplasma_gondii_ME49 | product=hypothetical protein | location=TGME49_chrXI:1880862-1900195(+) | length=4690 | sequence_SO=chromosome | SO=protein_coding	311230 |	18	3.83707	4.01791	5.01187	5.29664	4.01791	3.04789	6.60694	4.96592	0.223876	4.60027	2.20172
TGME49_210690 |	28.48	28.68	76.56	51.17	46.09	TGME49_210690 |	organism=Toxoplasma_gondii_ME49 | product=ribosomal protein RPS6 (RPS6) | location=TGME49_chrIV:2156530-2158101(+) | length=256 | sequence_SO=chromosome | SO=protein_coding	210690 |	20	24.08	25.04	69.92	51.17	44.53	TGME49_210690 |	organism=Toxoplasma_gondii_ME49 | product=ribosomal protein RPS6 (RPS6) | location=TGME49_chrIV:2156530-2158101(+) | length=256 | sequence_SO=chromosome | SO=protein_coding	210690 |	19	1.99526	1.7378	1.85353	1.59956	2.22844	1.7378	2.1677	1.65959	0.117216	1.87246	0.904935
TGME49_316520 |	28.47	30.88	43.42	26.03	16.05	TGME49_316520 |	organism=Toxoplasma_gondii_ME49 | product=1,4-alpha-glucan-branching enzyme | location=TGME49_chrXI:5365070-5374873(-) | length=972 | sequence_SO=chromosome | SO=protein_coding	316520 |	13	33.64	36.97	46.6	21.6	19.96	TGME49_316520 |	organism=Toxoplasma_gondii_ME49 | product=1,4-alpha-glucan-branching enzyme | location=TGME49_chrXI:5365070-5374873(-) | length=972 | sequence_SO=chromosome | SO=protein_coding	316520 |	18	0.0717794	0.105682	0.0717794	0.104713	0.0794328	0.092045	0.0801678	0.0903649	0.144648	0.0869955	-3.52292
TGME49_320290 |	28.42	28.75	55.06	45.51	42.51	TGME49_320290 |	organism=Toxoplasma_gondii_ME49 | product=hypothetical protein | location=TGME49_chrIV:396143-398204(+) | length=534 | sequence_SO=chromosome | SO=protein_coding	320290 |	17	22.71	22.9	54.87	37.83	32.21	TGME49_320290 |	organism=Toxoplasma_gondii_ME49 | product=hypothetical protein | location=TGME49_chrIV:396143-398204(+) | length=534 | sequence_SO=chromosome | SO=protein_coding	320290 |	14	0.037325	0.0519996	0.0496592	0.0717794	0.0666807	0.114815	0.0625173	0.113763	0.378553	0.0710674	-3.81467
TGME49_240870 |	28.3	32.79	43.94	23.38	17.64	TGME49_240870 |	organism=Toxoplasma_gondii_ME49 | product=beta adaptin protein, putative | location=TGME49_chrVI:1486135-1499617(+) | length=924 | sequence_SO=chromosome | SO=protein_coding	240870 |	15	33.08	35.87	48.48	27.38	16.77	TGME49_240870 |	organism=Toxoplasma_gondii_ME49 | product=beta adaptin protein, putative | location=TGME49_chrVI:1486135-1499617(+) | length=924 | sequence_SO=chromosome | SO=protein_coding	240870 |	15	1.11686	0.83946	1.04713	0.77983	0.691831	0.619441	0.847227	0.751623	0.18971	0.836676	-0.25726
TGME49_261010 |	28.29	31.4	75.55	56.48	49.88	TGME49_261010 |	organism=Toxoplasma_gondii_ME49 | product=tat-binding family protein, putative | location=TGME49_chrVIIb:1973639-1978870(-) | length=409 | sequence_SO=chromosome | SO=protein_coding	261010 |	15	36.93	38.75	85.82	66.26	50.12	TGME49_261010 |	organism=Toxoplasma_gondii_ME49 | product=tat-binding family protein, putative | location=TGME49_chrVIIb:1973639-1978870(-) | length=409 | sequence_SO=chromosome | SO=protein_coding	261010 |	20	0.685488	0.613762	0.580764	0.534564	0.570164	0.570164	0.597035	0.60256	0.069596	0.594313	-0.750706
TGME49_214090 |	28.23	32.36	39.81	16.51	10.27	TGME49_214090 |	organism=Toxoplasma_gondii_ME49 | product=signal peptidase | location=TGME49_chrX:6018231-6030876(+) | length=1859 | sequence_SO=chromosome | SO=protein_coding	214090 |	14	30.19	34.6	44.32	14.69	11.94	TGME49_214090 |	organism=Toxoplasma_gondii_ME49 | product=signal peptidase | location=TGME49_chrX:6018231-6030876(+) | length=1859 | sequence_SO=chromosome | SO=protein_coding	214090 |	15	1.34276	1.31826	1.39316	1.35519	2.33346	2.10863	1.95885	1.75388	0.22111	1.69552	0.76173
TGME49_299210 |	28.13	28.96	45.55	33.9	28.99	TGME49_299210 |	organism=Toxoplasma_gondii_ME49 | product=CTP synthase | location=TGME49_chrIII:2114631-2120417(+) | length=652 | sequence_SO=chromosome | SO=protein_coding	299210 |	15	24.46	25.95	51.69	30.98	28.83	TGME49_299210 |	organism=Toxoplasma_gondii_ME49 | product=CTP synthase | location=TGME49_chrIII:2114631-2120417(+) | length=652 | sequence_SO=chromosome | SO=protein_coding	299210 |	15	2.93765	2.96483	3.46737	3.49945	6.30957	5.91562	4.16869	3.87258	0.290992	4.14197	2.05032
TGME49_207440 |	28.12	29.09	76.6	54.17	43.59	TGME49_207440 |	organism=Toxoplasma_gondii_ME49 | product=ribosomal protein RPS4 (RPS4) | location=TGME49_chrIb:62048-65198(-) | length=312 | sequence_SO=chromosome | SO=protein_coding	207440 |	24	24.34	25.77	67.31	51.6	31.41	TGME49_207440 |	organism=Toxoplasma_gondii_ME49 | product=ribosomal protein RPS4 (RPS4) | location=TGME49_chrIb:62048-65198(-) | length=312 | sequence_SO=chromosome | SO=protein_coding	207440 |	18	1.43219	1.40605	1.28233	1.27057	1.18032	1.13763	1.28233	1.21339	0.0752123	1.2756	0.351177
TGME49_269190 |	28.09	35.59	47.44	25.43	20.9	TGME49_269190 |	organism=Toxoplasma_gondii_ME49 | product=glyceraldehyde-3-phosphate dehydrogenase GAPDH2 (GAPDH2) | location=TGME49_chrVIII:6002854-6006768(-) | length=995 | sequence_SO=chromosome | SO=protein_coding	269190 |	20	39.68	43.47	53.57	35.78	32.96	TGME49_269190 |	organism=Toxoplasma_gondii_ME49 | product=glyceraldehyde-3-phosphate dehydrogenase GAPDH2 (GAPDH2) | location=TGME49_chrVIII:6002854-6006768(-) | length=995 | sequence_SO=chromosome | SO=protein_coding	269190 |	23	5.64937	4.96592	3.76704	3.56451	4.69894	4.2462	4.92039	4.44631	0.140103	4.53234	2.18025
TGME49_288500 |	28.06	30.25	59.27	36.91	28.18	TGME49_288500 |	organism=Toxoplasma_gondii_ME49 | product=FAD Malate-dehydrogenase (MDH-FAD) | location=TGME49_chrIX:2581313-2585504(-) | length=550 | sequence_SO=chromosome | SO=protein_coding	288500 |	15	24.42	25.29	58.18	30.91	28.55	TGME49_288500 |	organism=Toxoplasma_gondii_ME49 | product=FAD Malate-dehydrogenase (MDH-FAD) | location=TGME49_chrIX:2581313-2585504(-) | length=550 | sequence_SO=chromosome | SO=protein_coding	288500 |	14	0.751623	0.903649	0.559758	0.685488	0.660694	0.895365	0.549541	0.737904	0.174241	0.718003	-0.477939
TGME49_202530 |	28	30.15	50.58	26.13	20.83	TGME49_202530 |	organism=Toxoplasma_gondii_ME49 | product=aspartate-tRNA ligase | location=TGME49_chrVIIa:3254640-3260430(-) | length=773 | sequence_SO=chromosome | SO=protein_coding	202530 |	13	34.85	36.4	58.73	33.25	27.68	TGME49_202530 |	organism=Toxoplasma_gondii_ME49 | product=aspartate-tRNA ligase | location=TGME49_chrVIIa:3254640-3260430(-) | length=773 | sequence_SO=chromosome | SO=protein_coding	202530 |	15	0.608135	0.60256	0.549541	0.549541	0.608135	0.613762	0.469894	0.483059	0.0968701	0.560578	-0.835012
TGME49_232130 |	27.73	28.15	72.2	58.97	44.62	TGME49_232130 |	organism=Toxoplasma_gondii_ME49 | product=hypothetical protein | location=TGME49_chrVIII:1880729-1883888(+) | length=446 | sequence_SO=chromosome | SO=protein_coding	232130 |	15	19.63	19.76	56.95	38.34	31.61	TGME49_232130 |	organism=Toxoplasma_gondii_ME49 | product=hypothetical protein | location=TGME49_chrVIII:1880729-1883888(+) | length=446 | sequence_SO=chromosome | SO=protein_coding	232130 |	12	0.691831	0.630957	0.816582	0.744732	0.744732	0.744732	0.691831	0.685488	0.0727159	0.718861	-0.476216
TGME49_242070 |	27.7	28.89	65.71	44.42	39.48	TGME49_242070 |	organism=Toxoplasma_gondii_ME49 | product=cAMP-dependent protein kinase regulatory subunit | location=TGME49_chrVI:1871928-1877303(-) | length=385 | sequence_SO=chromosome | SO=protein_coding	242070 |	18	28.67	30.55	72.73	43.38	39.48	TGME49_242070 |	organism=Toxoplasma_gondii_ME49 | product=cAMP-dependent protein kinase regulatory subunit | location=TGME49_chrVI:1871928-1877303(-) | length=385 | sequence_SO=chromosome | SO=protein_coding	242070 |	17	0.809096	0.666807	0.879022	0.711214	0.972747	0.772681	1.08643	0.855067	0.152188	0.844132	-0.244459
TGME49_306330 |	27.64	29.13	65.81	45.02	33.85	TGME49_306330 |	organism=Toxoplasma_gondii_ME49 | product=phospholipase | location=TGME49_chrIX:5968718-5971499(+) | length=582 | sequence_SO=chromosome | SO=protein_coding	306330 |	14	32.51	33.16	65.81	49.83	39.52	TGME49_306330 |	organism=Toxoplasma_gondii_ME49 | product=phospholipase | location=TGME49_chrIX:5968718-5971499(+) | length=582 | sequence_SO=chromosome | SO=protein_coding	306330 |	16	0.246604	0.207014	0.253513	0.212814	0.296483	0.398107	0.387258	0.515229	0.32398	0.314628	-1.66828
TGME49_231600 |	27.56	32.45	44.05	20.1	15.14	TGME49_231600 |	organism=Toxoplasma_gondii_ME49 | product=HEAT repeat-containing protein | location=TGME49_chrVIII:1479924-1491169(-) | length=1169 | sequence_SO=chromosome | SO=protein_coding	231600 |	14	32.23	35.77	40.55	23.18	17.19	TGME49_231600 |	organism=Toxoplasma_gondii_ME49 | product=HEAT repeat-containing protein | location=TGME49_chrVIII:1479924-1491169(-) | length=1169 | sequence_SO=chromosome | SO=protein_coding	231600 |	15	1.90546	1.6293	2.12814	1.80302	1.25892	1.15878	1.49969	1.43219	0.19285	1.60194	0.679817
TGME49_236650 |	27.55	28	54.91	38.73	32.18	TGME49_236650 |	organism=Toxoplasma_gondii_ME49 | product=DEAD (Asp-Glu-Ala-Asp) box polypeptide 17 (DDX17) | location=TGME49_chrX:5472440-5476058(-) | length=550 | sequence_SO=chromosome | SO=protein_coding	236650 |	15	22.08	23.2	53.09	34.55	25.64	TGME49_236650 |	organism=Toxoplasma_gondii_ME49 | product=DEAD (Asp-Glu-Ala-Asp) box polypeptide 17 (DDX17) | location=TGME49_chrX:5472440-5476058(-) | length=550 | sequence_SO=chromosome | SO=protein_coding	236650 |	12	3.13329	3.16228	2.91072	2.91072	2.99226	2.63027	4.13048	3.63078	0.139908	3.1876	1.67247
TGME49_275690 |	27.54	30.93	50.39	23.48	19.18	TGME49_275690 |	organism=Toxoplasma_gondii_ME49 | product=ClpB, putative | location=TGME49_chrIII:268477-279998(+) | length=1022 | sequence_SO=chromosome | SO=protein_coding	275690 |	15	23.3	26.32	50.68	21.14	16.63	TGME49_275690 |	organism=Toxoplasma_gondii_ME49 | product=ClpB, putative | location=TGME49_chrIII:268477-279998(+) | length=1022 | sequence_SO=chromosome | SO=protein_coding	275690 |	13	2.31206	2.07014	1.78649	1.58489	1.97697	1.99526	1.83654	1.8197	0.10599	1.92276	0.943177
TGME49_314100 |	27.53	28.13	55	31.55	30.86	TGME49_314100 |	organism=Toxoplasma_gondii_ME49 | product=tetratricopeptide repeat-containing protein | location=TGME49_chrXI:3919047-3925217(+) | length=580 | sequence_SO=chromosome | SO=protein_coding	314100 |	16	25.87	26	48.79	29.48	27.59	TGME49_314100 |	organism=Toxoplasma_gondii_ME49 | product=tetratricopeptide repeat-containing protein | location=TGME49_chrXI:3919047-3925217(+) | length=580 | sequence_SO=chromosome | SO=protein_coding	314100 |	13	1.70608	1.39316	1.58489	1.2942	1.38038	1.13763	1.18032	0.972747	0.168239	1.33118	0.412701
TGME49_226380 |	27.3	28.78	73.81	60.85	45.77	TGME49_226380 |	organism=Toxoplasma_gondii_ME49 | product=hypothetical protein | location=TGME49_chrX:1675489-1676625(+) | length=378 | sequence_SO=chromosome | SO=protein_coding	226380 |	19	24.21	26.08	69.84	48.94	40.48	TGME49_226380 |	organism=Toxoplasma_gondii_ME49 | product=hypothetical protein | location=TGME49_chrX:1675489-1676625(+) | length=378 | sequence_SO=chromosome | SO=protein_coding	226380 |	15	0.0887156	0.0758578	0.0816582	0.0679204	0.107647	0.0937562	0.118032	0.10666	0.174945	0.0925308	-3.43392
TGME49_279390 |	27.25	28.44	51.95	40.48	28.14	TGME49_279390 |	organism=Toxoplasma_gondii_ME49 | product=proliferation-associated protein 2G4, putative | location=TGME49_chrIX:207771-212387(-) | length=462 | sequence_SO=chromosome | SO=protein_coding	279390 |	13	22.16	22.86	50	39.61	19.7	TGME49_279390 |	organism=Toxoplasma_gondii_ME49 | product=proliferation-associated protein 2G4, putative | location=TGME49_chrIX:207771-212387(-) | length=462 | sequence_SO=chromosome | SO=protein_coding	279390 |	10	1.13763	0.954993	1.30617	1.09648	1.30617	1.28233	1.34276	1.31826	0.106923	1.2181	0.284631
TGME49_314970 |	26.99	29.09	50.62	29.34	23.63	TGME49_314970 |	organism=Toxoplasma_gondii_ME49 | product=root hair defective 3 gtp-binding protein (rhd3) protein | location=TGME49_chrXI:4438092-4451489(-) | length=893 | sequence_SO=chromosome | SO=protein_coding	314970 |	14	29.27	32.12	47.26	30.91	25.64	TGME49_314970 |	organism=Toxoplasma_gondii_ME49 | product=root hair defective 3 gtp-binding protein (rhd3) protein | location=TGME49_chrXI:4438092-4451489(-) | length=893 | sequence_SO=chromosome | SO=protein_coding	314970 |	15	0.831764	0.794328	0.870964	0.83946	0.954993	0.963829	0.912011	0.912011	0.0642966	0.88492	-0.176381
TGME49_230350 |	26.82	29.27	40.43	15.15	13.48	TGME49_230350 |	organism=Toxoplasma_gondii_ME49 | product=hypothetical protein | location=TGME49_chrVIII:721426-733432(-) | length=1254 | sequence_SO=chromosome | SO=protein_coding	230350 |	13	22.42	26.17	31.18	12.68	9.809	TGME49_230350 |	organism=Toxoplasma_gondii_ME49 | product=hypothetical protein | location=TGME49_chrVIII:721426-733432(-) | length=1254 | sequence_SO=chromosome | SO=protein_coding	230350 |	11	0.772681	0.831764	0.717794	0.772681	0.824138	0.887156	0.824138	0.895365	0.0687222	0.815715	-0.293864
TGME49_308890 |	26.78	33.7	35.01	9.035	4.274	TGME49_308890 |	organism=Toxoplasma_gondii_ME49 | product=transcription elongation factor SPT6 (SPT6) | location=TGME49_chrXI:333208-351035(+) | length=3276 | sequence_SO=chromosome | SO=protein_coding	308890 |	10	24.84	34.77	36.05	8.211	4.151	TGME49_308890 |	organism=Toxoplasma_gondii_ME49 | product=transcription elongation factor SPT6 (SPT6) | location=TGME49_chrXI:333208-351035(+) | length=3276 | sequence_SO=chromosome | SO=protein_coding	308890 |	10	1.35519	1.5417	1.51356	1.72187	1.83654	2.03236	1.45881	1.64437	0.125643	1.63805	0.711979
TGME49_250820 |	26.74	27.75	37.02	21.11	14.88	TGME49_250820 |	organism=Toxoplasma_gondii_ME49 | product=hypothetical protein | location=TGME49_chrXII:5242184-5247719(+) | length=1156 | sequence_SO=chromosome | SO=protein_coding	250820 |	12	20.75	23.91	41.09	19.81	12.72	TGME49_250820 |	organism=Toxoplasma_gondii_ME49 | product=hypothetical protein | location=TGME49_chrXII:5242184-5247719(+) | length=1156 | sequence_SO=chromosome | SO=protein_coding	250820 |	11	1.44544	1.2942	1.55597	1.38038	1.69044	1.67494	1.20226	1.20226	0.128061	1.43074	0.516759
TGME49_212300 |	26.73	28.9	55.64	35.29	30.01	TGME49_212300 |	organism=Toxoplasma_gondii_ME49 | product=hypothetical protein | location=TGME49_chrX:3932540-3937693(+) | length=683 | sequence_SO=chromosome | SO=protein_coding	212300 |	15	27.13	28.19	66.91	33.97	29.87	TGME49_212300 |	organism=Toxoplasma_gondii_ME49 | product=hypothetical protein | location=TGME49_chrX:3932540-3937693(+) | length=683 | sequence_SO=chromosome | SO=protein_coding	212300 |	14	1.64437	1.8197	1.85353	2.01372	1.88799	1.72187	1.95885	1.75388	0.0629295	1.83174	0.873214
TGME49_247510 |	26.71	27.11	59.58	50.13	38.32	TGME49_247510 |	organism=Toxoplasma_gondii_ME49 | product=fructose-bisphospatase II | location=TGME49_chrXII:3385801-3389686(+) | length=381 | sequence_SO=chromosome | SO=protein_coding	247510 |	15	22.27	25.13	61.68	53.81	41.21	TGME49_247510 |	organism=Toxoplasma_gondii_ME49 | product=fructose-bisphospatase II | location=TGME49_chrXII:3385801-3389686(+) | length=381 | sequence_SO=chromosome | SO=protein_coding	247510 |	16	0.787046	0.787046	0.855067	0.855067	0.660694	0.751623	0.704693	0.816582	0.0830801	0.777227	-0.363592
TGME49_297060 |	26.67	28.9	69.62	60.18	51.33	TGME49_297060 |	organism=Toxoplasma_gondii_ME49 | product=phosphoglycerate mutase PGMII (PGMII) | location=TGME49_chrII:1510431-1514312(-) | length=339 | sequence_SO=chromosome | SO=protein_coding	297060 |	23	28.25	29.84	65.49	52.8	51.62	TGME49_297060 |	organism=Toxoplasma_gondii_ME49 | product=phosphoglycerate mutase PGMII (PGMII) | location=TGME49_chrII:1510431-1514312(-) | length=339 | sequence_SO=chromosome | SO=protein_coding	297060 |	27	0.630957	0.586138	0.636796	0.591562	0.691831	0.625173	0.731139	0.660694	0.0711969	0.644286	-0.634227
TGME49_297745 |	26.65	32.11	28.86	6.905	3.62	TGME49_297745 |	organism=Toxoplasma_gondii_ME49 | product=hypothetical protein | location=TGME49_chrII:1962653-1979374(-) | length=3867 | sequence_SO=chromosome | SO=protein_coding	297745 |	11	38.41	44.84	32.3	9.982	6.491	TGME49_297745 |	organism=Toxoplasma_gondii_ME49 | product=hypothetical protein | location=TGME49_chrII:1962653-1979374(-) | length=3867 | sequence_SO=chromosome | SO=protein_coding	297745 |	18	4.7863	3.87258	3.13329	2.53513	4.16869	4.61318	3.13329	3.46737	0.197765	3.71373	1.89287
TGME49_321500 |	26.63	26.67	62.74	53.47	38.74	TGME49_321500 |	organism=Toxoplasma_gondii_ME49 | product=RNA recognition motif-containing protein | location=TGME49_chrIb:1763330-1766835(+) | length=475 | sequence_SO=chromosome | SO=protein_coding	321500 |	19	25.96	28.5	66.95	53.89	44.84	TGME49_321500 |	organism=Toxoplasma_gondii_ME49 | product=RNA recognition motif-containing protein | location=TGME49_chrIb:1763330-1766835(+) | length=475 | sequence_SO=chromosome | SO=protein_coding	321500 |	18	1.27057	1.30617	1.21339	1.24738	1.33045	1.24738	1.57036	1.47231	0.0877502	1.33225	0.413869
TGME49_201780 |	26.61	29.58	32.77	25.75	21.33	TGME49_201780 |	organism=Toxoplasma_gondii_ME49 | product=microneme protein MIC2 (MIC2) | location=TGME49_chrVIIa:3794121-3797385(-) | length=769 | sequence_SO=chromosome | SO=protein_coding	201780 |	19	23.04	25.73	37.84	27.83	18.08	TGME49_201780 |	organism=Toxoplasma_gondii_ME49 | product=microneme protein MIC2 (MIC2) | location=TGME49_chrVIIa:3794121-3797385(-) | length=769 | sequence_SO=chromosome | SO=protein_coding	201780 |	13	0.0887156	0.111686	0.0654636	0.0737904	0.0963829	0.0954993	0.0831764	0.0816582	0.154881	0.0870466	-3.52207
TGME49_267330 |	26.53	27.88	53.61	26.29	22.94	TGME49_267330 |	organism=Toxoplasma_gondii_ME49 | product=fumarate hydratase | location=TGME49_chrIX:710487-716309(+) | length=776 | sequence_SO=chromosome | SO=protein_coding	267330 |	13	32.81	35.06	48.2	31.44	27.06	TGME49_267330 |	organism=Toxoplasma_gondii_ME49 | product=fumarate hydratase | location=TGME49_chrIX:710487-716309(+) | length=776 | sequence_SO=chromosome | SO=protein_coding	267330 |	16	0.691831	0.591562	0.758578	0.630957	0.448745	0.42462	0.444631	0.42462	0.226171	0.551943	-0.857409
TGME49_248340 |	26.43	26.87	83.84	68.12	65.94	TGME49_248340 |	organism=Toxoplasma_gondii_ME49 | product=GTP-binding nuclear protein ran/tc4 | location=TGME49_chrXII:3816745-3819802(+) | length=229 | sequence_SO=chromosome | SO=protein_coding	248340 |	21	26.45	26.93	76.86	62.88	62.88	TGME49_248340 |	organism=Toxoplasma_gondii_ME49 | product=GTP-binding nuclear protein ran/tc4 | location=TGME49_chrXII:3816745-3819802(+) | length=229 | sequence_SO=chromosome | SO=protein_coding	248340 |	22	1.00925	0.981748	1.18032	1.14815	1.13763	0.870964	1.13763	0.895365	0.109131	1.04513	0.0636856
TGME49_258870 |	26.34	28.34	42.79	23.25	21.29	TGME49_258870 |	organism=Toxoplasma_gondii_ME49 | product=hypothetical protein | location=TGME49_chrVIIb:3113152-3117834(-) | length=916 | sequence_SO=chromosome | SO=protein_coding	258870 |	14	23.5	25.16	38.97	24.02	20.96	TGME49_258870 |	organism=Toxoplasma_gondii_ME49 | product=hypothetical protein | location=TGME49_chrVIIb:3113152-3117834(-) | length=916 | sequence_SO=chromosome | SO=protein_coding	258870 |	14	0.0544503	0.0666807	0.0529663	0.0648634	0.0349945	0.0487529	0.0369828	0.0505825	0.20809	0.0512842	-4.28534
TGME49_288650 |	26.33	26.87	64.91	45.18	34.86	TGME49_288650 |	organism=Toxoplasma_gondii_ME49 | product=dense granule protein GRA12 (GRA12) | location=TGME49_chrIX:2656853-2658646(-) | length=436 | sequence_SO=chromosome | SO=protein_coding	288650 |	22	31.39	31.82	62.39	47.94	41.97	TGME49_288650 |	organism=Toxoplasma_gondii_ME49 | product=dense granule protein GRA12 (GRA12) | location=TGME49_chrIX:2656853-2658646(-) | length=436 | sequence_SO=chromosome | SO=protein_coding	288650 |	24	0.801678	0.847227	0.711214	0.751623	0.731139	0.83946	0.625173	0.717794	0.092142	0.753164	-0.408965
TGME49_300140 |	26.17	27.01	63.45	49.49	40.86	TGME49_300140 |	organism=Toxoplasma_gondii_ME49 | product=elongation factor 1-gamma, putative | location=TGME49_chrXII:185954-188540(+) | length=394 | sequence_SO=chromosome | SO=protein_coding	300140 |	19	26.86	27.7	67.01	46.19	38.07	TGME49_300140 |	organism=Toxoplasma_gondii_ME49 | product=elongation factor 1-gamma, putative | location=TGME49_chrXII:185954-188540(+) | length=394 | sequence_SO=chromosome | SO=protein_coding	300140 |	19	1.14815	0.879022	1.15878	0.887156	0.887156	0.862979	0.928966	0.895365	0.120701	0.955947	-0.0649976
TGME49_202370 |	26.13	27.19	72.2	40.11	37.13	TGME49_202370 |	organism=Toxoplasma_gondii_ME49 | product=T-complex protein 1, epsilon subunit (TCP-1-epsilon), putative | location=TGME49_chrVIIa:3385050-3391970(+) | length=536 | sequence_SO=chromosome | SO=protein_coding	202370 |	18	26.23	26.91	67.54	43.28	40.3	TGME49_202370 |	organism=Toxoplasma_gondii_ME49 | product=T-complex protein 1, epsilon subunit (TCP-1-epsilon), putative | location=TGME49_chrVIIa:3385050-3391970(+) | length=536 | sequence_SO=chromosome | SO=protein_coding	202370 |	16	1.13763	0.981748	1.44544	1.23595	1.43219	1.45881	1.07647	1.04713	0.14884	1.22692	0.295041
TGME49_214350 |	26.11	26.96	77.02	52.02	45.71	TGME49_214350 |	organism=Toxoplasma_gondii_ME49 | product=GTP-binding protein, putative | location=TGME49_chrX:6260711-6264729(+) | length=396 | sequence_SO=chromosome | SO=protein_coding	214350 |	17	31.02	32.13	65.66	50.25	47.22	TGME49_214350 |	organism=Toxoplasma_gondii_ME49 | product=GTP-binding protein, putative | location=TGME49_chrX:6260711-6264729(+) | length=396 | sequence_SO=chromosome | SO=protein_coding	214350 |	16	1.23595	0.903649	1.18032	0.83946	1.41906	1.34276	1.40605	1.34276	0.173063	1.20875	0.273518
TGME49_308840 |	26.11	26.23	55.93	43.43	37.08	TGME49_308840 |	organism=Toxoplasma_gondii_ME49 | product=SAG-related sequence SRS51 (SRS51) | location=TGME49_chrXI:294822-296797(+) | length=472 | sequence_SO=chromosome | SO=protein_coding	308840 |	22	19.86	20.05	50	41.74	41.74	TGME49_308840 |	organism=Toxoplasma_gondii_ME49 | product=SAG-related sequence SRS51 (SRS51) | location=TGME49_chrXI:294822-296797(+) | length=472 | sequence_SO=chromosome | SO=protein_coding	308840 |	18	0.293765	0.390841	0.147231	0.210863	0.108643	0.165959	0.0946237	0.139316	0.489622	0.193905	-2.36658
TGME49_235970 |	26.05	27.58	55.05	43.23	29.03	TGME49_235970 |	organism=Toxoplasma_gondii_ME49 | product=eukaryotic initiation factor-2 gamma, putative | location=TGME49_chrX:5208863-5215127(+) | length=465 | sequence_SO=chromosome | SO=protein_coding	235970 |	12	22.31	24.31	54.62	38.49	28.17	TGME49_235970 |	organism=Toxoplasma_gondii_ME49 | product=eukaryotic initiation factor-2 gamma, putative | location=TGME49_chrX:5208863-5215127(+) | length=465 | sequence_SO=chromosome | SO=protein_coding	235970 |	12	1.24738	0.912011	1.28233	0.92045	1.1695	0.912011	1.2942	1.00925	0.147583	1.09339	0.12881
TGME49_288830 |	26.03	26.95	56.32	32.27	26.79	TGME49_288830 |	organism=Toxoplasma_gondii_ME49 | product=NADH dehydrogenase (NDH2-II) | location=TGME49_chrIX:2754569-2762254(+) | length=657 | sequence_SO=chromosome | SO=protein_coding	288830 |	12	20.1	20.74	49.92	29.22	24.66	TGME49_288830 |	organism=Toxoplasma_gondii_ME49 | product=NADH dehydrogenase (NDH2-II) | location=TGME49_chrIX:2754569-2762254(+) | length=657 | sequence_SO=chromosome | SO=protein_coding	288830 |	13	2.31206	1.57036	1.35519	1.02802	3.31131	3.04789	2.72898	2.60615	0.347852	2.245	1.16671
TGME49_295040 |	25.99	28.23	36.35	24.2	14.62	TGME49_295040 |	organism=Toxoplasma_gondii_ME49 | product=HEAT repeat-containing protein | location=TGME49_chrIa:1346755-1358175(-) | length=971 | sequence_SO=chromosome | SO=protein_coding	295040 |	12	25.12	28.19	39.65	23.38	16.68	TGME49_295040 |	organism=Toxoplasma_gondii_ME49 | product=HEAT repeat-containing protein | location=TGME49_chrIa:1346755-1358175(-) | length=971 | sequence_SO=chromosome | SO=protein_coding	295040 |	14	1	1.03753	0.946237	0.972747	0.887156	1.0666	0.711214	0.912011	0.110196	0.941686	-0.0866819
TGME49_263300 |	25.97	26.7	71.38	56.9	46.55	TGME49_263300 |	organism=Toxoplasma_gondii_ME49 | product=eukaryotic porin protein | location=TGME49_chrVIIb:643032-646756(-) | length=290 | sequence_SO=chromosome | SO=protein_coding	263300 |	15	25.39	26.14	79.31	64.48	41.72	TGME49_263300 |	organism=Toxoplasma_gondii_ME49 | product=eukaryotic porin protein | location=TGME49_chrVIIb:643032-646756(-) | length=290 | sequence_SO=chromosome | SO=protein_coding	263300 |	14	3.04789	2.70396	2.83139	2.51189	2.85759	2.31206	2.60615	2.10863	0.10948	2.62245	1.39091
TGME49_239510 |	25.89	26.47	89.44	59.53	52.2	TGME49_239510 |	organism=Toxoplasma_gondii_ME49 | product=hypothetical protein | location=TGME49_chrVI:726949-729586(+) | length=341 | sequence_SO=chromosome | SO=protein_coding	239510 |	20	22.18	22.65	80.06	67.16	61.58	TGME49_239510 |	organism=Toxoplasma_gondii_ME49 | product=hypothetical protein | location=TGME49_chrVI:726949-729586(+) | length=341 | sequence_SO=chromosome | SO=protein_coding	239510 |	23	0.0636796	0.0301995	0.0619441	0.0301995	0.0737904	0.0895365	0.0387258	0.0420727	0.378839	0.0537685	-4.21709
TGME49_290960 |	25.78	30.25	45.44	17.92	11.62	TGME49_290960 |	organism=Toxoplasma_gondii_ME49 | product=pyruvate phosphate dikinase, pep/pyruvate binding domain-containing protein | location=TGME49_chrIX:3984474-4001025(+) | length=1239 | sequence_SO=chromosome | SO=protein_coding	290960 |	12	19.91	24.98	42.45	20.66	13.72	TGME49_290960 |	organism=Toxoplasma_gondii_ME49 | product=pyruvate phosphate dikinase, pep/pyruvate binding domain-containing protein | location=TGME49_chrIX:3984474-4001025(+) | length=1239 | sequence_SO=chromosome | SO=protein_coding	290960 |	11	0.130617	0.220801	0.123595	0.20893	0.0544503	0.151356	0.0496592	0.133045	0.433457	0.134057	-2.89909
TGME49_221670 |	25.75	27.98	36.06	18.2	10.68	TGME49_221670 |	organism=Toxoplasma_gondii_ME49 | product=transcriptional elongation factor FACT140 (FACT140) | location=TGME49_chrII:538670-551955(-) | length=1198 | sequence_SO=chromosome | SO=protein_coding	221670 |	11	27.48	29.73	34.81	18.53	15.19	TGME49_221670 |	organism=Toxoplasma_gondii_ME49 | product=transcriptional elongation factor FACT140 (FACT140) | location=TGME49_chrII:538670-551955(-) | length=1198 | sequence_SO=chromosome | SO=protein_coding	221670 |	15	0.765597	0.816582	0.794328	0.847227	0.83946	0.92045	0.92045	1.02802	0.0920469	0.866514	-0.206705
TGME49_231410 |	25.72	26.71	51.84	36.25	29.77	TGME49_231410 |	organism=Toxoplasma_gondii_ME49 | product=hypothetical protein | location=TGME49_chrVIII:1406518-1410847(+) | length=571 | sequence_SO=chromosome | SO=protein_coding	231410 |	16	19.65	21.63	53.24	32.75	25.04	TGME49_231410 |	organism=Toxoplasma_gondii_ME49 | product=hypothetical protein | location=TGME49_chrVIII:1406518-1410847(+) | length=571 | sequence_SO=chromosome | SO=protein_coding	231410 |	14	0.809096	0.855067	0.717794	0.765597	1	0.928966	0.801678	0.737904	0.109587	0.827013	-0.274018
TGME49_246130 |	25.59	26.12	73.38	56.25	43.29	TGME49_246130 |	organism=Toxoplasma_gondii_ME49 | product=serpin (serine proteinase inhibitor) superfamily protein | location=TGME49_chrXII:2679539-2681321(+) | length=432 | sequence_SO=chromosome | SO=protein_coding	246130 |	17	29.08	29.68	78.01	60.88	51.39	TGME49_246130 |	organism=Toxoplasma_gondii_ME49 | product=serpin (serine proteinase inhibitor) superfamily protein | location=TGME49_chrXII:2679539-2681321(+) | length=432 | sequence_SO=chromosome | SO=protein_coding	246130 |	18	0.119124	0.0963829	0.11695	0.0972747	0.0366438	0.0428548	0.0380189	0.0436516	0.466657	0.0738626	-3.75901
TGME49_291680 |	25.5	29.09	49.94	33.38	20.23	TGME49_291680 |	organism=Toxoplasma_gondii_ME49 | product=Sec23/Sec24 trunk domain-containing protein | location=TGME49_chrIX:4325023-4339147(-) | length=791 | sequence_SO=chromosome | SO=protein_coding	291680 |	13	24.21	28.88	46.52	34.26	18.46	TGME49_291680 |	organism=Toxoplasma_gondii_ME49 | product=Sec23/Sec24 trunk domain-containing protein | location=TGME49_chrIX:4325023-4339147(-) | length=791 | sequence_SO=chromosome | SO=protein_coding	291680 |	13	0.487529	0.510505	0.474242	0.496592	0.529663	0.529663	0.529663	0.534564	0.0420839	0.511553	-0.967045
TGME49_221210 |	25.43	28.38	86.03	78.77	73.74	TGME49_221210 |	organism=Toxoplasma_gondii_ME49 | product=cyclophilin | location=TGME49_chrII:135770-137645(+) | length=179 | sequence_SO=chromosome | SO=protein_coding	221210 |	26	29.79	30.4	80.45	78.77	70.39	TGME49_221210 |	organism=Toxoplasma_gondii_ME49 | product=cyclophilin | location=TGME49_chrII:135770-137645(+) | length=179 | sequence_SO=chromosome | SO=protein_coding	221210 |	25	0.630957	0.691831	0.554626	0.625173	0.946237	0.870964	0.981748	0.895365	0.201263	0.774613	-0.368453
TGME49_268950 |	25.4	26.25	69.43	35.36	27.62	TGME49_268950 |	organism=Toxoplasma_gondii_ME49 | product=hypothetical protein | location=TGME49_chrVIII:6185325-6190104(-) | length=543 | sequence_SO=chromosome | SO=protein_coding	268950 |	13	29.68	30.85	65.93	39.78	32.04	TGME49_268950 |	organism=Toxoplasma_gondii_ME49 | product=hypothetical protein | location=TGME49_chrVIII:6185325-6190104(-) | length=543 | sequence_SO=chromosome | SO=protein_coding	268950 |	14	0.847227	1.04713	0.946237	1.14815	0.855067	0.794328	1.1695	1.11686	0.140693	0.990563	-0.0136793
TGME49_244200 |	25.28	27.73	45.79	22.31	17.92	TGME49_244200 |	organism=Toxoplasma_gondii_ME49 | product=2-oxoglutarate dehydrogenase e1 component, mitochondrial precursor, putative | location=TGME49_chrVI:3107736-3115189(-) | length=1116 | sequence_SO=chromosome | SO=protein_coding	244200 |	12	28.8	30.82	51.79	26.08	16.22	TGME49_244200 |	organism=Toxoplasma_gondii_ME49 | product=2-oxoglutarate dehydrogenase e1 component, mitochondrial precursor, putative | location=TGME49_chrVI:3107736-3115189(-) | length=1116 | sequence_SO=chromosome | SO=protein_coding	244200 |	12	2.31206	1.8197	2.14783	1.70608	1.49969	1.33045	1.31826	1.15878	0.232414	1.66161	0.732579
TGME49_205380 |	25.28	27.01	62.89	48.71	44.59	TGME49_205380 |	organism=Toxoplasma_gondii_ME49 | product=fructose-bisphospatase I | location=TGME49_chrVIIa:1430312-1433953(+) | length=388 | sequence_SO=chromosome | SO=protein_coding	205380 |	15	26.02	26.18	54.9	44.59	41.49	TGME49_205380 |	organism=Toxoplasma_gondii_ME49 | product=fructose-bisphospatase I | location=TGME49_chrVIIa:1430312-1433953(+) | length=388 | sequence_SO=chromosome | SO=protein_coding	205380 |	16	2.35505	2.10863	2.51189	2.31206	1.69044	1.33045	1.48594	1.18032	0.256636	1.87185	0.904463
TGME49_321650 |	25.22	30.58	44.36	15.05	10.84	TGME49_321650 |	organism=Toxoplasma_gondii_ME49 | product=hypothetical protein | location=TGME49_chrIb:1651295-1664248(+) | length=1375 | sequence_SO=chromosome | SO=protein_coding	321650 |	12	24.77	28.39	44.51	16.51	10.18	TGME49_321650 |	organism=Toxoplasma_gondii_ME49 | product=hypothetical protein | location=TGME49_chrIb:1651295-1664248(+) | length=1375 | sequence_SO=chromosome | SO=protein_coding	321650 |	12	0.765597	0.630957	0.794328	0.654636	0.831764	0.711214	0.92045	0.787046	0.1164	0.761999	-0.392139
TGME49_220860 |	25.14	26.14	50.83	41.03	34.88	TGME49_220860 |	organism=Toxoplasma_gondii_ME49 | product=DEAD/DEAH box helicase | location=TGME49_chrII:24997-28873(+) | length=602 | sequence_SO=chromosome | SO=protein_coding	220860 |	15	25.61	26.55	57.97	37.04	29.4	TGME49_220860 |	organism=Toxoplasma_gondii_ME49 | product=DEAD/DEAH box helicase | location=TGME49_chrII:24997-28873(+) | length=602 | sequence_SO=chromosome | SO=protein_coding	220860 |	13	1.07647	1.2942	0.816582	0.963829	0.698232	0.751623	0.954993	1.00925	0.190118	0.945647	-0.0806269
TGME49_229010 |	25.12	26.03	45.63	27.74	16.97	TGME49_229010 |	organism=Toxoplasma_gondii_ME49 | product=rhoptry neck protein RON4 (RON4) | location=TGME49_chrVIII:20265-27490(+) | length=984 | sequence_SO=chromosome | SO=protein_coding	229010 |	12	21.32	22.54	44.51	23.27	15.45	TGME49_229010 |	organism=Toxoplasma_gondii_ME49 | product=rhoptry neck protein RON4 (RON4) | location=TGME49_chrVIII:20265-27490(+) | length=984 | sequence_SO=chromosome | SO=protein_coding	229010 |	10	0.77983	0.608135	0.981748	0.731139	0.787046	0.77983	0.816582	0.809096	0.122674	0.786676	-0.346159
TGME49_243730 |	25.1	25.41	74.22	54.39	44.48	TGME49_243730 |	organism=Toxoplasma_gondii_ME49 | product=rhoptry protein ROP9 (ROP9) | location=TGME49_chrVI:2819522-2822066(+) | length=353 | sequence_SO=chromosome | SO=protein_coding	243730 |	14	28.03	28.06	64.87	44.76	41.08	TGME49_243730 |	organism=Toxoplasma_gondii_ME49 | product=rhoptry protein ROP9 (ROP9) | location=TGME49_chrVI:2819522-2822066(+) | length=353 | sequence_SO=chromosome | SO=protein_coding	243730 |	15	6.36796	5.39511	6.66807	5.64937	4.74242	6.42688	4.2462	5.44503	0.14141	5.61763	2.48996
TGME49_232250 |	25.08	26.14	62.15	45.02	34.46	TGME49_232250 |	organism=Toxoplasma_gondii_ME49 | product=catalase | location=TGME49_chrVIII:1973118-1980623(-) | length=502 | sequence_SO=chromosome | SO=protein_coding	232250 |	19	27.52	28.57	67.73	47.21	34.66	TGME49_232250 |	organism=Toxoplasma_gondii_ME49 | product=catalase | location=TGME49_chrVIII:1973118-1980623(-) | length=502 | sequence_SO=chromosome | SO=protein_coding	232250 |	20	0.912011	0.83946	1.05682	0.972747	1	0.92045	1.02802	0.963829	0.067942	0.961666	-0.0563917
TGME49_228210 |	25.02	27.94	64.32	52.01	41.96	TGME49_228210 |	organism=Toxoplasma_gondii_ME49 | product=26S proteasome regulatory subunit | location=TGME49_chrX:487340-493886(-) | length=398 | sequence_SO=chromosome | SO=protein_coding	228210 |	14	20.68	24.05	82.66	50.25	35.43	TGME49_228210 |	organism=Toxoplasma_gondii_ME49 | product=26S proteasome regulatory subunit | location=TGME49_chrX:487340-493886(-) | length=398 | sequence_SO=chromosome | SO=protein_coding	228210 |	12	0.685488	0.672977	0.787046	0.772681	0.524808	0.57544	0.47863	0.534564	0.174171	0.628954	-0.668973
TGME49_233220 |	24.89	27.4	38.01	18.02	15.65	TGME49_233220 |	organism=Toxoplasma_gondii_ME49 | product=hypothetical protein | location=TGME49_chrVIII:2510489-2516528(-) | length=1476 | sequence_SO=chromosome | SO=protein_coding	233220 |	14	24.25	26.81	38.69	20.39	14.84	TGME49_233220 |	organism=Toxoplasma_gondii_ME49 | product=hypothetical protein | location=TGME49_chrVIII:2510489-2516528(-) | length=1476 | sequence_SO=chromosome | SO=protein_coding	233220 |	14	0.461318	0.428549	0.244343	0.251189	0.212814	0.194089	0.18197	0.16293	0.399081	0.26715	-1.90428
TGME49_254570 |	24.82	34.39	44.88	13.29	7.15	TGME49_254570 |	organism=Toxoplasma_gondii_ME49 | product=hypothetical protein | location=TGME49_chrIII:1831237-1844046(-) | length=1972 | sequence_SO=chromosome | SO=protein_coding	254570 |	11	27.75	38.49	48.38	15.82	7.911	TGME49_254570 |	organism=Toxoplasma_gondii_ME49 | product=hypothetical protein | location=TGME49_chrIII:1831237-1844046(-) | length=1972 | sequence_SO=chromosome | SO=protein_coding	254570 |	12	2.37684	3.53183	7.58578	9.46237	3.56451	3.69828	3.69828	3.90841	0.482777	4.72829	2.24132
TGME49_232170 |	24.75	25.59	35.57	28.32	25.5	TGME49_232170 |	organism=Toxoplasma_gondii_ME49 | product=hypothetical protein | location=TGME49_chrVIII:1911607-1915936(-) | length=745 | sequence_SO=chromosome | SO=protein_coding	232170 |	16	20.47	21.23	50.6	30.2	22.55	TGME49_232170 |	organism=Toxoplasma_gondii_ME49 | product=hypothetical protein | location=TGME49_chrVIII:1911607-1915936(-) | length=745 | sequence_SO=chromosome | SO=protein_coding	232170 |	12	0.0608135	0.0580764	0.0685488	0.0660693	0.0474242	0.0698232	0.0496592	0.0704693	0.137643	0.0613605	-4.02655
TGME49_240890 |	24.65	27.19	35.74	13.94	8.506	TGME49_240890 |	organism=Toxoplasma_gondii_ME49 | product=6-phosphofructokinase | location=TGME49_chrVI:1523768-1537073(+) | length=1399 | sequence_SO=chromosome | SO=protein_coding	240890 |	11	23.28	24.78	39.89	16.01	10.29	TGME49_240890 |	organism=Toxoplasma_gondii_ME49 | product=6-phosphofructokinase | location=TGME49_chrVI:1523768-1537073(+) | length=1399 | sequence_SO=chromosome | SO=protein_coding	240890 |	11	0.436516	0.510505	0.369828	0.436516	0.448745	0.337287	0.452898	0.337287	0.138884	0.416198	-1.26466
TGME49_216970 |	24.62	26.55	67.31	32.37	22.38	TGME49_216970 |	organism=Toxoplasma_gondii_ME49 | product=coronin, putative | location=TGME49_chrXI:5750947-5761908(-) | length=621 | sequence_SO=chromosome | SO=protein_coding	216970 |	13	31.3	33.22	67.63	42.03	36.07	TGME49_216970 |	organism=Toxoplasma_gondii_ME49 | product=coronin, putative | location=TGME49_chrXI:5750947-5761908(-) | length=621 | sequence_SO=chromosome | SO=protein_coding	216970 |	17	1.33045	1.1695	1.8197	1.59956	1.07647	1.1272	1.27057	1.33045	0.176198	1.34049	0.422758
TGME49_268200 |	24.6	25.32	56.02	44.14	30.4	TGME49_268200 |	organism=Toxoplasma_gondii_ME49 | product=RNA recognition motif-containing protein | location=TGME49_chrVIII:6650217-6653313(+) | length=648 | sequence_SO=chromosome | SO=protein_coding	268200 |	15	31.28	31.71	50.62	40.43	33.33	TGME49_268200 |	organism=Toxoplasma_gondii_ME49 | product=RNA recognition motif-containing protein | location=TGME49_chrVIII:6650217-6653313(+) | length=648 | sequence_SO=chromosome | SO=protein_coding	268200 |	15	2.65461	2.58226	2.10863	1.97697	2.63027	2.42103	2.65461	2.39883	0.100208	2.4284	1.28001
TGME49_315770 |	24.51	26.68	55.7	38.7	30.56	TGME49_315770 |	organism=Toxoplasma_gondii_ME49 | product=cytochrome p450 superfamily protein | location=TGME49_chrXI:4969341-4976517(-) | length=553 | sequence_SO=chromosome | SO=protein_coding	315770 |	15	29.26	31.21	50.27	40.14	38.34	TGME49_315770 |	organism=Toxoplasma_gondii_ME49 | product=cytochrome p450 superfamily protein | location=TGME49_chrXI:4969341-4976517(-) | length=553 | sequence_SO=chromosome | SO=protein_coding	315770 |	21	0.519996	0.255859	0.369828	0.190546	0.233346	0.248886	0.296483	0.296483	0.319645	0.301428	-1.73011
TGME49_232050 |	24.49	26.14	40.74	20.14	18.99	TGME49_232050 |	organism=Toxoplasma_gondii_ME49 | product=DnaJ domain-containing protein | location=TGME49_chrVIII:1785133-1796574(-) | length=869 | sequence_SO=chromosome | SO=protein_coding	232050 |	14	20.59	22.11	35.56	18.41	15.3	TGME49_232050 |	organism=Toxoplasma_gondii_ME49 | product=DnaJ domain-containing protein | location=TGME49_chrVIII:1785133-1796574(-) | length=869 | sequence_SO=chromosome | SO=protein_coding	232050 |	11	0.724436	0.691831	0.704693	0.672977	0.501187	0.559758	0.597035	0.691831	0.116981	0.642968	-0.63718
TGME49_224060 |	24.49	25.65	63.18	35.85	31.83	TGME49_224060 |	organism=Toxoplasma_gondii_ME49 | product=thioredoxin, putative | location=TGME49_chrX:3357355-3359223(-) | length=622 | sequence_SO=chromosome | SO=protein_coding	224060 |	12	19.4	20.26	47.59	26.21	22.03	TGME49_224060 |	organism=Toxoplasma_gondii_ME49 | product=thioredoxin, putative | location=TGME49_chrX:3357355-3359223(-) | length=622 | sequence_SO=chromosome | SO=protein_coding	224060 |	9	1.40605	1.43219	1.36773	1.36773	1.69044	1.51356	1.45881	1.31826	0.0753746	1.44435	0.530416
TGME49_215785 |	24.42	25.35	58.89	47.34	29.79	TGME49_215785 |	organism=Toxoplasma_gondii_ME49 | product=rhoptry protein ROP2A (ROP2A) | location=TGME49_chrX:7156744-7158043(+) | length=433 | sequence_SO=chromosome | SO=protein_coding	215785 |	20	30.58	32.19	57.74	44.11	35.1	TGME49_215785 |	organism=Toxoplasma_gondii_ME49 | product=rhoptry protein ROP2A (ROP2A) | location=TGME49_chrX:7156744-7158043(+) | length=433 | sequence_SO=chromosome | SO=protein_coding	215785 |	22	1.00925	1.23595	0.83946	1.02802	0.758578	0.751623	0.679204	0.679204	0.213764	0.87266	-0.196508
TGME49_301440 |	24.36	30.97	56.36	38.32	33.16	TGME49_301440 |	organism=Toxoplasma_gondii_ME49 | product=calcium-dependent protein kinase CDPK1 (CDPK1) | location=TGME49_chrIV:2480041-2486303(+) | length=582 | sequence_SO=chromosome | SO=protein_coding	301440 |	18	21.41	25.32	49.83	33.51	25.43	TGME49_301440 |	organism=Toxoplasma_gondii_ME49 | product=calcium-dependent protein kinase CDPK1 (CDPK1) | location=TGME49_chrIV:2480041-2486303(+) | length=582 | sequence_SO=chromosome | SO=protein_coding	301440 |	16	2.39883	2.22844	2.208	2.07014	2.70396	2.77971	2.29087	2.35505	0.0965503	2.37938	1.25058
TGME49_204160 |	24.35	26.63	30.97	10.05	7.359	TGME49_204160 |	organism=Toxoplasma_gondii_ME49 | product=GYF domain-containing protein | location=TGME49_chrVIIa:1935843-1944733(-) | length=1821 | sequence_SO=chromosome | SO=protein_coding	204160 |	12	8.6	11.19	30.26	6.7	3.899	TGME49_204160 |	organism=Toxoplasma_gondii_ME49 | product=GYF domain-containing protein | location=TGME49_chrVIIa:1935843-1944733(-) | length=1821 | sequence_SO=chromosome | SO=protein_coding	204160 |	6	1.52757	1.40605	1.94089	1.78649	1.0666	1.01859	1.07647	1.02802	0.253086	1.35633	0.43971
TGME49_238040 |	24.17	27.84	44.12	20.97	13.79	TGME49_238040 |	organism=Toxoplasma_gondii_ME49 | product=protein disulfide-isomerase domain-containing protein | location=TGME49_chrVI:19374-28466(-) | length=1378 | sequence_SO=chromosome | SO=protein_coding	238040 |	13	22.25	27.53	39.7	18.72	10.96	TGME49_238040 |	organism=Toxoplasma_gondii_ME49 | product=protein disulfide-isomerase domain-containing protein | location=TGME49_chrVI:19374-28466(-) | length=1378 | sequence_SO=chromosome | SO=protein_coding	238040 |	10	0.758578	0.711214	0.660694	0.630957	0.60256	0.420727	0.559758	0.405508	0.200553	0.593749	-0.752074
TGME49_318580 |	24.14	25.3	52.76	36.52	30.65	TGME49_318580 |	organism=Toxoplasma_gondii_ME49 | product=glucosephosphate-mutase GPM2 (GPM2) | location=TGME49_chrIV:1211319-1216426(-) | length=597 | sequence_SO=chromosome | SO=protein_coding	318580 |	14	19.61	20.01	50.92	35.18	26.8	TGME49_318580 |	organism=Toxoplasma_gondii_ME49 | product=glucosephosphate-mutase GPM2 (GPM2) | location=TGME49_chrIV:1211319-1216426(-) | length=597 | sequence_SO=chromosome | SO=protein_coding	318580 |	15	0.197697	0.210863	0.203236	0.205116	0.145881	0.258226	0.157036	0.275423	0.199898	0.206685	-2.2745
TGME49_202680 |	24.03	25.08	55.6	27.35	22.91	TGME49_202680 |	organism=Toxoplasma_gondii_ME49 | product=peptidase M16, alpha subunit, putative | location=TGME49_chrVIIa:3108389-3114699(-) | length=563 | sequence_SO=chromosome | SO=protein_coding	202680 |	15	17.39	20.21	62.88	27	22.2	TGME49_202680 |	organism=Toxoplasma_gondii_ME49 | product=peptidase M16, alpha subunit, putative | location=TGME49_chrVIIa:3108389-3114699(-) | length=563 | sequence_SO=chromosome | SO=protein_coding	202680 |	14	1.35519	1.18032	1.39316	1.21339	1	0.990832	0.912011	0.912011	0.160984	1.11961	0.163001
TGME49_264000 |	23.9	25.22	40.06	26.28	23.88	TGME49_264000 |	organism=Toxoplasma_gondii_ME49 | product=aldehyde dehydrogenase | location=TGME49_chrVIIb:241519-251585(-) | length=624 | sequence_SO=chromosome | SO=protein_coding	264000 |	14	20.32	21.11	47.76	30.45	24.04	TGME49_264000 |	organism=Toxoplasma_gondii_ME49 | product=aldehyde dehydrogenase | location=TGME49_chrVIIb:241519-251585(-) | length=624 | sequence_SO=chromosome | SO=protein_coding	264000 |	12	0.0580764	0.0544503	0.0564937	0.0554626	0.0440555	0.0660693	0.0420727	0.0597035	0.136286	0.054548	-4.19633
TGME49_305520 |	23.75	24.28	73.98	53.9	44.61	TGME49_305520 |	organism=Toxoplasma_gondii_ME49 | product=ribosomal protein RPS2 (RPS2) | location=TGME49_chrIX:5449517-5451958(+) | length=269 | sequence_SO=chromosome | SO=protein_coding	305520 |	13	17.91	19.13	75.84	56.88	38.29	TGME49_305520 |	organism=Toxoplasma_gondii_ME49 | product=ribosomal protein RPS2 (RPS2) | location=TGME49_chrIX:5449517-5451958(+) | length=269 | sequence_SO=chromosome | SO=protein_coding	305520 |	13	1.28233	1.03753	1.31826	1.0666	1.19124	0.903649	1.38038	1.05682	0.133267	1.1546	0.207394
TGME49_205010 |	23.6	27.84	38.6	15.37	10.75	TGME49_205010 |	organism=Toxoplasma_gondii_ME49 | product=U2 small nuclear ribonucleoprotein family protein, putative | location=TGME49_chrVIIa:1671583-1680020(-) | length=1386 | sequence_SO=chromosome | SO=protein_coding	205010 |	11	21.43	26.31	32.97	15.87	9.235	TGME49_205010 |	organism=Toxoplasma_gondii_ME49 | product=U2 small nuclear ribonucleoprotein family protein, putative | location=TGME49_chrVIIa:1671583-1680020(-) | length=1386 | sequence_SO=chromosome | SO=protein_coding	205010 |	11	1.44544	1.48594	1.33045	1.36773	1.09648	0.946237	1.01859	0.887156	0.185121	1.19725	0.259728
TGME49_258580 |	23.59	25.85	62.5	38.98	29.77	TGME49_258580 |	organism=Toxoplasma_gondii_ME49 | product=rhoptry protein ROP17 (ROP17) | location=TGME49_chrVIIb:3321930-3323756(-) | length=608 | sequence_SO=chromosome | SO=protein_coding	258580 |	15	28.96	31.92	56.74	42.76	30.26	TGME49_258580 |	organism=Toxoplasma_gondii_ME49 | product=rhoptry protein ROP17 (ROP17) | location=TGME49_chrVIIb:3321930-3323756(-) | length=608 | sequence_SO=chromosome | SO=protein_coding	258580 |	15	0.963829	0.903649	1.08643	1.01859	0.990832	0.870964	1.43219	1.28233	0.169994	1.0686	0.0957236
TGME49_224980 |	23.4	24.79	41.65	16.25	13.38	TGME49_224980 |	organism=Toxoplasma_gondii_ME49 | product=hypothetical protein | location=TGME49_chrX:2612329-2620974(+) | length=1114 | sequence_SO=chromosome | SO=protein_coding	224980 |	11	21.88	24.21	42.55	21.27	11.94	TGME49_224980 |	organism=Toxoplasma_gondii_ME49 | product=hypothetical protein | location=TGME49_chrX:2612329-2620974(+) | length=1114 | sequence_SO=chromosome | SO=protein_coding	224980 |	11	0.0724436	0.092045	0.0831764	0.0990832	0.0539511	0.0887156	0.057544	0.1	0.206414	0.0808698	-3.62825
TGME49_222100 |	23.38	26.8	39.04	20.7	17.37	TGME49_222100 |	organism=Toxoplasma_gondii_ME49 | product=hypothetical protein | location=TGME49_chrII:869206-872628(-) | length=1140 | sequence_SO=chromosome | SO=protein_coding	222100 |	14	17.46	20.28	34.56	16.32	11.4	TGME49_222100 |	organism=Toxoplasma_gondii_ME49 | product=hypothetical protein | location=TGME49_chrII:869206-872628(-) | length=1140 | sequence_SO=chromosome | SO=protein_coding	222100 |	10	1.24738	1.44544	1.38038	1.58489	1.90546	1.80302	1.87068	1.77011	0.142265	1.62592	0.701257
TGME49_310780 |	23.34	23.74	64.06	54.49	51.88	TGME49_310780 |	organism=Toxoplasma_gondii_ME49 | product=dense granule protein GRA4 (GRA4) | location=TGME49_chrXI:1588521-1589558(-) | length=345 | sequence_SO=chromosome | SO=protein_coding	310780 |	13	15.91	16.25	62.9	49.86	41.45	TGME49_310780 |	organism=Toxoplasma_gondii_ME49 | product=dense granule protein GRA4 (GRA4) | location=TGME49_chrXI:1588521-1589558(-) | length=345 | sequence_SO=chromosome | SO=protein_coding	310780 |	10	0.436516	0.474242	0.648634	0.704693	0.586138	0.47863	0.666807	0.544503	0.164701	0.56752	-0.817256
TGME49_246080 |	23.3	25.51	55.03	30.03	22.96	TGME49_246080 |	organism=Toxoplasma_gondii_ME49 | product=NAD dependent epimerase/dehydratase family protein | location=TGME49_chrXII:2648738-2653503(-) | length=636 | sequence_SO=chromosome | SO=protein_coding	246080 |	11	14.6	16.49	49.69	23.9	15.25	TGME49_246080 |	organism=Toxoplasma_gondii_ME49 | product=NAD dependent epimerase/dehydratase family protein | location=TGME49_chrXII:2648738-2653503(-) | length=636 | sequence_SO=chromosome | SO=protein_coding	246080 |	7	0.169044	0.16293	0.15417	0.145881	0.0954993	0.177011	0.0972747	0.201372	0.23131	0.150398	-2.73314
TGME49_297500 |	23.29	25.26	68.13	39.01	27.47	TGME49_297500 |	organism=Toxoplasma_gondii_ME49 | product=T-complex protein 1 eta subunit | location=TGME49_chrII:1831198-1838756(-) | length=546 | sequence_SO=chromosome | SO=protein_coding	297500 |	10	21	22.05	63.55	40.48	28.39	TGME49_297500 |	organism=Toxoplasma_gondii_ME49 | product=T-complex protein 1 eta subunit | location=TGME49_chrII:1831198-1838756(-) | length=546 | sequence_SO=chromosome | SO=protein_coding	297500 |	12	0.847227	0.772681	0.855067	0.77983	1	0.990832	1.0666	1.05682	0.122872	0.921131	-0.118521
TGME49_209985 |	23.17	24.06	66.9	44.48	34.15	TGME49_209985 |	organism=Toxoplasma_gondii_ME49 | product=cAMP-dependent protein kinase | location=TGME49_chrIb:1612432-1614147(-) | length=571 | sequence_SO=chromosome | SO=protein_coding	209985 |	17	25.62	26.42	51.31	37.13	34.85	TGME49_209985 |	organism=Toxoplasma_gondii_ME49 | product=cAMP-dependent protein kinase | location=TGME49_chrIb:1612432-1614147(-) | length=571 | sequence_SO=chromosome | SO=protein_coding	209985 |	14	0.0416869	0.0654636	0.0432514	0.0660693	0.0465586	0.0591562	0.0483059	0.0613762	0.174881	0.0539835	-4.21134
TGME49_208590 |	23.14	24.81	65.47	32.84	26.32	TGME49_208590 |	organism=Toxoplasma_gondii_ME49 | product=vacuolar ATP synthase subunit 54kD, putative | location=TGME49_chrIb:804370-812276(+) | length=475 | sequence_SO=chromosome | SO=protein_coding	208590 |	12	27.19	28.06	57.05	38.53	34.74	TGME49_208590 |	organism=Toxoplasma_gondii_ME49 | product=vacuolar ATP synthase subunit 54kD, putative | location=TGME49_chrIb:804370-812276(+) | length=475 | sequence_SO=chromosome | SO=protein_coding	208590 |	13	0.559758	0.496592	0.544503	0.47863	0.496592	0.457088	0.505825	0.457088	0.0698761	0.49951	-1.00142
TGME49_282055 |	23.1	23.42	51.98	38	34.86	TGME49_282055 |	organism=Toxoplasma_gondii_ME49 | product=protein phosphatase PP2C-hn (PP2CHN) | location=TGME49_chrVIIa:4358629-4363407(-) | length=479 | sequence_SO=chromosome | SO=protein_coding	282055 |	14	11.44	13.45	59.5	38.62	23.8	TGME49_282055 |	organism=Toxoplasma_gondii_ME49 | product=protein phosphatase PP2C-hn (PP2CHN) | location=TGME49_chrVIIa:4358629-4363407(-) | length=479 | sequence_SO=chromosome | SO=protein_coding	282055 |	8	0.195884	0.343558	0.197697	0.346737	0.398107	0.331131	0.398107	0.340408	0.23348	0.318954	-1.64858
TGME49_274190 |	22.93	23.52	35.85	22.37	17.8	TGME49_274190 |	organism=Toxoplasma_gondii_ME49 | product=eukaryotic initiation factor 2B epsilon subunit, putative | location=TGME49_chrVIII:2936868-2944224(+) | length=809 | sequence_SO=chromosome | SO=protein_coding	274190 |	12	22.03	22.84	37.33	21.38	18.42	TGME49_274190 |	organism=Toxoplasma_gondii_ME49 | product=eukaryotic initiation factor 2B epsilon subunit, putative | location=TGME49_chrVIII:2936868-2944224(+) | length=809 | sequence_SO=chromosome | SO=protein_coding	274190 |	11	1.87068	1.77011	1.48594	1.39316	2.37684	2.24905	2.03236	1.92309	0.168788	1.88765	0.916594
TGME49_215910 |	22.92	29.57	28.52	8.155	5.051	TGME49_215910 |	organism=Toxoplasma_gondii_ME49 | product=hypothetical protein | location=TGME49_chrXI:6531566-6544438(+) | length=3029 | sequence_SO=chromosome | SO=protein_coding	215910 |	12	28.55	35.26	31.23	10.4	5.744	TGME49_215910 |	organism=Toxoplasma_gondii_ME49 | product=hypothetical protein | location=TGME49_chrXI:6531566-6544438(+) | length=3029 | sequence_SO=chromosome | SO=protein_coding	215910 |	12	1.21339	1.11686	0.862979	0.772681	0.831764	1	0.731139	0.862979	0.172303	0.923974	-0.114076
TGME49_289540 |	22.88	24.08	60.94	25.61	18.46	TGME49_289540 |	organism=Toxoplasma_gondii_ME49 | product=hypothetical protein | location=TGME49_chrIX:3291692-3295474(+) | length=937 | sequence_SO=chromosome | SO=protein_coding	289540 |	11	28.03	29.4	54.22	24.44	20.7	TGME49_289540 |	organism=Toxoplasma_gondii_ME49 | product=hypothetical protein | location=TGME49_chrIX:3291692-3295474(+) | length=937 | sequence_SO=chromosome | SO=protein_coding	289540 |	15	4.40555	3.94457	6.30957	5.80764	6.30957	5.86138	5.44503	5.15229	0.149237	5.40445	2.43415
TGME49_306960 |	22.85	23.92	49.48	30.07	20.3	TGME49_306960 |	organism=Toxoplasma_gondii_ME49 | product=phenylalanine--tRNA ligase, beta subunit protein | location=TGME49_chrXI:146838-156759(-) | length=675 | sequence_SO=chromosome | SO=protein_coding	306960 |	10	24.25	25.71	50.07	29.48	24.89	TGME49_306960 |	organism=Toxoplasma_gondii_ME49 | product=phenylalanine--tRNA ligase, beta subunit protein | location=TGME49_chrXI:146838-156759(-) | length=675 | sequence_SO=chromosome | SO=protein_coding	306960 |	14	3.90841	4.40555	4.57088	5.05825	2.96483	2.91072	3.10456	2.99226	0.214582	3.73943	1.90282
TGME49_247470 |	22.85	23.54	43.47	29.1	26.68	TGME49_247470 |	organism=Toxoplasma_gondii_ME49 | product=nucleolar protein, putative | location=TGME49_chrXII:3359532-3363829(+) | length=536 | sequence_SO=chromosome | SO=protein_coding	247470 |	11	18.03	20.11	47.76	27.05	24.63	TGME49_247470 |	organism=Toxoplasma_gondii_ME49 | product=nucleolar protein, putative | location=TGME49_chrXII:3359532-3363829(+) | length=536 | sequence_SO=chromosome | SO=protein_coding	247470 |	9	10.666	9.54993	10.0925	9.0365	8.70964	7.17794	5.86138	4.83059	0.236159	8.24056	3.04274
TGME49_266060 |	22.81	22.98	80.49	66.9	47.39	TGME49_266060 |	organism=Toxoplasma_gondii_ME49 | product=ribosomal protein RPSA (RPSA) | location=TGME49_chrIX:1325582-1327921(-) | length=287 | sequence_SO=chromosome | SO=protein_coding	266060 |	16	23.68	23.88	85.71	75.61	58.19	TGME49_266060 |	organism=Toxoplasma_gondii_ME49 | product=ribosomal protein RPSA (RPSA) | location=TGME49_chrIX:1325582-1327921(-) | length=287 | sequence_SO=chromosome | SO=protein_coding	266060 |	17	1.44544	1.47231	1.31826	1.34276	1.6293	1.58489	1.30617	1.24738	0.0910548	1.41831	0.504178
TGME49_230940 |	22.8	23.34	28.63	15.63	11.29	TGME49_230940 |	organism=Toxoplasma_gondii_ME49 | product=hypothetical protein | location=TGME49_chrVIII:1115271-1125001(+) | length=1523 | sequence_SO=chromosome | SO=protein_coding	230940 |	12	31.01	31.66	30.27	17.53	15.5	TGME49_230940 |	organism=Toxoplasma_gondii_ME49 | product=hypothetical protein | location=TGME49_chrVIII:1115271-1125001(+) | length=1523 | sequence_SO=chromosome | SO=protein_coding	230940 |	16	1.88799	1.83654	1.85353	1.78649	3.13329	2.91072	2.67917	2.48886	0.22014	2.32207	1.21541
TGME49_273870 |	22.78	27.65	40.36	15.81	9.19	TGME49_273870 |	organism=Toxoplasma_gondii_ME49 | product=SWI2/SNF2 ISWI-like (AT hook) | location=TGME49_chrVIII:3202463-3216906(+) | length=1556 | sequence_SO=chromosome | SO=protein_coding	273870 |	10	20.16	24.64	43.7	13.62	6.941	TGME49_273870 |	organism=Toxoplasma_gondii_ME49 | product=SWI2/SNF2 ISWI-like (AT hook) | location=TGME49_chrVIII:3202463-3216906(+) | length=1556 | sequence_SO=chromosome | SO=protein_coding	273870 |	9	6.13762	5.70164	4.40555	3.7325	2.85759	2.60615	2.72898	2.58226	0.348774	3.84404	1.94262
TGME49_223960 |	22.73	23.77	64.69	50.77	46.39	TGME49_223960 |	organism=Toxoplasma_gondii_ME49 | product=ubiquitin interaction motif family protein | location=TGME49_chrX:3424810-3428960(-) | length=388 | sequence_SO=chromosome | SO=protein_coding	223960 |	14	21.35	22.1	74.74	51.55	44.85	TGME49_223960 |	organism=Toxoplasma_gondii_ME49 | product=ubiquitin interaction motif family protein | location=TGME49_chrX:3424810-3428960(-) | length=388 | sequence_SO=chromosome | SO=protein_coding	223960 |	11	0.691831	0.758578	0.654636	0.711214	0.816582	0.648634	0.862979	0.685488	0.099516	0.728743	-0.456519
TGME49_227810 |	22.73	23.55	43.81	35.05	34.1	TGME49_227810 |	organism=Toxoplasma_gondii_ME49 | product=rhoptry kinase family protein ROP11 (incomplete catalytic triad) (ROP11) | location=TGME49_chrX:805942-807519(+) | length=525 | sequence_SO=chromosome | SO=protein_coding	227810 |	16	24.39	25.45	60.19	40.57	40.57	TGME49_227810 |	organism=Toxoplasma_gondii_ME49 | product=rhoptry kinase family protein ROP11 (incomplete catalytic triad) (ROP11) | location=TGME49_chrX:805942-807519(+) | length=525 | sequence_SO=chromosome | SO=protein_coding	227810 |	21	0.359749	0.380189	0.349945	0.37325	0.544503	0.501187	0.554626	0.510505	0.185589	0.446744	-1.16248
TGME49_207640 |	22.66	25.06	39.05	15.54	11.19	TGME49_207640 |	organism=Toxoplasma_gondii_ME49 | product=isoleucyl-tRNA synthetase family protein | location=TGME49_chrIb:171234-186505(-) | length=1242 | sequence_SO=chromosome | SO=protein_coding	207640 |	11	22.24	24.64	39.05	17.47	12.24	TGME49_207640 |	organism=Toxoplasma_gondii_ME49 | product=isoleucyl-tRNA synthetase family protein | location=TGME49_chrIb:171234-186505(-) | length=1242 | sequence_SO=chromosome | SO=protein_coding	207640 |	12	3.40408	3.16228	3.31131	3.04789	6.30957	6.13762	6.60694	6.54636	0.33076	4.81576	2.26776
TGME49_213870 |	22.65	25.29	34.83	17.74	14.94	TGME49_213870 |	organism=Toxoplasma_gondii_ME49 | product=UBA/TS-N domain-containing protein | location=TGME49_chrV:1388869-1398542(-) | length=1071 | sequence_SO=chromosome | SO=protein_coding	213870 |	11	19.57	21.7	32.12	18.39	14.01	TGME49_213870 |	organism=Toxoplasma_gondii_ME49 | product=UBA/TS-N domain-containing protein | location=TGME49_chrV:1388869-1398542(-) | length=1071 | sequence_SO=chromosome | SO=protein_coding	213870 |	12	0.359749	0.376704	0.288403	0.299226	0.203236	0.291072	0.20893	0.299226	0.19847	0.290818	-1.78181
TGME49_232340 |	22.61	23.63	46.89	29.3	21.61	TGME49_232340 |	organism=Toxoplasma_gondii_ME49 | product=protein phosphatase 2C domain-containing protein | location=TGME49_chrVIII:2020403-2025236(-) | length=546 | sequence_SO=chromosome | SO=protein_coding	232340 |	13	19.57	20.24	46.15	23.08	21.79	TGME49_232340 |	organism=Toxoplasma_gondii_ME49 | product=protein phosphatase 2C domain-containing protein | location=TGME49_chrVIII:2020403-2025236(-) | length=546 | sequence_SO=chromosome | SO=protein_coding	232340 |	10	3.19154	2.72898	2.93765	2.51189	3.98107	3.76704	3.90841	3.69828	0.160082	3.34061	1.74011
TGME49_242660 |	22.54	24.51	46.24	22.77	20.07	TGME49_242660 |	organism=Toxoplasma_gondii_ME49 | product=vacuolar sorting protein 35, putative | location=TGME49_chrVI:2163306-2172988(-) | length=852 | sequence_SO=chromosome | SO=protein_coding	242660 |	13	23.59	26.21	51.06	25.82	22.77	TGME49_242660 |	organism=Toxoplasma_gondii_ME49 | product=vacuolar sorting protein 35, putative | location=TGME49_chrVI:2163306-2172988(-) | length=852 | sequence_SO=chromosome | SO=protein_coding	242660 |	13	0.613762	0.642688	0.580764	0.613762	0.794328	0.847227	0.824138	0.862979	0.15544	0.722456	-0.469018
TGME49_310640 |	22.5	22.7	72.28	55.78	47.19	TGME49_310640 |	organism=Toxoplasma_gondii_ME49 | product=phosphorylase family protein | location=TGME49_chrXI:1497307-1500407(-) | length=303 | sequence_SO=chromosome | SO=protein_coding	310640 |	13	21.14	21.33	72.61	60.73	48.51	TGME49_310640 |	organism=Toxoplasma_gondii_ME49 | product=phosphorylase family protein | location=TGME49_chrXI:1497307-1500407(-) | length=303 | sequence_SO=chromosome | SO=protein_coding	310640 |	14	1.88799	1.78649	1.41906	1.35519	1.43219	1.23595	1.30617	1.1272	0.170666	1.44378	0.52985
TGME49_240060 |	22.45	24.03	43.89	25.15	19.34	TGME49_240060 |	organism=Toxoplasma_gondii_ME49 | product=hypothetical protein | location=TGME49_chrVI:1035230-1037761(+) | length=843 | sequence_SO=chromosome | SO=protein_coding	240060 |	12	17.44	18.43	42.94	21.59	18.39	TGME49_240060 |	organism=Toxoplasma_gondii_ME49 | product=hypothetical protein | location=TGME49_chrVI:1035230-1037761(+) | length=843 | sequence_SO=chromosome | SO=protein_coding	240060 |	10	2.07014	1.75388	2.35505	2.03236	1.1272	1.07647	1.34276	1.28233	0.279394	1.63002	0.704893
TGME49_217890 |	22.4	23.08	92.35	84.69	58.67	TGME49_217890 |	organism=Toxoplasma_gondii_ME49 | product=alkyl hydroperoxide reductase/ Thiol specific antioxidant/ Mal allergen, putative | location=TGME49_chrXII:2205011-2205601(-) | length=196 | sequence_SO=chromosome | SO=protein_coding	217890 |	26	18.72	18.78	77.55	70.92	58.67	TGME49_217890 |	organism=Toxoplasma_gondii_ME49 | product=alkyl hydroperoxide reductase/ Thiol specific antioxidant/ Mal allergen, putative | location=TGME49_chrXII:2205011-2205601(-) | length=196 | sequence_SO=chromosome | SO=protein_coding	217890 |	29	0.16293	0.140605	0.147231	0.127057	0.207014	0.136773	0.127057	0.0879023	0.223896	0.142071	-2.81531
TGME49_224900 |	22.38	24.06	68.09	60.31	54.09	TGME49_224900 |	organism=Toxoplasma_gondii_ME49 | product=adenylate kinase, putative | location=TGME49_chrX:2700827-2703461(+) | length=257 | sequence_SO=chromosome | SO=protein_coding	224900 |	12	22.64	24.28	80.16	55.25	51.36	TGME49_224900 |	organism=Toxoplasma_gondii_ME49 | product=adenylate kinase, putative | location=TGME49_chrX:2700827-2703461(+) | length=257 | sequence_SO=chromosome | SO=protein_coding	224900 |	13	1.20226	0.990832	1.39316	1.1695	1.51356	1.35519	1.11686	0.954993	0.151622	1.21204	0.277443
TGME49_312110 |	22.28	24.24	47.47	22.91	16.46	TGME49_312110 |	organism=Toxoplasma_gondii_ME49 | product=apicoplast-associated thioredoxin family protein Atrx1 | location=TGME49_chrXI:2434995-2443124(-) | length=790 | sequence_SO=chromosome | SO=protein_coding	312110 |	12	26.73	30.54	43.67	24.3	20.76	TGME49_312110 |	organism=Toxoplasma_gondii_ME49 | product=apicoplast-associated thioredoxin family protein Atrx1 | location=TGME49_chrXI:2434995-2443124(-) | length=790 | sequence_SO=chromosome | SO=protein_coding	312110 |	14	0.299226	0.376704	0.416869	0.47863	0.436516	0.49204	0.390841	0.440555	0.138318	0.416423	-1.26388
TGME49_251540 |	22.17	22.81	79.56	58.49	54.09	TGME49_251540 |	organism=Toxoplasma_gondii_ME49 | product=dense granule protein GRA9 (GRA9) | location=TGME49_chrXII:5450509-5452072(+) | length=318 | sequence_SO=chromosome | SO=protein_coding	251540 |	13	20.66	21.19	73.58	60.69	60.69	TGME49_251540 |	organism=Toxoplasma_gondii_ME49 | product=dense granule protein GRA9 (GRA9) | location=TGME49_chrXII:5450509-5452072(+) | length=318 | sequence_SO=chromosome | SO=protein_coding	251540 |	15	1.11686	1.09648	1.08643	1.0666	1.03753	0.990832	1.14815	1.08643	0.0418188	1.07866	0.109244
TGME49_263850 |	22.13	22.17	73.8	67.69	50.22	TGME49_263850 |	organism=Toxoplasma_gondii_ME49 | product=hypothetical protein | location=TGME49_chrVIIb:289444-292282(-) | length=229 | sequence_SO=chromosome | SO=protein_coding	263850 |	13	23.52	23.74	79.91	72.49	52.84	TGME49_263850 |	organism=Toxoplasma_gondii_ME49 | product=hypothetical protein | location=TGME49_chrVIIb:289444-292282(-) | length=229 | sequence_SO=chromosome | SO=protein_coding	263850 |	17	0.608135	0.524808	0.717794	0.619441	0.672977	0.554626	1.03753	0.862979	0.230581	0.699786	-0.515015
TGME49_205710 |	21.92	23.96	58.36	32.83	18.69	TGME49_205710 |	organism=Toxoplasma_gondii_ME49 | product=lysine-tRNA ligase | location=TGME49_chrVIIa:1202972-1207953(+) | length=658 | sequence_SO=chromosome | SO=protein_coding	205710 |	11	27.38	28.91	57.6	30.7	24.47	TGME49_205710 |	organism=Toxoplasma_gondii_ME49 | product=lysine-tRNA ligase | location=TGME49_chrVIIa:1202972-1207953(+) | length=658 | sequence_SO=chromosome | SO=protein_coding	205710 |	14	1.40605	0.937562	1.40605	0.928966	1.03753	0.809096	1.01859	0.794328	0.215848	1.04227	0.0597304
TGME49_207620 |	21.92	23.06	58.73	35.99	23.64	TGME49_207620 |	organism=Toxoplasma_gondii_ME49 | product=pyridine nucleotide-disulfide oxidoreductase domain-containing protein | location=TGME49_chrIb:155910-163530(-) | length=664 | sequence_SO=chromosome | SO=protein_coding	207620 |	11	19.64	21.02	41.72	31.63	25.75	TGME49_207620 |	organism=Toxoplasma_gondii_ME49 | product=pyridine nucleotide-disulfide oxidoreductase domain-containing protein | location=TGME49_chrIb:155910-163530(-) | length=664 | sequence_SO=chromosome | SO=protein_coding	207620 |	12	7.17794	6.42688	6.91831	6.19441	4.7863	5.01187	3.7325	3.83707	0.229579	5.51066	2.46223
TGME49_260630 |	21.9	23.51	37.33	25.33	18.22	TGME49_260630 |	organism=Toxoplasma_gondii_ME49 | product=DnaJ family Sec63 protein | location=TGME49_chrVIIb:2106666-2113172(-) | length=675 | sequence_SO=chromosome | SO=protein_coding	260630 |	12	22.84	24.07	46.37	28.15	21.04	TGME49_260630 |	organism=Toxoplasma_gondii_ME49 | product=DnaJ family Sec63 protein | location=TGME49_chrVIIb:2106666-2113172(-) | length=675 | sequence_SO=chromosome | SO=protein_coding	260630 |	12	0.625173	0.672977	0.570164	0.619441	0.394457	0.549541	0.398107	0.559758	0.174509	0.548702	-0.865905
TGME49_251500 |	21.89	24.93	41.83	29.67	26.33	TGME49_251500 |	organism=Toxoplasma_gondii_ME49 | product=eukaryotic initiation factor-3, subunit 3, putative | location=TGME49_chrXII:5431564-5434372(+) | length=600 | sequence_SO=chromosome | SO=protein_coding	251500 |	15	18.77	20.05	40.83	29.33	25.83	TGME49_251500 |	organism=Toxoplasma_gondii_ME49 | product=eukaryotic initiation factor-3, subunit 3, putative | location=TGME49_chrXII:5431564-5434372(+) | length=600 | sequence_SO=chromosome | SO=protein_coding	251500 |	14	1.00925	0.903649	1.08643	0.981748	1.05682	0.954993	1.09648	0.990832	0.0616453	1.01002	0.0143905
TGME49_267430 |	21.84	23.64	60	37.88	33.88	TGME49_267430 |	organism=Toxoplasma_gondii_ME49 | product=DnaJ domain-containing protein | location=TGME49_chrIX:656532-662192(+) | length=425 | sequence_SO=chromosome | SO=protein_coding	267430 |	12	14.21	15.41	45.88	29.18	25.65	TGME49_267430 |	organism=Toxoplasma_gondii_ME49 | product=DnaJ domain-containing protein | location=TGME49_chrIX:656532-662192(+) | length=425 | sequence_SO=chromosome | SO=protein_coding	267430 |	7	2.12814	1.8197	2.05116	1.7378	2.65461	2.03236	2.48886	1.90546	0.142119	2.10226	1.07194
TGME49_249180 |	21.83	23.45	53.28	38.69	24.1	TGME49_249180 |	organism=Toxoplasma_gondii_ME49 | product=bifunctional dihydrofolate reductase-thymidylate synthase | location=TGME49_chrXII:4362479-4368529(-) | length=610 | sequence_SO=chromosome | SO=protein_coding	249180 |	12	19.03	19.65	52.46	30.66	23.77	TGME49_249180 |	organism=Toxoplasma_gondii_ME49 | product=bifunctional dihydrofolate reductase-thymidylate synthase | location=TGME49_chrXII:4362479-4368529(-) | length=610 | sequence_SO=chromosome | SO=protein_coding	249180 |	11	8.79023	7.37904	12.0226	10.4713	11.9124	10.5682	14.4544	12.4738	0.188477	11.009	3.46061
TGME49_261570 |	21.79	22.59	78.26	53.26	34.42	TGME49_261570 |	organism=Toxoplasma_gondii_ME49 | product=ribosomal protein RPL7A (RPL7A) | location=TGME49_chrVIIb:1652920-1655805(+) | length=276 | sequence_SO=chromosome | SO=protein_coding	261570 |	12	16.07	17.46	74.64	46.38	24.28	TGME49_261570 |	organism=Toxoplasma_gondii_ME49 | product=ribosomal protein RPL7A (RPL7A) | location=TGME49_chrVIIb:1652920-1655805(+) | length=276 | sequence_SO=chromosome | SO=protein_coding	261570 |	10	2.35505	2.22844	3.01995	2.80543	3.53183	2.83139	3.98107	3.16228	0.181253	2.98943	1.57987
TGME49_205510 |	21.75	22.65	65.51	42.65	38.57	TGME49_205510 |	organism=Toxoplasma_gondii_ME49 | product=nucleolar protein 5, putative | location=TGME49_chrVIIa:1360672-1364647(-) | length=490 | sequence_SO=chromosome | SO=protein_coding	205510 |	12	22.23	22.88	59.8	40.61	35.1	TGME49_205510 |	organism=Toxoplasma_gondii_ME49 | product=nucleolar protein 5, putative | location=TGME49_chrVIIa:1360672-1364647(-) | length=490 | sequence_SO=chromosome | SO=protein_coding	205510 |	13	7.17794	6.98232	10	10.2802	7.58578	7.11213	7.94328	7.58578	0.151447	8.08342	3.01497
TGME49_262380 |	21.71	22.07	54.17	36.41	27.72	TGME49_262380 |	organism=Toxoplasma_gondii_ME49 | product=elongation factor Tu, putative | location=TGME49_chrVIIb:1315706-1319365(-) | length=552 | sequence_SO=chromosome | SO=protein_coding	262380 |	12	24.39	24.93	50.54	35.69	31.34	TGME49_262380 |	organism=Toxoplasma_gondii_ME49 | product=elongation factor Tu, putative | location=TGME49_chrVIIb:1315706-1319365(-) | length=552 | sequence_SO=chromosome | SO=protein_coding	262380 |	13	1.87068	1.8197	1.44544	1.33045	2.77971	2.48886	2.55859	2.46604	0.245095	2.09493	1.0669
TGME49_214080 |	21.68	23.65	66.67	55.56	47.74	TGME49_214080 |	organism=Toxoplasma_gondii_ME49 | product=toxofilin | location=TGME49_chrX:6014213-6014944(+) | length=243 | sequence_SO=chromosome | SO=protein_coding	214080 |	19	16.16	17.33	69.96	45.68	40.74	TGME49_214080 |	organism=Toxoplasma_gondii_ME49 | product=toxofilin | location=TGME49_chrX:6014213-6014944(+) | length=243 | sequence_SO=chromosome | SO=protein_coding	214080 |	22	0.398107	0.376704	0.185353	0.190546	0.185353	0.383707	0.127057	0.239883	0.38823	0.260839	-1.93877
TGME49_263870 |	21.66	23.61	42.29	19.79	15.43	TGME49_263870 |	organism=Toxoplasma_gondii_ME49 | product=glutamate-tRNA ligase | location=TGME49_chrVIIb:274169-283563(-) | length=849 | sequence_SO=chromosome | SO=protein_coding	263870 |	10	21.11	22.89	44.29	16.96	13.19	TGME49_263870 |	organism=Toxoplasma_gondii_ME49 | product=glutamate-tRNA ligase | location=TGME49_chrVIIb:274169-283563(-) | length=849 | sequence_SO=chromosome | SO=protein_coding	263870 |	10	1.45881	1.15878	1.77011	1.35519	1.18032	0.887156	1.04713	0.794328	0.245819	1.20648	0.270802
TGME49_232830 |	21.65	24.85	39.93	23.87	14.96	TGME49_232830 |	organism=Toxoplasma_gondii_ME49 | product=vacuolar proton translocating ATPase subunit A, putative | location=TGME49_chrVIII:2280473-2285136(-) | length=909 | sequence_SO=chromosome | SO=protein_coding	232830 |	10	18.56	21.25	37.62	17.16	11.77	TGME49_232830 |	organism=Toxoplasma_gondii_ME49 | product=vacuolar proton translocating ATPase subunit A, putative | location=TGME49_chrVIII:2280473-2285136(-) | length=909 | sequence_SO=chromosome | SO=protein_coding	232830 |	8	0.597035	0.679204	0.608135	0.691831	0.448745	0.559758	0.465586	0.570164	0.142523	0.577557	-0.791964
TGME49_324600 |	21.62	21.93	83.85	75.52	67.19	TGME49_324600 |	organism=Toxoplasma_gondii_ME49 | product=heat shock protein | location=tgme49_asmbl.1472:63-891(+) | length=192 | sequence_SO=supercontig | SO=protein_coding	324600 |	15	20.78	21.47	80.21	67.71	67.71	TGME49_324600 |	organism=Toxoplasma_gondii_ME49 | product=heat shock protein | location=tgme49_asmbl.1472:63-891(+) | length=192 | sequence_SO=supercontig | SO=protein_coding	324600 |	16	0.981748	0.816582	1.15878	0.981748	0.77983	0.672977	0.895365	0.77983	0.162832	0.883357	-0.178931
TGME49_266640 |	21.54	23	39.92	24.23	15.55	TGME49_266640 |	organism=Toxoplasma_gondii_ME49 | product=Acetyl-coenzyme A synthetase 2, putative | location=TGME49_chrIX:1050563-1059596(+) | length=714 | sequence_SO=chromosome | SO=protein_coding	266640 |	9	18.51	19.91	41.04	21.29	14.29	TGME49_266640 |	organism=Toxoplasma_gondii_ME49 | product=Acetyl-coenzyme A synthetase 2, putative | location=TGME49_chrIX:1050563-1059596(+) | length=714 | sequence_SO=chromosome | SO=protein_coding	266640 |	8	2.75423	2.35505	2.42103	2.0893	3.0761	3.01995	4.01791	3.90841	0.223577	2.95525	1.56328
TGME49_257480 |	21.51	23.69	48.1	29.9	22.71	TGME49_257480 |	organism=Toxoplasma_gondii_ME49 | product=NADP-dependent succinate-semialdehyde dehydrogenase | location=TGME49_chrVIIb:4023748-4025877(-) | length=709 | sequence_SO=chromosome | SO=protein_coding	257480 |	12	17.64	20.73	52.19	23.7	17.49	TGME49_257480 |	organism=Toxoplasma_gondii_ME49 | product=NADP-dependent succinate-semialdehyde dehydrogenase | location=TGME49_chrVIIb:4023748-4025877(-) | length=709 | sequence_SO=chromosome | SO=protein_coding	257480 |	9	0.0816582	0.0862978	0.0765597	0.0816582	0.177011	0.17378	0.175388	0.17378	0.364835	0.128267	-2.96278
TGME49_215470 |	21.44	23.17	88.02	64.52	34.56	TGME49_215470 |	organism=Toxoplasma_gondii_ME49 | product=ribosomal protein RPL10A (RPL10A) | location=TGME49_chrX:6973901-6975798(+) | length=217 | sequence_SO=chromosome | SO=protein_coding	215470 |	12	20.63	22.63	70.97	51.15	42.86	TGME49_215470 |	organism=Toxoplasma_gondii_ME49 | product=ribosomal protein RPL10A (RPL10A) | location=TGME49_chrX:6973901-6975798(+) | length=217 | sequence_SO=chromosome | SO=protein_coding	215470 |	13	1.67494	1.45881	1.5417	1.30617	1.25892	1	1.36773	1.07647	0.158911	1.33559	0.417481
TGME49_234505 |	21.4	21.77	46.86	31.81	28.57	TGME49_234505 |	organism=Toxoplasma_gondii_ME49 | product=phenylalanyl-tRNA synthetase alpha chain A, putative | location=TGME49_chrX:4423573-4428350(+) | length=525 | sequence_SO=chromosome | SO=protein_coding	234505 |	12	15.03	15.75	54.67	33.71	23.24	TGME49_234505 |	organism=Toxoplasma_gondii_ME49 | product=phenylalanyl-tRNA synthetase alpha chain A, putative | location=TGME49_chrX:4423573-4428350(+) | length=525 | sequence_SO=chromosome | SO=protein_coding	234505 |	10	1.80302	1.97697	1.58489	1.7378	1.95885	1.70608	2.03236	1.77011	0.0792801	1.82126	0.864936
TGME49_233520 |	21.39	23.79	41.2	22.85	17.98	TGME49_233520 |	organism=Toxoplasma_gondii_ME49 | product=ATP-dependent RNA helicase | location=TGME49_chrVIII:2690037-2693686(+) | length=801 | sequence_SO=chromosome | SO=protein_coding	233520 |	10	18.56	20.17	43.82	21.85	16.98	TGME49_233520 |	organism=Toxoplasma_gondii_ME49 | product=ATP-dependent RNA helicase | location=TGME49_chrVIII:2690037-2693686(+) | length=801 | sequence_SO=chromosome | SO=protein_coding	233520 |	9	2.83139	2.99226	2.39883	2.60615	5.49541	5.59758	4.92039	4.87529	0.324967	3.96466	1.9872
TGME49_253820 |	21.34	21.52	83.63	65.49	59.29	TGME49_253820 |	organism=Toxoplasma_gondii_ME49 | product=hypothetical protein | location=TGME49_chrIII:1222692-1224524(+) | length=226 | sequence_SO=chromosome | SO=protein_coding	253820 |	14	24.13	25.17	80.09	65.49	61.95	TGME49_253820 |	organism=Toxoplasma_gondii_ME49 | product=hypothetical protein | location=TGME49_chrIII:1222692-1224524(+) | length=226 | sequence_SO=chromosome | SO=protein_coding	253820 |	14	0.642688	0.654636	0.648634	0.666807	0.57544	0.529663	0.570164	0.519996	0.0920208	0.601004	-0.734555
TGME49_290600 |	21.33	21.46	60.06	52.55	48.05	TGME49_290600 |	organism=Toxoplasma_gondii_ME49 | product=succinyl-CoA-synthetase alpha SCSA (SCSA) | location=TGME49_chrIX:3760535-3764070(+) | length=333 | sequence_SO=chromosome | SO=protein_coding	290600 |	12	18.3	18.33	55.56	41.74	33.33	TGME49_290600 |	organism=Toxoplasma_gondii_ME49 | product=succinyl-CoA-synthetase alpha SCSA (SCSA) | location=TGME49_chrIX:3760535-3764070(+) | length=333 | sequence_SO=chromosome | SO=protein_coding	290600 |	10	3.76704	3.0761	6.08135	5.05825	2.37684	2.26987	3.53183	3.28095	0.331483	3.68028	1.87981
TGME49_291140 |	21.15	27.4	29.39	8.197	4.215	TGME49_291140 |	organism=Toxoplasma_gondii_ME49 | product=CCR4-Not complex component, Not1 protein | location=TGME49_chrIX:4150030-4161209(+) | length=2562 | sequence_SO=chromosome | SO=protein_coding	291140 |	11	16.94	21.32	21.12	5.543	3.24	TGME49_291140 |	organism=Toxoplasma_gondii_ME49 | product=CCR4-Not complex component, Not1 protein | location=TGME49_chrIX:4150030-4161209(+) | length=2562 | sequence_SO=chromosome | SO=protein_coding	291140 |	9	2.33346	2.53513	1.47231	1.57036	1.09648	1.09648	1.10662	1.09648	0.356274	1.53841	0.621445
TGME49_318510 |	21.14	22.69	54.46	28.5	21.17	TGME49_318510 |	organism=Toxoplasma_gondii_ME49 | product=N-ethylmaleimide-sensitive fusion protein, putative | location=TGME49_chrIV:1262977-1275529(-) | length=751 | sequence_SO=chromosome | SO=protein_coding	318510 |	14	20.24	22.47	47.8	21.04	16.38	TGME49_318510 |	organism=Toxoplasma_gondii_ME49 | product=N-ethylmaleimide-sensitive fusion protein, putative | location=TGME49_chrIV:1262977-1275529(-) | length=751 | sequence_SO=chromosome | SO=protein_coding	318510 |	11	0.946237	0.981748	0.903649	0.937562	0.903649	0.903649	0.912011	0.928966	0.0278728	0.927184	-0.109072
TGME49_309760 |	21.13	22.19	66.98	50.48	46.67	TGME49_309760 |	organism=Toxoplasma_gondii_ME49 | product=hypothetical protein | location=TGME49_chrXI:792237-793184(-) | length=315 | sequence_SO=chromosome | SO=protein_coding	309760 |	12	15.88	17.16	64.76	43.49	38.1	TGME49_309760 |	organism=Toxoplasma_gondii_ME49 | product=hypothetical protein | location=TGME49_chrXI:792237-793184(-) | length=315 | sequence_SO=chromosome | SO=protein_coding	309760 |	9	0.648634	0.580764	0.660694	0.591562	0.711214	0.654636	0.77983	0.717794	0.0930367	0.668141	-0.581776
TGME49_242330 |	21.13	22.05	81.25	70.83	65.63	TGME49_242330 |	organism=Toxoplasma_gondii_ME49 | product=ribosomal protein RPS5 (RPS5) | location=TGME49_chrVI:1972856-1973922(-) | length=192 | sequence_SO=chromosome | SO=protein_coding	242330 |	19	23.11	24.62	86.98	68.23	64.58	TGME49_242330 |	organism=Toxoplasma_gondii_ME49 | product=ribosomal protein RPS5 (RPS5) | location=TGME49_chrVI:1972856-1973922(-) | length=192 | sequence_SO=chromosome | SO=protein_coding	242330 |	16	0.870964	1.09648	0.928966	1.15878	0.870964	1.05682	0.972747	1.20226	0.117383	1.01975	0.0282116
TGME49_251850 |	21.11	22.22	35.59	20.02	12.38	TGME49_251850 |	organism=Toxoplasma_gondii_ME49 | product=serine/threonine protein phosphatase | location=TGME49_chrXII:5612206-5624815(+) | length=1034 | sequence_SO=chromosome | SO=protein_coding	251850 |	10	9.27	9.76	25.53	7.544	7.06	TGME49_251850 |	organism=Toxoplasma_gondii_ME49 | product=serine/threonine protein phosphatase | location=TGME49_chrXII:5612206-5624815(+) | length=1034 | sequence_SO=chromosome | SO=protein_coding	251850 |	5	0.625173	0.731139	0.580764	0.672977	0.666807	0.666807	0.613762	0.613762	0.0683349	0.646399	-0.629504
TGME49_297470 |	21.05	21.45	56.4	47.41	45.78	TGME49_297470 |	organism=Toxoplasma_gondii_ME49 | product=myosin light chain 2, putative | location=TGME49_chrII:1804538-1811418(+) | length=367 | sequence_SO=chromosome | SO=protein_coding	297470 |	12	17.04	17.71	56.95	42.78	35.97	TGME49_297470 |	organism=Toxoplasma_gondii_ME49 | product=myosin light chain 2, putative | location=TGME49_chrII:1804538-1811418(+) | length=367 | sequence_SO=chromosome | SO=protein_coding	297470 |	9	0.255859	0.313329	0.270396	0.337287	0.299226	0.299226	0.322107	0.322107	0.0852949	0.302442	-1.72527
TGME49_219520 |	20.99	22.01	56.38	41.07	37.5	TGME49_219520 |	organism=Toxoplasma_gondii_ME49 | product=histone arginine methyltransferase PRMT1 (PRMT1) | location=TGME49_chrXII:886187-889595(-) | length=392 | sequence_SO=chromosome | SO=protein_coding	219520 |	12	16.54	17.17	78.83	41.84	37.76	TGME49_219520 |	organism=Toxoplasma_gondii_ME49 | product=histone arginine methyltransferase PRMT1 (PRMT1) | location=TGME49_chrXII:886187-889595(-) | length=392 | sequence_SO=chromosome | SO=protein_coding	219520 |	11	1.80302	1.59956	1.69044	1.44544	1.64437	1.69044	1.18032	1.19124	0.143905	1.5306	0.614101
TGME49_277720 |	20.95	21.67	46.32	22.4	14.94	TGME49_277720 |	organism=Toxoplasma_gondii_ME49 | product=GDA1/CD39 (nucleoside phosphatase) family protein | location=TGME49_chrXII:6553202-6555775(+) | length=857 | sequence_SO=chromosome | SO=protein_coding	277720 |	10	20.67	21.57	50.76	27.54	19.25	TGME49_277720 |	organism=Toxoplasma_gondii_ME49 | product=GDA1/CD39 (nucleoside phosphatase) family protein | location=TGME49_chrXII:6553202-6555775(+) | length=857 | sequence_SO=chromosome | SO=protein_coding	277720 |	12	0.428549	0.448745	0.416869	0.436516	0.42462	0.343558	0.457088	0.37325	0.0870113	0.416149	-1.26483
TGME49_311890 |	20.93	22.42	62.44	39.59	37.56	TGME49_311890 |	organism=Toxoplasma_gondii_ME49 | product=hypothetical protein | location=TGME49_chrXI:2358433-2361428(+) | length=394 | sequence_SO=chromosome | SO=protein_coding	311890 |	11	15.15	16.32	44.92	31.98	26.14	TGME49_311890 |	organism=Toxoplasma_gondii_ME49 | product=hypothetical protein | location=TGME49_chrXI:2358433-2361428(+) | length=394 | sequence_SO=chromosome | SO=protein_coding	311890 |	9	0.496592	0.613762	0.432514	0.524808	0.474242	0.515229	0.487529	0.529663	0.0966001	0.509292	-0.973434
TGME49_273460 |	20.86	23.45	61.97	30.99	24.88	TGME49_273460 |	organism=Toxoplasma_gondii_ME49 | product=eukaryotic translation initiation factor 3 subunit 6 interacting protein | location=TGME49_chrVIII:3492252-3498123(-) | length=639 | sequence_SO=chromosome | SO=protein_coding	273460 |	11	25.5	27.21	63.54	33.8	23.79	TGME49_273460 |	organism=Toxoplasma_gondii_ME49 | product=eukaryotic translation initiation factor 3 subunit 6 interacting protein | location=TGME49_chrVIII:3492252-3498123(-) | length=639 | sequence_SO=chromosome | SO=protein_coding	273460 |	15	1.80302	1.75388	1.52757	1.48594	1.24738	1.35519	1.43219	1.5417	0.115411	1.51836	0.602512
TGME49_253710 |	20.76	22.75	38.67	23.72	12.54	TGME49_253710 |	organism=Toxoplasma_gondii_ME49 | product=hypothetical protein | location=TGME49_chrIII:1116342-1122495(-) | length=1037 | sequence_SO=chromosome | SO=protein_coding	253710 |	10	14.66	16.71	38.57	17.74	9.257	TGME49_253710 |	organism=Toxoplasma_gondii_ME49 | product=hypothetical protein | location=TGME49_chrIII:1116342-1122495(-) | length=1037 | sequence_SO=chromosome | SO=protein_coding	253710 |	8	0.0559758	0.0963829	0.060256	0.103753	0.0879023	0.10666	0.0862978	0.0990832	0.206335	0.0870388	-3.5222
TGME49_313140 |	20.75	24.52	53.3	30.43	29.63	TGME49_313140 |	organism=Toxoplasma_gondii_ME49 | product=isocitrate dehydrogenase | location=TGME49_chrXI:3132733-3138618(-) | length=621 | sequence_SO=chromosome | SO=protein_coding	313140 |	15	22.84	27.08	62.32	38.81	29.47	TGME49_313140 |	organism=Toxoplasma_gondii_ME49 | product=isocitrate dehydrogenase | location=TGME49_chrXI:3132733-3138618(-) | length=621 | sequence_SO=chromosome | SO=protein_coding	313140 |	18	4.09261	3.37287	4.65586	3.56451	1.59956	1.2942	2.01372	1.6293	0.435746	2.77783	1.47396
TGME49_218200 |	20.71	21.12	40.61	30.18	22.47	TGME49_218200 |	organism=Toxoplasma_gondii_ME49 | product=UDP-sugar pyrophospharylase | location=TGME49_chrXII:1700331-1705956(-) | length=623 | sequence_SO=chromosome | SO=protein_coding	218200 |	11	25.58	27.2	52.65	33.39	21.35	TGME49_218200 |	organism=Toxoplasma_gondii_ME49 | product=UDP-sugar pyrophospharylase | location=TGME49_chrXII:1700331-1705956(-) | length=623 | sequence_SO=chromosome | SO=protein_coding	218200 |	12	0.194089	0.218776	0.190546	0.214783	0.144544	0.16293	0.138038	0.15417	0.166165	0.177234	-2.49627
TGME49_223040 |	20.7	21.81	81.59	59	54.81	TGME49_223040 |	organism=Toxoplasma_gondii_ME49 | product=hypothetical protein | location=TGME49_chrII:1380192-1381747(-) | length=239 | sequence_SO=chromosome | SO=protein_coding	223040 |	11	11.99	12.07	54.81	41	33.47	TGME49_223040 |	organism=Toxoplasma_gondii_ME49 | product=hypothetical protein | location=TGME49_chrII:1380192-1381747(-) | length=239 | sequence_SO=chromosome | SO=protein_coding	223040 |	6	1.14815	1.11686	1	0.972747	0.963829	0.862979	0.946237	0.847227	0.101898	0.982255	-0.0258312
TGME49_295710 |	20.62	24.79	22.38	4.484	2.285	TGME49_295710 |	organism=Toxoplasma_gondii_ME49 | product=HECT-domain (ubiquitin-transferase) domain-containing protein | location=TGME49_chrIa:1572942-1605585(-) | length=8096 | sequence_SO=chromosome | SO=protein_coding	295710 |	13	21.95	27.52	26.4	5.324	2.52	TGME49_295710 |	organism=Toxoplasma_gondii_ME49 | product=HECT-domain (ubiquitin-transferase) domain-containing protein | location=TGME49_chrIa:1572942-1605585(-) | length=8096 | sequence_SO=chromosome | SO=protein_coding	295710 |	14	0.691831	0.685488	0.586138	0.60256	0.586138	0.937562	0.409261	0.717794	0.215938	0.652097	-0.616843
TGME49_235700 |	20.58	21.21	58.79	43.94	37.58	TGME49_235700 |	organism=Toxoplasma_gondii_ME49 | product=sedoheptulose-1,7-bisphosphatase | location=TGME49_chrX:5065275-5069669(-) | length=330 | sequence_SO=chromosome | SO=protein_coding	235700 |	11	19.75	20.59	67.88	55.76	43.33	TGME49_235700 |	organism=Toxoplasma_gondii_ME49 | product=sedoheptulose-1,7-bisphosphatase | location=TGME49_chrX:5065275-5069669(-) | length=330 | sequence_SO=chromosome | SO=protein_coding	235700 |	11	2.24905	1.67494	2.80543	2.05116	2.24905	2.31206	2.37684	2.46604	0.133899	2.27307	1.18464
TGME49_304710 |	20.57	22.52	43.24	23.59	17.08	TGME49_304710 |	organism=Toxoplasma_gondii_ME49 | product=eukaryotic peptide chain release factor, putative | location=TGME49_chrVIIa:642769-649594(-) | length=814 | sequence_SO=chromosome | SO=protein_coding	304710 |	12	22.75	25.41	38.08	25.18	19.16	TGME49_304710 |	organism=Toxoplasma_gondii_ME49 | product=eukaryotic peptide chain release factor, putative | location=TGME49_chrVIIa:642769-649594(-) | length=814 | sequence_SO=chromosome | SO=protein_coding	304710 |	14	0.928966	0.870964	0.972747	0.887156	1.13763	0.751623	1.80302	1.20226	0.288841	1.0693	0.0966608
TGME49_319560 |	20.52	20.56	57.44	39.95	32.11	TGME49_319560 |	organism=Toxoplasma_gondii_ME49 | product=microneme protein MIC3 (MIC3) | location=TGME49_chrIV:912578-913851(+) | length=383 | sequence_SO=chromosome | SO=protein_coding	319560 |	10	22.23	22.26	45.95	38.38	36.55	TGME49_319560 |	organism=Toxoplasma_gondii_ME49 | product=microneme protein MIC3 (MIC3) | location=TGME49_chrIV:912578-913851(+) | length=383 | sequence_SO=chromosome | SO=protein_coding	319560 |	14	0.275423	0.293765	0.291072	0.310456	0.30479	0.337287	0.296483	0.328095	0.0621933	0.304671	-1.71467
TGME49_307570 |	20.49	27.71	45.79	23.28	18.63	TGME49_307570 |	organism=Toxoplasma_gondii_ME49 | product=glycerol-3-phosphate dehydrogenase (gpdh), putative | location=TGME49_chrIX:4974516-4979708(-) | length=902 | sequence_SO=chromosome | SO=protein_coding	307570 |	12	16.8	19.91	38.8	16.52	14.52	TGME49_307570 |	organism=Toxoplasma_gondii_ME49 | product=glycerol-3-phosphate dehydrogenase (gpdh), putative | location=TGME49_chrIX:4974516-4979708(-) | length=902 | sequence_SO=chromosome | SO=protein_coding	307570 |	11	1.11686	1.33045	0.972747	1.22462	1.25892	1.09648	1.25892	1.10662	0.0934222	1.1707	0.227376
TGME49_263070 |	20.48	20.88	43.78	28.76	20.96	TGME49_263070 |	organism=Toxoplasma_gondii_ME49 | product=CMGC kinase, CK2 family | location=TGME49_chrVIIb:827321-832243(+) | length=539 | sequence_SO=chromosome | SO=protein_coding	263070 |	10	13.73	14.54	43.97	21.71	12.06	TGME49_263070 |	organism=Toxoplasma_gondii_ME49 | product=CMGC kinase, CK2 family | location=TGME49_chrVIIb:827321-832243(+) | length=539 | sequence_SO=chromosome | SO=protein_coding	263070 |	6	1.97697	1.61436	2.83139	2.29087	2.37684	1.85353	2.72898	2.14783	0.175837	2.2276	1.15549
TGME49_290200 |	20.46	21.2	54.25	40.23	40.23	TGME49_290200 |	organism=Toxoplasma_gondii_ME49 | product=NAD/NADP octopine/nopaline dehydrogenase, alpha-helical domain-containing protein | location=TGME49_chrIX:3639665-3644302(-) | length=435 | sequence_SO=chromosome | SO=protein_coding	290200 |	12	16.45	16.94	47.36	40.23	35.4	TGME49_290200 |	organism=Toxoplasma_gondii_ME49 | product=NAD/NADP octopine/nopaline dehydrogenase, alpha-helical domain-containing protein | location=TGME49_chrIX:3639665-3644302(-) | length=435 | sequence_SO=chromosome | SO=protein_coding	290200 |	9	4.36516	4.09261	6.60694	6.36796	2.72898	2.51189	3.43558	3.16228	0.352498	4.15892	2.05621
TGME49_223700 |	20.35	22.81	37.56	16.87	11.27	TGME49_223700 |	organism=Toxoplasma_gondii_ME49 | product=F5/8 type C domain-containing protein | location=TGME49_chrX:3647071-3653213(-) | length=1571 | sequence_SO=chromosome | SO=protein_coding	223700 |	10	19.32	22.07	37.56	14	9.866	TGME49_223700 |	organism=Toxoplasma_gondii_ME49 | product=F5/8 type C domain-containing protein | location=TGME49_chrX:3647071-3653213(-) | length=1571 | sequence_SO=chromosome | SO=protein_coding	223700 |	9	0.0469894	0.100925	0.0483059	0.102802	0.159956	0.207014	0.157036	0.205116	0.463069	0.128518	-2.95996
TGME49_315480 |	20.33	22.93	41.63	19.88	16.34	TGME49_315480 |	organism=Toxoplasma_gondii_ME49 | product=acyl-CoA dehydrogenase, middle domain-containing protein | location=TGME49_chrXI:4743731-4750665(-) | length=1016 | sequence_SO=chromosome | SO=protein_coding	315480 |	12	25.06	27.03	42.13	19.59	16.04	TGME49_315480 |	organism=Toxoplasma_gondii_ME49 | product=acyl-CoA dehydrogenase, middle domain-containing protein | location=TGME49_chrXI:4743731-4750665(-) | length=1016 | sequence_SO=chromosome | SO=protein_coding	315480 |	12	0.0586138	0.0887156	0.0625173	0.100925	0.0505825	0.0648634	0.0457088	0.0580764	0.267655	0.0662504	-3.91593
TGME49_310160 |	20.32	21.71	36.68	18.29	12.79	TGME49_310160 |	organism=Toxoplasma_gondii_ME49 | product=argonaute AGO (AGO) | location=TGME49_chrXI:1099919-1105265(+) | length=946 | sequence_SO=chromosome | SO=protein_coding	310160 |	10	26.59	28.42	42.18	20.19	14.69	TGME49_310160 |	organism=Toxoplasma_gondii_ME49 | product=argonaute AGO (AGO) | location=TGME49_chrXI:1099919-1105265(+) | length=946 | sequence_SO=chromosome | SO=protein_coding	310160 |	13	0.0534564	0.0613762	0.0549541	0.0636796	0.0636796	0.0452898	0.0711213	0.0483059	0.141377	0.0577329	-4.11446
TGME49_299810 |	20.3	22.15	44.43	21.83	19.27	TGME49_299810 |	organism=Toxoplasma_gondii_ME49 | product=cysteine-tRNA synthetase (CysRS) | location=TGME49_chrXII:330113-342408(-) | length=898 | sequence_SO=chromosome | SO=protein_coding	299810 |	12	19.38	21.92	57.24	24.94	19.71	TGME49_299810 |	organism=Toxoplasma_gondii_ME49 | product=cysteine-tRNA synthetase (CysRS) | location=TGME49_chrXII:330113-342408(-) | length=898 | sequence_SO=chromosome | SO=protein_coding	299810 |	12	0.903649	1.1272	0.824138	1.02802	1.25892	1.00925	1.10662	0.895365	0.131501	1.01915	0.0273608
TGME49_231630 |	20.27	20.43	43.36	27.43	23.01	TGME49_231630 |	organism=Toxoplasma_gondii_ME49 | product=alveolin domain containing intermediate filament IMC4 (ALV4) | location=TGME49_chrVIII:1513141-1515301(-) | length=452 | sequence_SO=chromosome | SO=protein_coding	231630 |	11	21.66	21.85	44.69	30.31	23.01	TGME49_231630 |	organism=Toxoplasma_gondii_ME49 | product=alveolin domain containing intermediate filament IMC4 (ALV4) | location=TGME49_chrVIII:1513141-1515301(-) | length=452 | sequence_SO=chromosome | SO=protein_coding	231630 |	15	1.23595	1.33045	0.772681	0.928966	0.831764	0.724436	0.937562	0.816582	0.217992	0.947299	-0.0781082
TGME49_315320 |	20.18	20.29	67.17	55.02	44.07	TGME49_315320 |	organism=Toxoplasma_gondii_ME49 | product=SAG-related sequence SRS52A (SRS52A) | location=TGME49_chrXI:4647415-4649068(+) | length=329 | sequence_SO=chromosome | SO=protein_coding	315320 |	13	14.89	15.05	71.43	55.93	50.46	TGME49_315320 |	organism=Toxoplasma_gondii_ME49 | product=SAG-related sequence SRS52A (SRS52A) | location=TGME49_chrXI:4647415-4649068(+) | length=329 | sequence_SO=chromosome | SO=protein_coding	315320 |	15	1.97697	1.92309	2.53513	2.44343	3.49945	3.04789	2.39883	2.14783	0.202469	2.49658	1.31995
TGME49_229000 |	20.1	21.61	58.71	29.35	21.94	TGME49_229000 |	organism=Toxoplasma_gondii_ME49 | product=kelch repeat-containing protein | location=TGME49_chrVIII:12609-16346(-) | length=620 | sequence_SO=chromosome | SO=protein_coding	229000 |	10	22.13	23.39	51.29	28.71	21.13	TGME49_229000 |	organism=Toxoplasma_gondii_ME49 | product=kelch repeat-containing protein | location=TGME49_chrVIII:12609-16346(-) | length=620 | sequence_SO=chromosome | SO=protein_coding	229000 |	11	0.731139	0.613762	0.77983	0.654636	0.711214	0.698232	0.744732	0.731139	0.0695704	0.708086	-0.498004
TGME49_277000 |	20	22.3	30.23	17.57	12.27	TGME49_277000 |	organism=Toxoplasma_gondii_ME49 | product=transport protein Sec24, putative | location=TGME49_chrXII:6793879-6802659(-) | length=1019 | sequence_SO=chromosome | SO=protein_coding	277000 |	10	14.58	15.9	31.01	12.17	10.6	TGME49_277000 |	organism=Toxoplasma_gondii_ME49 | product=transport protein Sec24, putative | location=TGME49_chrXII:6793879-6802659(-) | length=1019 | sequence_SO=chromosome | SO=protein_coding	277000 |	8	0.554626	0.654636	0.648634	0.787046	0.380189	0.580764	0.383707	0.591562	0.224271	0.572646	-0.804286
TGME49_311240 |	19.97	20.72	67.37	45.31	40.38	TGME49_311240 |	organism=Toxoplasma_gondii_ME49 | product=DnaJ family chaperone, putative | location=TGME49_chrXI:1901474-1906488(-) | length=426 | sequence_SO=chromosome | SO=protein_coding	311240 |	13	18.68	18.94	64.79	48.36	37.79	TGME49_311240 |	organism=Toxoplasma_gondii_ME49 | product=DnaJ family chaperone, putative | location=TGME49_chrXI:1901474-1906488(-) | length=426 | sequence_SO=chromosome | SO=protein_coding	311240 |	14	1.20226	1.0666	1.6293	1.44544	1.1695	1.03753	1.07647	0.954993	0.178312	1.19776	0.260339
TGME49_317720 |	19.95	21.83	57.8	31.2	19.54	TGME49_317720 |	organism=Toxoplasma_gondii_ME49 | product=eukaryotic translation initiation factor 3 subunit 7, putative | location=TGME49_chrIV:2669610-2676886(+) | length=609 | sequence_SO=chromosome | SO=protein_coding	317720 |	10	18.31	20.64	54.68	31.86	24.14	TGME49_317720 |	organism=Toxoplasma_gondii_ME49 | product=eukaryotic translation initiation factor 3 subunit 7, putative | location=TGME49_chrIV:2669610-2676886(+) | length=609 | sequence_SO=chromosome | SO=protein_coding	317720 |	12	1.48594	1.35519	1.43219	1.31826	1.67494	1.6293	1.51356	1.45881	0.0775283	1.48352	0.569027
TGME49_300310 |	19.95	21.01	70.73	41.92	30.91	TGME49_300310 |	organism=Toxoplasma_gondii_ME49 | product=26S proteasome regulatory subunit, S6a family AAA ATpase | location=TGME49_chrXII:94985-102072(-) | length=427 | sequence_SO=chromosome | SO=protein_coding	300310 |	12	19.94	20.9	78.92	55.5	35.36	TGME49_300310 |	organism=Toxoplasma_gondii_ME49 | product=26S proteasome regulatory subunit, S6a family AAA ATpase | location=TGME49_chrXII:94985-102072(-) | length=427 | sequence_SO=chromosome | SO=protein_coding	300310 |	14	0.903649	1	0.831764	0.946237	0.619441	0.619441	0.660694	0.666807	0.188071	0.781004	-0.356598
TGME49_313270 |	19.94	22.41	30.55	7.646	6.61	TGME49_313270 |	organism=Toxoplasma_gondii_ME49 | product=hypothetical protein | location=TGME49_chrXI:3220853-3233276(+) | length=2799 | sequence_SO=chromosome | SO=protein_coding	313270 |	11	22.37	26.43	30.19	9.253	5.931	TGME49_313270 |	organism=Toxoplasma_gondii_ME49 | product=hypothetical protein | location=TGME49_chrXI:3220853-3233276(+) | length=2799 | sequence_SO=chromosome | SO=protein_coding	313270 |	11	1.8197	1.58489	1.97697	1.72187	1.95885	2.1677	2.03236	2.24905	0.107222	1.93892	0.955256
TGME49_278050 |	19.94	20.05	66.4	66.4	46.96	TGME49_278050 |	organism=Toxoplasma_gondii_ME49 | product=proteasome subunit alpha type 1, putative | location=TGME49_chrXII:6331629-6336773(-) | length=247 | sequence_SO=chromosome | SO=protein_coding	278050 |	10	14.69	14.96	60.73	51.01	43.32	TGME49_278050 |	organism=Toxoplasma_gondii_ME49 | product=proteasome subunit alpha type 1, putative | location=TGME49_chrXII:6331629-6336773(-) | length=247 | sequence_SO=chromosome | SO=protein_coding	278050 |	8	0.77983	0.630957	0.855067	0.691831	0.855067	0.751623	0.83946	0.731139	0.0995307	0.766872	-0.382943
TGME49_309752 |	19.93	21.04	42.97	38.35	29.12	TGME49_309752 |	organism=Toxoplasma_gondii_ME49 | product=succinate-Coenzyme A ligase, beta subunit, putative | location=TGME49_chrXI:787257-790480(+) | length=498 | sequence_SO=chromosome | SO=protein_coding	309752 |	11	16.76	17.47	52.61	35.14	25.9	TGME49_309752 |	organism=Toxoplasma_gondii_ME49 | product=succinate-Coenzyme A ligase, beta subunit, putative | location=TGME49_chrXI:787257-790480(+) | length=498 | sequence_SO=chromosome | SO=protein_coding	309752 |	10	0.990832	0.691831	0.981748	0.666807	1.1695	1.14815	1.38038	1.34276	0.239359	1.0465	0.0655757
TGME49_247760 |	19.91	21.45	44.39	24.84	17.53	TGME49_247760 |	organism=Toxoplasma_gondii_ME49 | product=AMP-binding enzyme domain-containing protein | location=TGME49_chrXII:3564422-3575482(-) | length=793 | sequence_SO=chromosome | SO=protein_coding	247760 |	9	23.79	25.08	43.13	24.09	17.78	TGME49_247760 |	organism=Toxoplasma_gondii_ME49 | product=AMP-binding enzyme domain-containing protein | location=TGME49_chrXII:3564422-3575482(-) | length=793 | sequence_SO=chromosome | SO=protein_coding	247760 |	11	1.80302	1.61436	1.6293	1.41906	1.41906	1.31826	1.58489	1.47231	0.094349	1.53253	0.615916
TGME49_271050 |	19.86	19.97	71.12	60.96	55.08	TGME49_271050 |	organism=Toxoplasma_gondii_ME49 | product=SAG-related sequence SRS34A (SRS34A) | location=TGME49_chrVIII:4758133-4758696(+) | length=187 | sequence_SO=chromosome | SO=protein_coding	271050 |	14	20.1	20.53	71.12	60.96	56.68	TGME49_271050 |	organism=Toxoplasma_gondii_ME49 | product=SAG-related sequence SRS34A (SRS34A) | location=TGME49_chrVIII:4758133-4758696(+) | length=187 | sequence_SO=chromosome | SO=protein_coding	271050 |	15	17.378	14.9969	15.9956	14.5881	20.893	18.8799	18.5353	17.0608	0.114495	17.2909	4.11195
TGME49_255420 |	19.83	20.1	79.14	69.78	56.83	TGME49_255420 |	organism=Toxoplasma_gondii_ME49 | product=hypothetical protein | location=TGME49_chrVIIb:4836879-4838610(-) | length=278 | sequence_SO=chromosome | SO=protein_coding	255420 |	11	23.33	23.87	82.01	65.47	59.71	TGME49_255420 |	organism=Toxoplasma_gondii_ME49 | product=hypothetical protein | location=TGME49_chrVIIb:4836879-4838610(-) | length=278 | sequence_SO=chromosome | SO=protein_coding	255420 |	12	0.187068	0.128233	0.226986	0.152757	0.299226	0.349945	0.363078	0.409261	0.372352	0.264569	-1.91828
TGME49_279450 |	19.77	21.17	53.7	36.74	23.04	TGME49_279450 |	organism=Toxoplasma_gondii_ME49 | product=adenylosuccinate synthetase, putative | location=TGME49_chrIX:182971-184353(+) | length=460 | sequence_SO=chromosome | SO=protein_coding	279450 |	10	13.01	14.47	56.3	30.65	16.74	TGME49_279450 |	organism=Toxoplasma_gondii_ME49 | product=adenylosuccinate synthetase, putative | location=TGME49_chrIX:182971-184353(+) | length=460 | sequence_SO=chromosome | SO=protein_coding	279450 |	7	0.0613762	0.130617	0.0636796	0.141906	0.149969	0.180302	0.105682	0.130617	0.322047	0.120518	-3.05267
TGME49_230850 |	19.77	20.63	44.96	29.2	23.53	TGME49_230850 |	organism=Toxoplasma_gondii_ME49 | product=hypothetical protein | location=TGME49_chrVIII:1061637-1064135(+) | length=476 | sequence_SO=chromosome | SO=protein_coding	230850 |	9	10.29	11.31	40.13	19.12	17.23	TGME49_230850 |	organism=Toxoplasma_gondii_ME49 | product=hypothetical protein | location=TGME49_chrVIII:1061637-1064135(+) | length=476 | sequence_SO=chromosome | SO=protein_coding	230850 |	5	1.11686	1.15878	1.14815	1.19124	1.31826	1.36773	1.57036	1.6293	0.14088	1.31259	0.392411
TGME49_310750 |	19.72	20.42	43.59	34.78	26.12	TGME49_310750 |	organism=Toxoplasma_gondii_ME49 | product=emp24/gp25L/p24 family protein | location=TGME49_chrXI:1568699-1573498(+) | length=601 | sequence_SO=chromosome | SO=protein_coding	310750 |	11	16.04	17.35	46.76	29.62	18.8	TGME49_310750 |	organism=Toxoplasma_gondii_ME49 | product=emp24/gp25L/p24 family protein | location=TGME49_chrXI:1568699-1573498(+) | length=601 | sequence_SO=chromosome | SO=protein_coding	310750 |	8	0.724436	0.751623	0.83946	0.870964	1.2942	1.22462	1.11686	1.11686	0.208928	0.992378	-0.011039
TGME49_234420 |	19.71	21.22	53.91	26.36	20.41	TGME49_234420 |	organism=Toxoplasma_gondii_ME49 | product=ATPase, AAA family protein | location=TGME49_chrX:4365489-4372954(-) | length=588 | sequence_SO=chromosome | SO=protein_coding	234420 |	9	14.31	15.66	58.16	26.19	10.71	TGME49_234420 |	organism=Toxoplasma_gondii_ME49 | product=ATPase, AAA family protein | location=TGME49_chrX:4365489-4372954(-) | length=588 | sequence_SO=chromosome | SO=protein_coding	234420 |	6	0.642688	0.529663	0.619441	0.519996	0.619441	0.474242	0.570164	0.432514	0.127506	0.551019	-0.859827
TGME49_279380 |	19.69	20.4	59.38	47.81	26.56	TGME49_279380 |	organism=Toxoplasma_gondii_ME49 | product=hypothetical protein | location=TGME49_chrIX:214977-219835(+) | length=320 | sequence_SO=chromosome | SO=protein_coding	279380 |	9	21.41	22.67	68.75	49.69	37.19	TGME49_279380 |	organism=Toxoplasma_gondii_ME49 | product=hypothetical protein | location=TGME49_chrIX:214977-219835(+) | length=320 | sequence_SO=chromosome | SO=protein_coding	279380 |	12	0.903649	0.801678	1.08643	0.963829	0.816582	0.847227	0.711214	0.744732	0.133194	0.859417	-0.218569
TGME49_216000 |	19.66	20.18	49.07	36.25	23.23	TGME49_216000 |	organism=Toxoplasma_gondii_ME49 | product=alveolin domain containing intermediate filament IMC3 (ALV3) | location=TGME49_chrXI:6475497-6477113(+) | length=538 | sequence_SO=chromosome | SO=protein_coding	216000 |	11	19.67	19.9	54.09	33.46	29.93	TGME49_216000 |	organism=Toxoplasma_gondii_ME49 | product=alveolin domain containing intermediate filament IMC3 (ALV3) | location=TGME49_chrXI:6475497-6477113(+) | length=538 | sequence_SO=chromosome | SO=protein_coding	216000 |	14	0.879022	0.704693	0.801678	0.636796	0.903649	0.744732	0.887156	0.731139	0.116031	0.786108	-0.3472
TGME49_255890 |	19.65	22.1	37.82	15.99	14.85	TGME49_255890 |	organism=Toxoplasma_gondii_ME49 | product=pyridine nucleotide-disulfide oxidoreductase domain-containing protein | location=TGME49_chrVIIb:4643668-4653479(-) | length=788 | sequence_SO=chromosome | SO=protein_coding	255890 |	10	16.73	18.48	37.82	17.13	11.68	TGME49_255890 |	organism=Toxoplasma_gondii_ME49 | product=pyridine nucleotide-disulfide oxidoreductase domain-containing protein | location=TGME49_chrVIIb:4643668-4653479(-) | length=788 | sequence_SO=chromosome | SO=protein_coding	255890 |	8	0.138038	0.157036	0.105682	0.135519	0.0912011	0.110662	0.0809096	0.0990832	0.213565	0.114766	-3.12323
TGME49_247460 |	19.54	20.31	67.19	47.95	41.32	TGME49_247460 |	organism=Toxoplasma_gondii_ME49 | product=proliferating cell nuclear antigen PCNA1 (PCNA1) | location=TGME49_chrXII:3353988-3356540(-) | length=317 | sequence_SO=chromosome | SO=protein_coding	247460 |	10	18.01	19.85	60.25	45.43	40.38	TGME49_247460 |	organism=Toxoplasma_gondii_ME49 | product=proliferating cell nuclear antigen PCNA1 (PCNA1) | location=TGME49_chrXII:3353988-3356540(-) | length=317 | sequence_SO=chromosome | SO=protein_coding	247460 |	9	0.954993	0.928966	0.731139	0.711214	0.855067	0.801678	0.946237	0.895365	0.105054	0.853082	-0.229243
TGME49_289830 |	19.53	19.7	61.19	50.45	36.12	TGME49_289830 |	organism=Toxoplasma_gondii_ME49 | product=eukaryotic initiation factor-3, delta subunit, putative | location=TGME49_chrIX:3473649-3478897(+) | length=335 | sequence_SO=chromosome | SO=protein_coding	289830 |	10	18.7	18.96	51.94	39.1	33.43	TGME49_289830 |	organism=Toxoplasma_gondii_ME49 | product=eukaryotic initiation factor-3, delta subunit, putative | location=TGME49_chrIX:3473649-3478897(+) | length=335 | sequence_SO=chromosome | SO=protein_coding	289830 |	9	1.34276	1.45881	1.24738	1.35519	1.43219	1.30617	2.58226	2.29087	0.293263	1.62695	0.702174
TGME49_252290 |	19.51	19.56	43.3	24.59	22.2	TGME49_252290 |	organism=Toxoplasma_gondii_ME49 | product=importin alpha, putative | location=TGME49_chrIII:468624-477891(+) | length=545 | sequence_SO=chromosome | SO=protein_coding	252290 |	11	15.55	15.76	48.44	26.42	21.83	TGME49_252290 |	organism=Toxoplasma_gondii_ME49 | product=importin alpha, putative | location=TGME49_chrIII:468624-477891(+) | length=545 | sequence_SO=chromosome | SO=protein_coding	252290 |	9	0.92045	0.963829	0.895365	0.937562	1.5417	1.44544	1.6293	1.51356	0.248348	1.2309	0.299714
TGME49_201840 |	19.47	20.84	40.23	21.49	17.93	TGME49_201840 |	organism=Toxoplasma_gondii_ME49 | product=aspartyl protease ASP1 (ASP1) | location=TGME49_chrVIIa:3748798-3754934(+) | length=619 | sequence_SO=chromosome | SO=protein_coding	201840 |	11	19.8	20.34	44.26	22.46	17.93	TGME49_201840 |	organism=Toxoplasma_gondii_ME49 | product=aspartyl protease ASP1 (ASP1) | location=TGME49_chrVIIa:3748798-3754934(+) | length=619 | sequence_SO=chromosome | SO=protein_coding	201840 |	12	0.0698232	0.0524807	0.0731139	0.0544503	0.0981748	0.0963829	0.104713	0.100925	0.245966	0.081258	-3.62135
TGME49_257380 |	19.43	19.53	71.1	59.17	57.34	TGME49_257380 |	organism=Toxoplasma_gondii_ME49 | product=hypothetical protein | location=TGME49_chrVIIb:4081488-4083771(+) | length=218 | sequence_SO=chromosome | SO=protein_coding	257380 |	17	19.17	19.54	64.22	57.34	57.34	TGME49_257380 |	organism=Toxoplasma_gondii_ME49 | product=hypothetical protein | location=TGME49_chrVIIb:4081488-4083771(+) | length=218 | sequence_SO=chromosome | SO=protein_coding	257380 |	19	0.0887156	0.105682	0.0903649	0.107647	0.121339	0.0972747	0.121339	0.101859	0.111739	0.104278	-3.2615
TGME49_270690 |	19.39	21.6	37.99	13.03	11.58	TGME49_270690 |	organism=Toxoplasma_gondii_ME49 | product=arginyl-tRNA synthetase | location=TGME49_chrVIII:5070319-5083137(-) | length=1174 | sequence_SO=chromosome | SO=protein_coding	270690 |	10	20.73	22.8	43.1	18.14	10.48	TGME49_270690 |	organism=Toxoplasma_gondii_ME49 | product=arginyl-tRNA synthetase | location=TGME49_chrVIII:5070319-5083137(-) | length=1174 | sequence_SO=chromosome | SO=protein_coding	270690 |	10	1	0.990832	1.03753	1.02802	0.597035	0.912011	0.613762	0.937562	0.189755	0.889593	-0.168782
TGME49_253730 |	19.37	22.95	42.61	17.35	14.11	TGME49_253730 |	organism=Toxoplasma_gondii_ME49 | product=importin-beta N-terminal domain-containing protein | location=TGME49_chrIII:1126252-1136071(-) | length=1049 | sequence_SO=chromosome | SO=protein_coding	253730 |	10	22.75	27.09	43.66	20.88	16.21	TGME49_253730 |	organism=Toxoplasma_gondii_ME49 | product=importin-beta N-terminal domain-containing protein | location=TGME49_chrIII:1126252-1136071(-) | length=1049 | sequence_SO=chromosome | SO=protein_coding	253730 |	12	0.436516	0.483059	0.413047	0.469894	0.972747	0.937562	0.912011	0.870964	0.347314	0.686975	-0.541671
TGME49_245460 |	19.28	19.9	77.56	56.1	45.85	TGME49_245460 |	organism=Toxoplasma_gondii_ME49 | product=ribosomal protein RPS8 (RPS8) | location=TGME49_chrXII:2283634-2287444(-) | length=205 | sequence_SO=chromosome | SO=protein_coding	245460 |	16	16.15	16.62	82.44	55.12	45.85	TGME49_245460 |	organism=Toxoplasma_gondii_ME49 | product=ribosomal protein RPS8 (RPS8) | location=TGME49_chrXII:2283634-2287444(-) | length=205 | sequence_SO=chromosome | SO=protein_coding	245460 |	13	1.92309	1.61436	1.78649	1.51356	1.57036	1.40605	1.45881	1.30617	0.120145	1.57236	0.652933
TGME49_234190 |	19.24	19.99	37.98	27.56	16.97	TGME49_234190 |	organism=Toxoplasma_gondii_ME49 | product=serine hydroxymethyltransferase 2, putative | location=TGME49_chrX:4177572-4181894(-) | length=595 | sequence_SO=chromosome | SO=protein_coding	234190 |	9	15.24	17.78	34.96	24.03	19.83	TGME49_234190 |	organism=Toxoplasma_gondii_ME49 | product=serine hydroxymethyltransferase 2, putative | location=TGME49_chrX:4177572-4181894(-) | length=595 | sequence_SO=chromosome | SO=protein_coding	234190 |	9	2.77971	2.70396	2.88403	2.80543	2.05116	2.18776	2.35505	2.53513	0.114068	2.53778	1.34357
TGME49_244690 |	19.14	20.41	51.52	28.57	20.87	TGME49_244690 |	organism=Toxoplasma_gondii_ME49 | product=hypothetical protein | location=TGME49_chrVI:3452022-3453893(+) | length=623 | sequence_SO=chromosome | SO=protein_coding	244690 |	11	18.75	20.95	50.08	26.16	21.51	TGME49_244690 |	organism=Toxoplasma_gondii_ME49 | product=hypothetical protein | location=TGME49_chrVI:3452022-3453893(+) | length=623 | sequence_SO=chromosome | SO=protein_coding	244690 |	12	11.9124	12.8233	11.272	12.2462	4.7863	4.20727	5.80764	5.24808	0.418393	8.53789	3.09388
TGME49_215220 |	19.12	21.84	58.98	28.46	18.6	TGME49_215220 |	organism=Toxoplasma_gondii_ME49 | product=hypothetical protein | location=TGME49_chrX:6825368-6827843(+) | length=629 | sequence_SO=chromosome | SO=protein_coding	215220 |	9	16.91	18.96	51.35	26.39	22.42	TGME49_215220 |	organism=Toxoplasma_gondii_ME49 | product=hypothetical protein | location=TGME49_chrX:6825368-6827843(+) | length=629 | sequence_SO=chromosome | SO=protein_coding	215220 |	8	0.49204	0.724436	0.465586	0.685488	1.00925	0.903649	0.744732	0.666807	0.242502	0.711499	-0.491067
TGME49_289750 |	19.1	19.54	79.84	67.44	59.69	TGME49_289750 |	organism=Toxoplasma_gondii_ME49 | product=ribosomal-ubiquitin protein RPL40 (RPL40) | location=TGME49_chrIX:3427848-3429057(+) | length=129 | sequence_SO=chromosome | SO=protein_coding	289750 |	20	19.21	19.75	94.57	67.44	67.44	TGME49_289750 |	organism=Toxoplasma_gondii_ME49 | product=ribosomal-ubiquitin protein RPL40 (RPL40) | location=TGME49_chrIX:3427848-3429057(+) | length=129 | sequence_SO=chromosome | SO=protein_coding	289750 |	18	1.08643	1.09648	1.0666	1.0666	2.39883	1.90546	1.45881	1.22462	0.32613	1.41298	0.498739
TGME49_217820 |	19	19.81	49.68	37.15	36.07	TGME49_217820 |	organism=Toxoplasma_gondii_ME49 | product=PCI domain-containing protein | location=TGME49_chrXII:2149943-2155311(+) | length=463 | sequence_SO=chromosome | SO=protein_coding	217820 |	12	17.63	17.74	49.68	28.73	25.49	TGME49_217820 |	organism=Toxoplasma_gondii_ME49 | product=PCI domain-containing protein | location=TGME49_chrXII:2149943-2155311(+) | length=463 | sequence_SO=chromosome | SO=protein_coding	217820 |	11	1.39316	1.30617	1.78649	1.64437	1.6293	1.52757	1.94089	1.8197	0.124298	1.63095	0.705717
TGME49_261210 |	18.96	21.71	54.43	41.86	24.12	TGME49_261210 |	organism=Toxoplasma_gondii_ME49 | product=26s proteasome subunit p55, putative | location=TGME49_chrVIIb:1830929-1838196(+) | length=485 | sequence_SO=chromosome | SO=protein_coding	261210 |	9	27.66	29.73	65.36	45.98	37.73	TGME49_261210 |	organism=Toxoplasma_gondii_ME49 | product=26s proteasome subunit p55, putative | location=TGME49_chrVIIb:1830929-1838196(+) | length=485 | sequence_SO=chromosome | SO=protein_coding	261210 |	17	0.57544	0.457088	0.524808	0.413047	0.559758	0.487529	0.619441	0.534564	0.119783	0.521459	-0.939373
TGME49_314810 |	18.95	20.17	67.05	47.29	34.11	TGME49_314810 |	organism=Toxoplasma_gondii_ME49 | product=ribosomal protein RPL7 (RPL7) | location=TGME49_chrXI:4309840-4313516(+) | length=258 | sequence_SO=chromosome | SO=protein_coding	314810 |	18	17.02	18.03	64.34	45.35	30.62	TGME49_314810 |	organism=Toxoplasma_gondii_ME49 | product=ribosomal protein RPL7 (RPL7) | location=TGME49_chrXI:4309840-4313516(+) | length=258 | sequence_SO=chromosome | SO=protein_coding	314810 |	15	2.31206	2.29087	2.208	2.22844	1.70608	1.52757	2.31206	2.03236	0.135932	2.07718	1.05463
TGME49_318650 |	18.91	22.13	30.42	17.47	15.6	TGME49_318650 |	organism=Toxoplasma_gondii_ME49 | product=transhydrogenase | location=TGME49_chrIV:1168908-1173420(+) | length=1019 | sequence_SO=chromosome | SO=protein_coding	318650 |	11	11.67	17.1	36.11	18.35	10.99	TGME49_318650 |	organism=Toxoplasma_gondii_ME49 | product=transhydrogenase | location=TGME49_chrIV:1168908-1173420(+) | length=1019 | sequence_SO=chromosome | SO=protein_coding	318650 |	7	0.0436516	0.0448745	0.0405509	0.0413047	0.0586138	0.0613762	0.057544	0.0613762	0.170764	0.0511615	-4.2888
TGME49_207840 |	18.9	19.17	87.88	71.97	62.88	TGME49_207840 |	organism=Toxoplasma_gondii_ME49 | product=ribosomal protein RPS17 (RPS17) | location=TGME49_chrIb:326578-328280(-) | length=132 | sequence_SO=chromosome | SO=protein_coding	207840 |	15	14.24	14.51	81.82	68.18	54.55	TGME49_207840 |	organism=Toxoplasma_gondii_ME49 | product=ribosomal protein RPS17 (RPS17) | location=TGME49_chrIb:326578-328280(-) | length=132 | sequence_SO=chromosome | SO=protein_coding	207840 |	13	1.90546	1.67494	1.75388	1.52757	1.75388	1.6293	1.55597	1.45881	0.0820145	1.65748	0.728988
TGME49_290660 |	18.8	19.75	55.16	41.26	33.63	TGME49_290660 |	organism=Toxoplasma_gondii_ME49 | product=RNA recognition motif-containing protein | location=TGME49_chrIX:3822235-3826751(-) | length=446 | sequence_SO=chromosome | SO=protein_coding	290660 |	10	13.28	13.52	47.98	40.58	32.74	TGME49_290660 |	organism=Toxoplasma_gondii_ME49 | product=RNA recognition motif-containing protein | location=TGME49_chrIX:3822235-3826751(-) | length=446 | sequence_SO=chromosome | SO=protein_coding	290660 |	11	1.8197	1.67494	1.51356	1.40605	2.10863	1.99526	1.48594	1.40605	0.151802	1.67627	0.745251
TGME49_216650 |	18.79	19.06	52.75	32.11	28.21	TGME49_216650 |	organism=Toxoplasma_gondii_ME49 | product=S15 sporozoite-expressed protein | location=TGME49_chrXI:5983173-5986605(-) | length=436 | sequence_SO=chromosome | SO=protein_coding	216650 |	9	22.4	22.84	44.5	33.49	30.28	TGME49_216650 |	organism=Toxoplasma_gondii_ME49 | product=S15 sporozoite-expressed protein | location=TGME49_chrXI:5983173-5986605(-) | length=436 | sequence_SO=chromosome | SO=protein_coding	216650 |	12	1.05682	1.0666	1.1695	1.18032	1.11686	1.04713	1.30617	1.22462	0.0745857	1.146	0.196609
TGME49_318710 |	18.73	21.13	50.31	19.98	15.29	TGME49_318710 |	organism=Toxoplasma_gondii_ME49 | product=ATP-binding cassette sub-family F member 1 | location=TGME49_chrIV:1128539-1137775(+) | length=811 | sequence_SO=chromosome | SO=protein_coding	318710 |	10	17.47	20.56	42.17	21.45	15.17	TGME49_318710 |	organism=Toxoplasma_gondii_ME49 | product=ATP-binding cassette sub-family F member 1 | location=TGME49_chrIV:1128539-1137775(+) | length=811 | sequence_SO=chromosome | SO=protein_coding	318710 |	11	0.824138	0.92045	0.928966	1.03753	0.794328	0.737904	0.83946	0.772681	0.107907	0.856932	-0.222748
TGME49_243250 |	18.7	21.25	37.61	10.05	7.997	TGME49_243250 |	organism=Toxoplasma_gondii_ME49 | product=myosin H | location=TGME49_chrVI:2462340-2480954(-) | length=1513 | sequence_SO=chromosome | SO=protein_coding	243250 |	10	21.29	26.16	36.35	17.18	8.857	TGME49_243250 |	organism=Toxoplasma_gondii_ME49 | product=myosin H | location=TGME49_chrVI:2462340-2480954(-) | length=1513 | sequence_SO=chromosome | SO=protein_coding	243250 |	12	1.02802	0.937562	0.92045	0.83946	1.10662	0.954993	1.09648	0.946237	0.0875638	0.978727	-0.031021
TGME49_314410 |	18.65	22.4	39.07	8.933	4.489	TGME49_314410 |	organism=Toxoplasma_gondii_ME49 | product=aquarius, putative | location=TGME49_chrXI:4069823-4083248(+) | length=2250 | sequence_SO=chromosome | SO=protein_coding	314410 |	8	19.84	23.4	36.71	9.778	4.578	TGME49_314410 |	organism=Toxoplasma_gondii_ME49 | product=aquarius, putative | location=TGME49_chrXI:4069823-4083248(+) | length=2250 | sequence_SO=chromosome | SO=protein_coding	314410 |	8	0.847227	1.44544	0.642688	1.09648	0.824138	0.685488	0.862979	0.717794	0.278183	0.890279	-0.167671
TGME49_320210 |	18.58	20.44	56.89	37.86	25.05	TGME49_320210 |	organism=Toxoplasma_gondii_ME49 | product=WD domain, G-beta repeat domain containing protein | location=TGME49_chrIV:433341-437351(+) | length=515 | sequence_SO=chromosome | SO=protein_coding	320210 |	10	24.29	25.33	70.87	43.88	33.01	TGME49_320210 |	organism=Toxoplasma_gondii_ME49 | product=WD domain, G-beta repeat domain containing protein | location=TGME49_chrIV:433341-437351(+) | length=515 | sequence_SO=chromosome | SO=protein_coding	320210 |	12	1.19124	1.05682	1.23595	1.09648	1.13763	1.09648	1.21339	1.18032	0.0519291	1.15104	0.202935
TGME49_258390 |	18.58	19.43	69.77	36.02	33.75	TGME49_258390 |	organism=Toxoplasma_gondii_ME49 | product=DnaJ protein, putative | location=TGME49_chrVIIb:3439367-3440953(-) | length=397 | sequence_SO=chromosome | SO=protein_coding	258390 |	10	10.82	11.14	57.93	29.72	21.41	TGME49_258390 |	organism=Toxoplasma_gondii_ME49 | product=DnaJ protein, putative | location=TGME49_chrVIIb:3439367-3440953(-) | length=397 | sequence_SO=chromosome | SO=protein_coding	258390 |	6	2.99226	2.48886	3.25087	2.77971	6.85488	5.86138	5.34564	4.52898	0.356757	4.26282	2.09181
TGME49_254470 |	18.55	19.16	40.03	22.95	22.27	TGME49_254470 |	organism=Toxoplasma_gondii_ME49 | product=hypothetical protein | location=TGME49_chrIII:1758819-1763403(+) | length=732 | sequence_SO=chromosome | SO=protein_coding	254470 |	12	15.53	17.04	37.57	18.99	14.34	TGME49_254470 |	organism=Toxoplasma_gondii_ME49 | product=hypothetical protein | location=TGME49_chrIII:1758819-1763403(+) | length=732 | sequence_SO=chromosome | SO=protein_coding	254470 |	9	1.48594	1.0666	1.31826	0.954993	1.77011	1.77011	1.43219	1.41906	0.195083	1.40216	0.487646
TGME49_271888 |	18.53	20.98	55.85	40.94	26.32	TGME49_271888 |	organism=Toxoplasma_gondii_ME49 | product=3-ketoacyl-CoA reductase, putative | location=TGME49_chrVIII:4297823-4302700(-) | length=342 | sequence_SO=chromosome | SO=protein_coding	271888 |	11	18.21	19.26	61.4	44.74	32.46	TGME49_271888 |	organism=Toxoplasma_gondii_ME49 | product=3-ketoacyl-CoA reductase, putative | location=TGME49_chrVIII:4297823-4302700(-) | length=342 | sequence_SO=chromosome | SO=protein_coding	271888 |	10	0.529663	0.524808	0.474242	0.47863	0.30761	0.444631	0.280543	0.401791	0.203905	0.43024	-1.21679
TGME49_225050 |	18.52	18.95	55.95	24.83	17.86	TGME49_225050 |	organism=Toxoplasma_gondii_ME49 | product=adenosylhomocysteinase, putative | location=TGME49_chrX:2554854-2557240(-) | length=588 | sequence_SO=chromosome | SO=protein_coding	225050 |	15	24.56	25.45	52.89	35.71	31.12	TGME49_225050 |	organism=Toxoplasma_gondii_ME49 | product=adenosylhomocysteinase, putative | location=TGME49_chrX:2554854-2557240(-) | length=588 | sequence_SO=chromosome | SO=protein_coding	225050 |	18	3.46737	3.01995	3.76704	3.28095	2.67917	2.18776	2.80543	2.26987	0.178106	2.93469	1.55321
TGME49_308810 |	18.48	20.01	42.6	28.06	21.84	TGME49_308810 |	organism=Toxoplasma_gondii_ME49 | product=rhoptry neck protein RON9 (RON9) | location=TGME49_chrXI:276255-285261(+) | length=1493 | sequence_SO=chromosome | SO=protein_coding	308810 |	10	11.76	13.16	29.4	8.305	5.492	TGME49_308810 |	organism=Toxoplasma_gondii_ME49 | product=rhoptry neck protein RON9 (RON9) | location=TGME49_chrXI:276255-285261(+) | length=1493 | sequence_SO=chromosome | SO=protein_coding	308810 |	6	0.405508	0.461318	0.409261	0.465586	0.334195	0.242103	0.380189	0.265461	0.21115	0.370453	-1.43264
TGME49_225850 |	18.35	20.93	27.91	11.83	7.974	TGME49_225850 |	organism=Toxoplasma_gondii_ME49 | product=peptidase, M28 family protein | location=TGME49_chrX:1998525-2009384(+) | length=1555 | sequence_SO=chromosome | SO=protein_coding	225850 |	8	13.06	16.62	27.78	10.74	7.01	TGME49_225850 |	organism=Toxoplasma_gondii_ME49 | product=peptidase, M28 family protein | location=TGME49_chrX:1998525-2009384(+) | length=1555 | sequence_SO=chromosome | SO=protein_coding	225850 |	7	0.283139	0.248886	0.270396	0.237684	0.177011	0.277971	0.180302	0.301995	0.176781	0.247173	-2.01641
TGME49_264040 |	18.35	18.8	68.18	49.09	42.73	TGME49_264040 |	organism=Toxoplasma_gondii_ME49 | product=hypothetical protein | location=TGME49_chrVIIb:222376-223038(-) | length=220 | sequence_SO=chromosome | SO=protein_coding	264040 |	9	14.46	15.5	70.45	52.73	40.91	TGME49_264040 |	organism=Toxoplasma_gondii_ME49 | product=hypothetical protein | location=TGME49_chrVIIb:222376-223038(-) | length=220 | sequence_SO=chromosome | SO=protein_coding	264040 |	8	0.990832	1.07647	0.946237	1.02802	1.01859	0.83946	1.02802	0.847227	0.0841552	0.971856	-0.0411862
TGME49_211030 |	18.34	19.12	83.25	65.45	53.4	TGME49_211030 |	organism=Toxoplasma_gondii_ME49 | product=hypothetical protein | location=TGME49_chrIV:1959475-1961940(-) | length=191 | sequence_SO=chromosome | SO=protein_coding	211030 |	12	13.74	13.84	83.25	68.06	38.74	TGME49_211030 |	organism=Toxoplasma_gondii_ME49 | product=hypothetical protein | location=TGME49_chrIV:1959475-1961940(-) | length=191 | sequence_SO=chromosome | SO=protein_coding	211030 |	8	1.92309	1.80302	1.97697	1.85353	2.24905	2.44343	2.37684	2.60615	0.131825	2.15401	1.10703
TGME49_297720 |	18.31	22.28	42.96	15.06	7.938	TGME49_297720 |	organism=Toxoplasma_gondii_ME49 | product=trehalose-phosphatase | location=TGME49_chrII:1940101-1952593(+) | length=1222 | sequence_SO=chromosome | SO=protein_coding	297720 |	9	20.53	25.44	42.72	16.2	9.329	TGME49_297720 |	organism=Toxoplasma_gondii_ME49 | product=trehalose-phosphatase | location=TGME49_chrII:1940101-1952593(+) | length=1222 | sequence_SO=chromosome | SO=protein_coding	297720 |	9	0.698232	0.613762	0.679204	0.60256	0.60256	0.660694	0.529663	0.580764	0.0837256	0.62093	-0.687498
TGME49_310700 |	18.3	19.07	66.99	43.14	37.25	TGME49_310700 |	organism=Toxoplasma_gondii_ME49 | product=serine/threonine phosophatase PP1 | location=TGME49_chrXI:1524215-1525690(-) | length=306 | sequence_SO=chromosome | SO=protein_coding	310700 |	9	15.65	16.51	69.28	47.39	40.2	TGME49_310700 |	organism=Toxoplasma_gondii_ME49 | product=serine/threonine phosophatase PP1 | location=TGME49_chrXI:1524215-1525690(-) | length=306 | sequence_SO=chromosome | SO=protein_coding	310700 |	10	3.04789	3.90841	3.83707	4.57088	2.60615	2.31206	3.37287	3.04789	0.207889	3.33791	1.73894
TGME49_297810 |	18.26	18.66	60.9	57.14	50	TGME49_297810 |	organism=Toxoplasma_gondii_ME49 | product=hypothetical protein | location=TGME49_chrII:2036460-2039203(-) | length=266 | sequence_SO=chromosome | SO=protein_coding	297810 |	11	16.67	17.12	68.05	48.87	45.49	TGME49_297810 |	organism=Toxoplasma_gondii_ME49 | product=hypothetical protein | location=TGME49_chrII:2036460-2039203(-) | length=266 | sequence_SO=chromosome | SO=protein_coding	297810 |	11	0.912011	0.704693	0.954993	0.698232	1.11686	1.05682	0.946237	0.895365	0.1528	0.910651	-0.135029
TGME49_321680 |	18.22	18.35	60.75	35.22	31.18	TGME49_321680 |	organism=Toxoplasma_gondii_ME49 | product=hypothetical protein | location=TGME49_chrIb:1639386-1642790(-) | length=372 | sequence_SO=chromosome | SO=protein_coding	321680 |	9	18.35	18.39	69.89	37.1	31.18	TGME49_321680 |	organism=Toxoplasma_gondii_ME49 | product=hypothetical protein | location=TGME49_chrIb:1639386-1642790(-) | length=372 | sequence_SO=chromosome | SO=protein_coding	321680 |	10	0.519996	0.758578	0.630957	0.92045	0.92045	0.831764	1.11686	1.00925	0.219501	0.838539	-0.254051
TGME49_264030 |	18.16	18.73	31.6	22.33	20.28	TGME49_264030 |	organism=Toxoplasma_gondii_ME49 | product=aminotransferase, putative | location=TGME49_chrVIIb:224493-228947(-) | length=636 | sequence_SO=chromosome | SO=protein_coding	264030 |	9	11.71	12.8	34.59	16.51	12.42	TGME49_264030 |	organism=Toxoplasma_gondii_ME49 | product=aminotransferase, putative | location=TGME49_chrVIIb:224493-228947(-) | length=636 | sequence_SO=chromosome | SO=protein_coding	264030 |	8	0.224906	0.353183	0.214783	0.356451	0.283139	0.501187	0.296483	0.465586	0.289589	0.336965	-1.56933
TGME49_258070 |	18.06	21.75	52.06	25.37	18.29	TGME49_258070 |	organism=Toxoplasma_gondii_ME49 | product=hypothetical protein | location=TGME49_chrVIIb:3605021-3612665(-) | length=678 | sequence_SO=chromosome | SO=protein_coding	258070 |	10	16.42	20.11	49.71	24.93	13.27	TGME49_258070 |	organism=Toxoplasma_gondii_ME49 | product=hypothetical protein | location=TGME49_chrVIIb:3605021-3612665(-) | length=678 | sequence_SO=chromosome | SO=protein_coding	258070 |	8	1.02802	1.14815	0.963829	1.07647	1.05682	1.25892	0.972747	1.18032	0.0890174	1.08566	0.118572
TGME49_304990 |	18	20.85	37.55	13.04	8.509	TGME49_304990 |	organism=Toxoplasma_gondii_ME49 | product=guanylate-binding protein, N-terminal domain-containing protein | location=TGME49_chrIX:5146410-5157355(+) | length=1281 | sequence_SO=chromosome | SO=protein_coding	304990 |	8	13.51	16.76	31.62	12.41	6.792	TGME49_304990 |	organism=Toxoplasma_gondii_ME49 | product=guanylate-binding protein, N-terminal domain-containing protein | location=TGME49_chrIX:5146410-5157355(+) | length=1281 | sequence_SO=chromosome | SO=protein_coding	304990 |	7	1.40605	1.0666	1.2942	0.990832	1.2942	1.24738	1.20226	1.15878	0.103618	1.20754	0.272067
TGME49_232410 |	17.99	20.42	90.45	69.09	61.36	TGME49_232410 |	organism=Toxoplasma_gondii_ME49 | product=PDI family protein | location=TGME49_chrVIII:2079700-2081437(-) | length=220 | sequence_SO=chromosome | SO=protein_coding	232410 |	12	23.1	23.76	87.73	75.45	67.73	TGME49_232410 |	organism=Toxoplasma_gondii_ME49 | product=PDI family protein | location=TGME49_chrVIII:2079700-2081437(-) | length=220 | sequence_SO=chromosome | SO=protein_coding	232410 |	18	0.534564	0.724436	0.534564	0.737904	0.660694	1.01859	0.619441	1.03753	0.25106	0.733465	-0.447199
TGME49_228190 |	17.87	20.49	46.24	32.37	29.77	TGME49_228190 |	organism=Toxoplasma_gondii_ME49 | product=eukaryotic initiation factor-3, subunit 5, putative | location=TGME49_chrX:505019-507250(+) | length=346 | sequence_SO=chromosome | SO=protein_coding	228190 |	11	12.65	15.15	51.73	31.5	19.65	TGME49_228190 |	organism=Toxoplasma_gondii_ME49 | product=eukaryotic initiation factor-3, subunit 5, putative | location=TGME49_chrX:505019-507250(+) | length=346 | sequence_SO=chromosome | SO=protein_coding	228190 |	7	2.10863	1.21339	2.29087	1.30617	1.43219	1.03753	1.72187	1.27057	0.272012	1.54765	0.630081
TGME49_263050 |	17.84	19.97	52.68	31.83	21.69	TGME49_263050 |	organism=Toxoplasma_gondii_ME49 | product=ribosomal protein RPL13 (RPL13) | location=TGME49_chrVIIb:852681-856181(-) | length=355 | sequence_SO=chromosome | SO=protein_coding	263050 |	12	13.41	15.08	56.34	29.3	16.9	TGME49_263050 |	organism=Toxoplasma_gondii_ME49 | product=ribosomal protein RPL13 (RPL13) | location=TGME49_chrVIIb:852681-856181(-) | length=355 | sequence_SO=chromosome | SO=protein_coding	263050 |	7	2.05116	1.99526	1.72187	1.6293	1.64437	1.47231	1.5417	1.40605	0.129516	1.68275	0.750823
TGME49_227960 |	17.82	20.89	51.58	29.84	15.81	TGME49_227960 |	organism=Toxoplasma_gondii_ME49 | product=PCI domain-containing protein | location=TGME49_chrX:702701-705472(-) | length=506 | sequence_SO=chromosome | SO=protein_coding	227960 |	9	21.29	24.79	50.4	32.61	21.34	TGME49_227960 |	organism=Toxoplasma_gondii_ME49 | product=PCI domain-containing protein | location=TGME49_chrX:702701-705472(-) | length=506 | sequence_SO=chromosome | SO=protein_coding	227960 |	13	0.824138	0.879022	0.724436	0.787046	0.816582	0.510505	0.92045	0.580764	0.177258	0.755368	-0.404748
TGME49_259010 |	17.74	19.25	63.64	45.71	37.63	TGME49_259010 |	organism=Toxoplasma_gondii_ME49 | product=vacuolar ATP synthase subunit d, putative | location=TGME49_chrVIIb:3027834-3033993(-) | length=396 | sequence_SO=chromosome | SO=protein_coding	259010 |	9	19.64	20.48	59.09	43.94	38.89	TGME49_259010 |	organism=Toxoplasma_gondii_ME49 | product=vacuolar ATP synthase subunit d, putative | location=TGME49_chrVIIb:3027834-3033993(-) | length=396 | sequence_SO=chromosome | SO=protein_coding	259010 |	10	0.465586	0.483059	0.413047	0.432514	0.465586	0.387258	0.461318	0.387258	0.0804652	0.436953	-1.19445
TGME49_297160 |	17.73	18.58	59.75	34.22	25.89	TGME49_297160 |	organism=Toxoplasma_gondii_ME49 | product=hypothetical protein | location=TGME49_chrII:1579767-1583634(-) | length=564 | sequence_SO=chromosome | SO=protein_coding	297160 |	15	14.42	15.76	57.27	26.95	20.21	TGME49_297160 |	organism=Toxoplasma_gondii_ME49 | product=hypothetical protein | location=TGME49_chrII:1579767-1583634(-) | length=564 | sequence_SO=chromosome | SO=protein_coding	297160 |	12	0.0519996	0.0809096	0.0496592	0.0758578	0.0963829	0.0990832	0.0981748	0.100925	0.241254	0.081624	-3.61486
TGME49_223590 |	17.68	17.94	42.28	29.54	29.54	TGME49_223590 |	organism=Toxoplasma_gondii_ME49 | product=proteasome subunit | location=TGME49_chrX:3722001-3723334(-) | length=369 | sequence_SO=chromosome | SO=protein_coding	223590 |	9	15.39	15.7	49.32	32.79	32.79	TGME49_223590 |	organism=Toxoplasma_gondii_ME49 | product=proteasome subunit | location=TGME49_chrX:3722001-3723334(-) | length=369 | sequence_SO=chromosome | SO=protein_coding	223590 |	10	0.801678	0.787046	0.751623	0.737904	0.758578	0.642688	0.77983	0.660694	0.0737809	0.740005	-0.434393
TGME49_312050 |	17.62	18.15	74.77	57.48	50	TGME49_312050 |	organism=Toxoplasma_gondii_ME49 | product=small GTPase Rab2, putative | location=TGME49_chrXI:2396761-2401237(+) | length=214 | sequence_SO=chromosome | SO=protein_coding	312050 |	9	17.19	17.4	78.04	63.55	43.93	TGME49_312050 |	organism=Toxoplasma_gondii_ME49 | product=small GTPase Rab2, putative | location=TGME49_chrXI:2396761-2401237(+) | length=214 | sequence_SO=chromosome | SO=protein_coding	312050 |	8	0.954993	0.937562	0.981748	0.954993	0.937562	0.704693	0.831764	0.636796	0.1407	0.867514	-0.205042
TGME49_207430 |	17.58	19.16	41.28	23.96	14.19	TGME49_207430 |	organism=Toxoplasma_gondii_ME49 | product=ATP-dependent RNA helicase DDX1, putative | location=TGME49_chrIb:49268-60612(+) | length=768 | sequence_SO=chromosome | SO=protein_coding	207430 |	9	7.93	9.26	37.5	11.59	7.031	TGME49_207430 |	organism=Toxoplasma_gondii_ME49 | product=ATP-dependent RNA helicase DDX1, putative | location=TGME49_chrIb:49268-60612(+) | length=768 | sequence_SO=chromosome | SO=protein_coding	207430 |	4	0.390841	0.539511	0.299226	0.413047	0.744732	0.731139	0.831764	0.816582	0.331139	0.595855	-0.746966
TGME49_312480 |	17.57	18.73	65.98	45.08	40.98	TGME49_312480 |	organism=Toxoplasma_gondii_ME49 | product=uracil phosphoribosyltransferase FUR1, putative | location=TGME49_chrXI:2718646-2722734(+) | length=244 | sequence_SO=chromosome | SO=protein_coding	312480 |	10	14.33	15.05	72.13	40.16	38.11	TGME49_312480 |	organism=Toxoplasma_gondii_ME49 | product=uracil phosphoribosyltransferase FUR1, putative | location=TGME49_chrXI:2718646-2722734(+) | length=244 | sequence_SO=chromosome | SO=protein_coding	312480 |	9	0.591562	0.765597	0.390841	0.554626	0.280543	0.263027	0.277971	0.265461	0.422095	0.423703	-1.23887
TGME49_223140 |	17.55	18.16	43.22	32.84	20.76	TGME49_223140 |	organism=Toxoplasma_gondii_ME49 | product=tRNA binding domain-containing protein | location=TGME49_chrII:1469704-1475074(+) | length=472 | sequence_SO=chromosome | SO=protein_coding	223140 |	8	18.66	19.28	42.37	31.57	21.19	TGME49_223140 |	organism=Toxoplasma_gondii_ME49 | product=tRNA binding domain-containing protein | location=TGME49_chrII:1469704-1475074(+) | length=472 | sequence_SO=chromosome | SO=protein_coding	223140 |	9	1.48594	1.2942	1.52757	1.30617	1.28233	1.19124	1.45881	1.34276	0.0803669	1.36113	0.444802
TGME49_263730 |	17.51	19.53	39.97	21.13	19.14	TGME49_263730 |	organism=Toxoplasma_gondii_ME49 | product=FAD-dependent glycerol-3-phosphate dehydrogenase | location=TGME49_chrVIIb:356493-363935(-) | length=653 | sequence_SO=chromosome | SO=protein_coding	263730 |	9	20.82	23.05	43.49	24.2	19.3	TGME49_263730 |	organism=Toxoplasma_gondii_ME49 | product=FAD-dependent glycerol-3-phosphate dehydrogenase | location=TGME49_chrVIIb:356493-363935(-) | length=653 | sequence_SO=chromosome | SO=protein_coding	263730 |	10	1.25892	1.14815	1.49969	1.36773	2.03236	1.92309	1.65959	1.55597	0.185414	1.55569	0.637552
TGME49_260260 |	17.49	17.66	67.6	55.87	55.87	TGME49_260260 |	organism=Toxoplasma_gondii_ME49 | product=ribosomal protein RPP1 (RPP1) | location=TGME49_chrVIIb:2414895-2416698(-) | length=179 | sequence_SO=chromosome | SO=protein_coding	260260 |	19	21.4	21.51	65.36	53.63	53.63	TGME49_260260 |	organism=Toxoplasma_gondii_ME49 | product=ribosomal protein RPP1 (RPP1) | location=TGME49_chrVIIb:2414895-2416698(-) | length=179 | sequence_SO=chromosome | SO=protein_coding	260260 |	19	0.928966	0.862979	0.954993	0.879022	1.07647	0.831764	1.22462	0.946237	0.125617	0.96313	-0.0541972
TGME49_273490 |	17.48	17.75	36.79	27.46	20.73	TGME49_273490 |	organism=Toxoplasma_gondii_ME49 | product=glutamine synthetase, type I, putative | location=TGME49_chrVIII:3446250-3451899(+) | length=579 | sequence_SO=chromosome | SO=protein_coding	273490 |	10	14.62	14.8	37.82	27.81	21.93	TGME49_273490 |	organism=Toxoplasma_gondii_ME49 | product=glutamine synthetase, type I, putative | location=TGME49_chrVIII:3446250-3451899(+) | length=579 | sequence_SO=chromosome | SO=protein_coding	273490 |	10	0.698232	0.903649	0.903649	1.18032	0.954993	0.937562	0.879022	0.855067	0.136549	0.914062	-0.129636
TGME49_289240 |	17.47	19.04	43.88	20.88	12.68	TGME49_289240 |	organism=Toxoplasma_gondii_ME49 | product=DnaJ domain-containing protein | location=TGME49_chrIX:3103924-3110902(-) | length=891 | sequence_SO=chromosome | SO=protein_coding	289240 |	9	25.18	27.48	48.48	19.98	16.72	TGME49_289240 |	organism=Toxoplasma_gondii_ME49 | product=DnaJ domain-containing protein | location=TGME49_chrIX:3103924-3110902(-) | length=891 | sequence_SO=chromosome | SO=protein_coding	289240 |	14	0.0794328	0.16293	0.0737904	0.141906	0.0469894	0.151356	0.030761	0.0981748	0.470193	0.0981675	-3.34861
TGME49_276140 |	17.45	18.52	35.38	17.33	14.26	TGME49_276140 |	organism=Toxoplasma_gondii_ME49 | product=ADP ribosylation factor ARF1 (ARF1) | location=TGME49_chrIII:119823-123343(-) | length=554 | sequence_SO=chromosome | SO=protein_coding	276140 |	17	11.82	12.57	42.42	17.33	12.82	TGME49_276140 |	organism=Toxoplasma_gondii_ME49 | product=ADP ribosylation factor ARF1 (ARF1) | location=TGME49_chrIII:119823-123343(-) | length=554 | sequence_SO=chromosome | SO=protein_coding	276140 |	16	0.505825	0.37325	0.515229	0.37325	0.549541	0.346737	0.534564	0.346737	0.190751	0.443142	-1.17416
TGME49_292200 |	17.41	20.2	32.79	6.615	5.553	TGME49_292200 |	organism=Toxoplasma_gondii_ME49 | product=RNA recognition motif-containing protein | location=TGME49_chrIX:4602724-4614729(-) | length=2071 | sequence_SO=chromosome | SO=protein_coding	292200 |	9	14.51	18.01	32.54	8.353	5.601	TGME49_292200 |	organism=Toxoplasma_gondii_ME49 | product=RNA recognition motif-containing protein | location=TGME49_chrIX:4602724-4614729(-) | length=2071 | sequence_SO=chromosome | SO=protein_coding	292200 |	10	0.648634	0.737904	0.57544	0.654636	0.870964	1.23595	0.685488	0.954993	0.255461	0.795501	-0.330065
TGME49_223940 |	17.4	20.23	88.98	55.51	48.98	TGME49_223940 |	organism=Toxoplasma_gondii_ME49 | product=GAP45 | location=TGME49_chrX:3440541-3441278(-) | length=245 | sequence_SO=chromosome | SO=protein_coding	223940 |	13	16.56	19.12	82.04	52.65	45.31	TGME49_223940 |	organism=Toxoplasma_gondii_ME49 | product=GAP45 | location=TGME49_chrX:3440541-3441278(-) | length=245 | sequence_SO=chromosome | SO=protein_coding	223940 |	11	0.751623	0.625173	0.666807	0.559758	0.685488	0.698232	0.60256	0.613762	0.0885171	0.650425	-0.620545
TGME49_217880 |	17.34	18.18	45.87	40.78	33.5	TGME49_217880 |	organism=Toxoplasma_gondii_ME49 | product=RNA-binding protein Nova-1, putative | location=TGME49_chrXII:2200494-2201732(+) | length=412 | sequence_SO=chromosome | SO=protein_coding	217880 |	11	15.08	16.12	45.63	38.11	26.21	TGME49_217880 |	organism=Toxoplasma_gondii_ME49 | product=RNA-binding protein Nova-1, putative | location=TGME49_chrXII:2200494-2201732(+) | length=412 | sequence_SO=chromosome | SO=protein_coding	217880 |	8	3.13329	2.37684	2.26987	1.72187	1.6293	1.44544	1.65959	1.45881	0.280264	1.96187	0.972233
TGME49_202390 |	17.32	19	50.09	22.66	19.59	TGME49_202390 |	organism=Toxoplasma_gondii_ME49 | product=S15 sporozoite-expressed protein | location=TGME49_chrVIIa:3363188-3365772(-) | length=587 | sequence_SO=chromosome | SO=protein_coding	202390 |	9	12.41	14.73	40.37	22.83	14.31	TGME49_202390 |	organism=Toxoplasma_gondii_ME49 | product=S15 sporozoite-expressed protein | location=TGME49_chrVIIa:3363188-3365772(-) | length=587 | sequence_SO=chromosome | SO=protein_coding	202390 |	7	0.744732	0.711214	0.691831	0.666807	0.698232	0.666807	0.642688	0.608135	0.0583032	0.678806	-0.55893
TGME49_214770 |	17.31	17.71	91.58	73.76	58.42	TGME49_214770 |	organism=Toxoplasma_gondii_ME49 | product=small GTP binding protein rab1a, putative | location=TGME49_chrX:6486806-6490475(+) | length=202 | sequence_SO=chromosome | SO=protein_coding	214770 |	13	9.95	10.25	84.16	51.98	35.64	TGME49_214770 |	organism=Toxoplasma_gondii_ME49 | product=small GTP binding protein rab1a, putative | location=TGME49_chrX:6486806-6490475(+) | length=202 | sequence_SO=chromosome | SO=protein_coding	214770 |	6	0.559758	0.265461	0.529663	0.258226	0.409261	0.233346	0.401791	0.231207	0.345866	0.361089	-1.46957
TGME49_275802 |	17.3	19.25	40.27	19.73	16.99	TGME49_275802 |	organism=Toxoplasma_gondii_ME49 | product=SRP72 RNA-binding domain-containing protein | location=TGME49_chrIII:219283-226852(-) | length=730 | sequence_SO=chromosome | SO=protein_coding	275802 |	9	13.96	18.04	46.58	20.68	12.88	TGME49_275802 |	organism=Toxoplasma_gondii_ME49 | product=SRP72 RNA-binding domain-containing protein | location=TGME49_chrIII:219283-226852(-) | length=730 | sequence_SO=chromosome | SO=protein_coding	275802 |	7	2.48886	2.35505	1.49969	1.47231	1.19124	1.13763	1.0666	1.02802	0.353488	1.52992	0.613459
TGME49_259660 |	17.29	17.76	69.26	50.53	40.99	TGME49_259660 |	organism=Toxoplasma_gondii_ME49 | product=orotate phosphoribosyltransferase | location=TGME49_chrVIIb:2727765-2730176(-) | length=283 | sequence_SO=chromosome | SO=protein_coding	259660 |	9	17.51	18.13	71.38	44.17	42.4	TGME49_259660 |	organism=Toxoplasma_gondii_ME49 | product=orotate phosphoribosyltransferase | location=TGME49_chrVIIb:2727765-2730176(-) | length=283 | sequence_SO=chromosome | SO=protein_coding	259660 |	10	0.190546	0.0870964	0.197697	0.0903649	0.20893	0.15417	0.226986	0.167494	0.296597	0.165411	-2.59588
TGME49_278910 |	17.21	18.98	49.57	30.94	24.79	TGME49_278910 |	organism=Toxoplasma_gondii_ME49 | product=O-acetylserine (thiol) lyase 2, putative | location=TGME49_chrXII:5764702-5770055(+) | length=585 | sequence_SO=chromosome | SO=protein_coding	278910 |	9	13.35	15.29	47.86	23.93	21.71	TGME49_278910 |	organism=Toxoplasma_gondii_ME49 | product=O-acetylserine (thiol) lyase 2, putative | location=TGME49_chrXII:5764702-5770055(+) | length=585 | sequence_SO=chromosome | SO=protein_coding	278910 |	8	0.102802	0.0524807	0.092045	0.0452898	0.0448745	0.0636796	0.0405509	0.0591562	0.343425	0.0626098	-3.99747
TGME49_244110 |	17.18	18.29	61.2	42.49	39.26	TGME49_244110 |	organism=Toxoplasma_gondii_ME49 | product=nucleosome assembly protein (nap) protein | location=TGME49_chrVI:3029432-3035090(+) | length=433 | sequence_SO=chromosome | SO=protein_coding	244110 |	12	15.37	17.31	54.73	38.34	33.72	TGME49_244110 |	organism=Toxoplasma_gondii_ME49 | product=nucleosome assembly protein (nap) protein | location=TGME49_chrVI:3029432-3035090(+) | length=433 | sequence_SO=chromosome | SO=protein_coding	244110 |	11	1.70608	1.80302	1.69044	1.77011	1.28233	1.2942	1.40605	1.41906	0.131615	1.54641	0.628923
TGME49_293570 |	17.14	17.56	49.23	32.82	24.87	TGME49_293570 |	organism=Toxoplasma_gondii_ME49 | product=translocation protein sec62, putative | location=TGME49_chrIa:423051-429569(-) | length=390 | sequence_SO=chromosome | SO=protein_coding	293570 |	9	20.02	20.56	52.82	34.62	27.18	TGME49_293570 |	organism=Toxoplasma_gondii_ME49 | product=translocation protein sec62, putative | location=TGME49_chrIa:423051-429569(-) | length=390 | sequence_SO=chromosome | SO=protein_coding	293570 |	9	0.972747	1.11686	0.954993	1.09648	0.92045	1.11686	0.724436	0.895365	0.129517	0.974774	-0.0368599
TGME49_255260 |	17.13	17.41	38.49	21.27	19.33	TGME49_255260 |	organism=Toxoplasma_gondii_ME49 | product=apical membrane antigen AMA1 | location=TGME49_chrVIIb:4948067-4952962(+) | length=569 | sequence_SO=chromosome | SO=protein_coding	255260 |	11	19.59	20.22	44.29	29.7	20.21	TGME49_255260 |	organism=Toxoplasma_gondii_ME49 | product=apical membrane antigen AMA1 | location=TGME49_chrVIIb:4948067-4952962(+) | length=569 | sequence_SO=chromosome | SO=protein_coding	255260 |	11	0.0954993	0.0870964	0.0887156	0.0801678	0.133045	0.125893	0.148594	0.133045	0.221128	0.111507	-3.16479
TGME49_205740 |	17.11	18.71	21.59	9.648	7.887	TGME49_205740 |	organism=Toxoplasma_gondii_ME49 | product=hypothetical protein | location=TGME49_chrVIIa:1179587-1192208(-) | length=1306 | sequence_SO=chromosome | SO=protein_coding	205740 |	9	11.59	13.34	30.63	11.33	7.121	TGME49_205740 |	organism=Toxoplasma_gondii_ME49 | product=hypothetical protein | location=TGME49_chrVIIa:1179587-1192208(-) | length=1306 | sequence_SO=chromosome | SO=protein_coding	205740 |	6	0.954993	1.1695	0.758578	0.928966	1.00925	1.01859	0.928966	0.946237	0.111383	0.964385	-0.0523183
TGME49_239100 |	17.1	18.21	80.61	60.2	46.94	TGME49_239100 |	organism=Toxoplasma_gondii_ME49 | product=ribosomal protein RPS7 (RPS7) | location=TGME49_chrVI:462430-464737(+) | length=196 | sequence_SO=chromosome | SO=protein_coding	239100 |	13	18.01	20.16	77.55	65.31	46.94	TGME49_239100 |	organism=Toxoplasma_gondii_ME49 | product=ribosomal protein RPS7 (RPS7) | location=TGME49_chrVI:462430-464737(+) | length=196 | sequence_SO=chromosome | SO=protein_coding	239100 |	14	1.7378	1.78649	1.70608	1.7378	1.59956	1.2942	1.87068	1.49969	0.104169	1.65404	0.725991
TGME49_205340 |	17.09	17.41	61.97	48.59	45.77	TGME49_205340 |	organism=Toxoplasma_gondii_ME49 | product=ribosomal protein RPS12 (RPS12) | location=TGME49_chrVIIa:1467654-1468859(+) | length=142 | sequence_SO=chromosome | SO=protein_coding	205340 |	9	12.18	12.45	58.45	50	38.03	TGME49_205340 |	organism=Toxoplasma_gondii_ME49 | product=ribosomal protein RPS12 (RPS12) | location=TGME49_chrVIIa:1467654-1468859(+) | length=142 | sequence_SO=chromosome | SO=protein_coding	205340 |	7	1.04713	0.928966	0.772681	0.679204	1.09648	1	1.48594	1.33045	0.240256	1.04261	0.060194
TGME49_205558 |	17.07	18.06	81.48	71.43	67.72	TGME49_205558 |	organism=Toxoplasma_gondii_ME49 | product=NAC domain-containing protein | location=TGME49_chrVIIa:1334559-1336332(+) | length=189 | sequence_SO=chromosome | SO=protein_coding	205558 |	15	16.24	16.72	91.53	68.25	64.55	TGME49_205558 |	organism=Toxoplasma_gondii_ME49 | product=NAC domain-containing protein | location=TGME49_chrVIIa:1334559-1336332(+) | length=189 | sequence_SO=chromosome | SO=protein_coding	205558 |	14	1.47231	1.1695	1.20226	0.946237	1.6293	1.43219	1.51356	1.33045	0.154858	1.33698	0.418974
TGME49_204480 |	17.05	17.62	32.47	17.45	12.9	TGME49_204480 |	organism=Toxoplasma_gondii_ME49 | product=thioredoxin domain-containing protein | location=TGME49_chrVIIa:1754065-1761974(-) | length=659 | sequence_SO=chromosome | SO=protein_coding	204480 |	8	10.43	11.24	37.18	14.11	8.649	TGME49_204480 |	organism=Toxoplasma_gondii_ME49 | product=thioredoxin domain-containing protein | location=TGME49_chrVIIa:1754065-1761974(-) | length=659 | sequence_SO=chromosome | SO=protein_coding	204480 |	5	1.94089	1.75388	3.13329	2.91072	2.24905	2.1677	1.72187	1.64437	0.238466	2.19022	1.13108
TGME49_206590 |	17.04	18.81	43.89	19.47	16.28	TGME49_206590 |	organism=Toxoplasma_gondii_ME49 | product=calcium-dependent protein kinase CDPK2A (CDPK2A) | location=TGME49_chrVIIa:800466-807183(-) | length=786 | sequence_SO=chromosome | SO=protein_coding	206590 |	10	13.63	14.13	28.12	13.87	10.94	TGME49_206590 |	organism=Toxoplasma_gondii_ME49 | product=calcium-dependent protein kinase CDPK2A (CDPK2A) | location=TGME49_chrVIIa:800466-807183(-) | length=786 | sequence_SO=chromosome | SO=protein_coding	206590 |	7	1.80302	1.6293	1.6293	1.45881	0.928966	1.38038	1.20226	1.78649	0.190549	1.47732	0.562978
TGME49_215590 |	17.04	17.57	44.84	20.03	15.1	TGME49_215590 |	organism=Toxoplasma_gondii_ME49 | product=flavoprotein subunit of succinate dehydrogenase | location=TGME49_chrX:7031532-7041322(-) | length=669 | sequence_SO=chromosome | SO=protein_coding	215590 |	8	17.49	18.15	49.48	17.34	16.44	TGME49_215590 |	organism=Toxoplasma_gondii_ME49 | product=flavoprotein subunit of succinate dehydrogenase | location=TGME49_chrX:7031532-7041322(-) | length=669 | sequence_SO=chromosome | SO=protein_coding	215590 |	11	0.801678	0.937562	0.772681	0.903649	0.972747	0.963829	0.895365	0.895365	0.0754472	0.892859	-0.163495
TGME49_237140 |	17.01	18.79	60.26	38.76	30.94	TGME49_237140 |	organism=Toxoplasma_gondii_ME49 | product=ethylene inducible protein, putative | location=TGME49_chrX:5736518-5740835(+) | length=307 | sequence_SO=chromosome | SO=protein_coding	237140 |	8	18.76	19.22	65.8	40.39	35.5	TGME49_237140 |	organism=Toxoplasma_gondii_ME49 | product=ethylene inducible protein, putative | location=TGME49_chrX:5736518-5740835(+) | length=307 | sequence_SO=chromosome | SO=protein_coding	237140 |	11	0.212814	0.251189	0.194089	0.224906	0.190546	0.159956	0.180302	0.148594	0.161783	0.195299	-2.35624
TGME49_286120 |	16.98	21.08	43.39	20	10.91	TGME49_286120 |	organism=Toxoplasma_gondii_ME49 | product=prolyl endopeptidase | location=TGME49_chrV:1975618-1984673(-) | length=825 | sequence_SO=chromosome | SO=protein_coding	286120 |	8	18.58	22.98	38.79	16.48	14.3	TGME49_286120 |	organism=Toxoplasma_gondii_ME49 | product=prolyl endopeptidase | location=TGME49_chrV:1975618-1984673(-) | length=825 | sequence_SO=chromosome | SO=protein_coding	286120 |	11	1.04713	0.809096	1.24738	0.963829	1.2942	0.990832	1.85353	1.45881	0.258527	1.2081	0.272742
TGME49_289380 |	16.98	20.25	38.55	17.37	10.86	TGME49_289380 |	organism=Toxoplasma_gondii_ME49 | product=hypothetical protein | location=TGME49_chrIX:3244017-3249294(+) | length=921 | sequence_SO=chromosome | SO=protein_coding	289380 |	8	14.84	18.66	40.5	14.66	12.27	TGME49_289380 |	organism=Toxoplasma_gondii_ME49 | product=hypothetical protein | location=TGME49_chrIX:3244017-3249294(+) | length=921 | sequence_SO=chromosome | SO=protein_coding	289380 |	9	14.4544	9.46237	28.0543	18.197	14.9969	15.5597	17.8649	18.5353	0.288745	17.1406	4.09935
TGME49_280490 |	16.95	18.76	40.13	14.51	8.54	TGME49_280490 |	organism=Toxoplasma_gondii_ME49 | product=U-box domain-containing protein | location=TGME49_chrVIIa:352034-367895(-) | length=1089 | sequence_SO=chromosome | SO=protein_coding	280490 |	8	13.23	15.91	42.79	10.84	6.979	TGME49_280490 |	organism=Toxoplasma_gondii_ME49 | product=U-box domain-containing protein | location=TGME49_chrVIIa:352034-367895(-) | length=1089 | sequence_SO=chromosome | SO=protein_coding	280490 |	6	1.08643	1.09648	1.03753	1.04713	1.11686	1.01859	1.01859	0.928966	0.0529498	1.04382	0.0618751
TGME49_312200 |	16.93	18.36	45.44	32.12	24.09	TGME49_312200 |	organism=Toxoplasma_gondii_ME49 | product=serine/threonine protein phosphatase | location=TGME49_chrXI:2494613-2499447(-) | length=548 | sequence_SO=chromosome | SO=protein_coding	312200 |	9	14.01	14.65	48.54	20.8	16.42	TGME49_312200 |	organism=Toxoplasma_gondii_ME49 | product=serine/threonine protein phosphatase | location=TGME49_chrXI:2494613-2499447(-) | length=548 | sequence_SO=chromosome | SO=protein_coding	312200 |	7	0.737904	0.685488	0.794328	0.744732	0.570164	0.672977	0.862979	1	0.160949	0.758572	-0.398643
TGME49_269840 |	16.93	17.81	57.32	42.36	42.36	TGME49_269840 |	organism=Toxoplasma_gondii_ME49 | product=proteasome regulatory subunit | location=TGME49_chrVIII:5581804-5584983(-) | length=314 | sequence_SO=chromosome | SO=protein_coding	269840 |	11	18.3	18.81	62.74	44.27	41.08	TGME49_269840 |	organism=Toxoplasma_gondii_ME49 | product=proteasome regulatory subunit | location=TGME49_chrVIII:5581804-5584983(-) | length=314 | sequence_SO=chromosome | SO=protein_coding	269840 |	11	0.809096	0.809096	0.77983	0.77983	0.794328	0.679204	0.895365	0.751623	0.0720574	0.787296	-0.345021
TGME49_218780 |	16.87	17.3	49.9	32.85	23.91	TGME49_218780 |	organism=Toxoplasma_gondii_ME49 | product=phosphoserine aminotransferase, putative | location=TGME49_chrXII:1308220-1314251(-) | length=481 | sequence_SO=chromosome | SO=protein_coding	218780 |	8	22.33	23.35	64.45	44.28	37.42	TGME49_218780 |	organism=Toxoplasma_gondii_ME49 | product=phosphoserine aminotransferase, putative | location=TGME49_chrXII:1308220-1314251(-) | length=481 | sequence_SO=chromosome | SO=protein_coding	218780 |	13	0.487529	0.483059	0.235505	0.226986	0.390841	0.359749	0.420727	0.394457	0.247138	0.374857	-1.41559
TGME49_262620 |	16.85	17.58	70.65	42.66	33.45	TGME49_262620 |	organism=Toxoplasma_gondii_ME49 | product=RNA recognition motif-containing protein | location=TGME49_chrVIIb:1119507-1122427(+) | length=293 | sequence_SO=chromosome | SO=protein_coding	262620 |	10	23.02	23.26	59.04	45.39	43	TGME49_262620 |	organism=Toxoplasma_gondii_ME49 | product=RNA recognition motif-containing protein | location=TGME49_chrVIIb:1119507-1122427(+) | length=293 | sequence_SO=chromosome | SO=protein_coding	262620 |	12	1.75388	1.64437	2.18776	2.03236	1.80302	1.80302	2.60615	2.60615	0.173105	2.05459	1.03885
TGME49_288720 |	16.84	17.15	76.92	52.04	47.51	TGME49_288720 |	organism=Toxoplasma_gondii_ME49 | product=ribosomal protein RPL10 (RPL10) | location=TGME49_chrIX:2709769-2712080(-) | length=221 | sequence_SO=chromosome | SO=protein_coding	288720 |	14	13.95	14.58	77.83	40.72	35.29	TGME49_288720 |	organism=Toxoplasma_gondii_ME49 | product=ribosomal protein RPL10 (RPL10) | location=TGME49_chrIX:2709769-2712080(-) | length=221 | sequence_SO=chromosome | SO=protein_coding	288720 |	10	1.67494	1.51356	1.90546	1.72187	2.10863	1.28233	1.58489	1	0.202785	1.59896	0.677135
TGME49_319850 |	16.84	16.91	37.98	28.08	27.68	TGME49_319850 |	organism=Toxoplasma_gondii_ME49 | product=splicing factor U2AF family SnRNP auxilary factor large subunit, RRM domain-containing protein | location=TGME49_chrIV:745952-748103(+) | length=495 | sequence_SO=chromosome | SO=protein_coding	319850 |	10	20.49	20.93	40.2	29.7	26.06	TGME49_319850 |	organism=Toxoplasma_gondii_ME49 | product=splicing factor U2AF family SnRNP auxilary factor large subunit, RRM domain-containing protein | location=TGME49_chrIV:745952-748103(+) | length=495 | sequence_SO=chromosome | SO=protein_coding	319850 |	11	1.20226	0.794328	1.35519	0.887156	1.49969	1.2942	2.31206	1.99526	0.341604	1.41752	0.503367
TGME49_248480 |	16.82	18.1	72.87	45.74	43.09	TGME49_248480 |	organism=Toxoplasma_gondii_ME49 | product=ribosomal protein RPS9 (RPS9) | location=TGME49_chrXII:3884353-3886214(+) | length=188 | sequence_SO=chromosome | SO=protein_coding	248480 |	10	14.75	15.18	57.45	44.68	43.09	TGME49_248480 |	organism=Toxoplasma_gondii_ME49 | product=ribosomal protein RPS9 (RPS9) | location=TGME49_chrXII:3884353-3886214(+) | length=188 | sequence_SO=chromosome | SO=protein_coding	248480 |	9	1.22462	1.22462	1.51356	1.51356	1.1695	1.04713	1.31826	1.18032	0.121853	1.27395	0.349303
TGME49_232600 |	16.79	18.36	41.2	29.32	24.36	TGME49_232600 |	organism=Toxoplasma_gondii_ME49 | product=phospholipase, patatin family protein | location=TGME49_chrVIII:2186702-2189360(+) | length=665 | sequence_SO=chromosome | SO=protein_coding	232600 |	9	17.18	17.63	53.68	28.42	26.17	TGME49_232600 |	organism=Toxoplasma_gondii_ME49 | product=phospholipase, patatin family protein | location=TGME49_chrVIII:2186702-2189360(+) | length=665 | sequence_SO=chromosome | SO=protein_coding	232600 |	9	2.35505	2.208	2.65461	2.51189	1.78649	1.6293	2.03236	1.85353	0.160365	2.1289	1.09011
TGME49_209150 |	16.76	17.57	42.56	26.86	22.33	TGME49_209150 |	organism=Toxoplasma_gondii_ME49 | product=non-proton pumping type-II NADH dehydrogenase I (NDH2-I) | location=TGME49_chrIb:1076422-1079214(+) | length=618 | sequence_SO=chromosome | SO=protein_coding	209150 |	9	12.74	13.25	43.53	19.74	14.24	TGME49_209150 |	organism=Toxoplasma_gondii_ME49 | product=non-proton pumping type-II NADH dehydrogenase I (NDH2-I) | location=TGME49_chrIb:1076422-1079214(+) | length=618 | sequence_SO=chromosome | SO=protein_coding	209150 |	6	1.77011	1.59956	1.8197	1.64437	1.5417	1.34276	1.57036	1.34276	0.103158	1.57892	0.658935
TGME49_313380 |	16.74	17.11	67.15	49.64	39.42	TGME49_313380 |	organism=Toxoplasma_gondii_ME49 | product=hypothetical protein | location=TGME49_chrXI:3329188-3331400(+) | length=274 | sequence_SO=chromosome | SO=protein_coding	313380 |	13	23.05	23.25	77.37	55.11	49.27	TGME49_313380 |	organism=Toxoplasma_gondii_ME49 | product=hypothetical protein | location=TGME49_chrXI:3329188-3331400(+) | length=274 | sequence_SO=chromosome | SO=protein_coding	313380 |	14	0.501187	0.636796	0.457088	0.586138	0.717794	0.544503	0.758578	0.57544	0.161458	0.59719	-0.743737
TGME49_271440 |	16.71	17.33	48.21	19.32	19.32	TGME49_271440 |	organism=Toxoplasma_gondii_ME49 | product=NPL4 family protein | location=TGME49_chrVIII:4490437-4496076(-) | length=502 | sequence_SO=chromosome | SO=protein_coding	271440 |	9	10.31	12.15	50.2	30.48	13.35	TGME49_271440 |	organism=Toxoplasma_gondii_ME49 | product=NPL4 family protein | location=TGME49_chrVIII:4490437-4496076(-) | length=502 | sequence_SO=chromosome | SO=protein_coding	271440 |	5	0.544503	0.608135	0.461318	0.510505	0.510505	0.554626	0.505825	0.580764	0.0820744	0.534523	-0.903677
TGME49_225310 |	16.69	17.37	37.65	28.69	25.3	TGME49_225310 |	organism=Toxoplasma_gondii_ME49 | product=ARF1-directed GTPase-activating protein, putative | location=TGME49_chrX:2320515-2324575(+) | length=502 | sequence_SO=chromosome | SO=protein_coding	225310 |	8	13.12	13.37	34.46	17.93	17.93	TGME49_225310 |	organism=Toxoplasma_gondii_ME49 | product=ARF1-directed GTPase-activating protein, putative | location=TGME49_chrX:2320515-2324575(+) | length=502 | sequence_SO=chromosome | SO=protein_coding	225310 |	7	0.539511	0.428549	0.60256	0.474242	0.452898	0.413047	0.461318	0.420727	0.129259	0.474106	-1.07672
TGME49_247450 |	16.66	20.4	29.7	7.469	6.296	TGME49_247450 |	organism=Toxoplasma_gondii_ME49 | product=hypothetical protein | location=TGME49_chrXII:3344268-3352546(+) | length=2303 | sequence_SO=chromosome | SO=protein_coding	247450 |	10	11.35	14.03	26.75	6.079	3.517	TGME49_247450 |	organism=Toxoplasma_gondii_ME49 | product=hypothetical protein | location=TGME49_chrXII:3344268-3352546(+) | length=2303 | sequence_SO=chromosome | SO=protein_coding	247450 |	6	0.981748	1.00925	0.981748	1.00925	1.38038	1.41906	0.903649	0.972747	0.171961	1.08223	0.114007
TGME49_227800 |	16.66	18.62	32.03	14.61	9.453	TGME49_227800 |	organism=Toxoplasma_gondii_ME49 | product=EF hand domain-containing protein | location=TGME49_chrX:811185-820258(-) | length=1280 | sequence_SO=chromosome | SO=protein_coding	227800 |	7	14.37	16.25	24.92	12.73	8.516	TGME49_227800 |	organism=Toxoplasma_gondii_ME49 | product=EF hand domain-containing protein | location=TGME49_chrX:811185-820258(-) | length=1280 | sequence_SO=chromosome | SO=protein_coding	227800 |	7	0.111686	0.301995	0.0963829	0.229087	0.409261	0.187068	0.283139	0.124738	0.469516	0.21792	-2.19813
TGME49_264830 |	16.65	20.21	30.51	13.9	8.946	TGME49_264830 |	organism=Toxoplasma_gondii_ME49 | product=hypothetical protein | location=TGME49_chrIX:1983821-1993532(+) | length=1252 | sequence_SO=chromosome | SO=protein_coding	264830 |	7	18.42	23.53	37.22	16.37	9.984	TGME49_264830 |	organism=Toxoplasma_gondii_ME49 | product=hypothetical protein | location=TGME49_chrIX:1983821-1993532(+) | length=1252 | sequence_SO=chromosome | SO=protein_coding	264830 |	9	1.08643	1.02802	0.981748	0.928966	2.37684	2.48886	1.97697	2.24905	0.395721	1.63961	0.713353
TGME49_312420 |	16.64	18.61	33.98	16.85	9.024	TGME49_312420 |	organism=Toxoplasma_gondii_ME49 | product=hypothetical protein | location=TGME49_chrXI:2671170-2676362(-) | length=1086 | sequence_SO=chromosome | SO=protein_coding	312420 |	7	22.77	24.52	34.16	17.31	14.18	TGME49_312420 |	organism=Toxoplasma_gondii_ME49 | product=hypothetical protein | location=TGME49_chrXI:2671170-2676362(-) | length=1086 | sequence_SO=chromosome | SO=protein_coding	312420 |	11	4.05509	3.87258	3.66438	3.49945	4.83059	4.92039	3.37287	3.46737	0.143502	3.96034	1.98562
TGME49_239752 |	16.62	17.5	33.92	12.27	12.15	TGME49_239752 |	organism=Toxoplasma_gondii_ME49 | product=hypothetical protein | location=TGME49_chrVI:892412-895568(+) | length=905 | sequence_SO=chromosome | SO=protein_coding	239752 |	8	19.74	20.82	34.36	16.8	12.04	TGME49_239752 |	organism=Toxoplasma_gondii_ME49 | product=hypothetical protein | location=TGME49_chrVI:892412-895568(+) | length=905 | sequence_SO=chromosome | SO=protein_coding	239752 |	9	1.25892	1.38038	1.1272	1.23595	1.14815	1.11686	1.21339	1.18032	0.0669531	1.20765	0.2722
TGME49_293690 |	16.6	16.96	86.67	68.48	61.21	TGME49_293690 |	organism=Toxoplasma_gondii_ME49 | product=profilin PRF (PRF) | location=TGME49_chrIa:510894-512235(-) | length=165 | sequence_SO=chromosome | SO=protein_coding	293690 |	15	16.91	17.07	78.79	70.91	51.52	TGME49_293690 |	organism=Toxoplasma_gondii_ME49 | product=profilin PRF (PRF) | location=TGME49_chrIa:510894-512235(-) | length=165 | sequence_SO=chromosome | SO=protein_coding	293690 |	12	0.310456	0.366438	0.244343	0.291072	0.660694	0.666807	0.444631	0.448745	0.351425	0.429148	-1.22045
TGME49_248600 |	16.59	17.89	57.79	26.8	16.25	TGME49_248600 |	organism=Toxoplasma_gondii_ME49 | product=aspartate aminotransferase | location=TGME49_chrXII:4017094-4024942(-) | length=597 | sequence_SO=chromosome | SO=protein_coding	248600 |	10	13.86	15.26	50.92	26.8	21.94	TGME49_248600 |	organism=Toxoplasma_gondii_ME49 | product=aspartate aminotransferase | location=TGME49_chrXII:4017094-4024942(-) | length=597 | sequence_SO=chromosome | SO=protein_coding	248600 |	9	1.75388	1.47231	1.58489	1.33045	1.7378	1.51356	1.5417	1.34276	0.0963058	1.53467	0.617929
TGME49_273560 |	16.56	22.28	41.68	9.994	6.338	TGME49_273560 |	organism=Toxoplasma_gondii_ME49 | product=kinesin heavy chain, putative | location=TGME49_chrVIII:3384613-3403730(-) | length=1641 | sequence_SO=chromosome | SO=protein_coding	273560 |	8	17.44	22.49	36.99	10.97	5.545	TGME49_273560 |	organism=Toxoplasma_gondii_ME49 | product=kinesin heavy chain, putative | location=TGME49_chrVIII:3384613-3403730(-) | length=1641 | sequence_SO=chromosome | SO=protein_coding	273560 |	8	0.824138	0.724436	1.1695	1.04713	0.972747	0.816582	0.954993	0.801678	0.151939	0.9139	-0.129891
TGME49_274060 |	16.56	17.74	70.9	47.99	32.51	TGME49_274060 |	organism=Toxoplasma_gondii_ME49 | product=2-oxoglutarate/malate translocase OMT (OMT) | location=TGME49_chrVIII:3047633-3050247(+) | length=323 | sequence_SO=chromosome | SO=protein_coding	274060 |	10	19.47	20.38	72.45	57.59	39.01	TGME49_274060 |	organism=Toxoplasma_gondii_ME49 | product=2-oxoglutarate/malate translocase OMT (OMT) | location=TGME49_chrVIII:3047633-3050247(+) | length=323 | sequence_SO=chromosome | SO=protein_coding	274060 |	10	1.13763	1	0.758578	0.685488	1.19124	1.03753	1.05682	0.937562	0.168617	0.975605	-0.0356304
TGME49_248740 |	16.55	19.83	38.6	13.54	8.058	TGME49_248740 |	organism=Toxoplasma_gondii_ME49 | product=hypothetical protein | location=TGME49_chrXII:4133880-4141152(-) | length=1241 | sequence_SO=chromosome | SO=protein_coding	248740 |	8	15.73	20.43	46.9	16.04	10.15	TGME49_248740 |	organism=Toxoplasma_gondii_ME49 | product=hypothetical protein | location=TGME49_chrXII:4133880-4141152(-) | length=1241 | sequence_SO=chromosome | SO=protein_coding	248740 |	9	1.39316	1.07647	1.07647	0.887156	1.38038	1.20226	0.928966	0.887156	0.17419	1.104	0.142742
TGME49_313390 |	16.52	16.98	63.48	48.23	31.21	TGME49_313390 |	organism=Toxoplasma_gondii_ME49 | product=ribosomal protein RPL6 (RPL6) | location=TGME49_chrXI:3337418-3338266(+) | length=282 | sequence_SO=chromosome | SO=protein_coding	313390 |	11	15.17	15.4	63.48	41.49	28.01	TGME49_313390 |	organism=Toxoplasma_gondii_ME49 | product=ribosomal protein RPL6 (RPL6) | location=TGME49_chrXI:3337418-3338266(+) | length=282 | sequence_SO=chromosome | SO=protein_coding	313390 |	11	1.64437	1.45881	1.25892	1.1272	2.10863	1.90546	2.01372	1.92309	0.203829	1.68003	0.748484
TGME49_243600 |	16.49	16.97	53.49	37.02	19.77	TGME49_243600 |	organism=Toxoplasma_gondii_ME49 | product=acetyltransferase, GNAT family protein | location=TGME49_chrVI:2744229-2745779(-) | length=516 | sequence_SO=chromosome | SO=protein_coding	243600 |	6	23.55	24.09	53.1	32.75	27.91	TGME49_243600 |	organism=Toxoplasma_gondii_ME49 | product=acetyltransferase, GNAT family protein | location=TGME49_chrVI:2744229-2745779(-) | length=516 | sequence_SO=chromosome | SO=protein_coding	243600 |	13	0.0280543	0.047863	0.037325	0.0685488	0.0390841	0.0772681	0.0448745	0.0903649	0.378862	0.0541729	-4.20629
TGME49_320050 |	16.46	17.18	64.19	45.81	31.94	TGME49_320050 |	organism=Toxoplasma_gondii_ME49 | product=ribosomal protein RPL5 (RPL5) | location=TGME49_chrIV:550949-553977(+) | length=310 | sequence_SO=chromosome | SO=protein_coding	320050 |	10	15.86	17.02	73.55	45.81	27.1	TGME49_320050 |	organism=Toxoplasma_gondii_ME49 | product=ribosomal protein RPL5 (RPL5) | location=TGME49_chrIV:550949-553977(+) | length=310 | sequence_SO=chromosome | SO=protein_coding	320050 |	7	1.13763	1.00925	1.25892	1.11686	1.70608	1.47231	1.5417	1.31826	0.168583	1.32013	0.400677
TGME49_289600 |	16.46	16.57	55.88	40.81	38.24	TGME49_289600 |	organism=Toxoplasma_gondii_ME49 | product=heat shock protein HSP29 (HSP29) | location=TGME49_chrIX:3340230-3341704(-) | length=272 | sequence_SO=chromosome | SO=protein_coding	289600 |	10	16.92	17.14	63.24	37.5	32.72	TGME49_289600 |	organism=Toxoplasma_gondii_ME49 | product=heat shock protein HSP29 (HSP29) | location=TGME49_chrIX:3340230-3341704(-) | length=272 | sequence_SO=chromosome | SO=protein_coding	289600 |	9	5.54626	4.87529	5.91562	5.15229	3.10456	2.33346	4.16869	3.13329	0.284952	4.27868	2.09717
TGME49_284540 |	16.43	17.77	69.05	48.41	41.67	TGME49_284540 |	organism=Toxoplasma_gondii_ME49 | product=ATP synthase F1, delta subunit protein | location=TGME49_chrV:2730684-2732476(-) | length=252 | sequence_SO=chromosome | SO=protein_coding	284540 |	10	18.16	19.14	57.54	43.65	38.1	TGME49_284540 |	organism=Toxoplasma_gondii_ME49 | product=ATP synthase F1, delta subunit protein | location=TGME49_chrV:2730684-2732476(-) | length=252 | sequence_SO=chromosome | SO=protein_coding	284540 |	9	0.912011	0.83946	0.879022	0.809096	1.0666	0.772681	1.11686	0.809096	0.131244	0.900603	-0.151037
TGME49_260520 |	16.42	17.18	41.78	15.5	14.56	TGME49_260520 |	organism=Toxoplasma_gondii_ME49 | product=hypothetical protein | location=TGME49_chrVIIb:2190699-2193134(-) | length=742 | sequence_SO=chromosome | SO=protein_coding	260520 |	8	12.22	12.81	30.46	15.5	9.569	TGME49_260520 |	organism=Toxoplasma_gondii_ME49 | product=hypothetical protein | location=TGME49_chrVIIb:2190699-2193134(-) | length=742 | sequence_SO=chromosome | SO=protein_coding	260520 |	5	2.88403	2.83139	2.80543	2.67917	3.56451	3.49945	2.53513	2.51189	0.12988	2.91388	1.54294
TGME49_315670 |	16.39	20.47	53.26	25.2	17.36	TGME49_315670 |	organism=Toxoplasma_gondii_ME49 | product=HEAT repeat-containing protein | location=TGME49_chrXI:4886427-4892845(-) | length=766 | sequence_SO=chromosome | SO=protein_coding	315670 |	9	14.79	18.95	35.51	16.71	9.399	TGME49_315670 |	organism=Toxoplasma_gondii_ME49 | product=HEAT repeat-containing protein | location=TGME49_chrXI:4886427-4892845(-) | length=766 | sequence_SO=chromosome | SO=protein_coding	315670 |	6	0.816582	0.895365	0.83946	0.92045	0.432514	0.794328	0.47863	0.92045	0.239626	0.762222	-0.391716
TGME49_203980 |	16.35	21.4	25.01	10.47	6.618	TGME49_203980 |	organism=Toxoplasma_gondii_ME49 | product=hypothetical protein | location=TGME49_chrVIIa:2062064-2074174(+) | length=1919 | sequence_SO=chromosome | SO=protein_coding	203980 |	12	13.56	18.17	28.71	7.973	4.273	TGME49_203980 |	organism=Toxoplasma_gondii_ME49 | product=hypothetical protein | location=TGME49_chrVIIa:2062064-2074174(+) | length=1919 | sequence_SO=chromosome | SO=protein_coding	203980 |	7	1.75388	1.59956	1.58489	1.52757	1.43219	1.70608	1.30617	1.5417	0.0859465	1.5565	0.63831
TGME49_221950 |	16.31	17.19	34.77	18.64	17.2	TGME49_221950 |	organism=Toxoplasma_gondii_ME49 | product=splicesome-associated protein, putative | location=TGME49_chrII:720706-727153(-) | length=558 | sequence_SO=chromosome | SO=protein_coding	221950 |	8	11	13.9	34.95	17.2	10.04	TGME49_221950 |	organism=Toxoplasma_gondii_ME49 | product=splicesome-associated protein, putative | location=TGME49_chrII:720706-727153(-) | length=558 | sequence_SO=chromosome | SO=protein_coding	221950 |	6	1.02802	1.15878	1.02802	1.15878	1.77011	1.58489	1.67494	1.48594	0.207013	1.36118	0.444861
TGME49_267410 |	16.28	17.31	24.98	12.29	9.88	TGME49_267410 |	organism=Toxoplasma_gondii_ME49 | product=scavenger receptor protein SR1 precursor (SR1) | location=TGME49_chrIX:667920-673248(-) | length=1245 | sequence_SO=chromosome | SO=protein_coding	267410 |	10	12.1	13.75	25.86	10.52	8.353	TGME49_267410 |	organism=Toxoplasma_gondii_ME49 | product=scavenger receptor protein SR1 precursor (SR1) | location=TGME49_chrIX:667920-673248(-) | length=1245 | sequence_SO=chromosome | SO=protein_coding	267410 |	8	0.11272	0.172187	0.119124	0.180302	0.149969	0.210863	0.148594	0.203236	0.208236	0.162124	-2.62483
TGME49_263040 |	16.28	16.8	66.35	38.86	34.6	TGME49_263040 |	organism=Toxoplasma_gondii_ME49 | product=ribosomal protein RPS16 (RPS16) | location=TGME49_chrVIIb:856869-858555(+) | length=211 | sequence_SO=chromosome | SO=protein_coding	263040 |	11	11.02	11.43	65.4	31.75	27.96	TGME49_263040 |	organism=Toxoplasma_gondii_ME49 | product=ribosomal protein RPS16 (RPS16) | location=TGME49_chrVIIb:856869-858555(+) | length=211 | sequence_SO=chromosome | SO=protein_coding	263040 |	12	1.11686	1.00925	0.903649	0.801678	1.35519	1.67494	0.831764	1.02802	0.252902	1.09017	0.124552
TGME49_229640 |	16.26	20.45	30.3	11.22	10.75	TGME49_229640 |	organism=Toxoplasma_gondii_ME49 | product=hypothetical protein | location=TGME49_chrVIII:350776-359116(+) | length=1274 | sequence_SO=chromosome | SO=protein_coding	229640 |	11	6.86	8.24	24.65	6.044	4.474	TGME49_229640 |	organism=Toxoplasma_gondii_ME49 | product=hypothetical protein | location=TGME49_chrVIII:350776-359116(+) | length=1274 | sequence_SO=chromosome | SO=protein_coding	229640 |	4	0.564937	0.496592	0.554626	0.49204	0.691831	0.625173	0.648634	0.580764	0.113352	0.581825	-0.781344
TGME49_225060 |	16.25	17.87	54.09	34.86	29.81	TGME49_225060 |	organism=Toxoplasma_gondii_ME49 | product=nucleoredoxin family protein | location=TGME49_chrX:2547352-2552083(+) | length=416 | sequence_SO=chromosome | SO=protein_coding	225060 |	9	15.36	16.33	57.69	29.81	29.81	TGME49_225060 |	organism=Toxoplasma_gondii_ME49 | product=nucleoredoxin family protein | location=TGME49_chrX:2547352-2552083(+) | length=416 | sequence_SO=chromosome | SO=protein_coding	225060 |	11	0.765597	0.515229	1.18032	0.816582	1.18032	1.30617	0.895365	1.05682	0.255661	0.96455	-0.0520714
TGME49_215430 |	16.25	16.72	72.54	59.43	36.89	TGME49_215430 |	organism=Toxoplasma_gondii_ME49 | product=hypothetical protein | location=TGME49_chrX:6952371-6956462(-) | length=244 | sequence_SO=chromosome | SO=protein_coding	215430 |	8	16.02	16.57	70.9	41.39	36.48	TGME49_215430 |	organism=Toxoplasma_gondii_ME49 | product=hypothetical protein | location=TGME49_chrX:6952371-6956462(-) | length=244 | sequence_SO=chromosome | SO=protein_coding	215430 |	8	0.744732	0.824138	0.731139	0.824138	0.847227	0.862979	1.18032	1.22462	0.196152	0.904911	-0.144152
TGME49_319340 |	16.21	17.02	41.58	26.2	21	TGME49_319340 |	organism=Toxoplasma_gondii_ME49 | product=hypothetical protein | location=TGME49_chrIV:1019035-1020963(+) | length=481 | sequence_SO=chromosome | SO=protein_coding	319340 |	9	19.63	19.8	45.11	26.4	23.7	TGME49_319340 |	organism=Toxoplasma_gondii_ME49 | product=hypothetical protein | location=TGME49_chrIV:1019035-1020963(+) | length=481 | sequence_SO=chromosome | SO=protein_coding	319340 |	10	4.05509	3.87258	3.66438	3.43558	3.66438	3.76704	3.28095	3.37287	0.0677133	3.63911	1.86358
TGME49_310000 |	16.19	16.98	36.72	24.62	16.41	TGME49_310000 |	organism=Toxoplasma_gondii_ME49 | product=membrane protein, putative | location=TGME49_chrXI:997770-1003411(+) | length=719 | sequence_SO=chromosome | SO=protein_coding	310000 |	8	9.95	11.34	37.27	14.19	11.4	TGME49_310000 |	organism=Toxoplasma_gondii_ME49 | product=membrane protein, putative | location=TGME49_chrXI:997770-1003411(+) | length=719 | sequence_SO=chromosome | SO=protein_coding	310000 |	5	1.05682	0.544503	1.2942	0.724436	1.27057	0.972747	1.39316	1.0666	0.261717	1.04038	0.0571083
TGME49_209210 |	16.17	18.76	39.08	11.19	6.604	TGME49_209210 |	organism=Toxoplasma_gondii_ME49 | product=hypothetical protein | location=TGME49_chrIb:1123894-1132753(+) | length=1484 | sequence_SO=chromosome | SO=protein_coding	209210 |	7	12.18	17.3	37.06	8.76	6.199	TGME49_209210 |	organism=Toxoplasma_gondii_ME49 | product=hypothetical protein | location=TGME49_chrIb:1123894-1132753(+) | length=1484 | sequence_SO=chromosome | SO=protein_coding	209210 |	8	0.613762	0.524808	0.625173	0.510505	0.879022	0.879022	0.704693	0.704693	0.194929	0.68021	-0.555948
TGME49_221870 |	16.17	17.74	21.7	8.886	8.376	TGME49_221870 |	organism=Toxoplasma_gondii_ME49 | product=hypothetical protein | location=TGME49_chrII:644118-650964(+) | length=1373 | sequence_SO=chromosome | SO=protein_coding	221870 |	8	15.04	17.88	29.72	11.51	7.429	TGME49_221870 |	organism=Toxoplasma_gondii_ME49 | product=hypothetical protein | location=TGME49_chrII:644118-650964(+) | length=1373 | sequence_SO=chromosome | SO=protein_coding	221870 |	7	1.35519	1.40605	1.21339	1.23595	1.09648	1.1695	1.45881	1.47231	0.101413	1.30096	0.379576
TGME49_306930 |	16.15	18.92	44.02	31.79	30.43	TGME49_306930 |	organism=Toxoplasma_gondii_ME49 | product=proteasome subunit beta type 7 precursor, putative | location=TGME49_chrXI:177495-180749(-) | length=368 | sequence_SO=chromosome | SO=protein_coding	306930 |	12	13.01	13.62	45.92	31.79	24.73	TGME49_306930 |	organism=Toxoplasma_gondii_ME49 | product=proteasome subunit beta type 7 precursor, putative | location=TGME49_chrXI:177495-180749(-) | length=368 | sequence_SO=chromosome | SO=protein_coding	306930 |	9	0.737904	0.666807	0.711214	0.636796	0.765597	0.816582	0.787046	0.83946	0.0890827	0.745176	-0.424348
TGME49_239260 |	16.15	16.7	75.73	56.31	51.46	TGME49_239260 |	organism=Toxoplasma_gondii_ME49 | product=histone H4 | location=TGME49_chrVI:497127-497438(-) | length=103 | sequence_SO=chromosome | SO=protein_coding	239260 |	16	13.7	14.78	75.73	50.49	50.49	TGME49_239260 |	organism=Toxoplasma_gondii_ME49 | product=histone H4 | location=TGME49_chrVI:497127-497438(-) | length=103 | sequence_SO=chromosome | SO=protein_coding	239260 |	17	1.28233	0.990832	1.00925	0.772681	1.67494	1.47231	1.39316	1.24738	0.222849	1.23036	0.299082
TGME49_212250 |	16.11	17.91	36.9	14.34	9.257	TGME49_212250 |	organism=Toxoplasma_gondii_ME49 | product=XPG N-terminal domain-containing protein | location=TGME49_chrX:3958323-3962416(+) | length=767 | sequence_SO=chromosome | SO=protein_coding	212250 |	7	12.42	15.65	37.03	13.17	8.475	TGME49_212250 |	organism=Toxoplasma_gondii_ME49 | product=XPG N-terminal domain-containing protein | location=TGME49_chrX:3958323-3962416(+) | length=767 | sequence_SO=chromosome | SO=protein_coding	212250 |	7	3.04789	2.77971	5.39511	4.87529	3.10456	2.88403	3.19154	3.01995	0.265508	3.53726	1.82263
TGME49_273740 |	16.07	17.71	49.52	40.91	31.58	TGME49_273740 |	organism=Toxoplasma_gondii_ME49 | product=acetyl-CoA acyltransferase B, putative | location=TGME49_chrVIII:3296366-3299871(-) | length=418 | sequence_SO=chromosome | SO=protein_coding	273740 |	11	12.42	15.42	53.35	40.43	22.01	TGME49_273740 |	organism=Toxoplasma_gondii_ME49 | product=acetyl-CoA acyltransferase B, putative | location=TGME49_chrVIII:3296366-3299871(-) | length=418 | sequence_SO=chromosome | SO=protein_coding	273740 |	8	0.0457088	0.0772681	0.0474242	0.0801678	0.0559758	0.120226	0.060256	0.121339	0.372331	0.0760457	-3.71699
TGME49_267810 |	16.01	16.52	44.81	39	39	TGME49_267810 |	organism=Toxoplasma_gondii_ME49 | product=Rab 5 | location=TGME49_chrIX:340233-343561(+) | length=241 | sequence_SO=chromosome | SO=protein_coding	267810 |	9	7.74	8.32	40.25	34.85	28.22	TGME49_267810 |	organism=Toxoplasma_gondii_ME49 | product=Rab 5 | location=TGME49_chrIX:340233-343561(+) | length=241 | sequence_SO=chromosome | SO=protein_coding	267810 |	5	1.1695	1.10662	1.1272	1.0666	0.613762	0.744732	0.625173	0.758578	0.246867	0.90152	-0.149568
TGME49_297970 |	15.99	16.99	47.24	31.89	23.62	TGME49_297970 |	organism=Toxoplasma_gondii_ME49 | product=aspartyl aminopeptidase | location=TGME49_chrII:2146242-2154880(+) | length=508 | sequence_SO=chromosome | SO=protein_coding	297970 |	9	16.61	18.88	51.97	32.28	22.64	TGME49_297970 |	organism=Toxoplasma_gondii_ME49 | product=aspartyl aminopeptidase | location=TGME49_chrII:2146242-2154880(+) | length=508 | sequence_SO=chromosome | SO=protein_coding	297970 |	9	0.457088	0.474242	0.436516	0.452898	0.591562	0.580764	0.608135	0.559758	0.12841	0.52012	-0.943083
TGME49_221380 |	15.98	16.87	67.61	37.65	27.13	TGME49_221380 |	organism=Toxoplasma_gondii_ME49 | product=alba 1 | location=TGME49_chrII:298383-300526(-) | length=247 | sequence_SO=chromosome | SO=protein_coding	221380 |	9	12.88	13.02	63.97	38.46	24.29	TGME49_221380 |	organism=Toxoplasma_gondii_ME49 | product=alba 1 | location=TGME49_chrII:298383-300526(-) | length=247 | sequence_SO=chromosome | SO=protein_coding	221380 |	5	0.685488	0.597035	0.679204	0.597035	0.787046	0.731139	0.549541	0.515229	0.135773	0.642715	-0.63775
TGME49_232300 |	15.98	16.47	74.12	45.88	32.16	TGME49_232300 |	organism=Toxoplasma_gondii_ME49 | product=ribosomal protein RPS3 (RPS3) | location=TGME49_chrVIII:1998615-1999591(-) | length=255 | sequence_SO=chromosome | SO=protein_coding	232300 |	11	13.82	15	72.55	41.18	29.02	TGME49_232300 |	organism=Toxoplasma_gondii_ME49 | product=ribosomal protein RPS3 (RPS3) | location=TGME49_chrVIII:1998615-1999591(-) | length=255 | sequence_SO=chromosome | SO=protein_coding	232300 |	9	1.00925	0.937562	1.01859	0.946237	1.05682	0.895365	1.09648	0.928966	0.0663188	0.986159	-0.0201081
TGME49_280560 |	15.93	17.01	34.05	10.48	6.626	TGME49_280560 |	organism=Toxoplasma_gondii_ME49 | product=selenide, water dikinase | location=TGME49_chrVIIa:296025-305398(-) | length=1298 | sequence_SO=chromosome | SO=protein_coding	280560 |	7	20.52	22.27	37.29	14.95	12.33	TGME49_280560 |	organism=Toxoplasma_gondii_ME49 | product=selenide, water dikinase | location=TGME49_chrVIIa:296025-305398(-) | length=1298 | sequence_SO=chromosome | SO=protein_coding	280560 |	10	3.10456	2.96483	3.80189	3.63078	3.66438	3.80189	4.61318	4.69894	0.153363	3.78506	1.92031
TGME49_239740 |	15.93	16.5	50.25	28.92	23.77	TGME49_239740 |	organism=Toxoplasma_gondii_ME49 | product=dense granule protein GRA14 (GRA14) | location=TGME49_chrVI:883268-884494(-) | length=408 | sequence_SO=chromosome | SO=protein_coding	239740 |	9	15.58	17.52	42.65	32.6	27.45	TGME49_239740 |	organism=Toxoplasma_gondii_ME49 | product=dense granule protein GRA14 (GRA14) | location=TGME49_chrVI:883268-884494(-) | length=408 | sequence_SO=chromosome | SO=protein_coding	239740 |	11	0.580764	0.515229	0.613762	0.554626	0.57544	0.570164	0.608135	0.60256	0.0524824	0.577585	-0.791895
TGME49_202380 |	15.91	17.24	62.94	43.42	23.9	TGME49_202380 |	organism=Toxoplasma_gondii_ME49 | product=rab GDI alpha, putative | location=TGME49_chrVIIa:3368281-3375715(+) | length=456 | sequence_SO=chromosome | SO=protein_coding	202380 |	7	16.86	17.68	57.24	39.25	34.21	TGME49_202380 |	organism=Toxoplasma_gondii_ME49 | product=rab GDI alpha, putative | location=TGME49_chrVIIa:3368281-3375715(+) | length=456 | sequence_SO=chromosome | SO=protein_coding	202380 |	11	1.0666	1.04713	1.07647	1.05682	1.59956	1.52757	1.52757	1.43219	0.181092	1.29174	0.369311
TGME49_265330 |	15.87	16.5	59.14	30.96	28.17	TGME49_265330 |	organism=Toxoplasma_gondii_ME49 | product=cell-cycle-associated protein kinase GSK, putative | location=TGME49_chrIX:1612888-1614697(-) | length=394 | sequence_SO=chromosome | SO=protein_coding	265330 |	8	11	12.1	66.24	34.26	28.68	TGME49_265330 |	organism=Toxoplasma_gondii_ME49 | product=cell-cycle-associated protein kinase GSK, putative | location=TGME49_chrIX:1612888-1614697(-) | length=394 | sequence_SO=chromosome | SO=protein_coding	265330 |	9	1	0.937562	1.13763	1.07647	0.912011	0.794328	1.49969	1.27057	0.194568	1.07853	0.109068
TGME49_306910 |	15.85	21.02	52.5	30.19	25.77	TGME49_306910 |	organism=Toxoplasma_gondii_ME49 | product=hypothetical protein | location=TGME49_chrXI:190635-200677(+) | length=520 | sequence_SO=chromosome | SO=protein_coding	306910 |	11	16.37	21.06	50.38	41.35	30	TGME49_306910 |	organism=Toxoplasma_gondii_ME49 | product=hypothetical protein | location=TGME49_chrXI:190635-200677(+) | length=520 | sequence_SO=chromosome | SO=protein_coding	306910 |	13	0.299226	0.239883	0.301995	0.251189	0.285759	0.401791	0.242103	0.340408	0.175038	0.295294	-1.75977
TGME49_244250 |	15.84	16.07	41.56	34.25	25.16	TGME49_244250 |	organism=Toxoplasma_gondii_ME49 | product=hypothetical protein | location=TGME49_chrVI:3138274-3141126(-) | length=616 | sequence_SO=chromosome | SO=protein_coding	244250 |	9	14.57	14.91	34.58	26.95	21.92	TGME49_244250 |	organism=Toxoplasma_gondii_ME49 | product=hypothetical protein | location=TGME49_chrVI:3138274-3141126(-) | length=616 | sequence_SO=chromosome | SO=protein_coding	244250 |	10	0.349945	0.452898	0.334195	0.420727	0.363078	0.340408	0.383707	0.356451	0.104131	0.375176	-1.41436
TGME49_300000 |	15.8	16.93	67.91	55.61	40.64	TGME49_300000 |	organism=Toxoplasma_gondii_ME49 | product=ribosomal protein RPL18 (RPL18) | location=TGME49_chrXII:290951-294076(+) | length=187 | sequence_SO=chromosome | SO=protein_coding	300000 |	9	11.58	12.18	80.75	44.39	35.29	TGME49_300000 |	organism=Toxoplasma_gondii_ME49 | product=ribosomal protein RPL18 (RPL18) | location=TGME49_chrXII:290951-294076(+) | length=187 | sequence_SO=chromosome | SO=protein_coding	300000 |	8	1.40605	1.2942	1.58489	1.44544	1.00925	0.855067	1.11686	0.946237	0.204155	1.20725	0.271724
TGME49_258950 |	15.77	15.99	42.72	23.22	14.4	TGME49_258950 |	organism=Toxoplasma_gondii_ME49 | product=lectin family protein | location=TGME49_chrVIIb:3079180-3083256(+) | length=646 | sequence_SO=chromosome | SO=protein_coding	258950 |	7	11.59	12.04	50.62	19.5	9.752	TGME49_258950 |	organism=Toxoplasma_gondii_ME49 | product=lectin family protein | location=TGME49_chrVIIb:3079180-3083256(+) | length=646 | sequence_SO=chromosome | SO=protein_coding	258950 |	5	1.33045	1.48594	1.35519	1.51356	1.58489	1.23595	1.03753	0.758578	0.199922	1.28776	0.364865
TGME49_224110 |	15.76	16	59.6	44.19	36.11	TGME49_224110 |	organism=Toxoplasma_gondii_ME49 | product=adhesion regulating molecule region protein, putative | location=TGME49_chrX:3318156-3324419(+) | length=396 | sequence_SO=chromosome | SO=protein_coding	224110 |	10	21.92	22.18	64.39	56.06	48.23	TGME49_224110 |	organism=Toxoplasma_gondii_ME49 | product=adhesion regulating molecule region protein, putative | location=TGME49_chrX:3318156-3324419(+) | length=396 | sequence_SO=chromosome | SO=protein_coding	224110 |	13	1	0.937562	0.946237	0.887156	0.77983	0.570164	0.887156	0.630957	0.17574	0.829883	-0.26902
TGME49_267080 |	15.72	21.58	56.46	38.32	31.75	TGME49_267080 |	organism=Toxoplasma_gondii_ME49 | product=26S protease regulatory subunit 4, putative | location=TGME49_chrIX:788659-794078(+) | length=441 | sequence_SO=chromosome | SO=protein_coding	267080 |	10	10.9	19.21	62.81	35.15	25.62	TGME49_267080 |	organism=Toxoplasma_gondii_ME49 | product=26S protease regulatory subunit 4, putative | location=TGME49_chrIX:788659-794078(+) | length=441 | sequence_SO=chromosome | SO=protein_coding	267080 |	10	0.660694	0.619441	0.737904	0.691831	0.544503	0.57544	0.619441	0.642688	0.0908358	0.636493	-0.651784
TGME49_238180 |	15.71	19.63	50.6	27.1	20.86	TGME49_238180 |	organism=Toxoplasma_gondii_ME49 | product=26s proteasome regulatory complex subunit, putative | location=TGME49_chrVI:105552-110779(-) | length=417 | sequence_SO=chromosome | SO=protein_coding	238180 |	8	19.26	22.3	54.2	36.69	21.82	TGME49_238180 |	organism=Toxoplasma_gondii_ME49 | product=26s proteasome regulatory complex subunit, putative | location=TGME49_chrVI:105552-110779(-) | length=417 | sequence_SO=chromosome | SO=protein_coding	238180 |	9	0.580764	0.60256	0.483059	0.505825	0.737904	0.717794	0.642688	0.625173	0.13808	0.611971	-0.708465
TGME49_248880 |	15.71	16.69	56.71	31.25	25.69	TGME49_248880 |	organism=Toxoplasma_gondii_ME49 | product=GTPase RAB7 (RAB7) | location=TGME49_chrXII:4236732-4241921(-) | length=432 | sequence_SO=chromosome | SO=protein_coding	248880 |	9	12.08	16.76	54.63	34.49	28.47	TGME49_248880 |	organism=Toxoplasma_gondii_ME49 | product=GTPase RAB7 (RAB7) | location=TGME49_chrXII:4236732-4241921(-) | length=432 | sequence_SO=chromosome | SO=protein_coding	248880 |	9	1.20226	1.13763	1.18032	1.10662	0.895365	1.15878	1.02802	1.31826	0.103946	1.12841	0.174287
TGME49_306500 |	15.68	18.35	39.06	12.72	8.706	TGME49_306500 |	organism=Toxoplasma_gondii_ME49 | product=hypothetical protein | location=TGME49_chrIX:6137195-6144708(+) | length=1321 | sequence_SO=chromosome | SO=protein_coding	306500 |	8	20.73	24	44.44	16.88	10.22	TGME49_306500 |	organism=Toxoplasma_gondii_ME49 | product=hypothetical protein | location=TGME49_chrIX:6137195-6144708(+) | length=1321 | sequence_SO=chromosome | SO=protein_coding	306500 |	10	0.0903649	0.159956	0.0816582	0.149969	0.0554626	0.0937562	0.0505825	0.0855067	0.387714	0.0959069	-3.38222
TGME49_229950 |	15.64	19.8	64.3	44.5	25.67	TGME49_229950 |	organism=Toxoplasma_gondii_ME49 | product=26S proteasome regulatory subunit 6b, putative | location=TGME49_chrVIII:485820-492029(+) | length=409 | sequence_SO=chromosome | SO=protein_coding	229950 |	8	19.04	24.02	59.66	41.08	35.21	TGME49_229950 |	organism=Toxoplasma_gondii_ME49 | product=26S proteasome regulatory subunit 6b, putative | location=TGME49_chrVIII:485820-492029(+) | length=409 | sequence_SO=chromosome | SO=protein_coding	229950 |	14	2.24905	1.52757	1.19124	0.831764	1.22462	1.08643	1.43219	1.22462	0.292645	1.34593	0.428608
TGME49_215040 |	15.62	22.43	30.23	9.252	6.246	TGME49_215040 |	organism=Toxoplasma_gondii_ME49 | product=HEAT repeat-containing protein | location=TGME49_chrX:6703331-6719585(-) | length=1697 | sequence_SO=chromosome | SO=protein_coding	215040 |	7	20.17	28.09	40.72	16.44	11.61	TGME49_215040 |	organism=Toxoplasma_gondii_ME49 | product=HEAT repeat-containing protein | location=TGME49_chrX:6703331-6719585(-) | length=1697 | sequence_SO=chromosome | SO=protein_coding	215040 |	12	0.21677	0.280543	0.239883	0.319154	0.328095	0.401791	0.313329	0.394457	0.197838	0.311753	-1.68153
TGME49_214290 |	15.6	15.85	69.53	46.09	43.75	TGME49_214290 |	organism=Toxoplasma_gondii_ME49 | product=DJ-1 family protein | location=TGME49_chrX:6217062-6218889(+) | length=256 | sequence_SO=chromosome | SO=protein_coding	214290 |	13	14.62	14.77	58.2	50	47.66	TGME49_214290 |	organism=Toxoplasma_gondii_ME49 | product=DJ-1 family protein | location=TGME49_chrX:6217062-6218889(+) | length=256 | sequence_SO=chromosome | SO=protein_coding	214290 |	12	0.591562	0.349945	0.625173	0.37325	0.448745	0.353183	0.452898	0.356451	0.231475	0.443901	-1.17169
TGME49_249590 |	15.57	16.04	55.04	42.25	37.21	TGME49_249590 |	organism=Toxoplasma_gondii_ME49 | product=proteasome subunit alpha type 5-2, putative | location=TGME49_chrXII:4667213-4670933(+) | length=258 | sequence_SO=chromosome | SO=protein_coding	249590 |	9	15.17	15.38	59.69	41.09	41.09	TGME49_249590 |	organism=Toxoplasma_gondii_ME49 | product=proteasome subunit alpha type 5-2, putative | location=TGME49_chrXII:4667213-4670933(+) | length=258 | sequence_SO=chromosome | SO=protein_coding	249590 |	10	0.554626	0.809096	0.608135	0.855067	0.928966	0.912011	0.870964	0.855067	0.163959	0.799241	-0.323297
TGME49_309210 |	15.52	15.78	41.79	26.62	24.63	TGME49_309210 |	organism=Toxoplasma_gondii_ME49 | product=peroxiredoxin 6, putative | location=TGME49_chrXI:558298-561176(-) | length=402 | sequence_SO=chromosome | SO=protein_coding	309210 |	12	19.5	19.77	43.28	34.08	28.36	TGME49_309210 |	organism=Toxoplasma_gondii_ME49 | product=peroxiredoxin 6, putative | location=TGME49_chrXI:558298-561176(-) | length=402 | sequence_SO=chromosome | SO=protein_coding	309210 |	12	1.7378	1.99526	1.55597	1.69044	3.66438	3.37287	2.48886	2.29087	0.314304	2.34956	1.23239
TGME49_220400 |	15.4	16.43	96.61	93.22	63.56	TGME49_220400 |	organism=Toxoplasma_gondii_ME49 | product=actin depolymerizing factor ADF (ADF) | location=TGME49_chrV:352732-354045(-) | length=118 | sequence_SO=chromosome | SO=protein_coding	220400 |	19	17.68	18.82	96.61	82.2	69.49	TGME49_220400 |	organism=Toxoplasma_gondii_ME49 | product=actin depolymerizing factor ADF (ADF) | location=TGME49_chrV:352732-354045(-) | length=118 | sequence_SO=chromosome | SO=protein_coding	220400 |	14	0.60256	0.630957	0.346737	0.356451	0.544503	0.510505	0.436516	0.409261	0.212109	0.479686	-1.05984
TGME49_233500 |	15.32	16.6	45.6	26.67	21.87	TGME49_233500 |	organism=Toxoplasma_gondii_ME49 | product=triose-phosphate isomerase TPI-II (TPI-II) | location=TGME49_chrVIII:2683793-2688613(-) | length=375 | sequence_SO=chromosome | SO=protein_coding	233500 |	8	19.43	19.72	44.53	25.07	25.07	TGME49_233500 |	organism=Toxoplasma_gondii_ME49 | product=triose-phosphate isomerase TPI-II (TPI-II) | location=TGME49_chrVIII:2683793-2688613(-) | length=375 | sequence_SO=chromosome | SO=protein_coding	233500 |	11	0.436516	0.387258	0.515229	0.452898	0.376704	0.369828	0.322107	0.328095	0.154268	0.398579	-1.32706
TGME49_310790 |	15.32	15.88	67.12	52.97	44.29	TGME49_310790 |	organism=Toxoplasma_gondii_ME49 | product=hypothetical protein | location=TGME49_chrXI:1592976-1595007(+) | length=219 | sequence_SO=chromosome | SO=protein_coding	310790 |	13	16.04	16.39	65.3	49.77	47.95	TGME49_310790 |	organism=Toxoplasma_gondii_ME49 | product=hypothetical protein | location=TGME49_chrXI:1592976-1595007(+) | length=219 | sequence_SO=chromosome | SO=protein_coding	310790 |	14	1.52757	1.23595	1.69044	1.36773	1.33045	1.21339	1.5417	1.40605	0.108042	1.41416	0.499945
TGME49_258770 |	15.31	17.1	44.94	19.65	13.73	TGME49_258770 |	organism=Toxoplasma_gondii_ME49 | product=polypeptide n-acetylgalactosaminyltransferase 12, putative | location=TGME49_chrVIIb:3194469-3201780(+) | length=692 | sequence_SO=chromosome | SO=protein_coding	258770 |	8	14.22	16.41	39.31	19.22	14.02	TGME49_258770 |	organism=Toxoplasma_gondii_ME49 | product=polypeptide n-acetylgalactosaminyltransferase 12, putative | location=TGME49_chrVIIb:3194469-3201780(+) | length=692 | sequence_SO=chromosome | SO=protein_coding	258770 |	9	2.14783	2.26987	2.46604	2.65461	3.49945	3.63078	2.60615	2.72898	0.183662	2.75046	1.45967
TGME49_208030 |	15.31	15.74	41.38	25.52	21.21	TGME49_208030 |	organism=Toxoplasma_gondii_ME49 | product=microneme protein MIC4 (MIC4) | location=TGME49_chrIb:531695-533437(+) | length=580 | sequence_SO=chromosome | SO=protein_coding	208030 |	7	18.11	18.21	37.24	26.03	22.07	TGME49_208030 |	organism=Toxoplasma_gondii_ME49 | product=microneme protein MIC4 (MIC4) | location=TGME49_chrIb:531695-533437(+) | length=580 | sequence_SO=chromosome | SO=protein_coding	208030 |	9	0.457088	0.529663	0.440555	0.505825	0.608135	0.597035	0.698232	0.685488	0.161945	0.565253	-0.823032
TGME49_246920 |	15.29	17.92	51.13	42.51	33.47	TGME49_246920 |	organism=Toxoplasma_gondii_ME49 | product=glutathione reductase | location=TGME49_chrXII:3016938-3023462(+) | length=487 | sequence_SO=chromosome | SO=protein_coding	246920 |	9	12.48	15.13	52.16	34.29	29.98	TGME49_246920 |	organism=Toxoplasma_gondii_ME49 | product=glutathione reductase | location=TGME49_chrXII:3016938-3023462(+) | length=487 | sequence_SO=chromosome | SO=protein_coding	246920 |	9	0.47863	0.679204	0.483059	0.672977	0.895365	0.954993	0.83946	0.895365	0.238224	0.737381	-0.439517
TGME49_273905 |	15.29	16.95	39.58	22.59	19.5	TGME49_273905 |	organism=Toxoplasma_gondii_ME49 | product=hypothetical protein | location=TGME49_chrVIII:3181888-3187993(+) | length=518 | sequence_SO=chromosome | SO=protein_coding	273905 |	8	5.94	6.67	41.51	9.653	6.757	TGME49_273905 |	organism=Toxoplasma_gondii_ME49 | product=hypothetical protein | location=TGME49_chrVIII:3181888-3187993(+) | length=518 | sequence_SO=chromosome | SO=protein_coding	273905 |	3	1.43219	1.21339	2.22844	2.07014	0.737904	0.704693	0.816582	0.765597	0.461563	1.24612	0.317439
TGME49_279100 |	15.27	16.17	51.26	33.1	28.28	TGME49_279100 |	organism=Toxoplasma_gondii_ME49 | product=hypothetical protein | location=TGME49_chrII:91398-94253(+) | length=435 | sequence_SO=chromosome | SO=protein_coding	279100 |	10	12.45	12.96	49.66	32.87	27.82	TGME49_279100 |	organism=Toxoplasma_gondii_ME49 | product=hypothetical protein | location=TGME49_chrII:91398-94253(+) | length=435 | sequence_SO=chromosome | SO=protein_coding	279100 |	9	0.903649	1.03753	0.619441	0.751623	0.559758	0.619441	0.570164	0.630957	0.228376	0.71157	-0.490922
TGME49_214580 |	15.25	18	37.33	14.19	5.66	TGME49_214580 |	organism=Toxoplasma_gondii_ME49 | product=tetratricopeptide repeat-containing protein | location=TGME49_chrX:6374370-6384134(-) | length=1219 | sequence_SO=chromosome | SO=protein_coding	214580 |	6	8.86	12.82	37.08	11.32	6.399	TGME49_214580 |	organism=Toxoplasma_gondii_ME49 | product=tetratricopeptide repeat-containing protein | location=TGME49_chrX:6374370-6384134(-) | length=1219 | sequence_SO=chromosome | SO=protein_coding	214580 |	6	0.083946	0.195884	0.0954993	0.203236	0.0704693	0.119124	0.057544	0.0981748	0.446334	0.115485	-3.11423
TGME49_204340 |	15.25	17.15	41.28	16.88	10.26	TGME49_204340 |	organism=Toxoplasma_gondii_ME49 | product=hypothetical protein | location=TGME49_chrVIIa:1871198-1875691(-) | length=877 | sequence_SO=chromosome | SO=protein_coding	204340 |	7	18.22	20.75	42.99	19.73	15.17	TGME49_204340 |	organism=Toxoplasma_gondii_ME49 | product=hypothetical protein | location=TGME49_chrVIIa:1871198-1875691(-) | length=877 | sequence_SO=chromosome | SO=protein_coding	204340 |	10	0.660694	0.591562	0.591562	0.524808	0.440555	0.428549	0.440555	0.432514	0.166271	0.51385	-0.960582
TGME49_311360 |	15.24	20.04	45.37	21.53	11.87	TGME49_311360 |	organism=Toxoplasma_gondii_ME49 | product=protein kinase G AGC kinase family member PKG (PKG) | location=TGME49_chrXI:1994611-2009569(-) | length=994 | sequence_SO=chromosome | SO=protein_coding	311360 |	10	16.05	19.25	39.94	18.21	10.46	TGME49_311360 |	organism=Toxoplasma_gondii_ME49 | product=protein kinase G AGC kinase family member PKG (PKG) | location=TGME49_chrXI:1994611-2009569(-) | length=994 | sequence_SO=chromosome | SO=protein_coding	311360 |	9	0.299226	0.275423	0.267917	0.246604	0.47863	0.452898	0.440555	0.413047	0.249308	0.359288	-1.47679
TGME49_234450 |	15.2	15.56	51.95	34.2	28.57	TGME49_234450 |	organism=Toxoplasma_gondii_ME49 | product=ribosomal protein RPS15A (RPS15A) | location=TGME49_chrX:4397204-4399086(+) | length=231 | sequence_SO=chromosome | SO=protein_coding	234450 |	11	12.15	12.93	52.38	31.6	27.71	TGME49_234450 |	organism=Toxoplasma_gondii_ME49 | product=ribosomal protein RPS15A (RPS15A) | location=TGME49_chrX:4397204-4399086(+) | length=231 | sequence_SO=chromosome | SO=protein_coding	234450 |	11	1.27057	1.7378	1.36773	1.90546	1.2942	1.35519	1.65959	1.75388	0.150161	1.54305	0.625787
TGME49_288630 |	15.19	15.99	67.97	59.79	32.74	TGME49_288630 |	organism=Toxoplasma_gondii_ME49 | product=nucleosome assembly protein (NAP), putative | location=TGME49_chrIX:2644741-2646097(+) | length=281 | sequence_SO=chromosome | SO=protein_coding	288630 |	9	7.91	8.78	73.67	39.15	24.91	TGME49_288630 |	organism=Toxoplasma_gondii_ME49 | product=nucleosome assembly protein (NAP), putative | location=TGME49_chrIX:2644741-2646097(+) | length=281 | sequence_SO=chromosome | SO=protein_coding	288630 |	5	0.496592	0.501187	0.524808	0.529663	0.505825	0.483059	0.586138	0.559758	0.0620874	0.523379	-0.934073
TGME49_213730 |	15.18	16.19	57.31	21.23	15.8	TGME49_213730 |	organism=Toxoplasma_gondii_ME49 | product=lanthionine synthetase C family protein | location=TGME49_chrV:1268851-1270125(-) | length=424 | sequence_SO=chromosome | SO=protein_coding	213730 |	7	7	8.2	48.35	18.16	10.14	TGME49_213730 |	organism=Toxoplasma_gondii_ME49 | product=lanthionine synthetase C family protein | location=TGME49_chrV:1268851-1270125(-) | length=424 | sequence_SO=chromosome | SO=protein_coding	213730 |	4	0.60256	0.597035	0.636796	0.630957	0.57544	0.316228	0.625173	0.340408	0.229591	0.540575	-0.887435
TGME49_249240 |	15.14	15.29	92.62	83.22	83.22	TGME49_249240 |	organism=Toxoplasma_gondii_ME49 | product=calmodulin, putative | location=TGME49_chrXII:4392791-4394437(-) | length=149 | sequence_SO=chromosome | SO=protein_coding	249240 |	11	14.11	14.3	92.62	79.19	77.85	TGME49_249240 |	organism=Toxoplasma_gondii_ME49 | product=calmodulin, putative | location=TGME49_chrXII:4392791-4394437(-) | length=149 | sequence_SO=chromosome | SO=protein_coding	249240 |	10	0.648634	0.591562	0.672977	0.625173	0.60256	0.591562	0.534564	0.515229	0.0834377	0.597782	-0.742308
TGME49_226660 |	15.1	24.45	22.92	5.141	2.758	TGME49_226660 |	organism=Toxoplasma_gondii_ME49 | product=hypothetical protein | location=TGME49_chrX:1453772-1473117(+) | length=3735 | sequence_SO=chromosome | SO=protein_coding	226660 |	9	10.48	19.67	24.87	3.882	1.526	TGME49_226660 |	organism=Toxoplasma_gondii_ME49 | product=hypothetical protein | location=TGME49_chrX:1453772-1473117(+) | length=3735 | sequence_SO=chromosome | SO=protein_coding	226660 |	5	3.76704	5.05825	3.7325	4.92039	1.44544	1.7378	1.43219	1.69044	0.493575	2.97301	1.57192
TGME49_205700 |	15.1	16.99	54.02	35.63	31.32	TGME49_205700 |	organism=Toxoplasma_gondii_ME49 | product=cyclophilin precursor | location=TGME49_chrVIIa:1209729-1210775(+) | length=348 | sequence_SO=chromosome | SO=protein_coding	205700 |	14	13.64	14.31	47.7	32.76	23.28	TGME49_205700 |	organism=Toxoplasma_gondii_ME49 | product=cyclophilin precursor | location=TGME49_chrVIIa:1209729-1210775(+) | length=348 | sequence_SO=chromosome | SO=protein_coding	205700 |	11	0.946237	0.903649	0.801678	0.758578	0.751623	0.809096	0.57544	0.57544	0.164943	0.765218	-0.386058
TGME49_209910 |	15.09	16.79	64.23	60.16	47.97	TGME49_209910 |	organism=Toxoplasma_gondii_ME49 | product=histone H2Bv | location=TGME49_chrIb:1546363-1547275(+) | length=123 | sequence_SO=chromosome | SO=protein_coding	209910 |	10	8.1	12.69	75.61	52.03	47.97	TGME49_209910 |	organism=Toxoplasma_gondii_ME49 | product=histone H2Bv | location=TGME49_chrIb:1546363-1547275(+) | length=123 | sequence_SO=chromosome | SO=protein_coding	209910 |	11	0.990832	0.946237	0.912011	0.870964	1.20226	1.11686	1.31826	1.22462	0.144159	1.07276	0.101321
TGME49_242890 |	15.07	22.5	30.96	7.24	3.652	TGME49_242890 |	organism=Toxoplasma_gondii_ME49 | product=hypothetical protein | location=TGME49_chrVI:2380334-2398628(+) | length=3149 | sequence_SO=chromosome | SO=protein_coding	242890 |	8	18.11	29.27	31.18	8.606	3.239	TGME49_242890 |	organism=Toxoplasma_gondii_ME49 | product=hypothetical protein | location=TGME49_chrVI:2380334-2398628(+) | length=3149 | sequence_SO=chromosome | SO=protein_coding	242890 |	9	0.060256	0.0963829	0.0625173	0.0990832	0.0831764	0.130617	0.0801678	0.127057	0.267361	0.0924072	-3.43585
TGME49_213900 |	15.07	17.3	48.14	19.74	12.12	TGME49_213900 |	organism=Toxoplasma_gondii_ME49 | product=regulator of chromosome condensation RCC1 | location=TGME49_chrV:1417554-1424423(-) | length=1155 | sequence_SO=chromosome | SO=protein_coding	213900 |	7	12.29	14.54	40.61	15.24	8.139	TGME49_213900 |	organism=Toxoplasma_gondii_ME49 | product=regulator of chromosome condensation RCC1 | location=TGME49_chrV:1417554-1424423(-) | length=1155 | sequence_SO=chromosome | SO=protein_coding	213900 |	6	0.465586	0.383707	0.37325	0.313329	0.387258	0.570164	0.387258	0.564937	0.203986	0.430686	-1.21529
TGME49_228490 |	15.05	17.85	41.62	32.74	29.7	TGME49_228490 |	organism=Toxoplasma_gondii_ME49 | product=hypothetical protein | location=TGME49_chrX:290486-294187(-) | length=394 | sequence_SO=chromosome | SO=protein_coding	228490 |	7	12.34	14.4	37.82	29.44	23.1	TGME49_228490 |	organism=Toxoplasma_gondii_ME49 | product=hypothetical protein | location=TGME49_chrX:290486-294187(-) | length=394 | sequence_SO=chromosome | SO=protein_coding	228490 |	6	0.77983	0.772681	0.954993	0.937562	0.816582	0.672977	0.990832	0.816582	0.120555	0.842755	-0.246815
TGME49_306030 |	15.03	15.72	53.15	36.04	32.43	TGME49_306030 |	organism=Toxoplasma_gondii_ME49 | product=glutathione s-transferase, n-terminal domain containing protein | location=TGME49_chrIX:5756666-5762769(-) | length=333 | sequence_SO=chromosome | SO=protein_coding	306030 |	9	13.57	13.93	59.46	39.34	27.63	TGME49_306030 |	organism=Toxoplasma_gondii_ME49 | product=glutathione s-transferase, n-terminal domain containing protein | location=TGME49_chrIX:5756666-5762769(-) | length=333 | sequence_SO=chromosome | SO=protein_coding	306030 |	7	0.519996	0.487529	0.544503	0.501187	0.597035	0.524808	0.648634	0.570164	0.0914754	0.549232	-0.864512
TGME49_315270 |	15.03	15.7	40.77	19.49	14.74	TGME49_315270 |	organism=Toxoplasma_gondii_ME49 | product=hypothetical protein | location=TGME49_chrXI:4609959-4617338(-) | length=780 | sequence_SO=chromosome | SO=protein_coding	315270 |	8	9.64	10.48	46.54	16.28	13.97	TGME49_315270 |	organism=Toxoplasma_gondii_ME49 | product=hypothetical protein | location=TGME49_chrXI:4609959-4617338(-) | length=780 | sequence_SO=chromosome | SO=protein_coding	315270 |	7	1.44544	1.49969	1.44544	1.48594	1.28233	1.20226	1.55597	1.45881	0.0779598	1.42198	0.507906
TGME49_236070 |	15.02	15.82	50.15	29.67	28.19	TGME49_236070 |	organism=Toxoplasma_gondii_ME49 | product=pyrroline-5-carboxylate reductase | location=TGME49_chrX:5260466-5265702(-) | length=337 | sequence_SO=chromosome | SO=protein_coding	236070 |	9	9.83	9.96	43.32	22.55	22.55	TGME49_236070 |	organism=Toxoplasma_gondii_ME49 | product=pyrroline-5-carboxylate reductase | location=TGME49_chrX:5260466-5265702(-) | length=337 | sequence_SO=chromosome | SO=protein_coding	236070 |	7	0.580764	0.534564	0.564937	0.515229	0.544503	0.580764	0.452898	0.496592	0.0777259	0.533781	-0.905679
TGME49_208530 |	14.98	15.49	28.86	14.26	11.54	TGME49_208530 |	organism=Toxoplasma_gondii_ME49 | product=nicotinate phosphoribosyltransferase | location=TGME49_chrIb:750200-760456(+) | length=589 | sequence_SO=chromosome | SO=protein_coding	208530 |	8	15.51	15.82	36.5	19.52	12.05	TGME49_208530 |	organism=Toxoplasma_gondii_ME49 | product=nicotinate phosphoribosyltransferase | location=TGME49_chrIb:750200-760456(+) | length=589 | sequence_SO=chromosome | SO=protein_coding	208530 |	7	1.65959	1.55597	1.47231	1.38038	1.19124	1.13763	1.43219	1.36773	0.116259	1.39963	0.485045
TGME49_240280 |	14.94	15.99	44.42	26.2	20.73	TGME49_240280 |	organism=Toxoplasma_gondii_ME49 | product=S1/P1nuclease | location=TGME49_chrVI:1134358-1141757(-) | length=439 | sequence_SO=chromosome | SO=protein_coding	240280 |	8	19.52	20.2	49.43	30.3	26.88	TGME49_240280 |	organism=Toxoplasma_gondii_ME49 | product=S1/P1nuclease | location=TGME49_chrVI:1134358-1141757(-) | length=439 | sequence_SO=chromosome | SO=protein_coding	240280 |	11	0.711214	0.809096	0.717794	0.824138	1	1.01859	0.990832	1.01859	0.142571	0.886282	-0.174162
TGME49_216260 |	14.92	17.31	50.67	24.19	19.24	TGME49_216260 |	organism=Toxoplasma_gondii_ME49 | product=eukaryotic initiation factor-2B, gamma subunit, putative | location=TGME49_chrXI:6272081-6278998(+) | length=525 | sequence_SO=chromosome | SO=protein_coding	216260 |	7	13.84	15.36	43.24	23.81	18.48	TGME49_216260 |	organism=Toxoplasma_gondii_ME49 | product=eukaryotic initiation factor-2B, gamma subunit, putative | location=TGME49_chrXI:6272081-6278998(+) | length=525 | sequence_SO=chromosome | SO=protein_coding	216260 |	7	1.05682	0.824138	1.0666	0.831764	1.00925	0.990832	1.18032	1.1695	0.123613	1.01615	0.0231171
TGME49_208560 |	14.91	17.32	44.33	20.6	16.27	TGME49_208560 |	organism=Toxoplasma_gondii_ME49 | product=carrier superfamily protein | location=TGME49_chrIb:777557-783090(-) | length=670 | sequence_SO=chromosome | SO=protein_coding	208560 |	8	16.05	17.55	40.75	16.12	15.37	TGME49_208560 |	organism=Toxoplasma_gondii_ME49 | product=carrier superfamily protein | location=TGME49_chrIb:777557-783090(-) | length=670 | sequence_SO=chromosome | SO=protein_coding	208560 |	9	1.80302	1.65959	1.59956	1.47231	1.05682	0.990832	1.04713	0.981748	0.240808	1.32638	0.407489
TGME49_218560 |	14.87	23.76	25.63	6.884	3.442	TGME49_218560 |	organism=Toxoplasma_gondii_ME49 | product=acetyl-coA carboxylase ACC2 (ACC2) | location=TGME49_chrXII:1427271-1456117(-) | length=3399 | sequence_SO=chromosome | SO=protein_coding	218560 |	10	8.36	13.24	27.13	5.355	1.265	TGME49_218560 |	organism=Toxoplasma_gondii_ME49 | product=acetyl-coA carboxylase ACC2 (ACC2) | location=TGME49_chrXII:1427271-1456117(-) | length=3399 | sequence_SO=chromosome | SO=protein_coding	218560 |	3	0.57544	0.570164	0.444631	0.401791	0.580764	0.586138	0.474242	0.483059	0.131331	0.514529	-0.958677
TGME49_305290 |	14.86	15.65	49.57	33.04	23.77	TGME49_305290 |	organism=Toxoplasma_gondii_ME49 | product=vacuolar atp synthase subunit e, putative | location=TGME49_chrIX:5334840-5337967(-) | length=345 | sequence_SO=chromosome | SO=protein_coding	305290 |	7	12.68	13.38	46.09	29.28	21.45	TGME49_305290 |	organism=Toxoplasma_gondii_ME49 | product=vacuolar atp synthase subunit e, putative | location=TGME49_chrIX:5334840-5337967(-) | length=345 | sequence_SO=chromosome | SO=protein_coding	305290 |	7	0.591562	0.648634	0.60256	0.666807	0.519996	0.49204	0.544503	0.515229	0.105591	0.572666	-0.804234
TGME49_236570 |	14.82	15.24	44.58	24.94	23.17	TGME49_236570 |	organism=Toxoplasma_gondii_ME49 | product=lysine decarboxylase family protein | location=TGME49_chrX:5431958-5434592(+) | length=397 | sequence_SO=chromosome | SO=protein_coding	236570 |	7	17.73	18.49	47.36	33.25	28.97	TGME49_236570 |	organism=Toxoplasma_gondii_ME49 | product=lysine decarboxylase family protein | location=TGME49_chrX:5431958-5434592(+) | length=397 | sequence_SO=chromosome | SO=protein_coding	236570 |	10	1.34276	1.21339	1.34276	1.21339	1.44544	1.07647	1.33045	0.990832	0.114208	1.24444	0.315494
TGME49_268370 |	14.81	21.22	28.72	5.267	2.171	TGME49_268370 |	organism=Toxoplasma_gondii_ME49 | product=non-specific serine/threonine protein kinase | location=TGME49_chrVIII:6483118-6519081(-) | length=8430 | sequence_SO=chromosome | SO=protein_coding	268370 |	11	18.27	24.04	27.28	5.042	1.767	TGME49_268370 |	organism=Toxoplasma_gondii_ME49 | product=non-specific serine/threonine protein kinase | location=TGME49_chrVIII:6483118-6519081(-) | length=8430 | sequence_SO=chromosome | SO=protein_coding	268370 |	11	1.23595	1.23595	0.903649	0.895365	0.954993	1.01859	1.07647	1.14815	0.12236	1.05864	0.0822105
TGME49_263700 |	14.75	14.91	76.28	56.41	56.41	TGME49_263700 |	organism=Toxoplasma_gondii_ME49 | product=ribosomal protein RPS14 (RPS14) | location=TGME49_chrVIIb:385908-387618(+) | length=156 | sequence_SO=chromosome | SO=protein_coding	263700 |	11	20.43	20.45	79.49	64.74	64.74	TGME49_263700 |	organism=Toxoplasma_gondii_ME49 | product=ribosomal protein RPS14 (RPS14) | location=TGME49_chrVIIb:385908-387618(+) | length=156 | sequence_SO=chromosome | SO=protein_coding	263700 |	14	1.07647	1.70608	0.436516	0.660694	1.99526	1.69044	1.83654	1.5417	0.393185	1.36796	0.452028
TGME49_264610 |	14.73	14.88	31.86	23.49	20.23	TGME49_264610 |	organism=Toxoplasma_gondii_ME49 | product=RNA recognition motif-containing protein | location=TGME49_chrIX:2174061-2180163(-) | length=430 | sequence_SO=chromosome | SO=protein_coding	264610 |	10	16.02	16.13	39.77	22.79	22.79	TGME49_264610 |	organism=Toxoplasma_gondii_ME49 | product=RNA recognition motif-containing protein | location=TGME49_chrIX:2174061-2180163(-) | length=430 | sequence_SO=chromosome | SO=protein_coding	264610 |	11	1.1272	1.05682	1.08643	1.00925	0.963829	0.903649	0.963829	0.903649	0.0774142	1.00183	0.00263984
TGME49_209160 |	14.72	15.43	64.15	32.61	27.21	TGME49_209160 |	organism=Toxoplasma_gondii_ME49 | product=myristoyl CoA:protein N-myristoyltransferase | location=TGME49_chrIb:1080369-1088759(-) | length=463 | sequence_SO=chromosome | SO=protein_coding	209160 |	10	20.52	20.96	68.47	38.01	30.24	TGME49_209160 |	organism=Toxoplasma_gondii_ME49 | product=myristoyl CoA:protein N-myristoyltransferase | location=TGME49_chrIb:1080369-1088759(-) | length=463 | sequence_SO=chromosome | SO=protein_coding	209160 |	12	2.93765	2.26987	2.12814	1.7378	2.63027	2.29087	2.35505	1.99526	0.150891	2.29311	1.19731
TGME49_291600 |	14.71	16.05	62.89	39.47	22.63	TGME49_291600 |	organism=Toxoplasma_gondii_ME49 | product=gamma interferon inducible lysosomal thiol reductase (GILT) protein | location=TGME49_chrIX:4285703-4290751(-) | length=380 | sequence_SO=chromosome | SO=protein_coding	291600 |	8	10.92	11.61	33.68	22.63	21.58	TGME49_291600 |	organism=Toxoplasma_gondii_ME49 | product=gamma interferon inducible lysosomal thiol reductase (GILT) protein | location=TGME49_chrIX:4285703-4290751(-) | length=380 | sequence_SO=chromosome | SO=protein_coding	291600 |	8	0.0887156	0.0539511	0.0937562	0.0519996	0.0554626	0.0440555	0.0570164	0.0444631	0.293469	0.0611775	-4.03085
TGME49_207770 |	14.7	15.12	42.07	22.9	18.2	TGME49_207770 |	organism=Toxoplasma_gondii_ME49 | product=PCI domain-containing protein | location=TGME49_chrIb:278826-284996(-) | length=511 | sequence_SO=chromosome | SO=protein_coding	207770 |	8	16.45	17.54	53.62	25.64	22.5	TGME49_207770 |	organism=Toxoplasma_gondii_ME49 | product=PCI domain-containing protein | location=TGME49_chrIb:278826-284996(-) | length=511 | sequence_SO=chromosome | SO=protein_coding	207770 |	11	0.428549	0.801678	0.461318	0.77983	0.60256	0.744732	0.544503	0.672977	0.213144	0.629518	-0.66768
TGME49_262400 |	14.69	17.21	27.87	12.55	5.674	TGME49_262400 |	organism=Toxoplasma_gondii_ME49 | product=lipase | location=TGME49_chrVIIb:1290906-1298807(-) | length=1410 | sequence_SO=chromosome | SO=protein_coding	262400 |	6	13.63	15.72	27.94	10.35	6.879	TGME49_262400 |	organism=Toxoplasma_gondii_ME49 | product=lipase | location=TGME49_chrVIIb:1290906-1298807(-) | length=1410 | sequence_SO=chromosome | SO=protein_coding	262400 |	6	0.0570164	0.0685488	0.0570164	0.0672977	0.105682	0.0809096	0.10666	0.083946	0.235013	0.0783845	-3.67329
TGME49_230340 |	14.67	17.19	42.57	14.12	7.903	TGME49_230340 |	organism=Toxoplasma_gondii_ME49 | product=hypothetical protein | location=TGME49_chrVIII:714535-719251(+) | length=949 | sequence_SO=chromosome | SO=protein_coding	230340 |	7	19.34	22.45	45.52	21.07	13.7	TGME49_230340 |	organism=Toxoplasma_gondii_ME49 | product=hypothetical protein | location=TGME49_chrVIII:714535-719251(+) | length=949 | sequence_SO=chromosome | SO=protein_coding	230340 |	9	0.660694	0.724436	0.559758	0.630957	0.30761	0.539511	0.328095	0.549541	0.25993	0.537575	-0.895462
TGME49_308860 |	14.66	15.1	37.92	17.74	14.98	TGME49_308860 |	organism=Toxoplasma_gondii_ME49 | product=hypothetical protein | location=TGME49_chrXI:306026-309609(-) | length=654 | sequence_SO=chromosome | SO=protein_coding	308860 |	7	16.67	17.45	34.86	23.85	15.9	TGME49_308860 |	organism=Toxoplasma_gondii_ME49 | product=hypothetical protein | location=TGME49_chrXI:306026-309609(-) | length=654 | sequence_SO=chromosome | SO=protein_coding	308860 |	9	1.38038	1.03753	1.39316	1.04713	1.27057	0.758578	1.35519	0.801678	0.21293	1.13053	0.176996
TGME49_315490 |	14.66	14.88	27.13	18.09	18.09	TGME49_315490 |	organism=Toxoplasma_gondii_ME49 | product=rhoptry protein ROP10 (ROP10) | location=TGME49_chrXI:4753351-4755111(-) | length=586 | sequence_SO=chromosome | SO=protein_coding	315490 |	8	9.41	9.61	23.21	14.85	13.14	TGME49_315490 |	organism=Toxoplasma_gondii_ME49 | product=rhoptry protein ROP10 (ROP10) | location=TGME49_chrXI:4753351-4755111(-) | length=586 | sequence_SO=chromosome | SO=protein_coding	315490 |	6	0.685488	0.711214	0.554626	0.57544	0.544503	0.544503	0.60256	0.60256	0.0989722	0.602611	-0.7307
TGME49_271350 |	14.62	15.36	52.98	20.8	19.35	TGME49_271350 |	organism=Toxoplasma_gondii_ME49 | product=bifunctional protein FolC subfamily protein | location=TGME49_chrVIII:4553293-4560693(-) | length=553 | sequence_SO=chromosome | SO=protein_coding	271350 |	7	12.53	12.81	43.04	20.43	15.55	TGME49_271350 |	organism=Toxoplasma_gondii_ME49 | product=bifunctional protein FolC subfamily protein | location=TGME49_chrVIII:4553293-4560693(-) | length=553 | sequence_SO=chromosome | SO=protein_coding	271350 |	6	2.35505	2.42103	2.63027	2.72898	1.39316	1.47231	1.25892	1.31826	0.307613	1.94725	0.961436
TGME49_284560 |	14.61	14.81	76.32	64.74	49.47	TGME49_284560 |	organism=Toxoplasma_gondii_ME49 | product=ribosomal protein RPL9 (RPL9) | location=TGME49_chrV:2713061-2715476(+) | length=190 | sequence_SO=chromosome | SO=protein_coding	284560 |	9	12.14	12.5	73.68	53.68	50.53	TGME49_284560 |	organism=Toxoplasma_gondii_ME49 | product=ribosomal protein RPL9 (RPL9) | location=TGME49_chrV:2713061-2715476(+) | length=190 | sequence_SO=chromosome | SO=protein_coding	284560 |	9	0.990832	0.672977	1.1272	0.772681	1.40605	1.49969	0.679204	0.717794	0.315461	0.983302	-0.0242931
TGME49_201700 |	14.59	14.77	29.66	19.72	17.74	TGME49_201700 |	organism=Toxoplasma_gondii_ME49 | product=WD domain, G-beta repeat-containing protein | location=TGME49_chrVIIa:3841008-3844421(-) | length=654 | sequence_SO=chromosome | SO=protein_coding	201700 |	9	7.94	8.08	27.52	10.24	10.24	TGME49_201700 |	organism=Toxoplasma_gondii_ME49 | product=WD domain, G-beta repeat-containing protein | location=TGME49_chrVIIa:3841008-3844421(-) | length=654 | sequence_SO=chromosome | SO=protein_coding	201700 |	6	0.870964	1.04713	0.816582	0.972747	0.981748	0.946237	1.00925	0.972747	0.0733385	0.952176	-0.0706999
TGME49_293770 |	14.58	15.72	32.77	17.23	15.69	TGME49_293770 |	organism=Toxoplasma_gondii_ME49 | product=chitinase-like protein CLP1 (CLP1) | location=TGME49_chrIa:550266-555576(+) | length=714 | sequence_SO=chromosome | SO=protein_coding	293770 |	9	16.94	17.86	31.23	23.11	13.17	TGME49_293770 |	organism=Toxoplasma_gondii_ME49 | product=chitinase-like protein CLP1 (CLP1) | location=TGME49_chrIa:550266-555576(+) | length=714 | sequence_SO=chromosome | SO=protein_coding	293770 |	9	0.101859	0.0831764	0.104713	0.0855067	0.0608135	0.0801678	0.0619441	0.0824138	0.180436	0.0825743	-3.59816
TGME49_266435 |	14.52	24.69	29.5	5.709	1.859	TGME49_266435 |	organism=Toxoplasma_gondii_ME49 | product=hypothetical protein | location=TGME49_chrIX:1123719-1150129(+) | length=4519 | sequence_SO=chromosome | SO=protein_coding	266435 |	6	21.44	30.69	31.09	7.745	3.917	TGME49_266435 |	organism=Toxoplasma_gondii_ME49 | product=hypothetical protein | location=TGME49_chrIX:1123719-1150129(+) | length=4519 | sequence_SO=chromosome | SO=protein_coding	266435 |	11	0.529663	0.731139	0.549541	0.765597	0.554626	0.654636	0.554626	0.648634	0.135536	0.623558	-0.681405
TGME49_226410 |	14.51	16.87	52.13	30.18	28.35	TGME49_226410 |	organism=Toxoplasma_gondii_ME49 | product=EF-1 guanine nucleotide exchange domain-containing protein | location=TGME49_chrX:1656226-1658238(-) | length=328 | sequence_SO=chromosome | SO=protein_coding	226410 |	11	10.85	17.49	60.67	29.57	26.52	TGME49_226410 |	organism=Toxoplasma_gondii_ME49 | product=EF-1 guanine nucleotide exchange domain-containing protein | location=TGME49_chrX:1656226-1658238(-) | length=328 | sequence_SO=chromosome | SO=protein_coding	226410 |	11	0.83946	0.625173	0.903649	0.672977	0.847227	0.487529	0.672977	0.394457	0.246521	0.680431	-0.555479
TGME49_313010 |	14.49	15.9	53.05	26.74	25.68	TGME49_313010 |	organism=Toxoplasma_gondii_ME49 | product=DEAD (Asp-Glu-Ala-Asp) box polypeptide DDX6 (DDX6) | location=TGME49_chrXI:3033376-3037786(-) | length=475 | sequence_SO=chromosome | SO=protein_coding	313010 |	9	15.98	17.78	56	33.05	20.21	TGME49_313010 |	organism=Toxoplasma_gondii_ME49 | product=DEAD (Asp-Glu-Ala-Asp) box polypeptide DDX6 (DDX6) | location=TGME49_chrXI:3033376-3037786(-) | length=475 | sequence_SO=chromosome | SO=protein_coding	313010 |	7	2.18776	1.69044	2.85759	2.18776	3.80189	2.88403	5.34564	4.05509	0.361163	3.12628	1.64445
TGME49_312270 |	14.48	18.04	50.75	35.25	25.25	TGME49_312270 |	organism=Toxoplasma_gondii_ME49 | product=rhoptry protein ROP13 (ROP13) | location=TGME49_chrXI:2555225-2556427(-) | length=400 | sequence_SO=chromosome | SO=protein_coding	312270 |	12	15.13	15.72	57.75	34.75	24.5	TGME49_312270 |	organism=Toxoplasma_gondii_ME49 | product=rhoptry protein ROP13 (ROP13) | location=TGME49_chrXI:2555225-2556427(-) | length=400 | sequence_SO=chromosome | SO=protein_coding	312270 |	9	0.167494	0.158489	0.128233	0.118032	0.177011	0.203236	0.128233	0.139316	0.179203	0.152506	-2.71307
TGME49_217540 |	14.45	14.79	71.23	47.86	23.08	TGME49_217540 |	organism=Toxoplasma_gondii_ME49 | product=RNA recognition motif-containing protein | location=TGME49_chrXII:1894221-1896768(-) | length=351 | sequence_SO=chromosome | SO=protein_coding	217540 |	7	11.3	11.6	51.28	29.91	19.66	TGME49_217540 |	organism=Toxoplasma_gondii_ME49 | product=RNA recognition motif-containing protein | location=TGME49_chrXII:1894221-1896768(-) | length=351 | sequence_SO=chromosome | SO=protein_coding	217540 |	5	0.319154	0.37325	0.319154	0.366438	0.436516	0.448745	0.444631	0.465586	0.14044	0.396684	-1.33394
TGME49_210370 |	14.43	17.07	38.2	24.84	20.88	TGME49_210370 |	organism=Toxoplasma_gondii_ME49 | product=hypothetical protein | location=TGME49_chrIX:4841023-4842462(-) | length=479 | sequence_SO=chromosome | SO=protein_coding	210370 |	7	14.03	16.9	39.87	26.72	22.55	TGME49_210370 |	organism=Toxoplasma_gondii_ME49 | product=hypothetical protein | location=TGME49_chrIX:4841023-4842462(-) | length=479 | sequence_SO=chromosome | SO=protein_coding	210370 |	10	0.855067	0.855067	0.912011	0.912011	0.394457	0.630957	0.376704	0.529663	0.313653	0.683242	-0.549531
TGME49_212290 |	14.41	16.99	53.99	36.1	25.56	TGME49_212290 |	organism=Toxoplasma_gondii_ME49 | product=ribosomal protein RPS19 (RPS19) | location=TGME49_chrX:3941333-3943033(-) | length=313 | sequence_SO=chromosome | SO=protein_coding	212290 |	15	12.82	14.4	49.52	33.87	21.41	TGME49_212290 |	organism=Toxoplasma_gondii_ME49 | product=ribosomal protein RPS19 (RPS19) | location=TGME49_chrX:3941333-3943033(-) | length=313 | sequence_SO=chromosome | SO=protein_coding	212290 |	14	1.1272	0.972747	1.23595	1.0666	0.990832	0.809096	0.870964	0.704693	0.167139	0.972259	-0.0405873
TGME49_257090 |	14.41	14.85	62.67	35.38	28.41	TGME49_257090 |	organism=Toxoplasma_gondii_ME49 | product=NAC domain-containing protein | location=TGME49_chrVIIb:4224344-4225423(+) | length=359 | sequence_SO=chromosome | SO=protein_coding	257090 |	12	13.72	14.29	49.86	32.87	26.18	TGME49_257090 |	organism=Toxoplasma_gondii_ME49 | product=NAC domain-containing protein | location=TGME49_chrVIIb:4224344-4225423(+) | length=359 | sequence_SO=chromosome | SO=protein_coding	257090 |	9	2.29087	2.18776	1.58489	1.5417	2.26987	2.1677	1.41906	1.36773	0.206233	1.8537	0.890406
TGME49_292130 |	14.4	15.02	59.79	37.41	32.17	TGME49_292130 |	organism=Toxoplasma_gondii_ME49 | product=ribosomal protein RPL13A (RPL13A) | location=TGME49_chrIX:4567863-4570622(-) | length=286 | sequence_SO=chromosome | SO=protein_coding	292130 |	13	13.3	14.28	59.44	37.06	26.22	TGME49_292130 |	organism=Toxoplasma_gondii_ME49 | product=ribosomal protein RPL13A (RPL13A) | location=TGME49_chrIX:4567863-4570622(-) | length=286 | sequence_SO=chromosome | SO=protein_coding	292130 |	13	1.70608	1.38038	2.01372	1.6293	1.44544	1.49969	1.47231	1.5417	0.118712	1.58608	0.665464
TGME49_313230 |	14.38	15.2	59.94	39.48	24.5	TGME49_313230 |	organism=Toxoplasma_gondii_ME49 | product=eukaryotic initiation factor-2, alpha subunit | location=TGME49_chrXI:3197906-3201985(-) | length=347 | sequence_SO=chromosome | SO=protein_coding	313230 |	8	20.36	20.8	70.32	44.09	39.19	TGME49_313230 |	organism=Toxoplasma_gondii_ME49 | product=eukaryotic initiation factor-2, alpha subunit | location=TGME49_chrXI:3197906-3201985(-) | length=347 | sequence_SO=chromosome | SO=protein_coding	313230 |	12	0.887156	0.809096	0.928966	0.847227	0.928966	0.772681	1	0.83946	0.0790487	0.876694	-0.189855
TGME49_310070 |	14.38	14.38	74.11	57.14	45.54	TGME49_310070 |	organism=Toxoplasma_gondii_ME49 | product=methyltransferase, putative | location=TGME49_chrXI:1038341-1041648(-) | length=224 | sequence_SO=chromosome | SO=protein_coding	310070 |	9	10.29	10.56	62.95	34.82	29.91	TGME49_310070 |	organism=Toxoplasma_gondii_ME49 | product=methyltransferase, putative | location=TGME49_chrXI:1038341-1041648(-) | length=224 | sequence_SO=chromosome | SO=protein_coding	310070 |	5	1.51356	1.51356	1.35519	1.36773	1.14815	1.27057	1.10662	1.23595	0.108544	1.31392	0.393875
TGME49_236540 |	14.34	15.28	45.81	26.51	20.27	TGME49_236540 |	organism=Toxoplasma_gondii_ME49 | product=RNA recognition motif-containing protein | location=TGME49_chrX:5407954-5414539(+) | length=513 | sequence_SO=chromosome | SO=protein_coding	236540 |	8	19.07	20.04	43.27	33.33	26.9	TGME49_236540 |	organism=Toxoplasma_gondii_ME49 | product=RNA recognition motif-containing protein | location=TGME49_chrX:5407954-5414539(+) | length=513 | sequence_SO=chromosome | SO=protein_coding	236540 |	12	1.24738	1.30617	0.972747	1.01859	1.22462	1.25892	0.937562	0.981748	0.128588	1.11847	0.161524
TGME49_222360 |	14.32	15.15	36.69	15.63	14.73	TGME49_222360 |	organism=Toxoplasma_gondii_ME49 | product=hypothetical protein | location=TGME49_chrII:1066967-1076786(+) | length=774 | sequence_SO=chromosome | SO=protein_coding	222360 |	9	16.88	18.23	37.6	20.93	14.34	TGME49_222360 |	organism=Toxoplasma_gondii_ME49 | product=hypothetical protein | location=TGME49_chrII:1066967-1076786(+) | length=774 | sequence_SO=chromosome | SO=protein_coding	222360 |	8	1.61436	1.67494	1.44544	1.48594	1.31826	0.972747	1.57036	1.15878	0.16057	1.4051	0.490676
TGME49_294670 |	14.31	14.6	62.82	47.65	45.13	TGME49_294670 |	organism=Toxoplasma_gondii_ME49 | product=translation initiation factor 3 subunit | location=TGME49_chrIa:1055400-1059986(-) | length=277 | sequence_SO=chromosome | SO=protein_coding	294670 |	8	10.45	10.64	63.9	43.32	39.71	TGME49_294670 |	organism=Toxoplasma_gondii_ME49 | product=translation initiation factor 3 subunit | location=TGME49_chrIa:1055400-1059986(-) | length=277 | sequence_SO=chromosome | SO=protein_coding	294670 |	6	1.58489	1.61436	1.8197	1.85353	1.77011	1.49969	2.14783	1.78649	0.106922	1.75957	0.815227
TGME49_300280 |	14.23	14.31	73.96	60.36	56.8	TGME49_300280 |	organism=Toxoplasma_gondii_ME49 | product=LSM domain-containing protein | location=TGME49_chrXII:109937-112430(-) | length=169 | sequence_SO=chromosome | SO=protein_coding	300280 |	7	8.37	8.92	69.82	41.42	39.05	TGME49_300280 |	organism=Toxoplasma_gondii_ME49 | product=LSM domain-containing protein | location=TGME49_chrXII:109937-112430(-) | length=169 | sequence_SO=chromosome | SO=protein_coding	300280 |	5	1.11686	1.24738	1.0666	1.18032	1.33045	1.34276	0.954993	0.981748	0.120551	1.15264	0.204942
TGME49_270550 |	14.17	16.35	59.76	26.89	22.51	TGME49_270550 |	organism=Toxoplasma_gondii_ME49 | product=gamma-glutamyl phosphate reductase, putative | location=TGME49_chrVIII:5195213-5197280(+) | length=502 | sequence_SO=chromosome | SO=protein_coding	270550 |	8	18.73	20.75	42.63	31.08	24.3	TGME49_270550 |	organism=Toxoplasma_gondii_ME49 | product=gamma-glutamyl phosphate reductase, putative | location=TGME49_chrVIII:5195213-5197280(+) | length=502 | sequence_SO=chromosome | SO=protein_coding	270550 |	12	0.319154	0.343558	0.353183	0.37325	0.597035	0.390841	0.452898	0.313329	0.223051	0.392906	-1.34774
TGME49_232190 |	14.16	22.34	26.26	6.132	3.886	TGME49_232190 |	organism=Toxoplasma_gondii_ME49 | product=Sec7 domain-containing protein | location=TGME49_chrVIII:1933235-1948759(+) | length=3294 | sequence_SO=chromosome | SO=protein_coding	232190 |	9	20.42	28.25	27.99	7.559	4.888	TGME49_232190 |	organism=Toxoplasma_gondii_ME49 | product=Sec7 domain-containing protein | location=TGME49_chrVIII:1933235-1948759(+) | length=3294 | sequence_SO=chromosome | SO=protein_coding	232190 |	10	1.41906	1.65959	1.14815	1.43219	0.60256	1.1272	0.691831	1.33045	0.292754	1.17638	0.234352
TGME49_308040 |	14.15	14.98	46.83	23.42	22.36	TGME49_308040 |	organism=Toxoplasma_gondii_ME49 | product=ZPR1 zinc finger domain-containing protein | location=TGME49_chrXII:524637-530501(-) | length=568 | sequence_SO=chromosome | SO=protein_coding	308040 |	8	13.66	15.21	38.91	20.42	14.44	TGME49_308040 |	organism=Toxoplasma_gondii_ME49 | product=ZPR1 zinc finger domain-containing protein | location=TGME49_chrXII:524637-530501(-) | length=568 | sequence_SO=chromosome | SO=protein_coding	308040 |	6	0.420727	0.331131	0.409261	0.319154	0.265461	0.301995	0.187068	0.197697	0.265492	0.304062	-1.71756
TGME49_207830 |	14.14	14.29	51.64	33.88	32.51	TGME49_207830 |	organism=Toxoplasma_gondii_ME49 | product=MORN repeat-containing protein | location=TGME49_chrIb:322320-325476(+) | length=366 | sequence_SO=chromosome | SO=protein_coding	207830 |	9	7.22	7.27	43.17	22.68	16.12	TGME49_207830 |	organism=Toxoplasma_gondii_ME49 | product=MORN repeat-containing protein | location=TGME49_chrIb:322320-325476(+) | length=366 | sequence_SO=chromosome | SO=protein_coding	207830 |	5	0.212814	0.18197	0.237684	0.199526	0.363078	0.325087	0.313329	0.283139	0.233539	0.264578	-1.91823
TGME49_232280 |	14.05	15.16	67.64	41.09	32	TGME49_232280 |	organism=Toxoplasma_gondii_ME49 | product=hypothetical protein | location=TGME49_chrVIII:1992958-1994909(+) | length=275 | sequence_SO=chromosome | SO=protein_coding	232280 |	10	13.84	14.3	68	45.82	34.91	TGME49_232280 |	organism=Toxoplasma_gondii_ME49 | product=hypothetical protein | location=TGME49_chrVIII:1992958-1994909(+) | length=275 | sequence_SO=chromosome | SO=protein_coding	232280 |	10	0.258226	0.263027	0.242103	0.258226	0.325087	0.334195	0.356451	0.369828	0.157926	0.300893	-1.73268
TGME49_312150 |	14.05	14.45	41.98	30.86	25.22	TGME49_312150 |	organism=Toxoplasma_gondii_ME49 | product=hypothetical protein | location=TGME49_chrXI:2459938-2463885(+) | length=567 | sequence_SO=chromosome | SO=protein_coding	312150 |	8	19.55	20.13	53.26	41.8	31.57	TGME49_312150 |	organism=Toxoplasma_gondii_ME49 | product=hypothetical protein | location=TGME49_chrXI:2459938-2463885(+) | length=567 | sequence_SO=chromosome | SO=protein_coding	312150 |	9	0.461318	0.539511	0.465586	0.544503	0.452898	0.515229	0.49204	0.554626	0.0757936	0.503214	-0.990757
TGME49_226860 |	14.03	14.27	58.57	43.33	40.95	TGME49_226860 |	organism=Toxoplasma_gondii_ME49 | product=SAG-related sequence SRS67 (SRS67) | location=TGME49_chrX:1284087-1284719(-) | length=210 | sequence_SO=chromosome | SO=protein_coding	226860 |	8	11.04	12.22	51.43	43.81	39.52	TGME49_226860 |	organism=Toxoplasma_gondii_ME49 | product=SAG-related sequence SRS67 (SRS67) | location=TGME49_chrX:1284087-1284719(-) | length=210 | sequence_SO=chromosome | SO=protein_coding	226860 |	8	0.0570164	0.103753	0.0586138	0.107647	0.0855067	0.103753	0.0824138	0.108643	0.225062	0.0884182	-3.49951
TGME49_262730 |	14.02	15.43	39.75	23.48	19.94	TGME49_262730 |	organism=Toxoplasma_gondii_ME49 | product=rhoptry protein ROP16 (ROP16) | location=TGME49_chrVIIb:1053320-1055443(-) | length=707 | sequence_SO=chromosome | SO=protein_coding	262730 |	7	10.46	11.17	29.42	16.69	12.87	TGME49_262730 |	organism=Toxoplasma_gondii_ME49 | product=rhoptry protein ROP16 (ROP16) | location=TGME49_chrVIIb:1053320-1055443(-) | length=707 | sequence_SO=chromosome | SO=protein_coding	262730 |	5	0.954993	0.809096	0.928966	0.787046	1.01859	0.954993	0.981748	0.928966	0.0824779	0.92055	-0.119432
TGME49_271810 |	14.02	14.41	63.96	36.04	33.92	TGME49_271810 |	organism=Toxoplasma_gondii_ME49 | product=lanp, putative | location=TGME49_chrVIII:4348937-4350609(-) | length=283 | sequence_SO=chromosome | SO=protein_coding	271810 |	8	12.24	12.96	60.07	39.22	28.27	TGME49_271810 |	organism=Toxoplasma_gondii_ME49 | product=lanp, putative | location=TGME49_chrVIII:4348937-4350609(-) | length=283 | sequence_SO=chromosome | SO=protein_coding	271810 |	6	0.636796	0.559758	0.625173	0.559758	0.794328	0.744732	0.824138	0.772681	0.144695	0.68967	-0.536021
TGME49_311310 |	13.99	16.25	37.13	24.95	19.36	TGME49_311310 |	organism=Toxoplasma_gondii_ME49 | product=protein phosphatase 2B catalytic subunit, calcineurin family phosphatse superfamily protein | location=TGME49_chrXI:1962748-1970460(-) | length=501 | sequence_SO=chromosome | SO=protein_coding	311310 |	9	12.71	14.39	47.11	28.54	17.96	TGME49_311310 |	organism=Toxoplasma_gondii_ME49 | product=protein phosphatase 2B catalytic subunit, calcineurin family phosphatse superfamily protein | location=TGME49_chrXI:1962748-1970460(-) | length=501 | sequence_SO=chromosome | SO=protein_coding	311310 |	8	0.772681	0.831764	0.751623	0.816582	0.717794	0.666807	0.731139	0.679204	0.0746858	0.745949	-0.422851
TGME49_251680 |	13.94	14.39	81.29	64.91	54.39	TGME49_251680 |	organism=Toxoplasma_gondii_ME49 | product=histamine-releasing factor, putative | location=TGME49_chrXII:5529412-5531241(-) | length=171 | sequence_SO=chromosome | SO=protein_coding	251680 |	9	9.91	10.21	67.84	61.4	53.8	TGME49_251680 |	organism=Toxoplasma_gondii_ME49 | product=histamine-releasing factor, putative | location=TGME49_chrXII:5529412-5531241(-) | length=171 | sequence_SO=chromosome | SO=protein_coding	251680 |	6	0.277971	0.291072	0.469894	0.483059	0.496592	0.436516	0.47863	0.420727	0.193811	0.419308	-1.25392
TGME49_214940 |	13.94	14.01	38.79	33.33	29.39	TGME49_214940 |	organism=Toxoplasma_gondii_ME49 | product=MIC2-associated protein M2AP | location=TGME49_chrX:6604937-6607564(+) | length=330 | sequence_SO=chromosome | SO=protein_coding	214940 |	9	14.06	14.12	46.67	40.3	31.82	TGME49_214940 |	organism=Toxoplasma_gondii_ME49 | product=MIC2-associated protein M2AP | location=TGME49_chrX:6604937-6607564(+) | length=330 | sequence_SO=chromosome | SO=protein_coding	214940 |	8	0.301995	0.275423	0.201372	0.192309	0.125893	0.17378	0.138038	0.185353	0.288179	0.19927	-2.3272
TGME49_310030 |	13.93	14.21	62.56	49.75	40.89	TGME49_310030 |	organism=Toxoplasma_gondii_ME49 | product=cyclase-associated protein, putative | location=TGME49_chrXI:1014745-1015690(-) | length=203 | sequence_SO=chromosome | SO=protein_coding	310030 |	9	14.59	14.8	71.43	59.11	46.8	TGME49_310030 |	organism=Toxoplasma_gondii_ME49 | product=cyclase-associated protein, putative | location=TGME49_chrXI:1014745-1015690(-) | length=203 | sequence_SO=chromosome | SO=protein_coding	310030 |	9	1.85353	1.80302	1.88799	1.83654	1.78649	1.87068	1.70608	1.80302	0.0296442	1.81842	0.862684
TGME49_214840 |	13.86	15.29	28.46	12.09	8.828	TGME49_214840 |	organism=Toxoplasma_gondii_ME49 | product=AP2 domain transcription factor AP2X-7 (AP2X7) | location=TGME49_chrX:6536614-6542223(+) | length=1869 | sequence_SO=chromosome | SO=protein_coding	214840 |	9	18.7	20.76	27.5	12.68	8.828	TGME49_214840 |	organism=Toxoplasma_gondii_ME49 | product=AP2 domain transcription factor AP2X-7 (AP2X7) | location=TGME49_chrX:6536614-6542223(+) | length=1869 | sequence_SO=chromosome | SO=protein_coding	214840 |	8	1.99526	2.05116	2.53513	2.46604	1.47231	1.41906	1.45881	1.40605	0.240839	1.85048	0.887898
TGME49_265310 |	13.84	15.91	62.2	41.67	25.89	TGME49_265310 |	organism=Toxoplasma_gondii_ME49 | product=heat shock protein 40, putative | location=TGME49_chrIX:1622549-1628560(+) | length=336 | sequence_SO=chromosome | SO=protein_coding	265310 |	8	15.83	16.53	77.08	41.37	29.17	TGME49_265310 |	organism=Toxoplasma_gondii_ME49 | product=heat shock protein 40, putative | location=TGME49_chrIX:1622549-1628560(+) | length=336 | sequence_SO=chromosome | SO=protein_coding	265310 |	7	0.608135	0.580764	0.591562	0.570164	0.529663	0.483059	0.549541	0.501187	0.0750361	0.551759	-0.857889
TGME49_220270 |	13.84	14.02	39.86	27.93	25.45	TGME49_220270 |	organism=Toxoplasma_gondii_ME49 | product=alveolin domain containing intermediate filament IMC6 (IMC6) | location=TGME49_chrV:249853-251187(-) | length=444 | sequence_SO=chromosome | SO=protein_coding	220270 |	11	11.92	12.12	37.84	22.97	20.27	TGME49_220270 |	organism=Toxoplasma_gondii_ME49 | product=alveolin domain containing intermediate filament IMC6 (IMC6) | location=TGME49_chrV:249853-251187(-) | length=444 | sequence_SO=chromosome | SO=protein_coding	220270 |	6	0.855067	0.772681	0.77983	0.704693	0.879022	0.744732	1.04713	0.887156	0.121501	0.833789	-0.262246
TGME49_318160 |	13.8	14.58	61.92	46.86	41.42	TGME49_318160 |	organism=Toxoplasma_gondii_ME49 | product=MSP (Major sperm protein) domain-containing protein | location=TGME49_chrIV:1518877-1519596(+) | length=239 | sequence_SO=chromosome | SO=protein_coding	318160 |	9	11.15	11.77	64.85	46.44	32.64	TGME49_318160 |	organism=Toxoplasma_gondii_ME49 | product=MSP (Major sperm protein) domain-containing protein | location=TGME49_chrIV:1518877-1519596(+) | length=239 | sequence_SO=chromosome | SO=protein_coding	318160 |	8	0.787046	0.887156	0.724436	0.809096	0.870964	0.744732	0.717794	0.625173	0.104745	0.7708	-0.375572
TGME49_286600 |	13.76	14.12	48.2	33.51	22.68	TGME49_286600 |	organism=Toxoplasma_gondii_ME49 | product=hypothetical protein | location=TGME49_chrV:1766077-1767754(-) | length=388 | sequence_SO=chromosome | SO=protein_coding	286600 |	7	7.53	7.64	34.54	16.24	16.24	TGME49_286600 |	organism=Toxoplasma_gondii_ME49 | product=hypothetical protein | location=TGME49_chrV:1766077-1767754(-) | length=388 | sequence_SO=chromosome | SO=protein_coding	286600 |	6	0.524808	0.642688	0.405508	0.474242	0.376704	0.359749	0.401791	0.383707	0.202673	0.44615	-1.1644
TGME49_312090 |	13.76	13.9	83.45	70.5	51.8	TGME49_312090 |	organism=Toxoplasma_gondii_ME49 | product=ribosomal protein RPL23 (RPL23) | location=TGME49_chrXI:2419070-2421163(-) | length=139 | sequence_SO=chromosome | SO=protein_coding	312090 |	10	18.46	18.59	86.33	76.26	58.27	TGME49_312090 |	organism=Toxoplasma_gondii_ME49 | product=ribosomal protein RPL23 (RPL23) | location=TGME49_chrXI:2419070-2421163(-) | length=139 | sequence_SO=chromosome | SO=protein_coding	312090 |	13	1.72187	1.55597	1.52757	1.40605	1.55597	1.43219	1.01859	0.946237	0.182831	1.39555	0.480838
TGME49_258150 |	13.75	15.11	72.65	64.9	40.41	TGME49_258150 |	organism=Toxoplasma_gondii_ME49 | product=proteasome subunit alpha type 7, putative | location=TGME49_chrVIIb:3548356-3552268(-) | length=245 | sequence_SO=chromosome | SO=protein_coding	258150 |	7	14.04	14.56	63.27	51.43	39.59	TGME49_258150 |	organism=Toxoplasma_gondii_ME49 | product=proteasome subunit alpha type 7, putative | location=TGME49_chrVIIb:3548356-3552268(-) | length=245 | sequence_SO=chromosome | SO=protein_coding	258150 |	8	0.744732	0.613762	0.758578	0.625173	0.608135	0.559758	0.613762	0.570164	0.109473	0.636758	-0.651183
TGME49_290940 |	13.74	14.68	36.54	20.49	20.49	TGME49_290940 |	organism=Toxoplasma_gondii_ME49 | product=EMP/nonaspanin domain family protein | location=TGME49_chrIX:3951040-3958581(-) | length=654 | sequence_SO=chromosome | SO=protein_coding	290940 |	8	11.79	14.31	35.17	16.51	16.51	TGME49_290940 |	organism=Toxoplasma_gondii_ME49 | product=EMP/nonaspanin domain family protein | location=TGME49_chrIX:3951040-3958581(-) | length=654 | sequence_SO=chromosome | SO=protein_coding	290940 |	8	0.505825	0.496592	0.474242	0.465586	0.903649	0.801678	0.570164	0.529663	0.260932	0.593425	-0.752862
TGME49_231350 |	13.72	16.53	38.86	16.37	12.81	TGME49_231350 |	organism=Toxoplasma_gondii_ME49 | product=glucosamine-fructose-6-phosphate aminotransferase | location=TGME49_chrVIII:1355205-1358289(-) | length=898 | sequence_SO=chromosome | SO=protein_coding	231350 |	7	18.73	21.74	38.31	20.82	15.26	TGME49_231350 |	organism=Toxoplasma_gondii_ME49 | product=glucosamine-fructose-6-phosphate aminotransferase | location=TGME49_chrVIII:1355205-1358289(-) | length=898 | sequence_SO=chromosome | SO=protein_coding	231350 |	10	0.233346	0.185353	0.139316	0.107647	0.114815	0.100925	0.120226	0.102802	0.321126	0.138054	-2.8567
TGME49_251810 |	13.69	14.18	88.82	75.78	67.08	TGME49_251810 |	organism=Toxoplasma_gondii_ME49 | product=translation initiation factor eIF-5A, putative | location=TGME49_chrXII:5597175-5597660(-) | length=161 | sequence_SO=chromosome | SO=protein_coding	251810 |	10	17.02	17.13	93.17	74.53	65.22	TGME49_251810 |	organism=Toxoplasma_gondii_ME49 | product=translation initiation factor eIF-5A, putative | location=TGME49_chrXII:5597175-5597660(-) | length=161 | sequence_SO=chromosome | SO=protein_coding	251810 |	15	1.23595	0.937562	1.38038	1.05682	1.77011	1.35519	1.67494	1.30617	0.196287	1.33964	0.421846
TGME49_219550 |	13.68	15.05	60	29.57	19.15	TGME49_219550 |	organism=Toxoplasma_gondii_ME49 | product=dihydrolipoyllysine-residue succinyltransferase component of oxoglutarate dehydrogenase | location=TGME49_chrXII:851914-859465(-) | length=470 | sequence_SO=chromosome | SO=protein_coding	219550 |	7	18.59	19.26	47.02	29.79	26.17	TGME49_219550 |	organism=Toxoplasma_gondii_ME49 | product=dihydrolipoyllysine-residue succinyltransferase component of oxoglutarate dehydrogenase | location=TGME49_chrXII:851914-859465(-) | length=470 | sequence_SO=chromosome | SO=protein_coding	219550 |	11	0.879022	0.83946	0.972747	0.92045	1.39316	1.20226	1.25892	1.09648	0.174718	1.07031	0.0980326
TGME49_209260 |	13.67	14.11	58.39	37.74	31.29	TGME49_209260 |	organism=Toxoplasma_gondii_ME49 | product=cytochrome c oxidase subunit, putative | location=TGME49_chrIb:1153716-1157925(-) | length=310 | sequence_SO=chromosome | SO=protein_coding	209260 |	8	14.28	14.99	60	46.45	34.52	TGME49_209260 |	organism=Toxoplasma_gondii_ME49 | product=cytochrome c oxidase subunit, putative | location=TGME49_chrIb:1153716-1157925(-) | length=310 | sequence_SO=chromosome | SO=protein_coding	209260 |	8	1.43219	1.13763	1.87068	1.45881	0.937562	0.613762	0.972747	0.60256	0.36471	1.12824	0.174077
TGME49_232660 |	13.66	14.01	53.18	24.47	16.71	TGME49_232660 |	organism=Toxoplasma_gondii_ME49 | product=Hsp70 interacting protein HIP (HIP) | location=TGME49_chrVIII:2210172-2212839(-) | length=425 | sequence_SO=chromosome | SO=protein_coding	232660 |	7	11.72	12.28	44.24	29.18	25.18	TGME49_232660 |	organism=Toxoplasma_gondii_ME49 | product=Hsp70 interacting protein HIP (HIP) | location=TGME49_chrVIII:2210172-2212839(-) | length=425 | sequence_SO=chromosome | SO=protein_coding	232660 |	9	0.619441	0.474242	0.608135	0.461318	0.648634	0.580764	0.648634	0.57544	0.117835	0.577076	-0.793167
TGME49_289680 |	13.62	17.28	65.75	43.38	38.36	TGME49_289680 |	organism=Toxoplasma_gondii_ME49 | product=Ras-related protein Rab11 | location=TGME49_chrIX:3374058-3377385(-) | length=219 | sequence_SO=chromosome | SO=protein_coding	289680 |	9	15.54	15.85	58.9	40.64	38.36	TGME49_289680 |	organism=Toxoplasma_gondii_ME49 | product=Ras-related protein Rab11 | location=TGME49_chrIX:3374058-3377385(-) | length=219 | sequence_SO=chromosome | SO=protein_coding	289680 |	8	1.05682	0.77983	0.92045	0.698232	0.847227	0.465586	0.946237	0.505825	0.252838	0.777526	-0.363038
TGME49_235490 |	13.53	15.45	38.14	15.93	12.89	TGME49_235490 |	organism=Toxoplasma_gondii_ME49 | product=hypothetical protein | location=TGME49_chrX:4905534-4915560(+) | length=923 | sequence_SO=chromosome | SO=protein_coding	235490 |	7	15.58	17	39.54	17.88	13.87	TGME49_235490 |	organism=Toxoplasma_gondii_ME49 | product=hypothetical protein | location=TGME49_chrX:4905534-4915560(+) | length=923 | sequence_SO=chromosome | SO=protein_coding	235490 |	7	1.40605	1.27057	1.55597	1.41906	1.51356	1.28233	1.57036	1.31826	0.0795316	1.41702	0.50286
TGME49_294640 |	13.52	15.18	30.56	11.74	7.754	TGME49_294640 |	organism=Toxoplasma_gondii_ME49 | product=ribonucleoside-diphosphate reductase large chain | location=TGME49_chrIa:1028407-1033884(+) | length=877 | sequence_SO=chromosome | SO=protein_coding	294640 |	7	12.22	12.61	37.97	9.008	7.298	TGME49_294640 |	organism=Toxoplasma_gondii_ME49 | product=ribonucleoside-diphosphate reductase large chain | location=TGME49_chrIa:1028407-1033884(+) | length=877 | sequence_SO=chromosome | SO=protein_coding	294640 |	6	1.24738	0.912011	0.580764	0.413047	1.70608	1.34276	1.00925	0.801678	0.393798	1.00162	0.00233956
TGME49_233100 |	13.52	14.44	64.83	29.31	23.79	TGME49_233100 |	organism=Toxoplasma_gondii_ME49 | product=SPFH domain / Band 7 family protein | location=TGME49_chrVIII:2417178-2421563(-) | length=290 | sequence_SO=chromosome | SO=protein_coding	233100 |	7	11.35	12.53	54.14	30.34	20.69	TGME49_233100 |	organism=Toxoplasma_gondii_ME49 | product=SPFH domain / Band 7 family protein | location=TGME49_chrVIII:2417178-2421563(-) | length=290 | sequence_SO=chromosome | SO=protein_coding	233100 |	8	1.49969	1.27057	1.6293	1.34276	2.53513	1.83654	2.80543	2.03236	0.279131	1.86897	0.902245
TGME49_311090 |	13.51	15.1	43.33	22.24	17.13	TGME49_311090 |	organism=Toxoplasma_gondii_ME49 | product=ubiquitin carboxyl-terminal hydrolase | location=TGME49_chrXI:1799587-1804865(+) | length=607 | sequence_SO=chromosome | SO=protein_coding	311090 |	8	13.31	17.26	41.02	22.41	19.28	TGME49_311090 |	organism=Toxoplasma_gondii_ME49 | product=ubiquitin carboxyl-terminal hydrolase | location=TGME49_chrXI:1799587-1804865(+) | length=607 | sequence_SO=chromosome | SO=protein_coding	311090 |	9	1.13763	1.04713	1.08643	1	1.04713	0.954993	1.2942	1.18032	0.0926106	1.09348	0.128924
TGME49_205360 |	13.44	18.63	35.71	7.173	3.414	TGME49_205360 |	organism=Toxoplasma_gondii_ME49 | product=hypothetical protein | location=TGME49_chrVIIa:1442993-1459115(+) | length=2607 | sequence_SO=chromosome | SO=protein_coding	205360 |	7	13.73	19.47	39.32	7.058	3.452	TGME49_205360 |	organism=Toxoplasma_gondii_ME49 | product=hypothetical protein | location=TGME49_chrVIIa:1442993-1459115(+) | length=2607 | sequence_SO=chromosome | SO=protein_coding	205360 |	7	0.155597	0.124738	0.169044	0.136773	0.349945	0.346737	0.366438	0.363078	0.420837	0.251544	-1.99112
TGME49_288460 |	13.44	17.23	25.94	7.709	5.782	TGME49_288460 |	organism=Toxoplasma_gondii_ME49 | product=hypothetical protein | location=TGME49_chrIX:2556865-2570918(+) | length=1816 | sequence_SO=chromosome | SO=protein_coding	288460 |	7	14.15	17.31	31.5	8.26	5.341	TGME49_288460 |	organism=Toxoplasma_gondii_ME49 | product=hypothetical protein | location=TGME49_chrIX:2556865-2570918(+) | length=1816 | sequence_SO=chromosome | SO=protein_coding	288460 |	7	0.698232	0.630957	0.809096	0.724436	0.831764	0.847227	0.809096	0.831764	0.0950272	0.772822	-0.371793
TGME49_238100 |	13.44	14.21	47.92	32.92	30.83	TGME49_238100 |	organism=Toxoplasma_gondii_ME49 | product=transmembrane protein | location=TGME49_chrVI:64123-66582(-) | length=240 | sequence_SO=chromosome | SO=protein_coding	238100 |	7	11.03	11.54	47.5	29.17	23.33	TGME49_238100 |	organism=Toxoplasma_gondii_ME49 | product=transmembrane protein | location=TGME49_chrVI:64123-66582(-) | length=240 | sequence_SO=chromosome | SO=protein_coding	238100 |	6	0.83946	0.870964	0.794328	0.824138	0.92045	0.92045	1.01859	1.00925	0.0863324	0.899704	-0.152477
TGME49_231920 |	13.43	14.2	50.17	32.01	28.71	TGME49_231920 |	organism=Toxoplasma_gondii_ME49 | product=oxidoreductase, short chain dehydrogenase/reductase family protein | location=TGME49_chrVIII:1646089-1649494(-) | length=303 | sequence_SO=chromosome | SO=protein_coding	231920 |	7	9.27	9.8	35.64	25.74	24.09	TGME49_231920 |	organism=Toxoplasma_gondii_ME49 | product=oxidoreductase, short chain dehydrogenase/reductase family protein | location=TGME49_chrVIII:1646089-1649494(-) | length=303 | sequence_SO=chromosome | SO=protein_coding	231920 |	6	0.092045	0.0554626	0.0946237	0.0570164	0.0698232	0.103753	0.0704693	0.104713	0.233085	0.0809882	-3.62614
TGME49_309600 |	13.38	18.38	48.02	16.04	11.77	TGME49_309600 |	organism=Toxoplasma_gondii_ME49 | product=hypothetical protein | location=TGME49_chrXI:751293-759036(+) | length=960 | sequence_SO=chromosome | SO=protein_coding	309600 |	10	16.73	19.11	50.1	16.15	11.04	TGME49_309600 |	organism=Toxoplasma_gondii_ME49 | product=hypothetical protein | location=TGME49_chrXI:751293-759036(+) | length=960 | sequence_SO=chromosome | SO=protein_coding	309600 |	9	1.75388	1.83654	1.44544	1.48594	1.35519	1.35519	1.43219	1.41906	0.113015	1.51043	0.594957
TGME49_262150 |	13.38	14.7	38.51	16.26	12.47	TGME49_262150 |	organism=Toxoplasma_gondii_ME49 | product=kelch repeat and K+ channel tetramerisation domain containing protein | location=TGME49_chrVIIb:1331020-1338968(-) | length=818 | sequence_SO=chromosome | SO=protein_coding	262150 |	7	10.37	11.15	39.12	10.02	7.457	TGME49_262150 |	organism=Toxoplasma_gondii_ME49 | product=kelch repeat and K+ channel tetramerisation domain containing protein | location=TGME49_chrVIIb:1331020-1338968(-) | length=818 | sequence_SO=chromosome | SO=protein_coding	262150 |	5	0.275423	0.420727	0.147231	0.231207	0.100925	0.275423	0.102802	0.246604	0.445121	0.225043	-2.15173
TGME49_222400 |	13.38	13.77	27.27	16.43	14.99	TGME49_222400 |	organism=Toxoplasma_gondii_ME49 | product=hypothetical protein | location=TGME49_chrII:1114767-1118687(+) | length=627 | sequence_SO=chromosome | SO=protein_coding	222400 |	8	15.27	15.7	36.84	20.26	17.54	TGME49_222400 |	organism=Toxoplasma_gondii_ME49 | product=hypothetical protein | location=TGME49_chrII:1114767-1118687(+) | length=627 | sequence_SO=chromosome | SO=protein_coding	222400 |	9	0.331131	0.428549	0.325087	0.376704	0.672977	0.737904	0.510505	0.570164	0.295615	0.494128	-1.01704
TGME49_295360 |	13.32	13.63	63.06	48.88	30.97	TGME49_295360 |	organism=Toxoplasma_gondii_ME49 | product=hypothetical protein | location=TGME49_chrIa:1808086-1809997(+) | length=268 | sequence_SO=chromosome | SO=protein_coding	295360 |	8	10.44	10.48	49.63	36.94	25.75	TGME49_295360 |	organism=Toxoplasma_gondii_ME49 | product=hypothetical protein | location=TGME49_chrIa:1808086-1809997(+) | length=268 | sequence_SO=chromosome | SO=protein_coding	295360 |	5	0.765597	0.744732	0.765597	0.744732	0.369828	0.394457	0.401791	0.440555	0.307421	0.578411	-0.789833
TGME49_204020 |	13.32	13.62	63.08	41.15	28.08	TGME49_204020 |	organism=Toxoplasma_gondii_ME49 | product=ribosomal protein RPL8 (RPL8) | location=TGME49_chrVIIa:2046086-2048555(+) | length=260 | sequence_SO=chromosome | SO=protein_coding	204020 |	13	16.3	16.84	62.69	43.85	33.08	TGME49_204020 |	organism=Toxoplasma_gondii_ME49 | product=ribosomal protein RPL8 (RPL8) | location=TGME49_chrVIIa:2046086-2048555(+) | length=260 | sequence_SO=chromosome | SO=protein_coding	204020 |	14	2.22844	2.0893	2.208	2.07014	1.99526	1.7378	2.44343	2.12814	0.0899379	2.11256	1.07899
TGME49_204310 |	13.29	18.93	26.71	8.511	4.527	TGME49_204310 |	organism=Toxoplasma_gondii_ME49 | product=hypothetical protein | location=TGME49_chrVIIa:1887392-1908600(+) | length=2209 | sequence_SO=chromosome | SO=protein_coding	204310 |	7	19.67	24.14	30.56	11.32	8.33	TGME49_204310 |	organism=Toxoplasma_gondii_ME49 | product=hypothetical protein | location=TGME49_chrVIIa:1887392-1908600(+) | length=2209 | sequence_SO=chromosome | SO=protein_coding	204310 |	11	3.16228	2.65461	2.53513	2.208	6.66807	6.66807	2.67917	2.63027	0.481808	3.6507	1.86817
TGME49_260540 |	13.29	15.19	48.84	16.1	11.32	TGME49_260540 |	organism=Toxoplasma_gondii_ME49 | product=alveolin domain containing intermediate filament IMC14 (ALV9) | location=TGME49_chrVIIb:2169501-2173625(+) | length=733 | sequence_SO=chromosome | SO=protein_coding	260540 |	6	8.77	10.62	37.79	14.19	8.458	TGME49_260540 |	organism=Toxoplasma_gondii_ME49 | product=alveolin domain containing intermediate filament IMC14 (ALV9) | location=TGME49_chrVIIb:2169501-2173625(+) | length=733 | sequence_SO=chromosome | SO=protein_coding	260540 |	4	0.787046	0.809096	0.895365	0.928966	0.895365	0.751623	0.972747	0.816582	0.0839785	0.857099	-0.222467
TGME49_280370 |	13.27	15.3	41.95	22.41	13.23	TGME49_280370 |	organism=Toxoplasma_gondii_ME49 | product=hypothetical protein | location=TGME49_chrVIIa:492510-497888(+) | length=665 | sequence_SO=chromosome | SO=protein_coding	280370 |	8	14.02	16.68	36.24	19.4	15.19	TGME49_280370 |	organism=Toxoplasma_gondii_ME49 | product=hypothetical protein | location=TGME49_chrVIIa:492510-497888(+) | length=665 | sequence_SO=chromosome | SO=protein_coding	280370 |	9	9.28966	9.72747	9.63829	9.72747	8.55067	8.01678	13.0617	12.2462	0.162374	10.0323	3.32658
TGME49_270950 |	13.27	14.43	47.62	29.69	22.41	TGME49_270950 |	organism=Toxoplasma_gondii_ME49 | product=hypothetical protein | location=TGME49_chrVIII:4841185-4842384(-) | length=357 | sequence_SO=chromosome | SO=protein_coding	270950 |	11	11.46	13.12	53.22	32.77	31.37	TGME49_270950 |	organism=Toxoplasma_gondii_ME49 | product=hypothetical protein | location=TGME49_chrVIII:4841185-4842384(-) | length=357 | sequence_SO=chromosome | SO=protein_coding	270950 |	13	0.057544	0.0963829	0.0564937	0.108643	0.0529663	0.0717794	0.0554626	0.0765597	0.270967	0.0719789	-3.79628
TGME49_233110 |	13.27	13.89	61.16	29.04	17.42	TGME49_233110 |	organism=Toxoplasma_gondii_ME49 | product=IMP dehydrogenas (IMPDH) | location=TGME49_chrVIII:2422638-2427795(+) | length=551 | sequence_SO=chromosome | SO=protein_coding	233110 |	7	14.85	15.53	67.88	46.28	26.5	TGME49_233110 |	organism=Toxoplasma_gondii_ME49 | product=IMP dehydrogenas (IMPDH) | location=TGME49_chrVIII:2422638-2427795(+) | length=551 | sequence_SO=chromosome | SO=protein_coding	233110 |	8	1.92309	1.70608	1.72187	1.5417	2.39883	2.24905	2.48886	2.31206	0.166247	2.04269	1.03047
TGME49_249780 |	13.24	13.34	66.16	52.13	37.5	TGME49_249780 |	organism=Toxoplasma_gondii_ME49 | product=hypothetical protein | location=TGME49_chrXII:4795445-4796431(-) | length=328 | sequence_SO=chromosome | SO=protein_coding	249780 |	10	12.09	12.45	66.77	50.61	25.3	TGME49_249780 |	organism=Toxoplasma_gondii_ME49 | product=hypothetical protein | location=TGME49_chrXII:4795445-4796431(-) | length=328 | sequence_SO=chromosome | SO=protein_coding	249780 |	5	1.43219	1.64437	1.20226	1.38038	1.31826	1.2942	1.36773	1.34276	0.0879063	1.37277	0.457089
TGME49_268890 |	13.23	15.05	38.75	19.46	14.29	TGME49_268890 |	organism=Toxoplasma_gondii_ME49 | product=citrate synthase I | location=TGME49_chrVIII:6222777-6230682(+) | length=560 | sequence_SO=chromosome | SO=protein_coding	268890 |	8	13.75	15.66	39.11	24.46	17.5	TGME49_268890 |	organism=Toxoplasma_gondii_ME49 | product=citrate synthase I | location=TGME49_chrVIII:6222777-6230682(+) | length=560 | sequence_SO=chromosome | SO=protein_coding	268890 |	10	0.432514	0.461318	0.465586	0.496592	0.322107	0.496592	0.293765	0.436516	0.168634	0.425624	-1.23235
TGME49_257350 |	13.22	14.15	35.73	14.88	12.56	TGME49_257350 |	organism=Toxoplasma_gondii_ME49 | product=eukaryotic translation initiation factor, putative | location=TGME49_chrVIIb:4107546-4115286(+) | length=820 | sequence_SO=chromosome | SO=protein_coding	257350 |	8	13.95	15.59	41.46	18.29	8.293	TGME49_257350 |	organism=Toxoplasma_gondii_ME49 | product=eukaryotic translation initiation factor, putative | location=TGME49_chrVIIb:4107546-4115286(+) | length=820 | sequence_SO=chromosome | SO=protein_coding	257350 |	6	2.35505	2.10863	1.69044	1.52757	1.69044	1.64437	2.48886	2.24905	0.17706	1.9693	0.977684
TGME49_316310 |	13.19	14.48	75.12	56.72	40.8	TGME49_316310 |	organism=Toxoplasma_gondii_ME49 | product=superoxide dismutase (SOD) | location=TGME49_chrXI:5233313-5235019(-) | length=201 | sequence_SO=chromosome | SO=protein_coding	316310 |	7	17.47	19.4	66.67	60.7	47.76	TGME49_316310 |	organism=Toxoplasma_gondii_ME49 | product=superoxide dismutase (SOD) | location=TGME49_chrXI:5233313-5235019(-) | length=201 | sequence_SO=chromosome | SO=protein_coding	316310 |	13	4.48745	3.87258	8.09096	7.04693	6.19441	5.49541	6.85488	6.19441	0.214129	6.02963	2.59207
TGME49_314780 |	13.18	15.64	33.12	10.59	3.351	TGME49_314780 |	organism=Toxoplasma_gondii_ME49 | product=myosin G | location=TGME49_chrXI:4280170-4299814(-) | length=2059 | sequence_SO=chromosome | SO=protein_coding	314780 |	6	14.65	17.4	29.67	7.722	4.468	TGME49_314780 |	organism=Toxoplasma_gondii_ME49 | product=myosin G | location=TGME49_chrXI:4280170-4299814(-) | length=2059 | sequence_SO=chromosome | SO=protein_coding	314780 |	6	1.01859	0.963829	1.11686	1.04713	0.83946	0.731139	0.990832	0.862979	0.124708	0.946353	-0.0795501
TGME49_288860 |	13.15	17.91	59.45	32.28	16.34	TGME49_288860 |	organism=Toxoplasma_gondii_ME49 | product=RuvB family 2 protein | location=TGME49_chrIX:2777345-2784866(-) | length=508 | sequence_SO=chromosome | SO=protein_coding	288860 |	7	10.52	14.81	41.54	26.18	15.35	TGME49_288860 |	organism=Toxoplasma_gondii_ME49 | product=RuvB family 2 protein | location=TGME49_chrIX:2777345-2784866(-) | length=508 | sequence_SO=chromosome | SO=protein_coding	288860 |	7	1.64437	1.65959	1.85353	1.88799	0.711214	0.731139	0.737904	0.751623	0.417083	1.24717	0.318658
TGME49_216620 |	13.1	18.23	31.89	5.081	2.486	TGME49_216620 |	organism=Toxoplasma_gondii_ME49 | product=EF hand domain-containing protein | location=TGME49_chrXI:6007500-6037820(+) | length=3700 | sequence_SO=chromosome | SO=protein_coding	216620 |	7	7.41	14.18	30.11	4.676	1.243	TGME49_216620 |	organism=Toxoplasma_gondii_ME49 | product=EF hand domain-containing protein | location=TGME49_chrXI:6007500-6037820(+) | length=3700 | sequence_SO=chromosome | SO=protein_coding	216620 |	4	2.85759	2.91072	2.31206	2.35505	2.44343	2.51189	2.44343	2.53513	0.0813966	2.54616	1.34832
TGME49_262670 |	13.09	14.3	85.79	57.92	32.79	TGME49_262670 |	organism=Toxoplasma_gondii_ME49 | product=ribosomal protein RPL18A (RPL18A) | location=TGME49_chrVIIb:1092681-1094792(+) | length=183 | sequence_SO=chromosome | SO=protein_coding	262670 |	7	13.99	15.02	84.15	64.48	32.24	TGME49_262670 |	organism=Toxoplasma_gondii_ME49 | product=ribosomal protein RPL18A (RPL18A) | location=TGME49_chrVIIb:1092681-1094792(+) | length=183 | sequence_SO=chromosome | SO=protein_coding	262670 |	8	1.6293	1.43219	1.80302	1.57036	1.28233	1.15878	1.75388	1.59956	0.136767	1.52868	0.612283
TGME49_310440 |	13.05	13.7	68.32	39.39	25.9	TGME49_310440 |	organism=Toxoplasma_gondii_ME49 | product=membrane occupation and recognition nexus protein MORN1 (MORN1) | location=TGME49_chrXI:1343000-1344091(+) | length=363 | sequence_SO=chromosome | SO=protein_coding	310440 |	6	7.22	7.51	39.12	19.56	18.46	TGME49_310440 |	organism=Toxoplasma_gondii_ME49 | product=membrane occupation and recognition nexus protein MORN1 (MORN1) | location=TGME49_chrXI:1343000-1344091(+) | length=363 | sequence_SO=chromosome | SO=protein_coding	310440 |	4	2.14783	2.24905	1.11686	1.1695	1.22462	1.20226	1.23595	1.20226	0.30336	1.44354	0.529613
TGME49_202770 |	13	13.19	41.35	32.33	21.05	TGME49_202770 |	organism=Toxoplasma_gondii_ME49 | product=RNA recognition motif-containing protein | location=TGME49_chrVIIa:3041284-3048240(+) | length=532 | sequence_SO=chromosome | SO=protein_coding	202770 |	7	10.97	11.01	40.98	20.11	18.42	TGME49_202770 |	organism=Toxoplasma_gondii_ME49 | product=RNA recognition motif-containing protein | location=TGME49_chrVIIa:3041284-3048240(+) | length=532 | sequence_SO=chromosome | SO=protein_coding	202770 |	7	1.44544	1.18032	1.38038	1.1272	1.72187	1.41906	1.85353	1.5417	0.158439	1.45869	0.544671
TGME49_286920 |	12.93	14.88	48.33	18.21	13.46	TGME49_286920 |	organism=Toxoplasma_gondii_ME49 | product=SWIRM domain-containing protein | location=TGME49_chrV:1637614-1644989(+) | length=780 | sequence_SO=chromosome | SO=protein_coding	286920 |	6	9.67	11.04	43.85	13.33	11.15	TGME49_286920 |	organism=Toxoplasma_gondii_ME49 | product=SWIRM domain-containing protein | location=TGME49_chrV:1637614-1644989(+) | length=780 | sequence_SO=chromosome | SO=protein_coding	286920 |	7	2.14783	2.07014	1.38038	1.34276	1.83654	1.69044	1.75388	1.61436	0.156927	1.72954	0.79039
TGME49_321420 |	12.91	15.94	42.6	19.49	14.08	TGME49_321420 |	organism=Toxoplasma_gondii_ME49 | product=kelch repeat-containing protein | location=TGME49_chrIb:1822422-1824086(+) | length=554 | sequence_SO=chromosome | SO=protein_coding	321420 |	7	13.1	13.45	38.45	22.74	16.25	TGME49_321420 |	organism=Toxoplasma_gondii_ME49 | product=kelch repeat-containing protein | location=TGME49_chrIb:1822422-1824086(+) | length=554 | sequence_SO=chromosome | SO=protein_coding	321420 |	7	1.02802	0.954993	1.1272	1.05682	0.895365	0.887156	0.946237	0.937562	0.0801047	0.979168	-0.0303716
TGME49_217740 |	12.91	13.54	43.09	28.99	26.33	TGME49_217740 |	organism=Toxoplasma_gondii_ME49 | product=3-ketoacyl-(acyl-carrier-protein) reductase | location=TGME49_chrXII:2086018-2089750(+) | length=376 | sequence_SO=chromosome | SO=protein_coding	217740 |	9	13.38	14.02	42.29	28.72	19.95	TGME49_217740 |	organism=Toxoplasma_gondii_ME49 | product=3-ketoacyl-(acyl-carrier-protein) reductase | location=TGME49_chrXII:2086018-2089750(+) | length=376 | sequence_SO=chromosome | SO=protein_coding	217740 |	7	0.903649	0.870964	0.862979	0.831764	0.77983	0.524808	0.660694	0.440555	0.221177	0.734405	-0.445352
TGME49_233310 |	12.9	14.53	38.23	18.7	16.53	TGME49_233310 |	organism=Toxoplasma_gondii_ME49 | product=peptidase D, putative | location=TGME49_chrVIII:2580235-2588621(-) | length=599 | sequence_SO=chromosome | SO=protein_coding	233310 |	7	15.26	16.65	34.89	26.04	17.86	TGME49_233310 |	organism=Toxoplasma_gondii_ME49 | product=peptidase D, putative | location=TGME49_chrVIII:2580235-2588621(-) | length=599 | sequence_SO=chromosome | SO=protein_coding	233310 |	7	0.711214	0.737904	0.816582	0.847227	0.505825	0.570164	0.510505	0.580764	0.192193	0.660023	-0.599411
TGME49_218240 |	12.88	14.33	34.99	10.51	6.742	TGME49_218240 |	organism=Toxoplasma_gondii_ME49 | product=hypothetical protein | location=TGME49_chrXII:1651624-1656657(-) | length=1246 | sequence_SO=chromosome | SO=protein_coding	218240 |	7	13.7	14.86	37.96	12.76	8.106	TGME49_218240 |	organism=Toxoplasma_gondii_ME49 | product=hypothetical protein | location=TGME49_chrXII:1651624-1656657(-) | length=1246 | sequence_SO=chromosome | SO=protein_coding	218240 |	8	0.483059	0.363078	0.409261	0.299226	0.564937	0.401791	0.559758	0.401791	0.200953	0.435363	-1.19971
TGME49_231140 |	12.87	13.14	50.31	39.13	37.89	TGME49_231140 |	organism=Toxoplasma_gondii_ME49 | product=ribosomal protein RPS25 (RPS25) | location=TGME49_chrVIII:1265081-1266106(+) | length=161 | sequence_SO=chromosome | SO=protein_coding	231140 |	9	6.83	6.97	42.86	29.19	29.19	TGME49_231140 |	organism=Toxoplasma_gondii_ME49 | product=ribosomal protein RPS25 (RPS25) | location=TGME49_chrVIII:1265081-1266106(+) | length=161 | sequence_SO=chromosome | SO=protein_coding	231140 |	6	1.99526	1.5417	2.24905	1.77011	1.75388	1.48594	1.78649	1.51356	0.138848	1.762	0.817213
TGME49_243920 |	12.84	15.12	33	15.11	12.97	TGME49_243920 |	organism=Toxoplasma_gondii_ME49 | product=DNA replication licensing factor MCM5, putative | location=TGME49_chrVI:2882722-2892002(+) | length=794 | sequence_SO=chromosome | SO=protein_coding	243920 |	8	9.37	11.26	41.94	16.62	11.59	TGME49_243920 |	organism=Toxoplasma_gondii_ME49 | product=DNA replication licensing factor MCM5, putative | location=TGME49_chrVI:2882722-2892002(+) | length=794 | sequence_SO=chromosome | SO=protein_coding	243920 |	7	5.49541	4.32514	3.53183	2.60615	2.48886	3.25087	3.63078	4.87529	0.262336	3.77554	1.91668
TGME49_280610 |	12.84	13.79	38.67	21.58	14.39	TGME49_280610 |	organism=Toxoplasma_gondii_ME49 | product=signal recognition particle receptor alpha subunit | location=TGME49_chrVIIa:257115-265266(+) | length=556 | sequence_SO=chromosome | SO=protein_coding	280610 |	6	17.38	17.88	40.83	23.2	21.4	TGME49_280610 |	organism=Toxoplasma_gondii_ME49 | product=signal recognition particle receptor alpha subunit | location=TGME49_chrVIIa:257115-265266(+) | length=556 | sequence_SO=chromosome | SO=protein_coding	280610 |	10	1.11686	1.58489	1.14815	1.58489	1.47231	1.8197	1.36773	1.70608	0.159525	1.47508	0.560792
TGME49_253400 |	12.82	14.88	42.84	19.61	10.27	TGME49_253400 |	organism=Toxoplasma_gondii_ME49 | product=hypothetical protein | location=TGME49_chrIII:922670-928701(-) | length=964 | sequence_SO=chromosome | SO=protein_coding	253400 |	7	15.99	18.18	45.02	16.18	11.41	TGME49_253400 |	organism=Toxoplasma_gondii_ME49 | product=hypothetical protein | location=TGME49_chrIII:922670-928701(-) | length=964 | sequence_SO=chromosome | SO=protein_coding	253400 |	8	0.0794328	0.107647	0.0737904	0.104713	0.0597035	0.0794328	0.0711213	0.0946237	0.188798	0.083808	-3.57677
TGME49_231000 |	12.82	14.12	38.97	13.54	9.802	TGME49_231000 |	organism=Toxoplasma_gondii_ME49 | product=START domain-containing protein | location=TGME49_chrVIII:1180347-1191643(-) | length=857 | sequence_SO=chromosome | SO=protein_coding	231000 |	6	4.66	5.28	32.67	5.601	4.901	TGME49_231000 |	organism=Toxoplasma_gondii_ME49 | product=START domain-containing protein | location=TGME49_chrVIII:1180347-1191643(-) | length=857 | sequence_SO=chromosome | SO=protein_coding	231000 |	3	0.18197	0.316228	0.218776	0.356451	0.277971	0.113763	0.322107	0.123595	0.365124	0.238858	-2.06578
TGME49_254900 |	12.82	13.57	69.63	53.4	30.37	TGME49_254900 |	organism=Toxoplasma_gondii_ME49 | product=proteasome subunit beta type 2, putative | location=TGME49_chrIII:2017451-2018370(+) | length=191 | sequence_SO=chromosome | SO=protein_coding	254900 |	7	7.44	8.07	69.63	43.46	15.18	TGME49_254900 |	organism=Toxoplasma_gondii_ME49 | product=proteasome subunit beta type 2, putative | location=TGME49_chrIII:2017451-2018370(+) | length=191 | sequence_SO=chromosome | SO=protein_coding	254900 |	3	0.794328	0.544503	0.731139	0.505825	0.469894	0.49204	0.519996	0.544503	0.194428	0.575278	-0.797668
TGME49_258030 |	12.8	16.72	32.57	9.543	6.861	TGME49_258030 |	organism=Toxoplasma_gondii_ME49 | product=DNA polymerase | location=TGME49_chrVIIb:3625468-3639547(-) | length=1268 | sequence_SO=chromosome | SO=protein_coding	258030 |	8	11.79	13.79	33.91	8.912	4.495	TGME49_258030 |	organism=Toxoplasma_gondii_ME49 | product=DNA polymerase | location=TGME49_chrVIIb:3625468-3639547(-) | length=1268 | sequence_SO=chromosome | SO=protein_coding	258030 |	5	0.903649	0.903649	0.83946	0.847227	0.469894	0.444631	0.42462	0.401791	0.337562	0.654365	-0.611832
TGME49_266785 |	12.79	14.3	28.73	10.96	7.134	TGME49_266785 |	organism=Toxoplasma_gondii_ME49 | product=zinc finger (CCCH type) motif-containing protein | location=TGME49_chrIX:965954-971506(-) | length=1570 | sequence_SO=chromosome | SO=protein_coding	266785 |	7	6.91	7.89	27.96	7.452	4.841	TGME49_266785 |	organism=Toxoplasma_gondii_ME49 | product=zinc finger (CCCH type) motif-containing protein | location=TGME49_chrIX:965954-971506(-) | length=1570 | sequence_SO=chromosome | SO=protein_coding	266785 |	6	0.363078	0.328095	0.337287	0.30761	0.461318	0.49204	0.369828	0.376704	0.159534	0.379495	-1.39785
TGME49_219860 |	12.77	14.66	45.78	15.74	8.951	TGME49_219860 |	organism=Toxoplasma_gondii_ME49 | product=replication licensing factor, putative | location=TGME49_chrXII:579531-589417(-) | length=972 | sequence_SO=chromosome | SO=protein_coding	219860 |	6	12.78	15.4	42.59	15.33	9.156	TGME49_219860 |	organism=Toxoplasma_gondii_ME49 | product=replication licensing factor, putative | location=TGME49_chrXII:579531-589417(-) | length=972 | sequence_SO=chromosome | SO=protein_coding	219860 |	7	1.87068	1.19124	2.33346	1.45881	4.92039	4.83059	2.46604	2.35505	0.498816	2.67828	1.42131
TGME49_309820 |	12.77	13.47	76	48	43.43	TGME49_309820 |	organism=Toxoplasma_gondii_ME49 | product=ribosomal protein RPL11 (RPL11) | location=TGME49_chrXI:830503-832124(+) | length=175 | sequence_SO=chromosome | SO=protein_coding	309820 |	10	13.82	14.16	80.57	58.86	46.86	TGME49_309820 |	organism=Toxoplasma_gondii_ME49 | product=ribosomal protein RPL11 (RPL11) | location=TGME49_chrXI:830503-832124(+) | length=175 | sequence_SO=chromosome | SO=protein_coding	309820 |	6	1.77011	1.33045	1.40605	1.05682	1.20226	1.14815	1.24738	1.18032	0.159849	1.29269	0.370381
TGME49_211260 |	12.77	13.23	37.47	27.59	16.09	TGME49_211260 |	organism=Toxoplasma_gondii_ME49 | product=rhoptry kinase family protein ROP26 (incomplete catalytic triad) (ROP26) | location=TGME49_chrIV:1886967-1888705(-) | length=435 | sequence_SO=chromosome | SO=protein_coding	211260 |	6	9.4	10.44	46.44	28.51	17.24	TGME49_211260 |	organism=Toxoplasma_gondii_ME49 | product=rhoptry kinase family protein ROP26 (incomplete catalytic triad) (ROP26) | location=TGME49_chrIV:1886967-1888705(-) | length=435 | sequence_SO=chromosome | SO=protein_coding	211260 |	5	5.59758	5.19996	6.36796	5.86138	4.13048	4.16869	3.34195	3.37287	0.227649	4.75511	2.24948
TGME49_234370 |	12.75	12.98	58.62	47.7	37.93	TGME49_234370 |	organism=Toxoplasma_gondii_ME49 | product=SAG-related sequence SRS42 (SRS42) | location=TGME49_chrX:4328216-4328740(-) | length=174 | sequence_SO=chromosome | SO=protein_coding	234370 |	7	8.17	8.37	82.18	38.51	33.33	TGME49_234370 |	organism=Toxoplasma_gondii_ME49 | product=SAG-related sequence SRS42 (SRS42) | location=TGME49_chrX:4328216-4328740(-) | length=174 | sequence_SO=chromosome | SO=protein_coding	234370 |	5	0.047863	0.0549541	0.0505825	0.0570164	0.0570164	0.0625173	0.0564937	0.0613762	0.0824325	0.0559774	-4.15901
TGME49_215060 |	12.73	13.27	72.92	45.83	41.67	TGME49_215060 |	organism=Toxoplasma_gondii_ME49 | product=small GTP-binding protein sar1, putative | location=TGME49_chrX:6723402-6726494(-) | length=192 | sequence_SO=chromosome | SO=protein_coding	215060 |	6	11.77	13.09	70.83	53.65	35.94	TGME49_215060 |	organism=Toxoplasma_gondii_ME49 | product=small GTP-binding protein sar1, putative | location=TGME49_chrX:6723402-6726494(-) | length=192 | sequence_SO=chromosome | SO=protein_coding	215060 |	6	0.30761	0.432514	0.328095	0.483059	0.679204	0.510505	0.711214	0.529663	0.274265	0.497733	-1.00656
TGME49_229920 |	12.67	12.71	53.09	36.48	30.62	TGME49_229920 |	organism=Toxoplasma_gondii_ME49 | product=hypothetical protein | location=TGME49_chrVIII:469092-471066(-) | length=307 | sequence_SO=chromosome | SO=protein_coding	229920 |	10	8.06	8.34	65.15	37.79	20.2	TGME49_229920 |	organism=Toxoplasma_gondii_ME49 | product=hypothetical protein | location=TGME49_chrVIII:469092-471066(-) | length=307 | sequence_SO=chromosome | SO=protein_coding	229920 |	5	0.870964	0.831764	0.83946	0.816582	0.946237	0.744732	0.855067	0.666807	0.0956692	0.821452	-0.283753
TGME49_320600 |	12.63	12.64	41.15	33.01	28.71	TGME49_320600 |	organism=Toxoplasma_gondii_ME49 | product=cold-shock DNA-binding domain-containing protein | location=TGME49_chrIV:209239-210924(+) | length=209 | sequence_SO=chromosome | SO=protein_coding	320600 |	8	12.84	12.88	44.5	32.54	32.54	TGME49_320600 |	organism=Toxoplasma_gondii_ME49 | product=cold-shock DNA-binding domain-containing protein | location=TGME49_chrIV:209239-210924(+) | length=209 | sequence_SO=chromosome | SO=protein_coding	320600 |	8	1	1.21339	1.11686	1.34276	1.25892	1.55597	1.27057	1.57036	0.143184	1.29111	0.368607
TGME49_288750 |	12.62	12.83	50	30.77	30.77	TGME49_288750 |	organism=Toxoplasma_gondii_ME49 | product=ubiquinol-cytochrome c reductase | location=TGME49_chrIX:2724939-2727335(+) | length=234 | sequence_SO=chromosome | SO=protein_coding	288750 |	8	10.17	10.3	60.26	24.36	24.36	TGME49_288750 |	organism=Toxoplasma_gondii_ME49 | product=ubiquinol-cytochrome c reductase | location=TGME49_chrIX:2724939-2727335(+) | length=234 | sequence_SO=chromosome | SO=protein_coding	288750 |	7	1.18032	1.33045	1.13763	1.2942	1.05682	0.912011	1.21339	1.04713	0.112991	1.14649	0.197228
TGME49_267470 |	12.61	12.81	59.79	55.03	49.21	TGME49_267470 |	organism=Toxoplasma_gondii_ME49 | product=cold-shock DNA-binding domain-containing protein | location=TGME49_chrIX:624788-625838(+) | length=189 | sequence_SO=chromosome | SO=protein_coding	267470 |	11	13.88	13.98	57.14	49.21	49.21	TGME49_267470 |	organism=Toxoplasma_gondii_ME49 | product=cold-shock DNA-binding domain-containing protein | location=TGME49_chrIX:624788-625838(+) | length=189 | sequence_SO=chromosome | SO=protein_coding	267470 |	11	0.0549541	0.0685488	0.0474242	0.060256	0.0862978	0.077983	0.0711213	0.0685488	0.174382	0.0668918	-3.90203
TGME49_292020 |	12.58	15.35	17.17	2.806	1.383	TGME49_292020 |	organism=Toxoplasma_gondii_ME49 | product=GCC2 and GCC3 domain-containing protein | location=TGME49_chrIX:4478921-4506850(+) | length=7591 | sequence_SO=chromosome | SO=protein_coding	292020 |	8	11.93	14.49	17.23	3.346	1.449	TGME49_292020 |	organism=Toxoplasma_gondii_ME49 | product=GCC2 and GCC3 domain-containing protein | location=TGME49_chrIX:4478921-4506850(+) | length=7591 | sequence_SO=chromosome | SO=protein_coding	292020 |	8	0.524808	0.564937	0.409261	0.428549	0.322107	0.359749	0.296483	0.334195	0.224628	0.405011	-1.30397
TGME49_305040 |	12.57	16.73	30.35	9.207	5.115	TGME49_305040 |	organism=Toxoplasma_gondii_ME49 | product=HEAT repeat-containing protein | location=TGME49_chrIX:5186039-5200896(-) | length=1173 | sequence_SO=chromosome | SO=protein_coding	305040 |	7	11.32	14.77	25.83	8.781	4.859	TGME49_305040 |	organism=Toxoplasma_gondii_ME49 | product=HEAT repeat-containing protein | location=TGME49_chrIX:5186039-5200896(-) | length=1173 | sequence_SO=chromosome | SO=protein_coding	305040 |	5	1.6293	1.24738	1.51356	1.13763	2.37684	2.35505	2.05116	2.12814	0.252892	1.80488	0.851905
TGME49_256090 |	12.55	12.81	41.96	30.52	17.71	TGME49_256090 |	organism=Toxoplasma_gondii_ME49 | product=glycerophosphodiester phosphodiesterase family protein | location=TGME49_chrVIIb:4520793-4521896(+) | length=367 | sequence_SO=chromosome | SO=protein_coding	256090 |	6	13.91	13.97	53.68	31.06	26.16	TGME49_256090 |	organism=Toxoplasma_gondii_ME49 | product=glycerophosphodiester phosphodiesterase family protein | location=TGME49_chrVIIb:4520793-4521896(+) | length=367 | sequence_SO=chromosome | SO=protein_coding	256090 |	7	0.394457	0.37325	0.37325	0.353183	0.280543	0.283139	0.248886	0.248886	0.176193	0.319449	-1.64634
TGME49_246760 |	12.53	17.32	25.36	5.51	3.497	TGME49_246760 |	organism=Toxoplasma_gondii_ME49 | product=hypothetical protein | location=TGME49_chrXII:2969016-2985038(+) | length=2831 | sequence_SO=chromosome | SO=protein_coding	246760 |	7	13.4	16.81	20.56	5.51	2.437	TGME49_246760 |	organism=Toxoplasma_gondii_ME49 | product=hypothetical protein | location=TGME49_chrXII:2969016-2985038(+) | length=2831 | sequence_SO=chromosome | SO=protein_coding	246760 |	6	0.1	0.291072	0.285759	0.660694	0.263027	0.288403	0.263027	0.283139	0.483643	0.30439	-1.71601
TGME49_305030 |	12.52	13.31	46.7	26.65	18.45	TGME49_305030 |	organism=Toxoplasma_gondii_ME49 | product=kinase, pfkB family protein | location=TGME49_chrIX:5179791-5182098(-) | length=439 | sequence_SO=chromosome | SO=protein_coding	305030 |	8	9.09	9.79	40.32	16.4	12.3	TGME49_305030 |	organism=Toxoplasma_gondii_ME49 | product=kinase, pfkB family protein | location=TGME49_chrIX:5179791-5182098(-) | length=439 | sequence_SO=chromosome | SO=protein_coding	305030 |	5	0.057544	0.0870964	0.0636796	0.0963829	0.0334195	0.105682	0.0359749	0.11272	0.389152	0.0740623	-3.75512
TGME49_294710 |	12.51	14.29	41.96	14.51	10.6	TGME49_294710 |	organism=Toxoplasma_gondii_ME49 | product=RNA recognition motif-containing protein | location=TGME49_chrIa:1083312-1089755(-) | length=1151 | sequence_SO=chromosome | SO=protein_coding	294710 |	8	13.8	15.73	44.48	13.12	11.47	TGME49_294710 |	organism=Toxoplasma_gondii_ME49 | product=RNA recognition motif-containing protein | location=TGME49_chrIa:1083312-1089755(-) | length=1151 | sequence_SO=chromosome | SO=protein_coding	294710 |	8	1.23595	1.21339	1.23595	1.21339	1.18032	1.59956	1.30617	1.72187	0.143126	1.33832	0.420427
TGME49_254940 |	12.47	15.22	24.02	4.369	3.323	TGME49_254940 |	organism=Toxoplasma_gondii_ME49 | product=MIF4G domain-containing protein | location=TGME49_chrIII:2047649-2063580(+) | length=3822 | sequence_SO=chromosome | SO=protein_coding	254940 |	9	7.91	11.69	22.82	3.611	1.727	TGME49_254940 |	organism=Toxoplasma_gondii_ME49 | product=MIF4G domain-containing protein | location=TGME49_chrIII:2047649-2063580(+) | length=3822 | sequence_SO=chromosome | SO=protein_coding	254940 |	5	2.26987	1.72187	2.44343	1.83654	1.30617	1.67494	1.33045	1.65959	0.211922	1.78036	0.832167
TGME49_231210 |	12.44	13.48	46.46	21.04	9.596	TGME49_231210 |	organism=Toxoplasma_gondii_ME49 | product=sarcalumenin/eps15 family protein | location=TGME49_chrVIII:1328686-1335391(-) | length=594 | sequence_SO=chromosome | SO=protein_coding	231210 |	5	9.65	10.52	46.97	19.87	14.48	TGME49_231210 |	organism=Toxoplasma_gondii_ME49 | product=sarcalumenin/eps15 family protein | location=TGME49_chrVIII:1328686-1335391(-) | length=594 | sequence_SO=chromosome | SO=protein_coding	231210 |	6	0.751623	0.887156	1	1.18032	0.963829	0.981748	0.963829	0.972747	0.115836	0.962657	-0.0549068
TGME49_216450 |	12.4	13.57	57.31	36.92	31.92	TGME49_216450 |	organism=Toxoplasma_gondii_ME49 | product=peptidase, T1 family protein | location=TGME49_chrXI:6139290-6141944(+) | length=260 | sequence_SO=chromosome | SO=protein_coding	216450 |	7	13.43	13.58	53.85	40.38	38.46	TGME49_216450 |	organism=Toxoplasma_gondii_ME49 | product=peptidase, T1 family protein | location=TGME49_chrXI:6139290-6141944(+) | length=260 | sequence_SO=chromosome | SO=protein_coding	216450 |	8	0.787046	0.685488	0.990832	0.870964	0.77983	0.580764	0.751623	0.554626	0.180008	0.750147	-0.414756
TGME49_207060 |	12.38	12.82	51.66	21.23	17.14	TGME49_207060 |	organism=Toxoplasma_gondii_ME49 | product=ribonucleoside-diphosphate reductase small subunit | location=TGME49_chrX:7362233-7365602(-) | length=391 | sequence_SO=chromosome | SO=protein_coding	207060 |	8	10.84	11.54	52.69	30.95	19.44	TGME49_207060 |	organism=Toxoplasma_gondii_ME49 | product=ribonucleoside-diphosphate reductase small subunit | location=TGME49_chrX:7362233-7365602(-) | length=391 | sequence_SO=chromosome | SO=protein_coding	207060 |	6	2.72898	2.83139	1.64437	1.55597	2.63027	1.61436	2.75423	1.58489	0.263325	2.16806	1.1164
TGME49_310950 |	12.34	12.85	23.8	10.08	8.578	TGME49_310950 |	organism=Toxoplasma_gondii_ME49 | product=AP2 domain transcription factor AP2XI-3 (AP2XI3) | location=TGME49_chrXI:1683791-1690346(+) | length=1399 | sequence_SO=chromosome | SO=protein_coding	310950 |	6	6.3	7.34	15.65	8.149	6.147	TGME49_310950 |	organism=Toxoplasma_gondii_ME49 | product=AP2 domain transcription factor AP2XI-3 (AP2XI3) | location=TGME49_chrXI:1683791-1690346(+) | length=1399 | sequence_SO=chromosome | SO=protein_coding	310950 |	4	1.55597	1.77011	1.33045	1.52757	1.02802	0.990832	1.6293	1.57036	0.186398	1.42533	0.511291
TGME49_316540 |	12.33	12.62	74.39	56.71	40.85	TGME49_316540 |	organism=Toxoplasma_gondii_ME49 | product=IMC sub-compartment protein ISP3 (ISP3) | location=TGME49_chrXI:5391019-5393150(-) | length=164 | sequence_SO=chromosome | SO=protein_coding	316540 |	6	12.45	12.57	73.78	48.17	47.56	TGME49_316540 |	organism=Toxoplasma_gondii_ME49 | product=IMC sub-compartment protein ISP3 (ISP3) | location=TGME49_chrXI:5391019-5393150(-) | length=164 | sequence_SO=chromosome | SO=protein_coding	316540 |	6	0.505825	0.496592	0.515229	0.496592	0.496592	0.398107	0.529663	0.42462	0.0893884	0.482903	-1.0502
TGME49_270380 |	12.32	13.39	87.42	61.59	43.71	TGME49_270380 |	organism=Toxoplasma_gondii_ME49 | product=ribosomal protein RPS13 (RPS13) | location=TGME49_chrVIII:5240753-5243012(-) | length=151 | sequence_SO=chromosome | SO=protein_coding	270380 |	7	9.69	10.11	80.13	46.36	31.13	TGME49_270380 |	organism=Toxoplasma_gondii_ME49 | product=ribosomal protein RPS13 (RPS13) | location=TGME49_chrVIII:5240753-5243012(-) | length=151 | sequence_SO=chromosome | SO=protein_coding	270380 |	6	1.34276	1.03753	1.1272	0.862979	1.52757	1.1272	1.94089	1.43219	0.243508	1.29979	0.378277
TGME49_297070 |	12.3	12.86	36.22	24.28	15.22	TGME49_297070 |	organism=Toxoplasma_gondii_ME49 | product=hypothetical protein | location=TGME49_chrII:1516889-1518752(-) | length=519 | sequence_SO=chromosome | SO=protein_coding	297070 |	7	10.22	10.87	34.3	23.31	14.64	TGME49_297070 |	organism=Toxoplasma_gondii_ME49 | product=hypothetical protein | location=TGME49_chrII:1516889-1518752(-) | length=519 | sequence_SO=chromosome | SO=protein_coding	297070 |	8	0.758578	0.704693	0.787046	0.737904	1.00925	0.809096	1.10662	0.887156	0.155775	0.850044	-0.234391
TGME49_222020 |	12.27	13.51	54.81	21.92	18.04	TGME49_222020 |	organism=Toxoplasma_gondii_ME49 | product=phosphoglycerate kinase PGKII (PGKII) | location=TGME49_chrII:761699-766846(+) | length=593 | sequence_SO=chromosome | SO=protein_coding	222020 |	8	16.37	17.3	56.16	29.01	25.3	TGME49_222020 |	organism=Toxoplasma_gondii_ME49 | product=phosphoglycerate kinase PGKII (PGKII) | location=TGME49_chrII:761699-766846(+) | length=593 | sequence_SO=chromosome | SO=protein_coding	222020 |	11	0.648634	0.654636	0.679204	0.685488	0.554626	0.539511	0.554626	0.544503	0.0996276	0.607653	-0.71868
TGME49_247240 |	12.27	13.39	51.84	34.64	22.11	TGME49_247240 |	organism=Toxoplasma_gondii_ME49 | product=ubiquitin carboxyl-terminal hydrolase, family 1 protein | location=TGME49_chrXII:3187163-3192630(+) | length=407 | sequence_SO=chromosome | SO=protein_coding	247240 |	8	11.24	12.61	42.26	27.52	23.34	TGME49_247240 |	organism=Toxoplasma_gondii_ME49 | product=ubiquitin carboxyl-terminal hydrolase, family 1 protein | location=TGME49_chrXII:3187163-3192630(+) | length=407 | sequence_SO=chromosome | SO=protein_coding	247240 |	7	0.648634	0.474242	0.765597	0.559758	0.461318	0.296483	0.49204	0.296483	0.301461	0.499319	-1.00197
TGME49_298020 |	12.24	16.34	38.51	8.377	6.304	TGME49_298020 |	organism=Toxoplasma_gondii_ME49 | product=DEAD-family helicase | location=TGME49_chrII:2198046-2210150(+) | length=1158 | sequence_SO=chromosome | SO=protein_coding	298020 |	7	16.25	17.79	43.96	11.83	7.513	TGME49_298020 |	organism=Toxoplasma_gondii_ME49 | product=DEAD-family helicase | location=TGME49_chrII:2198046-2210150(+) | length=1158 | sequence_SO=chromosome | SO=protein_coding	298020 |	7	1.22462	1.1695	1.27057	1.21339	1.23595	1.57036	1.20226	1.52757	0.111846	1.30178	0.380483
TGME49_266970 |	12.24	13.27	50.33	28.43	23.2	TGME49_266970 |	organism=Toxoplasma_gondii_ME49 | product=hypothetical protein | location=TGME49_chrIX:864770-866762(+) | length=306 | sequence_SO=chromosome | SO=protein_coding	266970 |	7	11.6	11.99	69.61	36.27	28.43	TGME49_266970 |	organism=Toxoplasma_gondii_ME49 | product=hypothetical protein | location=TGME49_chrIX:864770-866762(+) | length=306 | sequence_SO=chromosome | SO=protein_coding	266970 |	6	3.16228	2.55859	3.63078	2.88403	3.10456	2.65461	4.01791	3.34195	0.144866	3.16934	1.66418
TGME49_286630 |	12.21	12.68	48.63	33.56	27.05	TGME49_286630 |	organism=Toxoplasma_gondii_ME49 | product=redoxin domain-containing protein | location=TGME49_chrV:1751790-1752668(+) | length=292 | sequence_SO=chromosome | SO=protein_coding	286630 |	6	10.96	11.2	57.88	41.1	36.64	TGME49_286630 |	organism=Toxoplasma_gondii_ME49 | product=redoxin domain-containing protein | location=TGME49_chrV:1751790-1752668(+) | length=292 | sequence_SO=chromosome | SO=protein_coding	286630 |	7	4.28548	3.63078	5.39511	4.57088	3.94457	3.43558	3.53183	3.04789	0.176187	3.98027	1.99287
TGME49_287210 |	12.18	12.57	58.9	51.69	33.47	TGME49_287210 |	organism=Toxoplasma_gondii_ME49 | product=proteasome subunit alpha2, protease of the acylase family and NTN hydrolase fold, putative | location=TGME49_chrV:1526143-1528984(-) | length=236 | sequence_SO=chromosome | SO=protein_coding	287210 |	8	16.63	16.74	55.93	53.39	50.42	TGME49_287210 |	organism=Toxoplasma_gondii_ME49 | product=proteasome subunit alpha2, protease of the acylase family and NTN hydrolase fold, putative | location=TGME49_chrV:1526143-1528984(-) | length=236 | sequence_SO=chromosome | SO=protein_coding	287210 |	11	0.519996	0.510505	0.570164	0.554626	0.420727	0.474242	0.586138	0.654636	0.125255	0.536379	-0.898675
TGME49_273960 |	12.15	14.09	41.71	25.13	19.25	TGME49_273960 |	organism=Toxoplasma_gondii_ME49 | product=chaperonin GroS protein | location=TGME49_chrVIII:3145280-3150095(+) | length=374 | sequence_SO=chromosome | SO=protein_coding	273960 |	6	12.36	13.13	54.01	25.94	21.12	TGME49_273960 |	organism=Toxoplasma_gondii_ME49 | product=chaperonin GroS protein | location=TGME49_chrVIII:3145280-3150095(+) | length=374 | sequence_SO=chromosome | SO=protein_coding	273960 |	6	3.04789	2.65461	1.97697	1.7378	1.90546	1.77011	1.97697	1.83654	0.210441	2.11329	1.07949
TGME49_304770 |	12.15	12.39	76.77	68.39	49.03	TGME49_304770 |	organism=Toxoplasma_gondii_ME49 | product=ubiquitin-conjugating enzyme subfamily protein | location=TGME49_chrVIIa:703364-706843(-) | length=155 | sequence_SO=chromosome | SO=protein_coding	304770 |	9	11.89	12.14	81.29	75.48	51.61	TGME49_304770 |	organism=Toxoplasma_gondii_ME49 | product=ubiquitin-conjugating enzyme subfamily protein | location=TGME49_chrVIIa:703364-706843(-) | length=155 | sequence_SO=chromosome | SO=protein_coding	304770 |	8	0.954993	0.895365	0.946237	0.895365	0.717794	0.685488	0.758578	0.711214	0.129007	0.820629	-0.285198
TGME49_223070 |	12.11	12.44	74.41	55.45	36.02	TGME49_223070 |	organism=Toxoplasma_gondii_ME49 | product=hypothetical protein | location=TGME49_chrII:1421332-1424329(+) | length=211 | sequence_SO=chromosome | SO=protein_coding	223070 |	7	11.02	11.45	83.89	48.34	36.97	TGME49_223070 |	organism=Toxoplasma_gondii_ME49 | product=hypothetical protein | location=TGME49_chrII:1421332-1424329(+) | length=211 | sequence_SO=chromosome | SO=protein_coding	223070 |	9	0.101859	0.114815	0.105682	0.110662	0.0972747	0.115878	0.092045	0.10666	0.0736774	0.105609	-3.24319
TGME49_293340 |	12.11	12.37	55.66	41.98	32.55	TGME49_293340 |	organism=Toxoplasma_gondii_ME49 | product=ran binding family protein 1, putative | location=TGME49_chrIa:269114-271954(-) | length=212 | sequence_SO=chromosome | SO=protein_coding	293340 |	7	7.48	7.83	53.3	30.66	22.64	TGME49_293340 |	organism=Toxoplasma_gondii_ME49 | product=ran binding family protein 1, putative | location=TGME49_chrIa:269114-271954(-) | length=212 | sequence_SO=chromosome | SO=protein_coding	293340 |	4	0.704693	0.534564	0.698232	0.529663	0.666807	0.666807	0.731139	0.737904	0.116841	0.658726	-0.602249
TGME49_293870 |	12.1	12.23	68.87	59.43	59.43	TGME49_293870 |	organism=Toxoplasma_gondii_ME49 | product=thioredoxin, putative | location=TGME49_chrIa:619206-620559(+) | length=106 | sequence_SO=chromosome | SO=protein_coding	293870 |	9	8.9	9.03	67.92	59.43	48.11	TGME49_293870 |	organism=Toxoplasma_gondii_ME49 | product=thioredoxin, putative | location=TGME49_chrIa:619206-620559(+) | length=106 | sequence_SO=chromosome | SO=protein_coding	293870 |	7	0.824138	0.717794	0.570164	0.524808	0.591562	0.544503	0.580764	0.539511	0.160136	0.611655	-0.709209
TGME49_267550 |	12.09	14.1	61.25	24.39	18.43	TGME49_267550 |	organism=Toxoplasma_gondii_ME49 | product=leucine-rich repeat protein LRR1 (LRR1) | location=TGME49_chrIX:578797-585063(+) | length=369 | sequence_SO=chromosome | SO=protein_coding	267550 |	6	13.55	14.43	62.33	31.44	23.31	TGME49_267550 |	organism=Toxoplasma_gondii_ME49 | product=leucine-rich repeat protein LRR1 (LRR1) | location=TGME49_chrIX:578797-585063(+) | length=369 | sequence_SO=chromosome | SO=protein_coding	267550 |	6	1.43219	1.64437	1.05682	1.21339	0.809096	0.824138	0.704693	0.717794	0.313024	1.05031	0.0708167
TGME49_278990 |	12.09	12.96	51.57	24.22	19.83	TGME49_278990 |	organism=Toxoplasma_gondii_ME49 | product=phosphate carrier, putative | location=TGME49_chrXII:5706616-5710057(-) | length=479 | sequence_SO=chromosome | SO=protein_coding	278990 |	10	9.32	9.68	39.46	19	15.03	TGME49_278990 |	organism=Toxoplasma_gondii_ME49 | product=phosphate carrier, putative | location=TGME49_chrXII:5706616-5710057(-) | length=479 | sequence_SO=chromosome | SO=protein_coding	278990 |	8	1.44544	1.23595	1.48594	1.24738	1.25892	1.01859	1.59956	1.27057	0.128642	1.32029	0.40086
TGME49_240980 |	12.05	13.55	28.38	8.944	6.901	TGME49_240980 |	organism=Toxoplasma_gondii_ME49 | product=hypothetical protein | location=TGME49_chrVI:1603067-1612164(+) | length=1420 | sequence_SO=chromosome | SO=protein_coding	240980 |	6	13.62	15.49	35.42	9.014	6.62	TGME49_240980 |	organism=Toxoplasma_gondii_ME49 | product=hypothetical protein | location=TGME49_chrVI:1603067-1612164(+) | length=1420 | sequence_SO=chromosome | SO=protein_coding	240980 |	7	1.30617	1.30617	0.83946	0.847227	1.00925	0.879022	1.07647	0.937562	0.174492	1.02517	0.0358582
TGME49_202460 |	12.04	12.61	32.55	13.11	12.52	TGME49_202460 |	organism=Toxoplasma_gondii_ME49 | product=diacylglycerol kinase accessory domain (presumed) domain-containing protein | location=TGME49_chrVIIa:3311132-3319008(-) | length=679 | sequence_SO=chromosome | SO=protein_coding	202460 |	7	6.17	6.51	26.95	8.837	7.953	TGME49_202460 |	organism=Toxoplasma_gondii_ME49 | product=diacylglycerol kinase accessory domain (presumed) domain-containing protein | location=TGME49_chrVIIa:3311132-3319008(-) | length=679 | sequence_SO=chromosome | SO=protein_coding	202460 |	3	1.0666	0.972747	1.02802	0.937562	1.04713	1.09648	0.990832	1.03753	0.047644	1.02211	0.0315519
TGME49_248460 |	12.04	12.57	71.3	52.78	39.81	TGME49_248460 |	organism=Toxoplasma_gondii_ME49 | product=ubiquitin, putative | location=TGME49_chrXII:3870805-3872909(+) | length=216 | sequence_SO=chromosome | SO=protein_coding	248460 |	7	11.22	12.4	57.41	37.96	31.02	TGME49_248460 |	organism=Toxoplasma_gondii_ME49 | product=ubiquitin, putative | location=TGME49_chrXII:3870805-3872909(+) | length=216 | sequence_SO=chromosome | SO=protein_coding	248460 |	6	0.887156	0.724436	0.954993	0.77983	0.787046	0.691831	0.824138	0.724436	0.104834	0.796733	-0.327831
TGME49_223710 |	12.03	14.53	38.69	13.49	6.95	TGME49_223710 |	organism=Toxoplasma_gondii_ME49 | product=tetratricopeptide repeat-containing protein | location=TGME49_chrX:3638450-3646901(-) | length=964 | sequence_SO=chromosome | SO=protein_coding	223710 |	5	15.89	18.63	39.73	13.59	9.336	TGME49_223710 |	organism=Toxoplasma_gondii_ME49 | product=tetratricopeptide repeat-containing protein | location=TGME49_chrX:3638450-3646901(-) | length=964 | sequence_SO=chromosome | SO=protein_coding	223710 |	8	1.48594	1.61436	1.78649	1.94089	0.954993	1.03753	0.954993	1.03753	0.278725	1.35159	0.434656
TGME49_213800 |	12.02	12.24	85.88	51.98	51.98	TGME49_213800 |	organism=Toxoplasma_gondii_ME49 | product=protein phosphatase 2b regulatory subunit, putative | location=TGME49_chrV:1343149-1345796(-) | length=177 | sequence_SO=chromosome | SO=protein_coding	213800 |	6	12.03	12.11	70.62	67.23	67.23	TGME49_213800 |	organism=Toxoplasma_gondii_ME49 | product=protein phosphatase 2b regulatory subunit, putative | location=TGME49_chrV:1343149-1345796(-) | length=177 | sequence_SO=chromosome | SO=protein_coding	213800 |	7	0.704693	0.704693	0.758578	0.751623	0.57544	0.765597	0.559758	0.751623	0.111436	0.6965	-0.521804
TGME49_267050 |	11.98	13.04	57.47	42.53	28.9	TGME49_267050 |	organism=Toxoplasma_gondii_ME49 | product=hydrolase, alpha/beta fold family protein | location=TGME49_chrIX:801864-804492(+) | length=308 | sequence_SO=chromosome | SO=protein_coding	267050 |	7	11.98	12.43	56.49	35.06	25.65	TGME49_267050 |	organism=Toxoplasma_gondii_ME49 | product=hydrolase, alpha/beta fold family protein | location=TGME49_chrIX:801864-804492(+) | length=308 | sequence_SO=chromosome | SO=protein_coding	267050 |	6	0.122462	0.0887156	0.111686	0.077983	0.293765	0.210863	0.30479	0.214783	0.475387	0.178131	-2.48899
TGME49_218260 |	11.98	12.47	84.56	61.03	39.71	TGME49_218260 |	organism=Toxoplasma_gondii_ME49 | product=histone H3.3 | location=TGME49_chrXII:1637998-1638408(+) | length=136 | sequence_SO=chromosome | SO=protein_coding	218260 |	7	16.84	17.42	84.56	60.29	55.88	TGME49_218260 |	organism=Toxoplasma_gondii_ME49 | product=histone H3.3 | location=TGME49_chrXII:1637998-1638408(+) | length=136 | sequence_SO=chromosome | SO=protein_coding	218260 |	11	9.72747	9.37562	7.11213	7.31139	4.92039	4.7863	3.37287	3.28095	0.379206	6.23589	2.6406
TGME49_213030 |	11.96	12.35	43.34	32.51	28.48	TGME49_213030 |	organism=Toxoplasma_gondii_ME49 | product=hypothetical protein | location=TGME49_chrV:803341-804727(+) | length=323 | sequence_SO=chromosome | SO=protein_coding	213030 |	6	13.58	14.11	54.18	35.91	25.39	TGME49_213030 |	organism=Toxoplasma_gondii_ME49 | product=hypothetical protein | location=TGME49_chrV:803341-804727(+) | length=323 | sequence_SO=chromosome | SO=protein_coding	213030 |	7	1.15878	1.04713	0.912011	0.831764	1.43219	1.38038	0.954993	0.928966	0.193485	1.08078	0.112068
TGME49_239500 |	11.86	12.67	67.46	41.27	33.33	TGME49_239500 |	organism=Toxoplasma_gondii_ME49 | product=proteasome subunit alpha type, putative | location=TGME49_chrVI:721319-724249(+) | length=252 | sequence_SO=chromosome | SO=protein_coding	239500 |	6	10.54	10.74	53.97	35.71	28.17	TGME49_239500 |	organism=Toxoplasma_gondii_ME49 | product=proteasome subunit alpha type, putative | location=TGME49_chrVI:721319-724249(+) | length=252 | sequence_SO=chromosome | SO=protein_coding	239500 |	7	0.758578	0.619441	0.816582	0.666807	1.39316	1.03753	1.55597	1.1695	0.323624	1.00219	0.00316288
TGME49_264070 |	11.83	14.1	26.95	8.011	4.345	TGME49_264070 |	organism=Toxoplasma_gondii_ME49 | product=F5/8 type C domain-containing protein | location=TGME49_chrVIIb:207031-212673(+) | length=1473 | sequence_SO=chromosome | SO=protein_coding	264070 |	5	8.67	12.28	22.4	8.826	5.499	TGME49_264070 |	organism=Toxoplasma_gondii_ME49 | product=F5/8 type C domain-containing protein | location=TGME49_chrVIIb:207031-212673(+) | length=1473 | sequence_SO=chromosome | SO=protein_coding	264070 |	6	0.0809096	0.0928966	0.0570164	0.0724436	0.0847227	0.110662	0.0862978	0.114815	0.202917	0.0874706	-3.51506
[truncated: 1,111 more rows]
