# Supplementary material for: Proteomic Differences between Developmental Stages of Toxoplasma gondii Revealed by iTRAQ-Based Quantitative Proteomics
Source: Front Microbiol. 2017 Jun 2;8:985. doi: 10.3389/fmicb.2017.00985 (PMC5454076; doi:10.3389/fmicb.2017.00985)
Supplement: Table S7 — List of differentially expressed proteins (DEPs) between oocysts and tachyzoites (|log2 fold change|>1 and P < 0.05). [file Table7.XLSX]

## Sheet: upregulated
	Replicate 1									Replicate 2									Replicate 1				Replicate 2
Accession	Unused	Total	%Cov	%Cov(50)	%Cov(95)	Accession	Name	Species	Peptides(95%)	Unused	Total	%Cov	%Cov(50)	%Cov(95)	Accession	Name	Species	Peptides(95%)	115:119	116:119	115:121	116:121	115:119	116:119	115:121	116:121	Coefficient of variation	Average	Log2 fold change
TGME49_294820 |	415.24	415.24	52.12	34.16	27.37	TGME49_294820 |	organism=Toxoplasma_gondii_ME49 | product=type I fatty acid synthase, putative | location=TGME49_chrIa:1161521-1197564(+) | length=10021 | sequence_SO=chromosome | SO=protein_coding	294820 |	215	410.52	410.52	53.97	34.86	26.98	TGME49_294820 |	organism=Toxoplasma_gondii_ME49 | product=type I fatty acid synthase, putative | location=TGME49_chrIa:1161521-1197564(+) | length=10021 | sequence_SO=chromosome | SO=protein_coding	294820 |	214	3.0761	3.7325	5.54626	6.36796	2.58226	3.28095	4.20727	5.39511	0.296459	4.27355	2.09543
TGME49_312630 |	131.49	132.52	48.84	37.44	33.27	TGME49_312630 |	organism=Toxoplasma_gondii_ME49 | product=anonymous antigen-1, putative | location=TGME49_chrXI:2840542-2857974(-) | length=2639 | sequence_SO=chromosome | SO=protein_coding	312630 |	71	125.34	128.35	51.53	39.48	32.44	TGME49_312630 |	organism=Toxoplasma_gondii_ME49 | product=anonymous antigen-1, putative | location=TGME49_chrXI:2840542-2857974(-) | length=2639 | sequence_SO=chromosome | SO=protein_coding	312630 |	73	2.67917	2.63027	1.69044	1.69044	3.0761	2.91072	2.18776	2.03236	0.212968	2.36216	1.2401
TGME49_306060 |	129.34	130.85	50.67	33.46	24.4	TGME49_306060 |	organism=Toxoplasma_gondii_ME49 | product=rhoptry neck protein RON8 (RON8) | location=TGME49_chrIX:5780561-5794847(-) | length=2980 | sequence_SO=chromosome | SO=protein_coding	306060 |	61	117.24	120.13	48.39	29.87	23.96	TGME49_306060 |	organism=Toxoplasma_gondii_ME49 | product=rhoptry neck protein RON8 (RON8) | location=TGME49_chrIX:5780561-5794847(-) | length=2980 | sequence_SO=chromosome | SO=protein_coding	306060 |	54	3.31131	3.22107	3.10456	3.04789	2.83139	2.85759	3.10456	3.0761	0.0496808	3.06931	1.61791
TGME49_294550 |	116.72	120.06	46.16	20.12	13.19	TGME49_294550 |	organism=Toxoplasma_gondii_ME49 | product=dynein heavy chain | location=TGME49_chrIa:933739-963583(+) | length=4974 | sequence_SO=chromosome | SO=protein_coding	294550 |	55	124.61	127.25	45.5	20.49	15.32	TGME49_294550 |	organism=Toxoplasma_gondii_ME49 | product=dynein heavy chain | location=TGME49_chrIa:933739-963583(+) | length=4974 | sequence_SO=chromosome | SO=protein_coding	294550 |	58	2.80543	2.33346	2.35505	1.95885	2.26987	1.65959	2.42103	1.80302	0.158215	2.20079	1.13802
TGME49_290950 |	110.81	112.95	62.8	43.85	38.01	TGME49_290950 |	organism=Toxoplasma_gondii_ME49 | product=clathrin heavy chain, putative | location=TGME49_chrIX:3962472-3974679(-) | length=1731 | sequence_SO=chromosome | SO=protein_coding	290950 |	56	104.31	107.3	58.52	42.06	36.34	TGME49_290950 |	organism=Toxoplasma_gondii_ME49 | product=clathrin heavy chain, putative | location=TGME49_chrIX:3962472-3974679(-) | length=1731 | sequence_SO=chromosome | SO=protein_coding	290950 |	53	5.29664	5.59758	2.26987	2.1677	6.98232	6.30957	3.66438	3.22107	0.390162	4.43864	2.15012
TGME49_273760 |	103.72	104.75	84.12	69.88	59.2	TGME49_273760 |	organism=Toxoplasma_gondii_ME49 | product=heat shock protein HSP70 (HSP70) | location=TGME49_chrVIII:3289396-3291420(-) | length=674 | sequence_SO=chromosome | SO=protein_coding	273760 |	81	105.26	106.21	79.97	70.62	64.54	TGME49_273760 |	organism=Toxoplasma_gondii_ME49 | product=heat shock protein HSP70 (HSP70) | location=TGME49_chrVIII:3289396-3291420(-) | length=674 | sequence_SO=chromosome | SO=protein_coding	273760 |	92	12.1339	13.6773	4.69894	5.24808	10.9648	12.5892	6.91831	7.58578	0.357272	9.22704	3.20587
TGME49_223920 |	97.46	100.08	56.79	34.32	29.37	TGME49_223920 |	organism=Toxoplasma_gondii_ME49 | product=rhoptry neck protein RON3 (RON3) | location=TGME49_chrX:3453595-3464270(+) | length=1958 | sequence_SO=chromosome | SO=protein_coding	223920 |	50	87.15	91.19	60.88	32.07	26.56	TGME49_223920 |	organism=Toxoplasma_gondii_ME49 | product=rhoptry neck protein RON3 (RON3) | location=TGME49_chrX:3453595-3464270(+) | length=1958 | sequence_SO=chromosome | SO=protein_coding	223920 |	45	2.96483	2.83139	3.16228	2.88403	2.39883	2.208	2.65461	2.48886	0.110712	2.6991	1.43248
TGME49_286782 |	90.53	91.7	66.3	49.34	42.85	TGME49_286782 |	organism=Toxoplasma_gondii_ME49 | product=MAM domain-containing protein | location=TGME49_chrV:1673628-1678313(-) | length=1356 | sequence_SO=chromosome | SO=protein_coding	286782 |	57	88.65	89.92	68.88	51.99	40.93	TGME49_286782 |	organism=Toxoplasma_gondii_ME49 | product=MAM domain-containing protein | location=TGME49_chrV:1673628-1678313(-) | length=1356 | sequence_SO=chromosome | SO=protein_coding	286782 |	62	9.72747	9.90832	14.8594	14.4544	5.64937	6.0256	8.01678	8.87156	0.331826	9.68911	3.27636
TGME49_224350 |	89.59	91.47	58.84	42	31.78	TGME49_224350 |	organism=Toxoplasma_gondii_ME49 | product=aminopeptidase N, putative | location=TGME49_chrX:3063617-3072800(-) | length=1419 | sequence_SO=chromosome | SO=protein_coding	224350 |	56	79.38	81.34	60.39	40.31	34.81	TGME49_224350 |	organism=Toxoplasma_gondii_ME49 | product=aminopeptidase N, putative | location=TGME49_chrX:3063617-3072800(-) | length=1419 | sequence_SO=chromosome | SO=protein_coding	224350 |	47	7.04693	7.11213	9.63829	9.72747	9.2045	8.70964	12.8233	12.1339	0.204348	9.54952	3.25543
TGME49_226910 |	79.78	81.68	51.97	33.26	25.88	TGME49_226910 |	organism=Toxoplasma_gondii_ME49 | product=Amylo-alpha-1,6-glucosidase | location=TGME49_chrX:1231921-1248472(-) | length=1882 | sequence_SO=chromosome | SO=protein_coding	226910 |	40	78.44	81.71	57.28	34.11	28	TGME49_226910 |	organism=Toxoplasma_gondii_ME49 | product=Amylo-alpha-1,6-glucosidase | location=TGME49_chrX:1231921-1248472(-) | length=1882 | sequence_SO=chromosome | SO=protein_coding	226910 |	41	5.05825	5.05825	5.19996	5.15229	4.48745	4.20727	4.83059	4.61318	0.0693841	4.8259	2.2708
TGME49_235470 |	78	79.59	74.13	49.7	40.79	TGME49_235470 |	organism=Toxoplasma_gondii_ME49 | product=myosin A | location=TGME49_chrX:4884161-4889835(+) | length=831 | sequence_SO=chromosome | SO=protein_coding	235470 |	55	75.87	77.84	72.32	53.19	42.96	TGME49_235470 |	organism=Toxoplasma_gondii_ME49 | product=myosin A | location=TGME49_chrX:4884161-4889835(+) | length=831 | sequence_SO=chromosome | SO=protein_coding	235470 |	50	4.83059	4.87529	4.20727	4.16869	4.87529	4.69894	2.99226	2.77971	0.189799	4.1785	2.06299
TGME49_244560 |	76.14	79.47	74.5	57.14	48.76	TGME49_244560 |	organism=Toxoplasma_gondii_ME49 | product=heat shock protein 90, putative | location=TGME49_chrVI:3356828-3362144(+) | length=847 | sequence_SO=chromosome | SO=protein_coding	244560 |	50	73.01	77.28	70.48	53.72	44.63	TGME49_244560 |	organism=Toxoplasma_gondii_ME49 | product=heat shock protein 90, putative | location=TGME49_chrVI:3356828-3362144(+) | length=847 | sequence_SO=chromosome | SO=protein_coding	244560 |	49	4.32514	4.09261	2.77971	2.58226	10.2802	10.4713	7.44732	7.04693	0.482233	6.12818	2.61546
TGME49_273090 |	76.09	77.7	77.44	55.24	46.98	TGME49_273090 |	organism=Toxoplasma_gondii_ME49 | product=cell division protein CDC48CY (CDC48CY) | location=TGME49_chrVIII:3664539-3673736(-) | length=811 | sequence_SO=chromosome | SO=protein_coding	273090 |	54	66.14	69.65	72.63	59.43	53.02	TGME49_273090 |	organism=Toxoplasma_gondii_ME49 | product=cell division protein CDC48CY (CDC48CY) | location=TGME49_chrVIII:3664539-3673736(-) | length=811 | sequence_SO=chromosome | SO=protein_coding	273090 |	54	6.0256	7.37904	5.64937	6.60694	5.10505	4.2462	5.29664	4.83059	0.167078	5.64243	2.49632
TGME49_310670 |	71.79	73.76	75.25	58.6	45.24	TGME49_310670 |	organism=Toxoplasma_gondii_ME49 | product=glycogen phosphorylase 1, putative | location=TGME49_chrXI:1511130-1516306(+) | length=913 | sequence_SO=chromosome | SO=protein_coding	310670 |	62	69.95	72.85	75.68	60.24	46.11	TGME49_310670 |	organism=Toxoplasma_gondii_ME49 | product=glycogen phosphorylase 1, putative | location=TGME49_chrXI:1511130-1516306(+) | length=913 | sequence_SO=chromosome | SO=protein_coding	310670 |	57	6.25173	5.64937	13.9316	12.3595	3.66438	3.7325	11.0662	11.1686	0.45184	8.47799	3.08372
TGME49_201680 |	70.01	72.93	61.08	36.5	32.33	TGME49_201680 |	organism=Toxoplasma_gondii_ME49 | product=eukaryotic initiation factor-3 subunit 10, putative | location=TGME49_chrVIIa:3854159-3862560(+) | length=1033 | sequence_SO=chromosome | SO=protein_coding	201680 |	36	70.87	72.82	62.63	42.5	33.69	TGME49_201680 |	organism=Toxoplasma_gondii_ME49 | product=eukaryotic initiation factor-3 subunit 10, putative | location=TGME49_chrVIIa:3854159-3862560(+) | length=1033 | sequence_SO=chromosome | SO=protein_coding	201680 |	34	3.7325	3.94457	1.7378	1.80302	5.7544	5.10505	3.94457	3.37287	0.358302	3.67435	1.87749
TGME49_288360 |	69.62	71.3	85.78	69.38	61.1	TGME49_288360 |	organism=Toxoplasma_gondii_ME49 | product=tryptophanyl-tRNA synthetase (TrpRS2) | location=TGME49_chrIX:2473710-2478137(+) | length=689 | sequence_SO=chromosome | SO=protein_coding	288360 |	64	66.81	68	76.63	66.04	56.02	TGME49_288360 |	organism=Toxoplasma_gondii_ME49 | product=tryptophanyl-tRNA synthetase (TrpRS2) | location=TGME49_chrIX:2473710-2478137(+) | length=689 | sequence_SO=chromosome | SO=protein_coding	288360 |	60	6.85488	7.72681	8.16582	9.46237	8.01678	8.79023	12.5892	13.6773	0.242191	9.41043	3.23426
TGME49_228170 |	68.94	73.93	56.81	35.68	27.16	TGME49_228170 |	organism=Toxoplasma_gondii_ME49 | product=inner membrane complex protein IMC2A (IMC2A) | location=TGME49_chrX:520228-525722(-) | length=1491 | sequence_SO=chromosome | SO=protein_coding	228170 |	36	60.17	64.92	53.52	32.26	24.28	TGME49_228170 |	organism=Toxoplasma_gondii_ME49 | product=inner membrane complex protein IMC2A (IMC2A) | location=TGME49_chrX:520228-525722(-) | length=1491 | sequence_SO=chromosome | SO=protein_coding	228170 |	30	6.42688	6.19441	6.60694	6.30957	4.61318	4.52898	4.65586	4.52898	0.165711	5.4831	2.45499
TGME49_288380 |	66.57	69.01	74.01	50.71	43.79	TGME49_288380 |	organism=Toxoplasma_gondii_ME49 | product=heat shock protein HSP90 (HSP90) | location=TGME49_chrIX:2483404-2487798(+) | length=708 | sequence_SO=chromosome | SO=protein_coding	288380 |	63	80.76	82.66	76.13	60.59	51.98	TGME49_288380 |	organism=Toxoplasma_gondii_ME49 | product=heat shock protein HSP90 (HSP90) | location=TGME49_chrIX:2483404-2487798(+) | length=708 | sequence_SO=chromosome | SO=protein_coding	288380 |	63	6.36796	9.28966	3.83707	5.54626	13.1826	15.7036	9.72747	11.1686	0.400524	9.35291	3.22541
TGME49_223390 |	66.18	71.16	41.64	26.05	14.68	TGME49_223390 |	organism=Toxoplasma_gondii_ME49 | product=activating signal cointegrator 1 complex subunit 3 family 1 ASCC3L1, putative | location=TGME49_chrX:3866423-3883318(+) | length=2207 | sequence_SO=chromosome | SO=protein_coding	223390 |	29	67.24	70.96	41.5	23.33	17.99	TGME49_223390 |	organism=Toxoplasma_gondii_ME49 | product=activating signal cointegrator 1 complex subunit 3 family 1 ASCC3L1, putative | location=TGME49_chrX:3866423-3883318(+) | length=2207 | sequence_SO=chromosome | SO=protein_coding	223390 |	32	2.18776	2.80543	1.67494	2.1677	3.40408	3.40408	3.13329	3.04789	0.220748	2.72815	1.44792
TGME49_216670 |	65.24	68.47	63.02	45.8	39.21	TGME49_216670 |	organism=Toxoplasma_gondii_ME49 | product=FUSE-binding protein 2 / KH-type splicing regulatory protein (FUBP2) | location=TGME49_chrXI:5969861-5973900(-) | length=941 | sequence_SO=chromosome | SO=protein_coding	216670 |	35	59.07	62.68	66.21	42.3	33.37	TGME49_216670 |	organism=Toxoplasma_gondii_ME49 | product=FUSE-binding protein 2 / KH-type splicing regulatory protein (FUBP2) | location=TGME49_chrXI:5969861-5973900(-) | length=941 | sequence_SO=chromosome | SO=protein_coding	216670 |	32	5.91562	6.48634	3.28095	3.76704	3.01995	3.80189	4.69894	5.44503	0.2641	4.55197	2.18649
TGME49_313410 |	64.85	67.1	61.78	43.54	36.3	TGME49_313410 |	organism=Toxoplasma_gondii_ME49 | product=proteasome 26S regulatory subunit | location=TGME49_chrXI:3350293-3360813(+) | length=1091 | sequence_SO=chromosome | SO=protein_coding	313410 |	32	53.06	55.76	58.02	37.95	31.07	TGME49_313410 |	organism=Toxoplasma_gondii_ME49 | product=proteasome 26S regulatory subunit | location=TGME49_chrXI:3350293-3360813(+) | length=1091 | sequence_SO=chromosome | SO=protein_coding	313410 |	29	5.7544	5.7544	6.60694	6.66807	2.75423	2.70396	2.70396	2.65461	0.398605	4.45007	2.15383
TGME49_310150 |	64.56	65.91	63.86	47.11	41.11	TGME49_310150 |	organism=Toxoplasma_gondii_ME49 | product=AMP-binding enzyme domain-containing protein | location=TGME49_chrXI:1092557-1096957(-) | length=866 | sequence_SO=chromosome | SO=protein_coding	310150 |	36	57.66	59.31	64.55	48.15	42.61	TGME49_310150 |	organism=Toxoplasma_gondii_ME49 | product=AMP-binding enzyme domain-containing protein | location=TGME49_chrXI:1092557-1096957(-) | length=866 | sequence_SO=chromosome | SO=protein_coding	310150 |	32	7.51623	8.16582	4.92039	5.39511	6.79204	7.04693	8.01678	8.47227	0.172202	7.0407	2.81572
TGME49_209030 |	64.48	68.99	90.69	77.93	69.41	TGME49_209030 |	organism=Toxoplasma_gondii_ME49 | product=actin ACT1 (ACT1) | location=TGME49_chrIb:998462-1000024(+) | length=376 | sequence_SO=chromosome | SO=protein_coding	209030 |	73	63.25	66	80.59	78.99	69.15	TGME49_209030 |	organism=Toxoplasma_gondii_ME49 | product=actin ACT1 (ACT1) | location=TGME49_chrIb:998462-1000024(+) | length=376 | sequence_SO=chromosome | SO=protein_coding	209030 |	73	2.42103	3.7325	1.90546	2.91072	2.12814	3.63078	1.64437	2.67917	0.27172	2.63152	1.3959
TGME49_253030 |	64.39	66.95	52.85	31.13	24.2	TGME49_253030 |	organism=Toxoplasma_gondii_ME49 | product=glycosyl hydrolase, family 31 protein | location=TGME49_chrIII:688041-701428(+) | length=1616 | sequence_SO=chromosome | SO=protein_coding	253030 |	37	73.06	78.52	48.95	33.91	27.1	TGME49_253030 |	organism=Toxoplasma_gondii_ME49 | product=glycosyl hydrolase, family 31 protein | location=TGME49_chrIII:688041-701428(+) | length=1616 | sequence_SO=chromosome | SO=protein_coding	253030 |	43	9.72747	9.12011	12.7057	11.9124	7.44732	6.79204	10.0925	9.37562	0.194052	9.64666	3.27003
TGME49_290670 |	63.86	65.51	68.76	52.11	45.2	TGME49_290670 |	organism=Toxoplasma_gondii_ME49 | product=leucyl aminopeptidase LAP (LAP) | location=TGME49_chrIX:3829311-3834438(+) | length=781 | sequence_SO=chromosome | SO=protein_coding	290670 |	50	60.58	61.85	74.26	50.83	42.13	TGME49_290670 |	organism=Toxoplasma_gondii_ME49 | product=leucyl aminopeptidase LAP (LAP) | location=TGME49_chrIX:3829311-3834438(+) | length=781 | sequence_SO=chromosome | SO=protein_coding	290670 |	50	16.5959	18.7068	16.1436	17.8649	13.4277	14.4544	21.0863	22.2843	0.163247	17.5705	4.13508
TGME49_311720 |	63.04	72.49	85.33	70.06	56.14	TGME49_311720 |	organism=Toxoplasma_gondii_ME49 | product=chaperonin protein BiP | location=TGME49_chrXI:2225378-2228753(-) | length=668 | sequence_SO=chromosome | SO=protein_coding	311720 |	61	82.12	96.59	82.63	69.91	63.92	TGME49_311720 |	organism=Toxoplasma_gondii_ME49 | product=chaperonin protein BiP | location=TGME49_chrXI:2225378-2228753(-) | length=668 | sequence_SO=chromosome | SO=protein_coding	311720 |	94	10.8643	9.63829	5.01187	4.36516	6.98232	7.72681	4.57088	4.83059	0.345198	6.74877	2.75463
TGME49_211680 |	62.59	64.44	76.43	64.54	57.32	TGME49_211680 |	organism=Toxoplasma_gondii_ME49 | product=protein disulfide isomerase | location=TGME49_chrIV:1626551-1628375(+) | length=471 | sequence_SO=chromosome | SO=protein_coding	211680 |	52	62.88	63.56	80.25	67.09	55.41	TGME49_211680 |	organism=Toxoplasma_gondii_ME49 | product=protein disulfide isomerase | location=TGME49_chrIV:1626551-1628375(+) | length=471 | sequence_SO=chromosome | SO=protein_coding	211680 |	61	12.1339	15.7036	11.8032	15.1356	4.32514	5.91562	6.79204	9.28966	0.391861	10.1373	3.34161
TGME49_289690 |	60.92	61.06	73.42	63.8	54.19	TGME49_289690 |	organism=Toxoplasma_gondii_ME49 | product=glyceraldehyde-3-phosphate dehydrogenase GAPDH1 (GAPDH1) | location=TGME49_chrIX:3379273-3381336(-) | length=489 | sequence_SO=chromosome | SO=protein_coding	289690 |	63	64.13	64.23	74.23	61.55	55.21	TGME49_289690 |	organism=Toxoplasma_gondii_ME49 | product=glyceraldehyde-3-phosphate dehydrogenase GAPDH1 (GAPDH1) | location=TGME49_chrIX:3379273-3381336(-) | length=489 | sequence_SO=chromosome | SO=protein_coding	289690 |	66	6.54636	8.55067	5.86138	7.65597	6.91831	10.3753	5.7544	8.3946	0.19518	7.50712	2.90826
TGME49_236040 |	60.68	61.22	86.37	71.36	66.28	TGME49_236040 |	organism=Toxoplasma_gondii_ME49 | product=fructose-1,6-bisphosphate aldolase | location=TGME49_chrX:5250532-5252570(+) | length=433 | sequence_SO=chromosome | SO=protein_coding	236040 |	46	55.8	56.03	87.07	72.06	64.67	TGME49_236040 |	organism=Toxoplasma_gondii_ME49 | product=fructose-1,6-bisphosphate aldolase | location=TGME49_chrX:5250532-5252570(+) | length=433 | sequence_SO=chromosome | SO=protein_coding	236040 |	41	18.197	23.9883	13.6773	17.8649	12.0226	12.8233	12.8233	13.3045	0.247864	15.5877	3.96233
TGME49_263180 |	60.16	69.14	72.02	54.14	49.03	TGME49_263180 |	organism=Toxoplasma_gondii_ME49 | product=myosin D | location=TGME49_chrVIIb:739658-747456(-) | length=822 | sequence_SO=chromosome | SO=protein_coding	263180 |	36	52.97	60.34	66.3	51.95	42.58	TGME49_263180 |	organism=Toxoplasma_gondii_ME49 | product=myosin D | location=TGME49_chrVIIb:739658-747456(-) | length=822 | sequence_SO=chromosome | SO=protein_coding	263180 |	31	5.91562	5.44503	5.64937	5.24808	3.56451	3.59749	3.83707	3.87258	0.203564	4.64122	2.2145
TGME49_226730 |	59.85	61.48	65.5	41.42	29.57	TGME49_226730 |	organism=Toxoplasma_gondii_ME49 | product=aconitate hydratase ACN/IRP | location=TGME49_chrX:1400984-1408155(-) | length=1055 | sequence_SO=chromosome | SO=protein_coding	226730 |	39	77.34	78.36	65.02	46.26	39.43	TGME49_226730 |	organism=Toxoplasma_gondii_ME49 | product=aconitate hydratase ACN/IRP | location=TGME49_chrX:1400984-1408155(-) | length=1055 | sequence_SO=chromosome | SO=protein_coding	226730 |	51	3.98107	3.80189	4.13048	3.94457	6.85488	6.48634	6.19441	5.86138	0.237153	5.15688	2.3665
TGME49_290290 |	59.71	62.18	63.1	47.16	38.83	TGME49_290290 |	organism=Toxoplasma_gondii_ME49 | product=ubiquitin-activating enzyme E1 family protein | location=TGME49_chrIX:3681333-3691332(+) | length=1092 | sequence_SO=chromosome | SO=protein_coding	290290 |	35	57.84	58.76	60.99	45.05	38.28	TGME49_290290 |	organism=Toxoplasma_gondii_ME49 | product=ubiquitin-activating enzyme E1 family protein | location=TGME49_chrIX:3681333-3691332(+) | length=1092 | sequence_SO=chromosome | SO=protein_coding	290290 |	33	3.69828	3.63078	5.10505	4.87529	3.56451	3.22107	2.51189	2.1677	0.26526	3.59682	1.84672
TGME49_278830 |	58.18	60.36	70.84	52.73	38.84	TGME49_278830 |	organism=Toxoplasma_gondii_ME49 | product=glucose-6-phosphate 1-dehydrogenase | location=TGME49_chrXII:5833297-5847457(+) | length=878 | sequence_SO=chromosome | SO=protein_coding	278830 |	34	56.33	58.38	69.82	53.19	43.74	TGME49_278830 |	organism=Toxoplasma_gondii_ME49 | product=glucose-6-phosphate 1-dehydrogenase | location=TGME49_chrXII:5833297-5847457(+) | length=878 | sequence_SO=chromosome | SO=protein_coding	278830 |	34	16.5959	17.7011	14.3219	14.9969	9.12011	10.7647	10.3753	12.4738	0.218167	13.2937	3.73267
TGME49_257990 |	57.7	60.99	66.77	44.77	34.09	TGME49_257990 |	organism=Toxoplasma_gondii_ME49 | product=heat shock protein 101, putative | location=TGME49_chrVIIb:3670754-3679545(+) | length=927 | sequence_SO=chromosome | SO=protein_coding	257990 |	28	62.34	66.45	69.47	50.05	39.16	TGME49_257990 |	organism=Toxoplasma_gondii_ME49 | product=heat shock protein 101, putative | location=TGME49_chrVIIb:3670754-3679545(+) | length=927 | sequence_SO=chromosome | SO=protein_coding	257990 |	35	8.3946	6.85488	13.6773	11.4815	8.3946	8.31764	19.2309	19.0546	0.387812	11.9258	3.57601
TGME49_278870 |	56.43	61.15	43.47	21.3	16.9	TGME49_278870 |	organism=Toxoplasma_gondii_ME49 | product=myosin F | location=TGME49_chrXII:5794929-5810468(+) | length=1953 | sequence_SO=chromosome | SO=protein_coding	278870 |	26	49.83	54.62	44.8	21.97	14.13	TGME49_278870 |	organism=Toxoplasma_gondii_ME49 | product=myosin F | location=TGME49_chrXII:5794929-5810468(+) | length=1953 | sequence_SO=chromosome | SO=protein_coding	278870 |	23	3.04789	3.16228	2.208	2.26987	1.38038	1.83654	1.41906	1.87068	0.292018	2.14934	1.10389
TGME49_275650 |	56.19	56.85	72.52	50.29	41.73	TGME49_275650 |	organism=Toxoplasma_gondii_ME49 | product=hypothetical protein | location=TGME49_chrIII:301101-303734(+) | length=877 | sequence_SO=chromosome | SO=protein_coding	275650 |	30	49.46	51.03	68.53	45.84	36.49	TGME49_275650 |	organism=Toxoplasma_gondii_ME49 | product=hypothetical protein | location=TGME49_chrIII:301101-303734(+) | length=877 | sequence_SO=chromosome | SO=protein_coding	275650 |	27	2.53513	3.0761	2.96483	3.37287	5.05825	5.34564	4.96592	5.15229	0.270282	4.05888	2.02108
TGME49_300100 |	56.16	59.97	47.8	28.74	23.33	TGME49_300100 |	organism=Toxoplasma_gondii_ME49 | product=rhoptry neck protein RON2 (RON2) | location=TGME49_chrXII:214954-225453(-) | length=1479 | sequence_SO=chromosome | SO=protein_coding	300100 |	30	47.72	51.66	44.08	27.11	18.86	TGME49_300100 |	organism=Toxoplasma_gondii_ME49 | product=rhoptry neck protein RON2 (RON2) | location=TGME49_chrXII:214954-225453(-) | length=1479 | sequence_SO=chromosome | SO=protein_coding	300100 |	23	2.85759	2.63027	2.80543	2.58226	2.26987	2.03236	2.18776	1.95885	0.134929	2.41555	1.27235
TGME49_219310 |	55.29	56.05	68.22	51.71	43.52	TGME49_219310 |	organism=Toxoplasma_gondii_ME49 | product=DnaK family protein | location=TGME49_chrXII:977608-984396(+) | length=818 | sequence_SO=chromosome | SO=protein_coding	219310 |	37	60.26	61.11	71.76	63.33	47.31	TGME49_219310 |	organism=Toxoplasma_gondii_ME49 | product=DnaK family protein | location=TGME49_chrXII:977608-984396(+) | length=818 | sequence_SO=chromosome | SO=protein_coding	219310 |	41	5.7544	6.48634	5.91562	7.04693	7.04693	7.04693	8.01678	7.72681	0.108341	6.88009	2.78243
TGME49_215260 |	54.65	59.13	36.02	21.9	17.89	TGME49_215260 |	organism=Toxoplasma_gondii_ME49 | product=carbamoylphosphate synthetase | location=TGME49_chrX:6844868-6868954(-) | length=1699 | sequence_SO=chromosome | SO=protein_coding	215260 |	27	50.54	54.23	43.61	20.95	18.66	TGME49_215260 |	organism=Toxoplasma_gondii_ME49 | product=carbamoylphosphate synthetase | location=TGME49_chrX:6844868-6868954(-) | length=1699 | sequence_SO=chromosome | SO=protein_coding	215260 |	25	2.75423	2.29087	2.80543	2.55859	2.07014	2.03236	2.12814	2.1677	0.123967	2.35093	1.23323
TGME49_294350 |	54.58	61.08	42.65	16.89	13.76	TGME49_294350 |	organism=Toxoplasma_gondii_ME49 | product=DEAD/DEAH box helicase domain-containing protein | location=TGME49_chrIa:816367-839422(-) | length=2434 | sequence_SO=chromosome | SO=protein_coding	294350 |	27	61.54	66.55	46.01	18.24	15.16	TGME49_294350 |	organism=Toxoplasma_gondii_ME49 | product=DEAD/DEAH box helicase domain-containing protein | location=TGME49_chrIa:816367-839422(-) | length=2434 | sequence_SO=chromosome | SO=protein_coding	294350 |	31	3.49945	4.09261	2.42103	2.85759	2.72898	2.93765	2.46604	2.67917	0.179207	2.96031	1.56575
TGME49_286750 |	53.65	58.02	79.42	61.94	53.01	TGME49_286750 |	organism=Toxoplasma_gondii_ME49 | product=MA3 domain-containing protein | location=TGME49_chrV:1688720-1696027(+) | length=515 | sequence_SO=chromosome | SO=protein_coding	286750 |	31	41.08	44.72	75.73	51.65	45.05	TGME49_286750 |	organism=Toxoplasma_gondii_ME49 | product=MA3 domain-containing protein | location=TGME49_chrV:1688720-1696027(+) | length=515 | sequence_SO=chromosome | SO=protein_coding	286750 |	25	13.9316	14.3219	14.4544	15.1356	8.70964	8.24138	10.8643	10.3753	0.216152	12.0043	3.58547
TGME49_230420 |	53.63	55.86	52.33	41.63	31.75	TGME49_230420 |	organism=Toxoplasma_gondii_ME49 | product=sarco/endoplasmic reticulum Ca2+-ATPase | location=TGME49_chrVIII:763904-776922(+) | length=1093 | sequence_SO=chromosome | SO=protein_coding	230420 |	31	57.33	59.66	47.48	38.52	34.49	TGME49_230420 |	organism=Toxoplasma_gondii_ME49 | product=sarco/endoplasmic reticulum Ca2+-ATPase | location=TGME49_chrVIII:763904-776922(+) | length=1093 | sequence_SO=chromosome | SO=protein_coding	230420 |	34	4.48745	4.92039	3.83707	4.09261	5.49541	4.69894	6.13762	5.19996	0.144719	4.85868	2.28057
TGME49_247550 |	53.55	55.71	82.26	64.35	61.91	TGME49_247550 |	organism=Toxoplasma_gondii_ME49 | product=heat shock protein HSP60 (HSP60) | location=TGME49_chrXII:3411121-3415093(-) | length=575 | sequence_SO=chromosome | SO=protein_coding	247550 |	44	51.4	54.87	79.83	64.87	58.26	TGME49_247550 |	organism=Toxoplasma_gondii_ME49 | product=heat shock protein HSP60 (HSP60) | location=TGME49_chrXII:3411121-3415093(-) | length=575 | sequence_SO=chromosome | SO=protein_coding	247550 |	42	4.36516	6.30957	4.83059	6.54636	4.74242	4.28548	5.05825	4.36516	0.163617	5.06287	2.33996
TGME49_318230 |	52.28	52.99	90.89	80.58	64.75	TGME49_318230 |	organism=Toxoplasma_gondii_ME49 | product=phosphoglycerate kinase PGKI (PGKI) | location=TGME49_chrIV:1472986-1475939(+) | length=417 | sequence_SO=chromosome | SO=protein_coding	318230 |	43	47.15	48.11	94.96	77.22	65.71	TGME49_318230 |	organism=Toxoplasma_gondii_ME49 | product=phosphoglycerate kinase PGKI (PGKI) | location=TGME49_chrIV:1472986-1475939(+) | length=417 | sequence_SO=chromosome | SO=protein_coding	318230 |	40	12.1339	14.1906	11.3763	13.4277	9.37562	10.4713	10.4713	11.5878	0.128538	11.6293	3.53969
TGME49_256760 |	51.89	52.6	88.14	79.1	68.36	TGME49_256760 |	organism=Toxoplasma_gondii_ME49 | product=pyruvate kinase PyK1 (PYKI) | location=TGME49_chrVIIb:4480902-4484463(-) | length=531 | sequence_SO=chromosome | SO=protein_coding	256760 |	47	49	50.42	86.25	77.21	65.16	TGME49_256760 |	organism=Toxoplasma_gondii_ME49 | product=pyruvate kinase PyK1 (PYKI) | location=TGME49_chrVIIb:4480902-4484463(-) | length=531 | sequence_SO=chromosome | SO=protein_coding	256760 |	49	10.8643	10.2802	10.8643	10.0925	11.272	11.1686	9.46237	9.12011	0.0714366	10.3905	3.3772
TGME49_282230 |	51.2	52.06	63.88	52.21	45.74	TGME49_282230 |	organism=Toxoplasma_gondii_ME49 | product=sulfate adenylyltransferase/adenylylsulfate kinase | location=TGME49_chrVIIa:4468208-4472562(+) | length=634 | sequence_SO=chromosome | SO=protein_coding	282230 |	35	47.21	48.45	67.67	52.37	45.9	TGME49_282230 |	organism=Toxoplasma_gondii_ME49 | product=sulfate adenylyltransferase/adenylylsulfate kinase | location=TGME49_chrVIIa:4468208-4472562(+) | length=634 | sequence_SO=chromosome | SO=protein_coding	282230 |	33	2.75423	2.96483	7.24436	7.7983	1.97697	2.208	4.20727	4.92039	0.492708	4.25929	2.09061
TGME49_268850 |	50.69	51.81	86.11	70.11	57.26	TGME49_268850 |	organism=Toxoplasma_gondii_ME49 | product=enolase 2 | location=TGME49_chrVIII:6250570-6252648(-) | length=475 | sequence_SO=chromosome | SO=protein_coding	268850 |	46	59.16	61.56	83.37	72.63	64	TGME49_268850 |	organism=Toxoplasma_gondii_ME49 | product=enolase 2 | location=TGME49_chrVIII:6250570-6252648(-) | length=475 | sequence_SO=chromosome | SO=protein_coding	268850 |	55	10.8643	13.8038	8.55067	10.5682	6.72977	8.09096	8.01678	9.28966	0.218301	9.48926	3.2463
TGME49_234570 |	50.26	52.73	74.08	55.36	46.56	TGME49_234570 |	organism=Toxoplasma_gondii_ME49 | product=sterol carrier protein-2 HAD-2SCP-2 (HAD2SCP2) | location=TGME49_chrX:4467643-4473815(-) | length=625 | sequence_SO=chromosome | SO=protein_coding	234570 |	37	44.25	45.04	70.56	47.04	43.04	TGME49_234570 |	organism=Toxoplasma_gondii_ME49 | product=sterol carrier protein-2 HAD-2SCP-2 (HAD2SCP2) | location=TGME49_chrX:4467643-4473815(-) | length=625 | sequence_SO=chromosome | SO=protein_coding	234570 |	33	8.55067	8.62979	15.2757	15.5597	8.95365	8.95365	10.9648	10.7647	0.248082	10.9566	3.45372
TGME49_223840 |	49.43	51.81	51.91	34.58	23.73	TGME49_223840 |	organism=Toxoplasma_gondii_ME49 | product=ATP-citrate lyase, putative | location=TGME49_chrX:3540455-3544744(-) | length=1281 | sequence_SO=chromosome | SO=protein_coding	223840 |	27	58.61	59.89	58.86	35.6	29.12	TGME49_223840 |	organism=Toxoplasma_gondii_ME49 | product=ATP-citrate lyase, putative | location=TGME49_chrX:3540455-3544744(-) | length=1281 | sequence_SO=chromosome | SO=protein_coding	223840 |	35	1.94089	2.12814	1.99526	2.22844	2.14783	2.60615	2.14783	2.58226	0.104048	2.2221	1.15192
TGME49_226830 |	49.11	51.47	63.01	38.17	30.49	TGME49_226830 |	organism=Toxoplasma_gondii_ME49 | product=DnaK family protein | location=TGME49_chrX:1311834-1315968(-) | length=938 | sequence_SO=chromosome | SO=protein_coding	226830 |	30	52.48	54.11	62.58	36.99	29.64	TGME49_226830 |	organism=Toxoplasma_gondii_ME49 | product=DnaK family protein | location=TGME49_chrX:1311834-1315968(-) | length=938 | sequence_SO=chromosome | SO=protein_coding	226830 |	29	4.44631	4.32514	4.09261	3.98107	6.66807	5.80764	9.46237	8.16582	0.329739	5.86863	2.55302
TGME49_305340 |	47.06	50	41.23	21.56	15.03	TGME49_305340 |	organism=Toxoplasma_gondii_ME49 | product=corepressor complex CRC230 (CRC230) | location=TGME49_chrIX:5376196-5389817(+) | length=1916 | sequence_SO=chromosome | SO=protein_coding	305340 |	21	40.22	44.31	35.59	16.96	13.57	TGME49_305340 |	organism=Toxoplasma_gondii_ME49 | product=corepressor complex CRC230 (CRC230) | location=TGME49_chrIX:5376196-5389817(+) | length=1916 | sequence_SO=chromosome | SO=protein_coding	305340 |	20	2.48886	2.63027	2.93765	3.16228	1.44544	1.39316	2.96483	2.80543	0.258745	2.47849	1.30946
TGME49_214260 |	46.74	51.26	50.73	22.62	17.38	TGME49_214260 |	organism=Toxoplasma_gondii_ME49 | product=alpha-glucan water dikinase 1, putative | location=TGME49_chrX:6179625-6194159(+) | length=1715 | sequence_SO=chromosome | SO=protein_coding	214260 |	21	45.69	50.6	49.33	20.87	14.69	TGME49_214260 |	organism=Toxoplasma_gondii_ME49 | product=alpha-glucan water dikinase 1, putative | location=TGME49_chrX:6179625-6194159(+) | length=1715 | sequence_SO=chromosome | SO=protein_coding	214260 |	20	12.8233	12.4738	20.5116	19.5884	4.96592	5.05825	9.28966	9.2045	0.469684	11.7394	3.55329
TGME49_219850 |	46.52	48.98	62.53	41.69	33.49	TGME49_219850 |	organism=Toxoplasma_gondii_ME49 | product=prolyl-tRNA synthetase (ProRS) | location=TGME49_chrXII:592887-601806(-) | length=830 | sequence_SO=chromosome | SO=protein_coding	219850 |	26	47.6	48.78	62.77	43.61	32.77	TGME49_219850 |	organism=Toxoplasma_gondii_ME49 | product=prolyl-tRNA synthetase (ProRS) | location=TGME49_chrXII:592887-601806(-) | length=830 | sequence_SO=chromosome | SO=protein_coding	219850 |	25	2.29087	2.24905	2.22844	2.0893	2.53513	2.35505	1.65959	1.52757	0.153892	2.11687	1.08193
TGME49_239820 |	44.66	46.46	71.03	57.95	44.37	TGME49_239820 |	organism=Toxoplasma_gondii_ME49 | product=D-3-phosphoglycerate dehydrogenase | location=TGME49_chrVI:939130-947919(-) | length=604 | sequence_SO=chromosome | SO=protein_coding	239820 |	29	42.46	45.28	76.16	66.06	54.3	TGME49_239820 |	organism=Toxoplasma_gondii_ME49 | product=D-3-phosphoglycerate dehydrogenase | location=TGME49_chrVI:939130-947919(-) | length=604 | sequence_SO=chromosome | SO=protein_coding	239820 |	35	7.11213	7.65597	4.05509	4.01791	5.01187	4.2462	5.91562	4.96592	0.243307	5.37259	2.42562
TGME49_200240 |	44.64	44.93	83.48	69.52	59.83	TGME49_200240 |	organism=Toxoplasma_gondii_ME49 | product=microneme protein MIC17B (MIC17B) | location=TGME49_chrVIII:6757673-6758728(-) | length=351 | sequence_SO=chromosome | SO=protein_coding	200240 |	38	33.74	33.9	83.76	65.24	55.27	TGME49_200240 |	organism=Toxoplasma_gondii_ME49 | product=microneme protein MIC17B (MIC17B) | location=TGME49_chrVIII:6757673-6758728(-) | length=351 | sequence_SO=chromosome | SO=protein_coding	200240 |	31	6.42688	9.28966	14.8594	21.2814	8.09096	12.942	14.9969	27.5423	0.45989	14.4287	3.85087
TGME49_300260 |	44.56	46.76	52.73	34.48	26.78	TGME49_300260 |	organism=Toxoplasma_gondii_ME49 | product=threonyl-tRNA synthetase family protein | location=TGME49_chrXII:122563-127091(+) | length=844 | sequence_SO=chromosome | SO=protein_coding	300260 |	21	44.43	46.65	58.06	35.43	28.91	TGME49_300260 |	organism=Toxoplasma_gondii_ME49 | product=threonyl-tRNA synthetase family protein | location=TGME49_chrXII:122563-127091(+) | length=844 | sequence_SO=chromosome | SO=protein_coding	300260 |	23	3.25087	3.04789	2.51189	2.29087	2.208	2.10863	2.26987	2.208	0.161036	2.487	1.31441
TGME49_278660 |	44.35	46.26	52.09	31.09	22.27	TGME49_278660 |	organism=Toxoplasma_gondii_ME49 | product=P-type ATPase4, putative | location=TGME49_chrXII:5948867-5961962(+) | length=1338 | sequence_SO=chromosome | SO=protein_coding	278660 |	21	49.15	51.08	45.67	31.46	23.62	TGME49_278660 |	organism=Toxoplasma_gondii_ME49 | product=P-type ATPase4, putative | location=TGME49_chrXII:5948867-5961962(+) | length=1338 | sequence_SO=chromosome | SO=protein_coding	278660 |	24	15.8489	15.8489	12.2462	12.4738	7.31139	8.3946	5.29664	5.91562	0.382189	10.417	3.38087
TGME49_221470 |	44.32	45.1	65.76	54.53	49.46	TGME49_221470 |	organism=Toxoplasma_gondii_ME49 | product=hypothetical protein | location=TGME49_chrII:375726-384556(+) | length=552 | sequence_SO=chromosome | SO=protein_coding	221470 |	28	41.8	42.61	81.34	52.54	49.64	TGME49_221470 |	organism=Toxoplasma_gondii_ME49 | product=hypothetical protein | location=TGME49_chrII:375726-384556(+) | length=552 | sequence_SO=chromosome | SO=protein_coding	221470 |	29	7.87046	7.37904	8.87156	8.31764	5.44503	5.86138	5.49541	5.97035	0.185425	6.90136	2.78688
TGME49_309120 |	44.31	46.7	74.33	52.01	45.98	TGME49_309120 |	organism=Toxoplasma_gondii_ME49 | product=ribosomal protein RPL4 (RPL4) | location=TGME49_chrXI:514541-515887(-) | length=448 | sequence_SO=chromosome | SO=protein_coding	309120 |	26	37.77	39.99	73.66	49.55	40.18	TGME49_309120 |	organism=Toxoplasma_gondii_ME49 | product=ribosomal protein RPL4 (RPL4) | location=TGME49_chrXI:514541-515887(-) | length=448 | sequence_SO=chromosome | SO=protein_coding	309120 |	25	2.70396	2.37684	4.01791	3.59749	4.40555	3.69828	2.51189	2.14783	0.249167	3.18247	1.67015
TGME49_210260 |	44.18	46.32	72.43	58.45	47.18	TGME49_210260 |	organism=Toxoplasma_gondii_ME49 | product=NAD-dependent glycerol-3-phosphate dehydrogenase | location=TGME49_chrIX:4916562-4924250(-) | length=515 | sequence_SO=chromosome | SO=protein_coding	210260 |	32	42.06	44.38	82.33	73.98	53.2	TGME49_210260 |	organism=Toxoplasma_gondii_ME49 | product=NAD-dependent glycerol-3-phosphate dehydrogenase | location=TGME49_chrIX:4916562-4924250(-) | length=515 | sequence_SO=chromosome | SO=protein_coding	210260 |	32	7.7983	7.94328	16.7494	17.0608	8.55067	9.2045	9.72747	10.3753	0.324508	10.9262	3.44972
TGME49_259900 |	43.68	46.34	74.31	43.61	25.28	TGME49_259900 |	organism=Toxoplasma_gondii_ME49 | product=hypothetical protein | location=TGME49_chrVIIb:2622665-2624827(+) | length=720 | sequence_SO=chromosome | SO=protein_coding	259900 |	23	45.96	48.02	63.06	44.03	36.25	TGME49_259900 |	organism=Toxoplasma_gondii_ME49 | product=hypothetical protein | location=TGME49_chrVIIb:2622665-2624827(+) | length=720 | sequence_SO=chromosome | SO=protein_coding	259900 |	23	29.1072	34.9945	39.4457	48.3059	23.9883	29.1072	45.7088	53.4564	0.258105	38.0143	5.24847
TGME49_253290 |	43.51	45.55	46.29	29.57	21.7	TGME49_253290 |	organism=Toxoplasma_gondii_ME49 | product=valyl-tRNA synthetase | location=TGME49_chrIII:826641-839041(+) | length=1106 | sequence_SO=chromosome | SO=protein_coding	253290 |	21	33.26	35.91	51.27	27.4	17.45	TGME49_253290 |	organism=Toxoplasma_gondii_ME49 | product=valyl-tRNA synthetase | location=TGME49_chrIII:826641-839041(+) | length=1106 | sequence_SO=chromosome | SO=protein_coding	253290 |	16	2.48886	2.53513	1.30617	1.31826	3.46737	3.37287	1.77011	1.70608	0.357853	2.24561	1.1671
TGME49_208370 |	42.69	47.37	54.8	30.87	22.06	TGME49_208370 |	organism=Toxoplasma_gondii_ME49 | product=myosin heavy chain, putative | location=TGME49_chrIb:636374-641145(+) | length=1124 | sequence_SO=chromosome | SO=protein_coding	208370 |	22	38.63	41.63	50.8	29.8	19.04	TGME49_208370 |	organism=Toxoplasma_gondii_ME49 | product=myosin heavy chain, putative | location=TGME49_chrIb:636374-641145(+) | length=1124 | sequence_SO=chromosome | SO=protein_coding	208370 |	16	3.25087	3.37287	5.91562	5.91562	3.94457	3.90841	5.80764	5.64937	0.238478	4.72062	2.23898
TGME49_248810 |	42.46	42.96	72.03	54.33	43.46	TGME49_248810 |	organism=Toxoplasma_gondii_ME49 | product=nuclear factor NF7 | location=TGME49_chrXII:4184814-4190953(+) | length=497 | sequence_SO=chromosome | SO=protein_coding	248810 |	30	40.91	41.96	72.23	62.17	49.5	TGME49_248810 |	organism=Toxoplasma_gondii_ME49 | product=nuclear factor NF7 | location=TGME49_chrXII:4184814-4190953(+) | length=497 | sequence_SO=chromosome | SO=protein_coding	248810 |	26	8.3946	9.0365	7.17794	7.65597	8.70964	10.5682	10.3753	11.8032	0.160116	9.21516	3.20401
TGME49_251780 |	42.03	44.76	68.54	46.29	39.01	TGME49_251780 |	organism=Toxoplasma_gondii_ME49 | product=heat shock protein | location=TGME49_chrXII:5582774-5587740(-) | length=728 | sequence_SO=chromosome | SO=protein_coding	251780 |	34	45.07	50.68	75.41	53.85	45.6	TGME49_251780 |	organism=Toxoplasma_gondii_ME49 | product=heat shock protein | location=TGME49_chrXII:5582774-5587740(-) | length=728 | sequence_SO=chromosome | SO=protein_coding	251780 |	39	2.75423	3.28095	2.60615	3.10456	2.99226	3.28095	1.94089	2.05116	0.177681	2.7514	1.46016
TGME49_232350 |	41.98	42.99	97.87	88.75	73.25	TGME49_232350 |	organism=Toxoplasma_gondii_ME49 | product=lactate dehydrogenase LDH1 (LDH1) | location=TGME49_chrVIII:2028207-2029734(+) | length=329 | sequence_SO=chromosome | SO=protein_coding	232350 |	48	50.18	50.72	96.35	87.23	71.43	TGME49_232350 |	organism=Toxoplasma_gondii_ME49 | product=lactate dehydrogenase LDH1 (LDH1) | location=TGME49_chrVIII:2028207-2029734(+) | length=329 | sequence_SO=chromosome | SO=protein_coding	232350 |	52	5.70164	7.04693	8.24138	9.81748	7.65597	9.81748	8.09096	10.666	0.183598	8.37972	3.0669
TGME49_240650 |	41.46	43.11	45.62	24.62	18.92	TGME49_240650 |	organism=Toxoplasma_gondii_ME49 | product=coatomer protein complex, subunit alpha, putative | location=TGME49_chrVI:1357243-1373545(-) | length=1300 | sequence_SO=chromosome | SO=protein_coding	240650 |	20	50.37	53.43	51.46	30.69	26	TGME49_240650 |	organism=Toxoplasma_gondii_ME49 | product=coatomer protein complex, subunit alpha, putative | location=TGME49_chrVI:1357243-1373545(-) | length=1300 | sequence_SO=chromosome | SO=protein_coding	240650 |	27	6.66807	5.64937	4.52898	3.83707	2.99226	2.37684	1.95885	1.57036	0.459882	3.69772	1.88664
TGME49_229360 |	40.74	43.08	69.27	43.45	40	TGME49_229360 |	organism=Toxoplasma_gondii_ME49 | product=transaldolase | location=TGME49_chrVIII:199436-203613(-) | length=550 | sequence_SO=chromosome | SO=protein_coding	229360 |	23	38.29	41.21	63.45	42.18	36.55	TGME49_229360 |	organism=Toxoplasma_gondii_ME49 | product=transaldolase | location=TGME49_chrVIII:199436-203613(-) | length=550 | sequence_SO=chromosome | SO=protein_coding	229360 |	26	6.72977	6.25173	4.57088	4.13048	6.42688	6.54636	6.0256	6.0256	0.153276	5.83841	2.54558
TGME49_206510 |	40.61	44.69	34.49	17.61	11.24	TGME49_206510 |	organism=Toxoplasma_gondii_ME49 | product=toxolysin TLN4 (TLN4) | location=TGME49_chrVIIa:903405-917753(+) | length=2340 | sequence_SO=chromosome | SO=protein_coding	206510 |	19	33.04	37.51	33.46	12.86	10.38	TGME49_206510 |	organism=Toxoplasma_gondii_ME49 | product=toxolysin TLN4 (TLN4) | location=TGME49_chrVIIa:903405-917753(+) | length=2340 | sequence_SO=chromosome | SO=protein_coding	206510 |	19	5.24808	5.15229	7.94328	7.87046	4.40555	4.61318	9.81748	10.0925	0.316061	6.89285	2.7851
TGME49_203240 |	40.27	40.49	60.49	40.05	33.02	TGME49_203240 |	organism=Toxoplasma_gondii_ME49 | product=hypothetical protein | location=TGME49_chrVIIa:2648993-2656492(-) | length=739 | sequence_SO=chromosome | SO=protein_coding	203240 |	21	35.03	35.56	50.61	42.22	34.64	TGME49_203240 |	organism=Toxoplasma_gondii_ME49 | product=hypothetical protein | location=TGME49_chrVIIa:2648993-2656492(-) | length=739 | sequence_SO=chromosome | SO=protein_coding	203240 |	23	8.16582	7.72681	14.3219	13.5519	9.90832	10	18.7068	19.0546	0.33015	12.6795	3.66443
TGME49_316400 |	40.23	40.95	78.37	65.56	53.86	TGME49_316400 |	organism=Toxoplasma_gondii_ME49 | product=alpha tubulin TUBA1 (TUBA1) | location=TGME49_chrXI:5274572-5276593(+) | length=453 | sequence_SO=chromosome | SO=protein_coding	316400 |	56	44.51	44.75	83.44	71.08	64.9	TGME49_316400 |	organism=Toxoplasma_gondii_ME49 | product=alpha tubulin TUBA1 (TUBA1) | location=TGME49_chrXI:5274572-5276593(+) | length=453 | sequence_SO=chromosome | SO=protein_coding	316400 |	55	1.92309	2.0893	2.07014	2.22844	4.28548	3.76704	4.83059	4.32514	0.359291	3.1899	1.67351
TGME49_229180 |	40.08	42.4	51.86	23.18	19.71	TGME49_229180 |	organism=Toxoplasma_gondii_ME49 | product=HEAT repeat-containing protein | location=TGME49_chrVIII:73928-83761(-) | length=1238 | sequence_SO=chromosome | SO=protein_coding	229180 |	19	42	44	55.33	31.02	23.42	TGME49_229180 |	organism=Toxoplasma_gondii_ME49 | product=HEAT repeat-containing protein | location=TGME49_chrVIII:73928-83761(-) | length=1238 | sequence_SO=chromosome | SO=protein_coding	229180 |	23	8.09096	8.31764	12.3595	14.9969	7.04693	7.51623	3.94457	4.32514	0.42112	8.32472	3.0574
TGME49_209920 |	40.03	40.88	77.5	59.13	54.39	TGME49_209920 |	organism=Toxoplasma_gondii_ME49 | product=PAN domain-containing protein | location=TGME49_chrIb:1549281-1552256(+) | length=991 | sequence_SO=chromosome | SO=protein_coding	209920 |	26	25.47	26.06	62.16	51.46	29.87	TGME49_209920 |	organism=Toxoplasma_gondii_ME49 | product=PAN domain-containing protein | location=TGME49_chrIb:1549281-1552256(+) | length=991 | sequence_SO=chromosome | SO=protein_coding	209920 |	21	4.57088	8.3946	6.60694	10.9648	3.59749	6.25173	6.25173	9.54993	0.329762	7.02351	2.81219
TGME49_266990 |	39.35	44.24	57.48	27.56	23.66	TGME49_266990 |	organism=Toxoplasma_gondii_ME49 | product=beta-COP | location=TGME49_chrIX:851634-862137(+) | length=1103 | sequence_SO=chromosome | SO=protein_coding	266990 |	21	34.43	41.22	50.86	25.48	20.04	TGME49_266990 |	organism=Toxoplasma_gondii_ME49 | product=beta-COP | location=TGME49_chrIX:851634-862137(+) | length=1103 | sequence_SO=chromosome | SO=protein_coding	266990 |	18	4.40555	4.7863	3.43558	3.63078	3.0761	3.13329	2.10863	2.12814	0.268328	3.33805	1.739
TGME49_286580 |	39.35	40.74	56.44	33.93	27.02	TGME49_286580 |	organism=Toxoplasma_gondii_ME49 | product=hypothetical protein | location=TGME49_chrV:1775544-1778411(-) | length=955 | sequence_SO=chromosome | SO=protein_coding	286580 |	21	39.08	40.02	49.74	31.41	24.19	TGME49_286580 |	organism=Toxoplasma_gondii_ME49 | product=hypothetical protein | location=TGME49_chrV:1775544-1778411(-) | length=955 | sequence_SO=chromosome | SO=protein_coding	286580 |	25	3.01995	2.63027	3.49945	2.93765	3.43558	3.22107	3.56451	3.37287	0.0943173	3.21017	1.68265
TGME49_216880 |	38.94	39.79	85.05	84.42	78.5	TGME49_216880 |	organism=Toxoplasma_gondii_ME49 | product=guanine nucleotide-binding protein | location=TGME49_chrXI:5816026-5819620(-) | length=321 | sequence_SO=chromosome | SO=protein_coding	216880 |	31	27.57	27.58	80.69	74.14	62.62	TGME49_216880 |	organism=Toxoplasma_gondii_ME49 | product=guanine nucleotide-binding protein | location=TGME49_chrXI:5816026-5819620(-) | length=321 | sequence_SO=chromosome | SO=protein_coding	216880 |	23	3.87258	4.52898	1.36773	1.47231	5.80764	6.54636	3.37287	3.66438	0.448913	3.82911	1.93701
TGME49_263060 |	38.93	40.79	41	27.08	19.38	TGME49_263060 |	organism=Toxoplasma_gondii_ME49 | product=Proteasome/cyclosome repeat-containing protein | location=TGME49_chrVIIb:834384-849804(-) | length=1156 | sequence_SO=chromosome | SO=protein_coding	263060 |	21	45.19	48.27	52.6	35.81	26.47	TGME49_263060 |	organism=Toxoplasma_gondii_ME49 | product=Proteasome/cyclosome repeat-containing protein | location=TGME49_chrVIIb:834384-849804(-) | length=1156 | sequence_SO=chromosome | SO=protein_coding	263060 |	24	4.13048	5.24808	2.0893	2.53513	1.77011	2.65461	1.70608	2.65461	0.404463	2.84855	1.51023
TGME49_267680 |	38.91	39.38	28.09	19.89	14.94	TGME49_267680 |	organism=Toxoplasma_gondii_ME49 | product=microneme protein MIC12 (MIC12) | location=TGME49_chrIX:460511-469378(+) | length=2182 | sequence_SO=chromosome | SO=protein_coding	267680 |	23	38.45	39.27	24.15	19.8	15.08	TGME49_267680 |	organism=Toxoplasma_gondii_ME49 | product=microneme protein MIC12 (MIC12) | location=TGME49_chrIX:460511-469378(+) | length=2182 | sequence_SO=chromosome | SO=protein_coding	267680 |	20	8.31764	8.79023	9.28966	9.81748	6.36796	6.19441	11.1686	10.9648	0.197334	8.86385	3.14793
TGME49_231640 |	38.67	42.23	67.32	49.43	41.54	TGME49_231640 |	organism=Toxoplasma_gondii_ME49 | product=alveolin domain containing intermediate filament IMC1 (ALV1) | location=TGME49_chrVIII:1516857-1519632(+) | length=609 | sequence_SO=chromosome | SO=protein_coding	231640 |	29	30.39	31.97	63.38	42.53	30.71	TGME49_231640 |	organism=Toxoplasma_gondii_ME49 | product=alveolin domain containing intermediate filament IMC1 (ALV1) | location=TGME49_chrVIII:1516857-1519632(+) | length=609 | sequence_SO=chromosome | SO=protein_coding	231640 |	23	3.66438	3.69828	3.80189	3.94457	3.49945	3.16228	5.80764	5.29664	0.211644	4.10939	2.03892
TGME49_243710 |	38.46	40.86	68.49	53.52	42.96	TGME49_243710 |	organism=Toxoplasma_gondii_ME49 | product=t-complex protein beta subunit | location=TGME49_chrVI:2803485-2811554(+) | length=568 | sequence_SO=chromosome | SO=protein_coding	243710 |	25	43.56	46.42	77.99	55.63	45.42	TGME49_243710 |	organism=Toxoplasma_gondii_ME49 | product=t-complex protein beta subunit | location=TGME49_chrVI:2803485-2811554(+) | length=568 | sequence_SO=chromosome | SO=protein_coding	243710 |	22	5.24808	5.49541	3.56451	3.76704	3.53183	3.87258	3.34195	3.7325	0.189151	4.06924	2.02476
TGME49_290160 |	38.36	40.07	40.66	26.91	24.01	TGME49_290160 |	organism=Toxoplasma_gondii_ME49 | product=sortilin, putative | location=TGME49_chrIX:3602744-3612505(-) | length=1033 | sequence_SO=chromosome | SO=protein_coding	290160 |	19	32	33.71	45.79	29.72	20.62	TGME49_290160 |	organism=Toxoplasma_gondii_ME49 | product=sortilin, putative | location=TGME49_chrIX:3602744-3612505(-) | length=1033 | sequence_SO=chromosome | SO=protein_coding	290160 |	15	5.64937	5.54626	7.11213	6.48634	3.31131	3.31131	3.90841	3.90841	0.282941	4.90419	2.29402
TGME49_235020 |	38.24	40.98	41.16	23.09	18.79	TGME49_235020 |	organism=Toxoplasma_gondii_ME49 | product=COPI protein, putative | location=TGME49_chrX:4606591-4623764(-) | length=1256 | sequence_SO=chromosome | SO=protein_coding	235020 |	19	33.13	34.77	41.16	21.58	19.19	TGME49_235020 |	organism=Toxoplasma_gondii_ME49 | product=COPI protein, putative | location=TGME49_chrX:4606591-4623764(-) | length=1256 | sequence_SO=chromosome | SO=protein_coding	235020 |	17	2.35505	2.77971	5.15229	5.97035	1.75388	1.80302	3.22107	3.40408	0.432878	3.30493	1.72462
TGME49_294898 |	38.17	38.81	53.93	34.58	30.83	TGME49_294898 |	organism=Toxoplasma_gondii_ME49 | product=tetratricopeptide repeat-containing protein | location=TGME49_chrIa:1252410-1260641(-) | length=827 | sequence_SO=chromosome | SO=protein_coding	294898 |	19	30.91	31.85	61.19	29.99	27.09	TGME49_294898 |	organism=Toxoplasma_gondii_ME49 | product=tetratricopeptide repeat-containing protein | location=TGME49_chrIa:1252410-1260641(-) | length=827 | sequence_SO=chromosome | SO=protein_coding	294898 |	17	2.1677	3.10456	2.72898	4.44631	1.25892	1.58489	1.48594	1.87068	0.426042	2.331	1.22095
TGME49_272910 |	38.06	40.4	77.86	52.4	41.33	TGME49_272910 |	organism=Toxoplasma_gondii_ME49 | product=T-complex protein 1 delta subunit | location=TGME49_chrVIII:3703587-3710903(+) | length=542 | sequence_SO=chromosome | SO=protein_coding	272910 |	22	39.14	42.16	83.21	55.17	42.8	TGME49_272910 |	organism=Toxoplasma_gondii_ME49 | product=T-complex protein 1 delta subunit | location=TGME49_chrVIII:3703587-3710903(+) | length=542 | sequence_SO=chromosome | SO=protein_coding	272910 |	23	6.72977	7.37904	4.52898	5.10505	6.72977	6.66807	2.67917	2.65461	0.331496	5.30931	2.40852
TGME49_269120 |	37.52	38.14	77.41	64.46	51.24	TGME49_269120 |	organism=Toxoplasma_gondii_ME49 | product=oxidoreductase, putative | location=TGME49_chrVIII:6051424-6053254(-) | length=363 | sequence_SO=chromosome | SO=protein_coding	269120 |	29	35.1	35.63	68.87	52.34	52.07	TGME49_269120 |	organism=Toxoplasma_gondii_ME49 | product=oxidoreductase, putative | location=TGME49_chrVIII:6051424-6053254(-) | length=363 | sequence_SO=chromosome | SO=protein_coding	269120 |	33	12.7057	19.5884	13.6773	20.3236	10.0925	11.3763	14.8594	17.2187	0.234309	14.9802	3.90499
TGME49_250770 |	37.3	38.74	77.43	60.44	49.51	TGME49_250770 |	organism=Toxoplasma_gondii_ME49 | product=eukaryotic initiation factor-4A, putative | location=TGME49_chrXII:5194324-5196361(-) | length=412 | sequence_SO=chromosome | SO=protein_coding	250770 |	31	34.23	35.08	80.34	67.23	50.49	TGME49_250770 |	organism=Toxoplasma_gondii_ME49 | product=eukaryotic initiation factor-4A, putative | location=TGME49_chrXII:5194324-5196361(-) | length=412 | sequence_SO=chromosome | SO=protein_coding	250770 |	26	6.19441	5.19996	4.32514	3.7325	4.09261	3.69828	3.0761	2.93765	0.245273	4.15708	2.05557
TGME49_284190 |	37.23	40.66	41.98	27.82	20.06	TGME49_284190 |	organism=Toxoplasma_gondii_ME49 | product=pyruvate carboxylase | location=TGME49_chrV:2762853-2777481(-) | length=1391 | sequence_SO=chromosome | SO=protein_coding	284190 |	18	34.3	36.69	48.67	26.67	16.46	TGME49_284190 |	organism=Toxoplasma_gondii_ME49 | product=pyruvate carboxylase | location=TGME49_chrV:2762853-2777481(-) | length=1391 | sequence_SO=chromosome | SO=protein_coding	284190 |	18	3.43558	4.01791	3.76704	4.36516	1.7378	2.07014	3.94457	4.65586	0.28174	3.49926	1.80705
TGME49_276860 |	36.69	37.56	74.66	56.29	46.81	TGME49_276860 |	organism=Toxoplasma_gondii_ME49 | product=hypothetical protein | location=TGME49_chrXII:6886796-6890025(+) | length=517 | sequence_SO=chromosome | SO=protein_coding	276860 |	23	34.88	35.53	75.44	49.52	43.52	TGME49_276860 |	organism=Toxoplasma_gondii_ME49 | product=hypothetical protein | location=TGME49_chrXII:6886796-6890025(+) | length=517 | sequence_SO=chromosome | SO=protein_coding	276860 |	22	10.0925	11.3763	10.9648	12.5892	8.55067	9.0365	12.3595	12.8233	0.138623	10.9741	3.45603
TGME49_205440 |	36.5	38.09	75	42.63	39.57	TGME49_205440 |	organism=Toxoplasma_gondii_ME49 | product=CCT chaperonin gamma subunit | location=TGME49_chrVIIa:1397504-1403332(+) | length=556 | sequence_SO=chromosome | SO=protein_coding	205440 |	22	26.84	28.52	74.64	42.81	26.08	TGME49_205440 |	organism=Toxoplasma_gondii_ME49 | product=CCT chaperonin gamma subunit | location=TGME49_chrVIIa:1397504-1403332(+) | length=556 | sequence_SO=chromosome | SO=protein_coding	205440 |	14	2.31206	2.22844	2.93765	2.83139	2.51189	2.96483	1.75388	1.97697	0.173163	2.43964	1.28667
TGME49_318430 |	36.5	37.2	56.95	48.14	46.58	TGME49_318430 |	organism=Toxoplasma_gondii_ME49 | product=malate dehydrogenase MDH (MDH) | location=TGME49_chrIV:1339076-1343350(-) | length=511 | sequence_SO=chromosome | SO=protein_coding	318430 |	28	32.85	33.67	54.79	42.86	40.12	TGME49_318430 |	organism=Toxoplasma_gondii_ME49 | product=malate dehydrogenase MDH (MDH) | location=TGME49_chrIV:1339076-1343350(-) | length=511 | sequence_SO=chromosome | SO=protein_coding	318430 |	23	7.94328	8.01678	5.34564	5.44503	9.90832	11.9124	9.12011	10.8643	0.258936	8.56948	3.09921
TGME49_269950 |	36.34	38.57	58.26	33.05	27.54	TGME49_269950 |	organism=Toxoplasma_gondii_ME49 | product=hypothetical protein | location=TGME49_chrVIII:5502774-5506290(-) | length=944 | sequence_SO=chromosome | SO=protein_coding	269950 |	17	38.19	39.63	53.39	32.2	27.44	TGME49_269950 |	organism=Toxoplasma_gondii_ME49 | product=hypothetical protein | location=TGME49_chrVIII:5502774-5506290(-) | length=944 | sequence_SO=chromosome | SO=protein_coding	269950 |	19	2.60615	2.22844	3.43558	2.85759	6.60694	6.54636	6.13762	6.25173	0.400028	4.5838	2.19654
TGME49_226250 |	36.34	37.01	50.95	39.37	35.56	TGME49_226250 |	organism=Toxoplasma_gondii_ME49 | product=DEAD (Asp-Glu-Ala-Asp) box polypeptide DDX3X (DDX3X) | location=TGME49_chrX:1759628-1762586(+) | length=734 | sequence_SO=chromosome | SO=protein_coding	226250 |	20	36.64	37.6	61.58	41.14	33.11	TGME49_226250 |	organism=Toxoplasma_gondii_ME49 | product=DEAD (Asp-Glu-Ala-Asp) box polypeptide DDX3X (DDX3X) | location=TGME49_chrX:1759628-1762586(+) | length=734 | sequence_SO=chromosome | SO=protein_coding	226250 |	19	2.99226	3.83707	2.55859	3.19154	1.40605	1.52757	1.08643	1.1272	0.448209	2.21584	1.14785
TGME49_279420 |	35.76	38.87	45.75	25.66	17.91	TGME49_279420 |	organism=Toxoplasma_gondii_ME49 | product=hypothetical protein | location=TGME49_chrIX:190876-194865(+) | length=1329 | sequence_SO=chromosome | SO=protein_coding	279420 |	17	30.05	32.3	38.07	20.99	16.1	TGME49_279420 |	organism=Toxoplasma_gondii_ME49 | product=hypothetical protein | location=TGME49_chrIX:190876-194865(+) | length=1329 | sequence_SO=chromosome | SO=protein_coding	279420 |	17	3.10456	3.19154	2.26987	2.35505	2.65461	3.40408	1.83654	2.33346	0.192021	2.64371	1.40257
TGME49_293180 |	35.57	37.43	69.2	44.81	36.33	TGME49_293180 |	organism=Toxoplasma_gondii_ME49 | product=NADP-specific glutamate dehydrogenase | location=TGME49_chrIa:138752-144044(-) | length=578 | sequence_SO=chromosome | SO=protein_coding	293180 |	22	29.25	31.89	72.66	43.94	37.54	TGME49_293180 |	organism=Toxoplasma_gondii_ME49 | product=NADP-specific glutamate dehydrogenase | location=TGME49_chrIa:138752-144044(-) | length=578 | sequence_SO=chromosome | SO=protein_coding	293180 |	25	11.8032	11.4815	9.54993	8.24138	8.47227	8.24138	4.44631	4.09261	0.32066	8.29108	3.05156
TGME49_309730 |	35.56	36.73	49.7	39.27	32.93	TGME49_309730 |	organism=Toxoplasma_gondii_ME49 | product=thioredoxin reductase | location=TGME49_chrXI:773821-781347(-) | length=662 | sequence_SO=chromosome | SO=protein_coding	309730 |	19	31.03	32.75	50	37.31	33.08	TGME49_309730 |	organism=Toxoplasma_gondii_ME49 | product=thioredoxin reductase | location=TGME49_chrXI:773821-781347(-) | length=662 | sequence_SO=chromosome | SO=protein_coding	309730 |	21	3.56451	3.94457	3.0761	3.25087	4.2462	4.05509	1.87068	1.78649	0.275034	3.22431	1.68899
TGME49_256970 |	35.48	36.51	61.36	50.49	41.07	TGME49_256970 |	organism=Toxoplasma_gondii_ME49 | product=vacuolar ATP synthase subunit A, putative | location=TGME49_chrVIIb:4315661-4325274(-) | length=616 | sequence_SO=chromosome | SO=protein_coding	256970 |	18	34.45	35.35	61.04	45.29	40.1	TGME49_256970 |	organism=Toxoplasma_gondii_ME49 | product=vacuolar ATP synthase subunit A, putative | location=TGME49_chrVIIb:4315661-4325274(-) | length=616 | sequence_SO=chromosome | SO=protein_coding	256970 |	19	5.24808	5.29664	5.86138	5.97035	3.16228	3.40408	4.13048	4.28548	0.216163	4.66985	2.22337
TGME49_224850 |	34.9	38.27	54.95	32.81	26.69	TGME49_224850 |	organism=Toxoplasma_gondii_ME49 | product=polyadenylate binding protein, putative | location=TGME49_chrX:2775037-2778629(+) | length=768 | sequence_SO=chromosome | SO=protein_coding	224850 |	21	25.11	27.19	47.27	28.13	23.05	TGME49_224850 |	organism=Toxoplasma_gondii_ME49 | product=polyadenylate binding protein, putative | location=TGME49_chrX:2775037-2778629(+) | length=768 | sequence_SO=chromosome | SO=protein_coding	224850 |	18	2.14783	2.91072	1.47231	1.97697	2.58226	2.70396	4.57088	4.48745	0.36908	2.85655	1.51427
TGME49_236210 |	34.82	35.86	68.17	42.63	40.47	TGME49_236210 |	organism=Toxoplasma_gondii_ME49 | product=peptidase M16 family potein, putative | location=TGME49_chrX:5327303-5332929(+) | length=509 | sequence_SO=chromosome | SO=protein_coding	236210 |	21	31.78	32.41	63.46	44.2	37.92	TGME49_236210 |	organism=Toxoplasma_gondii_ME49 | product=peptidase M16 family potein, putative | location=TGME49_chrX:5327303-5332929(+) | length=509 | sequence_SO=chromosome | SO=protein_coding	236210 |	19	8.70964	7.65597	2.63027	2.51189	5.86138	5.15229	4.61318	4.20727	0.398576	5.16773	2.36953
TGME49_292220 |	34.78	37.4	73.84	44.27	38.53	TGME49_292220 |	organism=Toxoplasma_gondii_ME49 | product=PCI domain-containing protein | location=TGME49_chrIX:4617149-4624014(+) | length=558 | sequence_SO=chromosome | SO=protein_coding	292220 |	19	39.42	41.71	69.53	58.96	50.72	TGME49_292220 |	organism=Toxoplasma_gondii_ME49 | product=PCI domain-containing protein | location=TGME49_chrIX:4617149-4624014(+) | length=558 | sequence_SO=chromosome | SO=protein_coding	292220 |	22	5.49541	5.54626	6.30957	6.30957	5.44503	5.7544	4.20727	4.36516	0.135032	5.42908	2.44071
TGME49_216860 |	34.75	36.16	70.28	56.91	48.85	TGME49_216860 |	organism=Toxoplasma_gondii_ME49 | product=DEAD (Asp-Glu-Ala-Asp) box polypeptide DDX39 (DDX39) | location=TGME49_chrXI:5844665-5848755(+) | length=434 | sequence_SO=chromosome | SO=protein_coding	216860 |	23	21.5	21.91	67.74	42.17	35.02	TGME49_216860 |	organism=Toxoplasma_gondii_ME49 | product=DEAD (Asp-Glu-Ala-Asp) box polypeptide DDX39 (DDX39) | location=TGME49_chrXI:5844665-5848755(+) | length=434 | sequence_SO=chromosome | SO=protein_coding	216860 |	16	2.22844	1.95885	2.72898	2.33346	2.63027	2.42103	2.18776	1.90546	0.118971	2.29928	1.20118
TGME49_259670 |	34.31	35.55	35.09	25.19	21.2	TGME49_259670 |	organism=Toxoplasma_gondii_ME49 | product=von Willebrand factor type A domain-containing protein | location=TGME49_chrVIIb:2722910-2726969(+) | length=1080 | sequence_SO=chromosome | SO=protein_coding	259670 |	23	30.2	32.48	31.39	22.87	21.48	TGME49_259670 |	organism=Toxoplasma_gondii_ME49 | product=von Willebrand factor type A domain-containing protein | location=TGME49_chrVIIb:2722910-2726969(+) | length=1080 | sequence_SO=chromosome | SO=protein_coding	259670 |	24	15.7036	18.197	27.2898	30.761	7.17794	8.95365	9.72747	13.0617	0.495049	16.359	4.03201
TGME49_318310 |	34.23	36.7	48.78	39.06	27.61	TGME49_318310 |	organism=Toxoplasma_gondii_ME49 | product=transketolase | location=TGME49_chrIV:1422545-1429677(-) | length=699 | sequence_SO=chromosome | SO=protein_coding	318310 |	17	35.44	38.08	53.79	39.63	32.33	TGME49_318310 |	organism=Toxoplasma_gondii_ME49 | product=transketolase | location=TGME49_chrIV:1422545-1429677(-) | length=699 | sequence_SO=chromosome | SO=protein_coding	318310 |	18	10.3753	10	13.0617	12.7057	8.01678	7.51623	5.7544	5.64937	0.294514	9.13494	3.1914
TGME49_229990 |	34	36.41	78.65	55.11	44.34	TGME49_229990 |	organism=Toxoplasma_gondii_ME49 | product=T-complex protein 1 subunit alpha, putative | location=TGME49_chrVIII:496370-503107(-) | length=548 | sequence_SO=chromosome | SO=protein_coding	229990 |	21	27.65	31.53	70.62	50.36	37.41	TGME49_229990 |	organism=Toxoplasma_gondii_ME49 | product=T-complex protein 1 subunit alpha, putative | location=TGME49_chrVIII:496370-503107(-) | length=548 | sequence_SO=chromosome | SO=protein_coding	229990 |	19	5.86138	5.80764	2.88403	2.85759	3.83707	4.09261	3.76704	3.94457	0.260083	4.13149	2.04666
TGME49_205130 |	33.99	38.37	28.32	6.249	4.443	TGME49_205130 |	organism=Toxoplasma_gondii_ME49 | product=hypothetical protein | location=TGME49_chrVIIa:1595654-1621704(+) | length=4817 | sequence_SO=chromosome | SO=protein_coding	205130 |	17	25.85	32.54	30.18	6.02	4.193	TGME49_205130 |	organism=Toxoplasma_gondii_ME49 | product=hypothetical protein | location=TGME49_chrVIIa:1595654-1621704(+) | length=4817 | sequence_SO=chromosome | SO=protein_coding	205130 |	14	3.76704	3.7325	4.52898	4.7863	1.80302	2.10863	2.10863	2.42103	0.350823	3.15702	1.65856
TGME49_237080 |	33.76	34.3	75.26	60.82	47.68	TGME49_237080 |	organism=Toxoplasma_gondii_ME49 | product=hypothetical protein | location=TGME49_chrX:5698526-5699692(-) | length=388 | sequence_SO=chromosome | SO=protein_coding	237080 |	20	32.11	32.74	73.2	56.44	46.65	TGME49_237080 |	organism=Toxoplasma_gondii_ME49 | product=hypothetical protein | location=TGME49_chrX:5698526-5699692(-) | length=388 | sequence_SO=chromosome | SO=protein_coding	237080 |	19	10.4713	12.4738	12.942	14.9969	13.6773	12.3595	17.8649	16.293	0.160597	13.8848	3.79544
TGME49_308090 |	33.66	34.56	71.77	49	43.9	TGME49_308090 |	organism=Toxoplasma_gondii_ME49 | product=rhoptry protein ROP5 (ROP5) | location=TGME49_chrXII:566721-568370(-) | length=549 | sequence_SO=chromosome | SO=protein_coding	308090 |	24	26.91	29.42	79.6	48.27	32.24	TGME49_308090 |	organism=Toxoplasma_gondii_ME49 | product=rhoptry protein ROP5 (ROP5) | location=TGME49_chrXII:566721-568370(-) | length=549 | sequence_SO=chromosome | SO=protein_coding	308090 |	19	14.7231	15.7036	21.2814	19.9526	11.0662	10.666	18.5353	17.8649	0.225976	16.2241	4.02007
TGME49_260190 |	33.62	34.31	82.69	60.04	53.21	TGME49_260190 |	organism=Toxoplasma_gondii_ME49 | product=microneme protein MIC13 (MIC13) | location=TGME49_chrVIIb:2470805-2473311(+) | length=468 | sequence_SO=chromosome | SO=protein_coding	260190 |	41	35.9	36.49	80.34	64.96	53.63	TGME49_260190 |	organism=Toxoplasma_gondii_ME49 | product=microneme protein MIC13 (MIC13) | location=TGME49_chrVIIb:2470805-2473311(+) | length=468 | sequence_SO=chromosome | SO=protein_coding	260190 |	38	18.7068	24.8886	28.8403	35.9749	10.666	13.0617	18.3654	21.4783	0.360726	21.4977	4.42611
TGME49_243800 |	33.56	34.76	57.78	32.98	31.27	TGME49_243800 |	organism=Toxoplasma_gondii_ME49 | product=long-chain fatty acid CoA ligase, putative | location=TGME49_chrVI:2863905-2875028(-) | length=758 | sequence_SO=chromosome | SO=protein_coding	243800 |	17	33.87	35.83	56.6	37.86	32.06	TGME49_243800 |	organism=Toxoplasma_gondii_ME49 | product=long-chain fatty acid CoA ligase, putative | location=TGME49_chrVI:2863905-2875028(-) | length=758 | sequence_SO=chromosome | SO=protein_coding	243800 |	18	1.7378	1.94089	1.75388	1.94089	2.07014	1.75388	2.58226	2.24905	0.136998	2.0036	1.00259
TGME49_258200 |	33.35	34.36	37.27	22.75	20.69	TGME49_258200 |	organism=Toxoplasma_gondii_ME49 | product=hypothetical protein | location=TGME49_chrVIIb:3521575-3524781(+) | length=1068 | sequence_SO=chromosome | SO=protein_coding	258200 |	19	31.12	32.55	46.07	22.57	16.85	TGME49_258200 |	organism=Toxoplasma_gondii_ME49 | product=hypothetical protein | location=TGME49_chrVIIb:3521575-3524781(+) | length=1068 | sequence_SO=chromosome | SO=protein_coding	258200 |	18	15.8489	15.7036	19.7697	19.2309	13.8038	13.4277	19.2309	18.0302	0.139802	16.8807	4.0773
TGME49_209950 |	33.3	34.62	63.21	51.18	46.23	TGME49_209950 |	organism=Toxoplasma_gondii_ME49 | product=thioredoxin, putative | location=TGME49_chrIb:1570278-1574641(-) | length=424 | sequence_SO=chromosome | SO=protein_coding	209950 |	27	31.64	32.78	62.03	53.54	46.7	TGME49_209950 |	organism=Toxoplasma_gondii_ME49 | product=thioredoxin, putative | location=TGME49_chrIb:1570278-1574641(-) | length=424 | sequence_SO=chromosome | SO=protein_coding	209950 |	25	10.7647	9.46237	4.13048	3.43558	5.54626	5.49541	3.22107	3.10456	0.486427	5.64505	2.49699
TGME49_269180 |	33.24	37.14	32.83	14.88	9.97	TGME49_269180 |	organism=Toxoplasma_gondii_ME49 | product=MIF4G domain-containing protein | location=TGME49_chrVIII:6011236-6023582(-) | length=2668 | sequence_SO=chromosome | SO=protein_coding	269180 |	18	31	35.36	29.12	13.87	8.358	TGME49_269180 |	organism=Toxoplasma_gondii_ME49 | product=MIF4G domain-containing protein | location=TGME49_chrVIII:6011236-6023582(-) | length=2668 | sequence_SO=chromosome | SO=protein_coding	269180 |	13	4.69894	4.74242	4.28548	4.16869	2.29087	2.31206	4.09261	4.05509	0.238938	3.83077	1.93763
TGME49_225930 |	33.18	33.77	92.09	80.63	72.73	TGME49_225930 |	organism=Toxoplasma_gondii_ME49 | product=triose-phosphate isomerase TPI-I (TPI-I) | location=TGME49_chrX:1925824-1928172(+) | length=253 | sequence_SO=chromosome | SO=protein_coding	225930 |	25	28.69	29.89	89.33	82.61	69.96	TGME49_225930 |	organism=Toxoplasma_gondii_ME49 | product=triose-phosphate isomerase TPI-I (TPI-I) | location=TGME49_chrX:1925824-1928172(+) | length=253 | sequence_SO=chromosome | SO=protein_coding	225930 |	24	10.7647	11.1686	13.4277	14.5881	16.293	18.197	5.59758	5.91562	0.355929	11.994	3.58424
TGME49_219800 |	33.08	34.58	80.2	67.13	52.87	TGME49_219800 |	organism=Toxoplasma_gondii_ME49 | product=vacuolar ATP synthase subunit b, putative | location=TGME49_chrXII:638220-640954(+) | length=505 | sequence_SO=chromosome | SO=protein_coding	219800 |	20	38.21	40.42	77.62	62.77	55.45	TGME49_219800 |	organism=Toxoplasma_gondii_ME49 | product=vacuolar ATP synthase subunit b, putative | location=TGME49_chrXII:638220-640954(+) | length=505 | sequence_SO=chromosome | SO=protein_coding	219800 |	25	4.69894	4.61318	3.94457	3.80189	3.76704	4.61318	2.33346	2.85759	0.210266	3.82873	1.93687
TGME49_291890 |	32.79	33.06	70.83	56.58	54.82	TGME49_291890 |	organism=Toxoplasma_gondii_ME49 | product=microneme protein MIC1 (MIC1) | location=TGME49_chrIX:4395345-4397688(-) | length=456 | sequence_SO=chromosome | SO=protein_coding	291890 |	22	31.68	32.35	67.32	55.26	42.76	TGME49_291890 |	organism=Toxoplasma_gondii_ME49 | product=microneme protein MIC1 (MIC1) | location=TGME49_chrIX:4395345-4397688(-) | length=456 | sequence_SO=chromosome | SO=protein_coding	291890 |	17	2.99226	2.67917	5.24808	4.65586	3.40408	3.53183	2.48886	2.55859	0.275734	3.44484	1.78444
TGME49_273370 |	32.64	34.56	48.28	29.89	19.64	TGME49_273370 |	organism=Toxoplasma_gondii_ME49 | product=coatomer gamma 2-subunit protein, putative | location=TGME49_chrVIII:3558268-3562375(-) | length=1044 | sequence_SO=chromosome | SO=protein_coding	273370 |	16	45.34	47.29	47.13	28.74	26.92	TGME49_273370 |	organism=Toxoplasma_gondii_ME49 | product=coatomer gamma 2-subunit protein, putative | location=TGME49_chrVIII:3558268-3562375(-) | length=1044 | sequence_SO=chromosome | SO=protein_coding	273370 |	23	3.63078	3.94457	3.98107	4.65586	6.85488	8.16582	6.19441	7.24436	0.292516	5.58397	2.48129
TGME49_256770 |	32.54	33.12	68.35	56.96	47.09	TGME49_256770 |	organism=Toxoplasma_gondii_ME49 | product=eukaryotic translation initiation factor 4A, isoform 3, putative | location=TGME49_chrVIIb:4476055-4479046(+) | length=395 | sequence_SO=chromosome | SO=protein_coding	256770 |	16	23.87	25.34	74.68	55.44	42.03	TGME49_256770 |	organism=Toxoplasma_gondii_ME49 | product=eukaryotic translation initiation factor 4A, isoform 3, putative | location=TGME49_chrVIIb:4476055-4479046(+) | length=395 | sequence_SO=chromosome | SO=protein_coding	256770 |	12	3.98107	3.87258	2.39883	2.44343	1.36773	1.6293	1.1272	1.2942	0.469085	2.26429	1.17906
TGME49_311400 |	32.5	35.13	33.25	16.4	13.44	TGME49_311400 |	organism=Toxoplasma_gondii_ME49 | product=WD domain, G-beta repeat-containing protein | location=TGME49_chrXI:2047395-2060641(-) | length=1585 | sequence_SO=chromosome | SO=protein_coding	311400 |	16	39.11	41.14	37.85	23.03	17.6	TGME49_311400 |	organism=Toxoplasma_gondii_ME49 | product=WD domain, G-beta repeat-containing protein | location=TGME49_chrXI:2047395-2060641(-) | length=1585 | sequence_SO=chromosome | SO=protein_coding	311400 |	19	4.44631	3.94457	5.10505	4.61318	4.16869	3.34195	4.05509	3.40408	0.134478	4.13487	2.04784
TGME49_266760 |	32.49	34.03	54.71	35.69	21.72	TGME49_266760 |	organism=Toxoplasma_gondii_ME49 | product=isocitrate dehydrogenase | location=TGME49_chrIX:975799-978874(-) | length=594 | sequence_SO=chromosome | SO=protein_coding	266760 |	20	38.89	40.47	53.03	39.06	30.47	TGME49_266760 |	organism=Toxoplasma_gondii_ME49 | product=isocitrate dehydrogenase | location=TGME49_chrIX:975799-978874(-) | length=594 | sequence_SO=chromosome | SO=protein_coding	266760 |	27	5.24808	5.91562	14.3219	15.9956	8.01678	7.37904	12.2462	11.9124	0.371456	10.1294	3.34048
TGME49_263090 |	32.31	33.48	80.19	63.16	51.08	TGME49_263090 |	organism=Toxoplasma_gondii_ME49 | product=14-3-3 protein | location=TGME49_chrVIIb:813151-815788(+) | length=323 | sequence_SO=chromosome | SO=protein_coding	263090 |	28	26.74	27.39	87	51.08	48.92	TGME49_263090 |	organism=Toxoplasma_gondii_ME49 | product=14-3-3 protein | location=TGME49_chrVIIb:813151-815788(+) | length=323 | sequence_SO=chromosome | SO=protein_coding	263090 |	26	12.7057	13.9316	6.91831	7.51623	11.3763	12.8233	6.54636	7.31139	0.293389	9.89115	3.30614
TGME49_239490 |	32.1	32.64	64.97	46.06	38.18	TGME49_239490 |	organism=Toxoplasma_gondii_ME49 | product=dehydrogenase E1 component family protein | location=TGME49_chrVI:710264-716085(-) | length=571 | sequence_SO=chromosome | SO=protein_coding	239490 |	22	30.84	32.31	65.5	45.18	37.65	TGME49_239490 |	organism=Toxoplasma_gondii_ME49 | product=dehydrogenase E1 component family protein | location=TGME49_chrVI:710264-716085(-) | length=571 | sequence_SO=chromosome | SO=protein_coding	239490 |	17	6.85488	5.97035	5.49541	4.96592	5.49541	5.29664	13.5519	14.1906	0.464429	7.72764	2.95003
TGME49_229480 |	32.02	32.84	76.12	65.97	62.99	TGME49_229480 |	organism=Toxoplasma_gondii_ME49 | product=calcium binding protein precursor, putative | location=TGME49_chrVIII:292153-294701(-) | length=335 | sequence_SO=chromosome | SO=protein_coding	229480 |	27	32.61	32.76	90.15	67.16	57.31	TGME49_229480 |	organism=Toxoplasma_gondii_ME49 | product=calcium binding protein precursor, putative | location=TGME49_chrVIII:292153-294701(-) | length=335 | sequence_SO=chromosome | SO=protein_coding	229480 |	29	6.85488	8.01678	7.65597	8.79023	11.0662	8.24138	13.6773	10.0925	0.223689	9.29941	3.21714
TGME49_283780 |	32.01	34.04	60.36	32.38	25.57	TGME49_283780 |	organism=Toxoplasma_gondii_ME49 | product=glucose-6-phosphate isomerase GPI (GPI) | location=TGME49_chrV:2973954-2984048(-) | length=661 | sequence_SO=chromosome | SO=protein_coding	283780 |	19	32.96	35.65	54.01	33.74	28.74	TGME49_283780 |	organism=Toxoplasma_gondii_ME49 | product=glucose-6-phosphate isomerase GPI (GPI) | location=TGME49_chrV:2973954-2984048(-) | length=661 | sequence_SO=chromosome | SO=protein_coding	283780 |	19	2.77971	2.14783	3.43558	2.70396	2.99226	3.25087	2.33346	2.44343	0.152154	2.76089	1.46513
TGME49_310080 |	31.88	38.08	50.19	33.97	25.48	TGME49_310080 |	organism=Toxoplasma_gondii_ME49 | product=AMP-binding enzyme domain-containing protein | location=TGME49_chrXI:1044538-1048223(-) | length=789 | sequence_SO=chromosome | SO=protein_coding	310080 |	20	50.31	55.46	63.12	48.54	38.28	TGME49_310080 |	organism=Toxoplasma_gondii_ME49 | product=AMP-binding enzyme domain-containing protein | location=TGME49_chrXI:1044538-1048223(-) | length=789 | sequence_SO=chromosome | SO=protein_coding	310080 |	26	4.13048	4.28548	3.56451	3.66438	5.80764	5.54626	6.36796	5.86138	0.211452	4.90351	2.29382
TGME49_290890 |	31.78	31.97	65.84	53.12	46.38	TGME49_290890 |	organism=Toxoplasma_gondii_ME49 | product=carbonyl reductase 1, putative | location=TGME49_chrIX:3919217-3923066(+) | length=401 | sequence_SO=chromosome | SO=protein_coding	290890 |	22	32.18	32.45	68.08	53.62	43.89	TGME49_290890 |	organism=Toxoplasma_gondii_ME49 | product=carbonyl reductase 1, putative | location=TGME49_chrIX:3919217-3923066(+) | length=401 | sequence_SO=chromosome | SO=protein_coding	290890 |	24	13.5519	13.8038	14.8594	14.7231	9.63829	9.90832	9.0365	9.0365	0.208338	11.8197	3.56312
TGME49_280380 |	31.51	31.91	50.45	39.24	31.46	TGME49_280380 |	organism=Toxoplasma_gondii_ME49 | product=poly(ADP-ribose) glycohydrolase | location=TGME49_chrVIIa:487434-489728(+) | length=553 | sequence_SO=chromosome | SO=protein_coding	280380 |	18	31.37	31.78	47.38	37.61	30.38	TGME49_280380 |	organism=Toxoplasma_gondii_ME49 | product=poly(ADP-ribose) glycohydrolase | location=TGME49_chrVIIa:487434-489728(+) | length=553 | sequence_SO=chromosome | SO=protein_coding	280380 |	17	8.62979	8.62979	5.59758	5.54626	7.58578	7.17794	5.44503	5.15229	0.203577	6.72055	2.74858
TGME49_252510 |	31.43	32.6	45.73	27.13	22.45	TGME49_252510 |	organism=Toxoplasma_gondii_ME49 | product=hypothetical protein | location=TGME49_chrIII:600682-607826(-) | length=726 | sequence_SO=chromosome | SO=protein_coding	252510 |	14	34.49	35.48	51.65	32.37	27	TGME49_252510 |	organism=Toxoplasma_gondii_ME49 | product=hypothetical protein | location=TGME49_chrIII:600682-607826(-) | length=726 | sequence_SO=chromosome | SO=protein_coding	252510 |	16	7.44732	8.24138	9.46237	10.2802	8.3946	9.0365	13.4277	14.1906	0.22982	10.0601	3.33057
TGME49_307850 |	31.34	33.15	66.53	54.26	42.38	TGME49_307850 |	organism=Toxoplasma_gondii_ME49 | product=6-phosphogluconate dehydrogenase | location=TGME49_chrXII:443247-447458(-) | length=505 | sequence_SO=chromosome | SO=protein_coding	307850 |	18	28.98	29.8	63.76	42.77	34.06	TGME49_307850 |	organism=Toxoplasma_gondii_ME49 | product=6-phosphogluconate dehydrogenase | location=TGME49_chrXII:443247-447458(-) | length=505 | sequence_SO=chromosome | SO=protein_coding	307850 |	20	7.65597	7.37904	9.2045	9.0365	5.29664	4.16869	7.24436	6.08135	0.23338	7.00838	2.80908
TGME49_214490 |	31.29	34.73	41.09	16.56	13.23	TGME49_214490 |	organism=Toxoplasma_gondii_ME49 | product=peptidase M16 inactive domain-containing protein | location=TGME49_chrX:6310793-6320102(-) | length=1353 | sequence_SO=chromosome | SO=protein_coding	214490 |	16	39.91	43.52	42.94	22.17	16.48	TGME49_214490 |	organism=Toxoplasma_gondii_ME49 | product=peptidase M16 inactive domain-containing protein | location=TGME49_chrX:6310793-6320102(-) | length=1353 | sequence_SO=chromosome | SO=protein_coding	214490 |	18	2.53513	2.42103	2.75423	2.67917	2.53513	3.43558	2.53513	3.25087	0.125784	2.76828	1.46899
TGME49_319920 |	31.11	33.09	51.87	37.37	34.08	TGME49_319920 |	organism=Toxoplasma_gondii_ME49 | product=2-oxo acid dehydrogenases acyltransferase (catalytic domain) domain-containing protein | location=TGME49_chrIV:660862-667250(-) | length=669 | sequence_SO=chromosome | SO=protein_coding	319920 |	19	33.39	34.77	56.35	41.85	33.93	TGME49_319920 |	organism=Toxoplasma_gondii_ME49 | product=2-oxo acid dehydrogenases acyltransferase (catalytic domain) domain-containing protein | location=TGME49_chrIV:660862-667250(-) | length=669 | sequence_SO=chromosome | SO=protein_coding	319920 |	19	14.7231	14.8594	17.5388	18.197	7.87046	7.31139	14.3219	13.6773	0.276357	13.5624	3.76154
TGME49_249530 |	31	36.23	48.44	25.96	17.51	TGME49_249530 |	organism=Toxoplasma_gondii_ME49 | product=exportin 1, putative | location=TGME49_chrXII:4590841-4605940(+) | length=1125 | sequence_SO=chromosome | SO=protein_coding	249530 |	16	20.52	26.39	42.4	20.27	12.27	TGME49_249530 |	organism=Toxoplasma_gondii_ME49 | product=exportin 1, putative | location=TGME49_chrXII:4590841-4605940(+) | length=1125 | sequence_SO=chromosome | SO=protein_coding	249530 |	11	3.69828	3.94457	3.34195	3.19154	3.80189	3.94457	7.58578	8.31764	0.399043	4.72828	2.24131
TGME49_235580 |	30.9	34.57	58.38	37.5	31.39	TGME49_235580 |	organism=Toxoplasma_gondii_ME49 | product=hypothetical protein | location=TGME49_chrX:4960873-4969650(-) | length=704 | sequence_SO=chromosome | SO=protein_coding	235580 |	22	34.07	39.19	73.01	44.03	34.38	TGME49_235580 |	organism=Toxoplasma_gondii_ME49 | product=hypothetical protein | location=TGME49_chrX:4960873-4969650(-) | length=704 | sequence_SO=chromosome | SO=protein_coding	235580 |	21	6.42688	6.54636	9.28966	9.12011	5.19996	5.34564	16.4437	16.4437	0.463572	9.35201	3.22528
TGME49_247220 |	30.86	31.95	62.64	48.17	38.83	TGME49_247220 |	organism=Toxoplasma_gondii_ME49 | product=nudix -type motif 9 isoform a family protein | location=TGME49_chrXII:3176609-3179568(-) | length=546 | sequence_SO=chromosome | SO=protein_coding	247220 |	17	26.3	27.31	81.14	41.58	33.7	TGME49_247220 |	organism=Toxoplasma_gondii_ME49 | product=nudix -type motif 9 isoform a family protein | location=TGME49_chrXII:3176609-3179568(-) | length=546 | sequence_SO=chromosome | SO=protein_coding	247220 |	14	6.60694	6.85488	9.63829	10	5.34564	4.52898	5.05825	3.80189	0.331054	6.47936	2.69585
TGME49_285980 |	30.84	31.79	67.66	45.21	35.79	TGME49_285980 |	organism=Toxoplasma_gondii_ME49 | product=glucosephosphate-mutase GPM1 (GPM1) | location=TGME49_chrV:2088847-2098552(-) | length=637 | sequence_SO=chromosome | SO=protein_coding	285980 |	15	24.66	25.88	60.75	42.86	25.43	TGME49_285980 |	organism=Toxoplasma_gondii_ME49 | product=glucosephosphate-mutase GPM1 (GPM1) | location=TGME49_chrV:2088847-2098552(-) | length=637 | sequence_SO=chromosome | SO=protein_coding	285980 |	12	5.80764	6.0256	6.72977	6.72977	4.44631	4.83059	10.0925	10.8643	0.314884	6.94081	2.7951
TGME49_219710 |	30.74	37.88	27.21	15.32	11.36	TGME49_219710 |	organism=Toxoplasma_gondii_ME49 | product=hypothetical protein | location=TGME49_chrXII:694011-705618(-) | length=1893 | sequence_SO=chromosome | SO=protein_coding	219710 |	18	21.43	23.71	33.86	11.94	8.03	TGME49_219710 |	organism=Toxoplasma_gondii_ME49 | product=hypothetical protein | location=TGME49_chrXII:694011-705618(-) | length=1893 | sequence_SO=chromosome | SO=protein_coding	219710 |	11	5.34564	5.59758	10.8643	10.5682	11.1686	9.28966	10.4713	9.12011	0.240133	9.05317	3.17842
TGME49_270250 |	30.69	30.95	73.68	64.21	62.63	TGME49_270250 |	organism=Toxoplasma_gondii_ME49 | product=dense granule protein GRA1 (GRA1) | location=TGME49_chrVIII:5309663-5310370(-) | length=190 | sequence_SO=chromosome | SO=protein_coding	270250 |	33	20.38	20.62	67.89	52.11	44.74	TGME49_270250 |	organism=Toxoplasma_gondii_ME49 | product=dense granule protein GRA1 (GRA1) | location=TGME49_chrVIII:5309663-5310370(-) | length=190 | sequence_SO=chromosome | SO=protein_coding	270250 |	29	3.19154	3.28095	4.40555	4.44631	4.7863	5.86138	4.96592	5.86138	0.205318	4.59992	2.20161
TGME49_318410 |	30.64	33.49	70.76	49.72	35.75	TGME49_318410 |	organism=Toxoplasma_gondii_ME49 | product=TCP-1 chaperonin, putative | location=TGME49_chrIV:1352872-1358251(+) | length=537 | sequence_SO=chromosome | SO=protein_coding	318410 |	15	30.38	34.86	67.41	40.78	32.96	TGME49_318410 |	organism=Toxoplasma_gondii_ME49 | product=TCP-1 chaperonin, putative | location=TGME49_chrIV:1352872-1358251(+) | length=537 | sequence_SO=chromosome | SO=protein_coding	318410 |	15	2.70396	2.14783	3.69828	2.83139	4.09261	4.48745	2.46604	2.75423	0.248812	3.14772	1.65431
TGME49_206400 |	30.5	31.18	69.16	40.51	30.66	TGME49_206400 |	organism=Toxoplasma_gondii_ME49 | product=FAD binding domain of DNA photolyase domain-containing protein | location=TGME49_chrVIIa:1014646-1017270(-) | length=548 | sequence_SO=chromosome | SO=protein_coding	206400 |	17	30.82	32.26	68.43	43.98	32.3	TGME49_206400 |	organism=Toxoplasma_gondii_ME49 | product=FAD binding domain of DNA photolyase domain-containing protein | location=TGME49_chrVIIa:1014646-1017270(-) | length=548 | sequence_SO=chromosome | SO=protein_coding	206400 |	17	15.5597	14.9969	17.5388	16.7494	8.87156	9.63829	10.1859	11.0662	0.249513	13.0758	3.70883
TGME49_209600 |	30.49	32.25	57.21	39.47	34.81	TGME49_209600 |	organism=Toxoplasma_gondii_ME49 | product=hypothetical protein | location=TGME49_chrIb:1356384-1358208(-) | length=451 | sequence_SO=chromosome | SO=protein_coding	209600 |	19	27.95	29.92	62.53	45.68	37.92	TGME49_209600 |	organism=Toxoplasma_gondii_ME49 | product=hypothetical protein | location=TGME49_chrIb:1356384-1358208(-) | length=451 | sequence_SO=chromosome | SO=protein_coding	209600 |	18	4.40555	3.98107	3.80189	3.49945	3.31131	3.53183	2.85759	3.34195	0.12257	3.59133	1.84452
TGME49_222860 |	30.46	33.67	51.98	30.56	22.88	TGME49_222860 |	organism=Toxoplasma_gondii_ME49 | product=eukaryotic translation initiation factor, putative | location=TGME49_chrII:1259168-1270639(-) | length=756 | sequence_SO=chromosome | SO=protein_coding	222860 |	17	24.37	26.77	48.41	27.12	26.19	TGME49_222860 |	organism=Toxoplasma_gondii_ME49 | product=eukaryotic translation initiation factor, putative | location=TGME49_chrII:1259168-1270639(-) | length=756 | sequence_SO=chromosome | SO=protein_coding	222860 |	16	2.58226	2.85759	2.39883	2.63027	3.80189	3.69828	2.33346	2.29087	0.198863	2.82418	1.49783
TGME49_230450 |	30.38	34.07	57.64	45.34	32.51	TGME49_230450 |	organism=Toxoplasma_gondii_ME49 | product=bifunctional GMP synthase/glutamine amidotransferase protein | location=TGME49_chrVIII:796468-801150(+) | length=569 | sequence_SO=chromosome | SO=protein_coding	230450 |	17	23.79	26.95	58.35	33.92	26.71	TGME49_230450 |	organism=Toxoplasma_gondii_ME49 | product=bifunctional GMP synthase/glutamine amidotransferase protein | location=TGME49_chrVIII:796468-801150(+) | length=569 | sequence_SO=chromosome | SO=protein_coding	230450 |	12	2.44343	2.12814	2.60615	2.14783	2.14783	2.31206	3.37287	3.46737	0.198006	2.57821	1.36637
TGME49_224890 |	30.32	33.89	38.42	23.35	18.6	TGME49_224890 |	organism=Toxoplasma_gondii_ME49 | product=hypothetical protein | location=TGME49_chrX:2705796-2710234(-) | length=1075 | sequence_SO=chromosome | SO=protein_coding	224890 |	15	21.08	24.89	37.21	16.74	12.28	TGME49_224890 |	organism=Toxoplasma_gondii_ME49 | product=hypothetical protein | location=TGME49_chrX:2705796-2710234(-) | length=1075 | sequence_SO=chromosome | SO=protein_coding	224890 |	10	2.53513	2.70396	6.19441	6.91831	4.20727	4.28548	5.91562	6.13762	0.321703	4.86222	2.28162
TGME49_206470 |	30.3	33.05	61.85	48.55	46.05	TGME49_206470 |	organism=Toxoplasma_gondii_ME49 | product=pyruvate dehydrogenase complex subunit PDH-E3II (PDHE3II) | location=TGME49_chrVIIa:947003-953655(+) | length=519 | sequence_SO=chromosome | SO=protein_coding	206470 |	21	29.1	31.64	73.99	45.09	40.08	TGME49_206470 |	organism=Toxoplasma_gondii_ME49 | product=pyruvate dehydrogenase complex subunit PDH-E3II (PDHE3II) | location=TGME49_chrVIIa:947003-953655(+) | length=519 | sequence_SO=chromosome | SO=protein_coding	206470 |	17	4.69894	5.49541	2.12814	2.39883	2.96483	2.85759	2.53513	2.42103	0.359875	3.18749	1.67242
TGME49_243930 |	30.29	32.12	38.18	26.09	18.66	TGME49_243930 |	organism=Toxoplasma_gondii_ME49 | product=hypothetical protein | location=TGME49_chrVI:2894582-2900275(-) | length=943 | sequence_SO=chromosome | SO=protein_coding	243930 |	15	30.11	31.21	39.45	24.81	22.91	TGME49_243930 |	organism=Toxoplasma_gondii_ME49 | product=hypothetical protein | location=TGME49_chrVI:2894582-2900275(-) | length=943 | sequence_SO=chromosome | SO=protein_coding	243930 |	19	6.54636	7.87046	10.0925	12.3595	7.44732	7.11213	15.7036	15.1356	0.33538	10.2834	3.36225
TGME49_286720 |	30.24	30.75	84.78	61.96	58.7	TGME49_286720 |	organism=Toxoplasma_gondii_ME49 | product=heat shock protein HSP28 (HSP28) | location=TGME49_chrV:1710404-1711234(+) | length=276 | sequence_SO=chromosome | SO=protein_coding	286720 |	34	35.54	35.69	91.67	72.1	60.51	TGME49_286720 |	organism=Toxoplasma_gondii_ME49 | product=heat shock protein HSP28 (HSP28) | location=TGME49_chrV:1710404-1711234(+) | length=276 | sequence_SO=chromosome | SO=protein_coding	286720 |	32	6.42688	6.42688	19.2309	19.4089	7.04693	7.24436	18.3654	19.7697	0.478818	12.99	3.69933
TGME49_210840 |	30.16	31.11	48.74	32.77	28.57	TGME49_210840 |	organism=Toxoplasma_gondii_ME49 | product=arginyl-tRNA synthetase family protein | location=TGME49_chrIV:2012873-2021601(-) | length=595 | sequence_SO=chromosome | SO=protein_coding	210840 |	15	27.49	29.04	56.97	30.08	27.39	TGME49_210840 |	organism=Toxoplasma_gondii_ME49 | product=arginyl-tRNA synthetase family protein | location=TGME49_chrIV:2012873-2021601(-) | length=595 | sequence_SO=chromosome | SO=protein_coding	210840 |	13	4.69894	4.69894	3.22107	3.0761	3.37287	3.01995	2.67917	2.48886	0.232182	3.40699	1.7685
TGME49_301210 |	29.91	31.16	41	25.32	17.85	TGME49_301210 |	organism=Toxoplasma_gondii_ME49 | product=NAD(P) transhydrogenase subunit beta, putative | location=TGME49_chrIV:2309882-2314928(+) | length=1244 | sequence_SO=chromosome | SO=protein_coding	301210 |	14	27.31	29.95	44.05	24.28	19.86	TGME49_301210 |	organism=Toxoplasma_gondii_ME49 | product=NAD(P) transhydrogenase subunit beta, putative | location=TGME49_chrIV:2309882-2314928(+) | length=1244 | sequence_SO=chromosome | SO=protein_coding	301210 |	16	5.15229	5.34564	9.54993	9.81748	3.80189	3.69828	7.37904	7.37904	0.34375	6.51545	2.70386
TGME49_204130 |	29.9	30.57	46.17	23.94	23.94	TGME49_204130 |	organism=Toxoplasma_gondii_ME49 | product=perforin-like protein PLP1 (PLP1) | location=TGME49_chrVIIa:1962114-1970957(-) | length=1161 | sequence_SO=chromosome | SO=protein_coding	204130 |	17	22.74	23.44	36.26	21.45	19.04	TGME49_204130 |	organism=Toxoplasma_gondii_ME49 | product=perforin-like protein PLP1 (PLP1) | location=TGME49_chrVIIa:1962114-1970957(-) | length=1161 | sequence_SO=chromosome | SO=protein_coding	204130 |	14	7.04693	5.05825	5.80764	4.52898	2.60615	2.72898	3.56451	3.7325	0.328455	4.38424	2.13233
TGME49_286080 |	29.8	33.7	38.89	20.14	16.47	TGME49_286080 |	organism=Toxoplasma_gondii_ME49 | product=elongation factor 2 family protein | location=TGME49_chrV:2008581-2019709(+) | length=1008 | sequence_SO=chromosome | SO=protein_coding	286080 |	14	20.87	25.72	39.38	17.56	11.71	TGME49_286080 |	organism=Toxoplasma_gondii_ME49 | product=elongation factor 2 family protein | location=TGME49_chrV:2008581-2019709(+) | length=1008 | sequence_SO=chromosome | SO=protein_coding	286080 |	11	2.37684	2.24905	1.8197	1.72187	3.0761	3.13329	3.10456	3.13329	0.22118	2.57684	1.3656
TGME49_265450 |	29.78	31.02	76.28	49.57	39.96	TGME49_265450 |	organism=Toxoplasma_gondii_ME49 | product=hexokinase | location=TGME49_chrIX:1543911-1547614(-) | length=468 | sequence_SO=chromosome | SO=protein_coding	265450 |	23	30.02	31.12	70.3	46.37	40.17	TGME49_265450 |	organism=Toxoplasma_gondii_ME49 | product=hexokinase | location=TGME49_chrIX:1543911-1547614(-) | length=468 | sequence_SO=chromosome | SO=protein_coding	265450 |	22	8.31764	8.79023	9.54993	10	6.72977	7.37904	11.9124	12.8233	0.209115	9.43779	3.23845
TGME49_227360 |	29.77	30.84	79.95	49.1	36.76	TGME49_227360 |	organism=Toxoplasma_gondii_ME49 | product=ribosomal protein RPL3 (RPL3) | location=TGME49_chrX:993887-996580(-) | length=389 | sequence_SO=chromosome | SO=protein_coding	227360 |	21	21.35	22.53	70.44	41.65	31.36	TGME49_227360 |	organism=Toxoplasma_gondii_ME49 | product=ribosomal protein RPL3 (RPL3) | location=TGME49_chrX:993887-996580(-) | length=389 | sequence_SO=chromosome | SO=protein_coding	227360 |	16	5.05825	5.44503	3.34195	3.22107	6.98232	6.30957	2.48886	2.22844	0.384331	4.38444	2.13239
TGME49_277500 |	29.55	32.97	65.55	43.28	37.18	TGME49_277500 |	organism=Toxoplasma_gondii_ME49 | product=26S proteasome regulatory subunit 7, putative | location=TGME49_chrXII:6660694-6665364(+) | length=476 | sequence_SO=chromosome | SO=protein_coding	277500 |	17	24.94	29.7	70.8	46.85	31.51	TGME49_277500 |	organism=Toxoplasma_gondii_ME49 | product=26S proteasome regulatory subunit 7, putative | location=TGME49_chrXII:6660694-6665364(+) | length=476 | sequence_SO=chromosome | SO=protein_coding	277500 |	16	5.29664	4.40555	3.98107	3.34195	4.96592	4.57088	5.44503	5.15229	0.144952	4.64492	2.21565
TGME49_243960 |	29.48	31.26	45.55	33.63	23.34	TGME49_243960 |	organism=Toxoplasma_gondii_ME49 | product=nuclear transport factor 2 (ntf2) domain-containing protein | location=TGME49_chrVI:2913145-2919586(-) | length=797 | sequence_SO=chromosome | SO=protein_coding	243960 |	14	31.55	32.85	41.53	29.86	27.48	TGME49_243960 |	organism=Toxoplasma_gondii_ME49 | product=nuclear transport factor 2 (ntf2) domain-containing protein | location=TGME49_chrVI:2913145-2919586(-) | length=797 | sequence_SO=chromosome | SO=protein_coding	243960 |	16	3.04789	3.56451	6.54636	7.11213	4.7863	4.69894	3.19154	3.13329	0.329758	4.51012	2.17317
TGME49_203310 |	29.32	30.71	71.61	60.17	50	TGME49_203310 |	organism=Toxoplasma_gondii_ME49 | product=dense granule protein GRA7 (GRA7) | location=TGME49_chrVIIa:2604424-2605134(+) | length=236 | sequence_SO=chromosome | SO=protein_coding	203310 |	24	23.34	24.23	64.83	54.66	49.58	TGME49_203310 |	organism=Toxoplasma_gondii_ME49 | product=dense granule protein GRA7 (GRA7) | location=TGME49_chrVIIa:2604424-2605134(+) | length=236 | sequence_SO=chromosome | SO=protein_coding	203310 |	20	8.31764	8.47227	15.7036	16.7494	6.19441	6.25173	9.28966	9.28966	0.374215	10.0336	3.32676
TGME49_314400 |	29.31	29.68	60.52	44.68	41.61	TGME49_314400 |	organism=Toxoplasma_gondii_ME49 | product=pyruvate dehydrogenase E1 component, beta subunit, putative | location=TGME49_chrXI:4061396-4065036(+) | length=423 | sequence_SO=chromosome | SO=protein_coding	314400 |	21	29.61	30.17	61.47	55.32	45.86	TGME49_314400 |	organism=Toxoplasma_gondii_ME49 | product=pyruvate dehydrogenase E1 component, beta subunit, putative | location=TGME49_chrXI:4061396-4065036(+) | length=423 | sequence_SO=chromosome | SO=protein_coding	314400 |	20	3.7325	4.32514	15.8489	16.9044	12.942	14.3219	14.4544	15.2757	0.397306	12.2256	3.61183
TGME49_247500 |	29.27	33.06	53.74	29.89	20.4	TGME49_247500 |	organism=Toxoplasma_gondii_ME49 | product=acyl-CoA dehydrogenase, middle domain-containing protein | location=TGME49_chrXII:3376763-3381829(-) | length=696 | sequence_SO=chromosome | SO=protein_coding	247500 |	13	16.39	18.47	43.25	22.27	16.24	TGME49_247500 |	organism=Toxoplasma_gondii_ME49 | product=acyl-CoA dehydrogenase, middle domain-containing protein | location=TGME49_chrXII:3376763-3381829(-) | length=696 | sequence_SO=chromosome | SO=protein_coding	247500 |	9	5.86138	5.7544	9.0365	8.87156	3.34195	2.85759	3.7325	3.25087	0.437726	5.33834	2.41639
TGME49_287500 |	29.25	34.1	62.95	38.67	32.55	TGME49_287500 |	organism=Toxoplasma_gondii_ME49 | product=T complex chaperonin, putative | location=TGME49_chrV:565764-571057(-) | length=556 | sequence_SO=chromosome | SO=protein_coding	287500 |	17	32.29	33.96	67.99	49.1	37.41	TGME49_287500 |	organism=Toxoplasma_gondii_ME49 | product=T complex chaperonin, putative | location=TGME49_chrV:565764-571057(-) | length=556 | sequence_SO=chromosome | SO=protein_coding	287500 |	19	3.16228	2.60615	1.70608	1.43219	5.29664	4.01791	3.25087	2.72898	0.383292	3.02514	1.597
TGME49_235930 |	29.22	29.9	65.09	40.7	29.65	TGME49_235930 |	organism=Toxoplasma_gondii_ME49 | product=domain K- type RNA binding proteins family protein | location=TGME49_chrX:5186140-5192433(+) | length=570 | sequence_SO=chromosome | SO=protein_coding	235930 |	14	34.76	35.21	61.23	38.07	34.21	TGME49_235930 |	organism=Toxoplasma_gondii_ME49 | product=domain K- type RNA binding proteins family protein | location=TGME49_chrX:5186140-5192433(+) | length=570 | sequence_SO=chromosome | SO=protein_coding	235930 |	17	3.25087	3.66438	2.70396	3.56451	2.208	2.51189	3.28095	3.59749	0.166791	3.09776	1.63122
TGME49_231960 |	29.15	30.14	29.15	20.22	14.76	TGME49_231960 |	organism=Toxoplasma_gondii_ME49 | product=omega secalin, putative | location=TGME49_chrVIII:1670549-1676797(-) | length=1904 | sequence_SO=chromosome | SO=protein_coding	231960 |	16	17.04	18.66	26.52	11.82	10.66	TGME49_231960 |	organism=Toxoplasma_gondii_ME49 | product=omega secalin, putative | location=TGME49_chrVIII:1670549-1676797(-) | length=1904 | sequence_SO=chromosome | SO=protein_coding	231960 |	9	1.88799	2.0893	1.72187	1.92309	2.18776	1.90546	2.58226	2.24905	0.122271	2.06835	1.04848
TGME49_305860 |	29.11	30.62	72.63	50.09	34.45	TGME49_305860 |	organism=Toxoplasma_gondii_ME49 | product=calcium-dependent protein kinase CDPK3 (CDPK3) | location=TGME49_chrIX:5629850-5637411(+) | length=537 | sequence_SO=chromosome | SO=protein_coding	305860 |	17	24.51	26.59	64.62	44.13	36.5	TGME49_305860 |	organism=Toxoplasma_gondii_ME49 | product=calcium-dependent protein kinase CDPK3 (CDPK3) | location=TGME49_chrIX:5629850-5637411(+) | length=537 | sequence_SO=chromosome | SO=protein_coding	305860 |	15	4.7863	4.74242	4.74242	4.65586	5.70164	5.70164	5.64937	5.70164	0.0920986	5.21016	2.38133
TGME49_289580 |	29.09	29.39	64.91	46.49	38.82	TGME49_289580 |	organism=Toxoplasma_gondii_ME49 | product=strictosidine synthase subfamily protein | location=TGME49_chrIX:3332822-3338264(-) | length=456 | sequence_SO=chromosome | SO=protein_coding	289580 |	16	18.66	19.53	64.04	32.24	26.32	TGME49_289580 |	organism=Toxoplasma_gondii_ME49 | product=strictosidine synthase subfamily protein | location=TGME49_chrIX:3332822-3338264(-) | length=456 | sequence_SO=chromosome | SO=protein_coding	289580 |	10	6.66807	8.09096	4.40555	5.34564	3.53183	3.63078	4.16869	4.28548	0.299376	5.01588	2.3265
TGME49_249270 |	29.01	33.53	55.03	36.38	29.25	TGME49_249270 |	organism=Toxoplasma_gondii_ME49 | product=protein disulfide isomerase-related protein (provisional), putative | location=TGME49_chrXII:4417115-4422515(+) | length=547 | sequence_SO=chromosome | SO=protein_coding	249270 |	17	24.31	28.66	57.22	42.41	31.63	TGME49_249270 |	organism=Toxoplasma_gondii_ME49 | product=protein disulfide isomerase-related protein (provisional), putative | location=TGME49_chrXII:4417115-4422515(+) | length=547 | sequence_SO=chromosome | SO=protein_coding	249270 |	17	5.44503	6.19441	2.39883	2.67917	6.0256	5.49541	2.35505	2.03236	0.425411	4.07823	2.02794
TGME49_219320 |	28.99	29.76	54.29	41.3	35.73	TGME49_219320 |	organism=Toxoplasma_gondii_ME49 | product=acid phosphatase GAP50 (GAP50) | location=TGME49_chrXII:969240-972134(-) | length=431 | sequence_SO=chromosome | SO=protein_coding	219320 |	22	23.62	24.09	53.36	42.92	34.57	TGME49_219320 |	organism=Toxoplasma_gondii_ME49 | product=acid phosphatase GAP50 (GAP50) | location=TGME49_chrXII:969240-972134(-) | length=431 | sequence_SO=chromosome | SO=protein_coding	219320 |	22	2.77971	2.48886	2.29087	2.0893	2.37684	2.03236	1.92309	1.61436	0.154104	2.19942	1.13712
TGME49_252220 |	28.95	34.48	69.2	41.59	29.73	TGME49_252220 |	organism=Toxoplasma_gondii_ME49 | product=tetratricopeptide repeat domain containing protein | location=TGME49_chrIII:408827-414881(+) | length=565 | sequence_SO=chromosome | SO=protein_coding	252220 |	15	32.44	33.59	65.66	42.48	36.46	TGME49_252220 |	organism=Toxoplasma_gondii_ME49 | product=tetratricopeptide repeat domain containing protein | location=TGME49_chrIII:408827-414881(+) | length=565 | sequence_SO=chromosome | SO=protein_coding	252220 |	19	7.65597	8.62979	10.7647	12.0226	19.7697	18.7068	8.47227	7.44732	0.393941	11.6836	3.54642
TGME49_231850 |	28.85	29.84	87.61	78.25	70.39	TGME49_231850 |	organism=Toxoplasma_gondii_ME49 | product=serine-threonine phosophatase 2C (PP2C) | location=TGME49_chrVIII:1587255-1591609(+) | length=331 | sequence_SO=chromosome | SO=protein_coding	231850 |	21	24.46	24.85	78.55	67.37	63.44	TGME49_231850 |	organism=Toxoplasma_gondii_ME49 | product=serine-threonine phosophatase 2C (PP2C) | location=TGME49_chrVIII:1587255-1591609(+) | length=331 | sequence_SO=chromosome | SO=protein_coding	231850 |	26	5.01187	5.54626	4.01791	4.52898	7.94328	8.09096	6.85488	7.17794	0.239732	6.14651	2.61977
TGME49_313080 |	28.82	31.97	67.47	43.08	35.38	TGME49_313080 |	organism=Toxoplasma_gondii_ME49 | product=hypothetical protein | location=TGME49_chrXI:3085561-3086928(-) | length=455 | sequence_SO=chromosome | SO=protein_coding	313080 |	17	31.49	33.34	61.54	47.03	34.95	TGME49_313080 |	organism=Toxoplasma_gondii_ME49 | product=hypothetical protein | location=TGME49_chrXI:3085561-3086928(-) | length=455 | sequence_SO=chromosome | SO=protein_coding	313080 |	19	4.16869	5.64937	3.43558	4.61318	7.7983	9.46237	5.59758	6.54636	0.314296	5.90893	2.5629
TGME49_310010 |	28.81	30.24	32.04	18.74	15.28	TGME49_310010 |	organism=Toxoplasma_gondii_ME49 | product=rhoptry neck protein RON1 (RON1) | location=TGME49_chrXI:1006816-1012072(+) | length=1158 | sequence_SO=chromosome | SO=protein_coding	310010 |	13	17.81	19.01	36.27	15.2	10.79	TGME49_310010 |	organism=Toxoplasma_gondii_ME49 | product=rhoptry neck protein RON1 (RON1) | location=TGME49_chrXI:1006816-1012072(+) | length=1158 | sequence_SO=chromosome | SO=protein_coding	310010 |	9	2.46604	2.31206	1.77011	1.65959	2.93765	2.67917	2.83139	2.63027	0.183305	2.41078	1.2695
TGME49_275660 |	28.78	32.38	63.72	43.08	32.65	TGME49_275660 |	organism=Toxoplasma_gondii_ME49 | product=hypothetical protein | location=TGME49_chrIII:296895-298220(-) | length=441 | sequence_SO=chromosome | SO=protein_coding	275660 |	19	28.49	30.28	60.77	41.27	36.73	TGME49_275660 |	organism=Toxoplasma_gondii_ME49 | product=hypothetical protein | location=TGME49_chrIII:296895-298220(-) | length=441 | sequence_SO=chromosome | SO=protein_coding	275660 |	22	8.79023	8.31764	16.5959	15.8489	11.1686	10.3753	18.0302	17.378	0.284322	13.3131	3.73477
TGME49_214190 |	28.77	29	79.26	76.6	61.97	TGME49_214190 |	organism=Toxoplasma_gondii_ME49 | product=SAG-related sequence SRS46 (SRS46) | location=TGME49_chrX:6096190-6097320(-) | length=376 | sequence_SO=chromosome | SO=protein_coding	214190 |	29	29.2	29.52	78.46	74.2	71.01	TGME49_214190 |	organism=Toxoplasma_gondii_ME49 | product=SAG-related sequence SRS46 (SRS46) | location=TGME49_chrX:6096190-6097320(-) | length=376 | sequence_SO=chromosome | SO=protein_coding	214190 |	32	5.24808	6.54636	11.4815	14.1906	5.7544	8.01678	11.1686	15.417	0.374786	9.72792	3.28213
TGME49_283850 |	28.74	31.16	67.4	41.55	30.82	TGME49_283850 |	organism=Toxoplasma_gondii_ME49 | product=peptidyl-prolyl cis-trans isomerase | location=TGME49_chrV:2913986-2921224(-) | length=503 | sequence_SO=chromosome | SO=protein_coding	283850 |	14	25.52	26.94	72.56	53.08	38.77	TGME49_283850 |	organism=Toxoplasma_gondii_ME49 | product=peptidyl-prolyl cis-trans isomerase | location=TGME49_chrV:2913986-2921224(-) | length=503 | sequence_SO=chromosome | SO=protein_coding	283850 |	17	3.46737	2.96483	4.44631	3.76704	3.66438	3.66438	3.37287	3.34195	0.11198	3.58614	1.84243
TGME49_258550 |	28.62	30.17	82.13	62.89	58.76	TGME49_258550 |	organism=Toxoplasma_gondii_ME49 | product=SAG-related sequence SRS28 (SRS28) | location=TGME49_chrVIIb:3342513-3343517(+) | length=291 | sequence_SO=chromosome | SO=protein_coding	258550 |	35	39.42	40.49	82.47	58.76	58.76	TGME49_258550 |	organism=Toxoplasma_gondii_ME49 | product=SAG-related sequence SRS28 (SRS28) | location=TGME49_chrVIIb:3342513-3343517(+) | length=291 | sequence_SO=chromosome | SO=protein_coding	258550 |	46	4.87529	9.2045	5.64937	10.666	4.92039	9.0365	5.29664	8.87156	0.300751	7.31502	2.87086
TGME49_210690 |	28.48	28.68	76.56	51.17	46.09	TGME49_210690 |	organism=Toxoplasma_gondii_ME49 | product=ribosomal protein RPS6 (RPS6) | location=TGME49_chrIV:2156530-2158101(+) | length=256 | sequence_SO=chromosome | SO=protein_coding	210690 |	20	24.08	25.04	69.92	51.17	44.53	TGME49_210690 |	organism=Toxoplasma_gondii_ME49 | product=ribosomal protein RPS6 (RPS6) | location=TGME49_chrIV:2156530-2158101(+) | length=256 | sequence_SO=chromosome | SO=protein_coding	210690 |	19	4.28548	4.69894	3.25087	3.56451	2.91072	2.96483	3.37287	3.53183	0.163501	3.57251	1.83694
TGME49_316520 |	28.47	30.88	43.42	26.03	16.05	TGME49_316520 |	organism=Toxoplasma_gondii_ME49 | product=1,4-alpha-glucan-branching enzyme | location=TGME49_chrXI:5365070-5374873(-) | length=972 | sequence_SO=chromosome | SO=protein_coding	316520 |	13	33.64	36.97	46.6	21.6	19.96	TGME49_316520 |	organism=Toxoplasma_gondii_ME49 | product=1,4-alpha-glucan-branching enzyme | location=TGME49_chrXI:5365070-5374873(-) | length=972 | sequence_SO=chromosome | SO=protein_coding	316520 |	18	4.16869	4.36516	3.87258	3.94457	3.31131	3.28095	2.63027	2.60615	0.178623	3.52246	1.81658
TGME49_240870 |	28.3	32.79	43.94	23.38	17.64	TGME49_240870 |	organism=Toxoplasma_gondii_ME49 | product=beta adaptin protein, putative | location=TGME49_chrVI:1486135-1499617(+) | length=924 | sequence_SO=chromosome | SO=protein_coding	240870 |	15	33.08	35.87	48.48	27.38	16.77	TGME49_240870 |	organism=Toxoplasma_gondii_ME49 | product=beta adaptin protein, putative | location=TGME49_chrVI:1486135-1499617(+) | length=924 | sequence_SO=chromosome | SO=protein_coding	240870 |	15	2.18776	2.31206	1.72187	1.90546	4.83059	3.83707	3.13329	2.67917	0.35153	2.82591	1.49871
TGME49_261010 |	28.29	31.4	75.55	56.48	49.88	TGME49_261010 |	organism=Toxoplasma_gondii_ME49 | product=tat-binding family protein, putative | location=TGME49_chrVIIb:1973639-1978870(-) | length=409 | sequence_SO=chromosome | SO=protein_coding	261010 |	15	36.93	38.75	85.82	66.26	50.12	TGME49_261010 |	organism=Toxoplasma_gondii_ME49 | product=tat-binding family protein, putative | location=TGME49_chrVIIb:1973639-1978870(-) | length=409 | sequence_SO=chromosome | SO=protein_coding	261010 |	20	4.40555	5.49541	6.13762	7.58578	3.80189	3.53183	3.59749	3.46737	0.297527	4.75287	2.2488
TGME49_207440 |	28.12	29.09	76.6	54.17	43.59	TGME49_207440 |	organism=Toxoplasma_gondii_ME49 | product=ribosomal protein RPS4 (RPS4) | location=TGME49_chrIb:62048-65198(-) | length=312 | sequence_SO=chromosome | SO=protein_coding	207440 |	24	24.34	25.77	67.31	51.6	31.41	TGME49_207440 |	organism=Toxoplasma_gondii_ME49 | product=ribosomal protein RPS4 (RPS4) | location=TGME49_chrIb:62048-65198(-) | length=312 | sequence_SO=chromosome | SO=protein_coding	207440 |	18	6.36796	6.98232	5.15229	5.7544	13.0617	12.0226	5.34564	4.87529	0.405733	7.44528	2.89633
TGME49_288500 |	28.06	30.25	59.27	36.91	28.18	TGME49_288500 |	organism=Toxoplasma_gondii_ME49 | product=FAD Malate-dehydrogenase (MDH-FAD) | location=TGME49_chrIX:2581313-2585504(-) | length=550 | sequence_SO=chromosome | SO=protein_coding	288500 |	15	24.42	25.29	58.18	30.91	28.55	TGME49_288500 |	organism=Toxoplasma_gondii_ME49 | product=FAD Malate-dehydrogenase (MDH-FAD) | location=TGME49_chrIX:2581313-2585504(-) | length=550 | sequence_SO=chromosome | SO=protein_coding	288500 |	14	7.24436	10.0925	2.07014	2.83139	7.17794	9.2045	4.01791	5.10505	0.459492	5.96798	2.57724
TGME49_202530 |	28	30.15	50.58	26.13	20.83	TGME49_202530 |	organism=Toxoplasma_gondii_ME49 | product=aspartate-tRNA ligase | location=TGME49_chrVIIa:3254640-3260430(-) | length=773 | sequence_SO=chromosome | SO=protein_coding	202530 |	13	34.85	36.4	58.73	33.25	27.68	TGME49_202530 |	organism=Toxoplasma_gondii_ME49 | product=aspartate-tRNA ligase | location=TGME49_chrVIIa:3254640-3260430(-) | length=773 | sequence_SO=chromosome | SO=protein_coding	202530 |	15	2.99226	3.31131	6.60694	7.11213	2.80543	3.46737	4.87529	5.86138	0.347897	4.62901	2.21071
TGME49_232130 |	27.73	28.15	72.2	58.97	44.62	TGME49_232130 |	organism=Toxoplasma_gondii_ME49 | product=hypothetical protein | location=TGME49_chrVIII:1880729-1883888(+) | length=446 | sequence_SO=chromosome | SO=protein_coding	232130 |	15	19.63	19.76	56.95	38.34	31.61	TGME49_232130 |	organism=Toxoplasma_gondii_ME49 | product=hypothetical protein | location=TGME49_chrVIII:1880729-1883888(+) | length=446 | sequence_SO=chromosome | SO=protein_coding	232130 |	12	2.63027	2.22844	4.44631	3.83707	1.48594	1.59956	3.83707	4.28548	0.369443	3.04377	1.60586
TGME49_242070 |	27.7	28.89	65.71	44.42	39.48	TGME49_242070 |	organism=Toxoplasma_gondii_ME49 | product=cAMP-dependent protein kinase regulatory subunit | location=TGME49_chrVI:1871928-1877303(-) | length=385 | sequence_SO=chromosome | SO=protein_coding	242070 |	18	28.67	30.55	72.73	43.38	39.48	TGME49_242070 |	organism=Toxoplasma_gondii_ME49 | product=cAMP-dependent protein kinase regulatory subunit | location=TGME49_chrVI:1871928-1877303(-) | length=385 | sequence_SO=chromosome | SO=protein_coding	242070 |	17	3.37287	3.16228	3.37287	3.10456	7.44732	6.79204	4.87529	4.40555	0.349102	4.5666	2.19112
TGME49_306330 |	27.64	29.13	65.81	45.02	33.85	TGME49_306330 |	organism=Toxoplasma_gondii_ME49 | product=phospholipase | location=TGME49_chrIX:5968718-5971499(+) | length=582 | sequence_SO=chromosome | SO=protein_coding	306330 |	14	32.51	33.16	65.81	49.83	39.52	TGME49_306330 |	organism=Toxoplasma_gondii_ME49 | product=phospholipase | location=TGME49_chrIX:5968718-5971499(+) | length=582 | sequence_SO=chromosome | SO=protein_coding	306330 |	16	6.36796	6.25173	8.3946	8.55067	4.96592	3.83707	6.0256	4.7863	0.253875	6.14748	2.62
TGME49_308020 |	27.6	28.09	69.61	56.1	48.83	TGME49_308020 |	organism=Toxoplasma_gondii_ME49 | product=SAG-related sequence SRS57 (SRS57) | location=TGME49_chrXII:509133-510290(-) | length=385 | sequence_SO=chromosome | SO=protein_coding	308020 |	15	26.54	26.92	74.29	51.95	51.95	TGME49_308020 |	organism=Toxoplasma_gondii_ME49 | product=SAG-related sequence SRS57 (SRS57) | location=TGME49_chrXII:509133-510290(-) | length=385 | sequence_SO=chromosome | SO=protein_coding	308020 |	20	15.2757	19.0546	13.9316	16.7494	9.54993	13.3045	7.94328	10.8643	0.26248	13.3342	3.73705
TGME49_314100 |	27.53	28.13	55	31.55	30.86	TGME49_314100 |	organism=Toxoplasma_gondii_ME49 | product=tetratricopeptide repeat-containing protein | location=TGME49_chrXI:3919047-3925217(+) | length=580 | sequence_SO=chromosome | SO=protein_coding	314100 |	16	25.87	26	48.79	29.48	27.59	TGME49_314100 |	organism=Toxoplasma_gondii_ME49 | product=tetratricopeptide repeat-containing protein | location=TGME49_chrXI:3919047-3925217(+) | length=580 | sequence_SO=chromosome | SO=protein_coding	314100 |	13	1.83654	2.05116	1.22462	1.30617	2.208	2.58226	2.29087	2.63027	0.246369	2.01624	1.01166
TGME49_226380 |	27.3	28.78	73.81	60.85	45.77	TGME49_226380 |	organism=Toxoplasma_gondii_ME49 | product=hypothetical protein | location=TGME49_chrX:1675489-1676625(+) | length=378 | sequence_SO=chromosome | SO=protein_coding	226380 |	19	24.21	26.08	69.84	48.94	40.48	TGME49_226380 |	organism=Toxoplasma_gondii_ME49 | product=hypothetical protein | location=TGME49_chrX:1675489-1676625(+) | length=378 | sequence_SO=chromosome | SO=protein_coding	226380 |	15	8.55067	8.3946	8.55067	8.70964	10.8643	10.1859	14.3219	13.3045	0.209771	10.3603	3.37299
TGME49_265120 |	27.19	33.02	43.62	20.48	15.42	TGME49_265120 |	organism=Toxoplasma_gondii_ME49 | product=rhoptry neck protein, putative | location=TGME49_chrIX:1753383-1759261(+) | length=1167 | sequence_SO=chromosome | SO=protein_coding	265120 |	14	20.5	24.01	38.13	15.42	11.4	TGME49_265120 |	organism=Toxoplasma_gondii_ME49 | product=rhoptry neck protein, putative | location=TGME49_chrIX:1753383-1759261(+) | length=1167 | sequence_SO=chromosome | SO=protein_coding	265120 |	11	8.87156	8.01678	13.0617	12.0226	3.34195	3.22107	6.42688	6.25173	0.442364	7.65179	2.9358
TGME49_217530 |	26.95	28.63	54.07	29.81	23.92	TGME49_217530 |	organism=Toxoplasma_gondii_ME49 | product=hypothetical protein | location=TGME49_chrXII:1891934-1894742(+) | length=577 | sequence_SO=chromosome | SO=protein_coding	217530 |	12	32.57	34.25	55.11	40.55	32.76	TGME49_217530 |	organism=Toxoplasma_gondii_ME49 | product=hypothetical protein | location=TGME49_chrXII:1891934-1894742(+) | length=577 | sequence_SO=chromosome | SO=protein_coding	217530 |	17	8.70964	8.47227	10.666	10.2802	9.63829	9.12011	21.4783	21.4783	0.419907	12.4804	3.64159
TGME49_230350 |	26.82	29.27	40.43	15.15	13.48	TGME49_230350 |	organism=Toxoplasma_gondii_ME49 | product=hypothetical protein | location=TGME49_chrVIII:721426-733432(-) | length=1254 | sequence_SO=chromosome | SO=protein_coding	230350 |	13	22.42	26.17	31.18	12.68	9.809	TGME49_230350 |	organism=Toxoplasma_gondii_ME49 | product=hypothetical protein | location=TGME49_chrVIII:721426-733432(-) | length=1254 | sequence_SO=chromosome | SO=protein_coding	230350 |	11	2.12814	2.26987	3.7325	3.7325	1.14815	1.13763	2.55859	2.53513	0.384589	2.40531	1.26622
TGME49_247510 |	26.71	27.11	59.58	50.13	38.32	TGME49_247510 |	organism=Toxoplasma_gondii_ME49 | product=fructose-bisphospatase II | location=TGME49_chrXII:3385801-3389686(+) | length=381 | sequence_SO=chromosome | SO=protein_coding	247510 |	15	22.27	25.13	61.68	53.81	41.21	TGME49_247510 |	organism=Toxoplasma_gondii_ME49 | product=fructose-bisphospatase II | location=TGME49_chrXII:3385801-3389686(+) | length=381 | sequence_SO=chromosome | SO=protein_coding	247510 |	16	3.49945	3.25087	1.35519	1.24738	2.75423	2.55859	2.10863	1.95885	0.329266	2.34165	1.22752
TGME49_321500 |	26.63	26.67	62.74	53.47	38.74	TGME49_321500 |	organism=Toxoplasma_gondii_ME49 | product=RNA recognition motif-containing protein | location=TGME49_chrIb:1763330-1766835(+) | length=475 | sequence_SO=chromosome | SO=protein_coding	321500 |	19	25.96	28.5	66.95	53.89	44.84	TGME49_321500 |	organism=Toxoplasma_gondii_ME49 | product=RNA recognition motif-containing protein | location=TGME49_chrIb:1763330-1766835(+) | length=475 | sequence_SO=chromosome | SO=protein_coding	321500 |	18	2.65461	2.65461	3.19154	3.22107	5.64937	4.83059	2.88403	2.44343	0.316017	3.44116	1.78289
TGME49_201780 |	26.61	29.58	32.77	25.75	21.33	TGME49_201780 |	organism=Toxoplasma_gondii_ME49 | product=microneme protein MIC2 (MIC2) | location=TGME49_chrVIIa:3794121-3797385(-) | length=769 | sequence_SO=chromosome | SO=protein_coding	201780 |	19	23.04	25.73	37.84	27.83	18.08	TGME49_201780 |	organism=Toxoplasma_gondii_ME49 | product=microneme protein MIC2 (MIC2) | location=TGME49_chrVIIa:3794121-3797385(-) | length=769 | sequence_SO=chromosome | SO=protein_coding	201780 |	13	5.34564	7.94328	12.2462	16.5959	5.39511	6.48634	7.51623	9.12011	0.408293	8.83109	3.14259
TGME49_267330 |	26.53	27.88	53.61	26.29	22.94	TGME49_267330 |	organism=Toxoplasma_gondii_ME49 | product=fumarate hydratase | location=TGME49_chrIX:710487-716309(+) | length=776 | sequence_SO=chromosome | SO=protein_coding	267330 |	13	32.81	35.06	48.2	31.44	27.06	TGME49_267330 |	organism=Toxoplasma_gondii_ME49 | product=fumarate hydratase | location=TGME49_chrIX:710487-716309(+) | length=776 | sequence_SO=chromosome | SO=protein_coding	267330 |	16	6.0256	5.19996	5.59758	4.87529	5.86138	5.86138	3.53183	3.53183	0.187856	5.06061	2.33931
TGME49_294330 |	26.52	27.55	39.2	20.64	14.46	TGME49_294330 |	organism=Toxoplasma_gondii_ME49 | product=EGF family domain-containing protein | location=TGME49_chrIa:802883-808698(+) | length=1148 | sequence_SO=chromosome | SO=protein_coding	294330 |	13	30	30.88	34.41	21.34	17.16	TGME49_294330 |	organism=Toxoplasma_gondii_ME49 | product=EGF family domain-containing protein | location=TGME49_chrIa:802883-808698(+) | length=1148 | sequence_SO=chromosome | SO=protein_coding	294330 |	14	6.66807	6.42688	14.3219	13.6773	7.11213	6.91831	13.5519	13.1826	0.33893	10.2324	3.35507
TGME49_248340 |	26.43	26.87	83.84	68.12	65.94	TGME49_248340 |	organism=Toxoplasma_gondii_ME49 | product=GTP-binding nuclear protein ran/tc4 | location=TGME49_chrXII:3816745-3819802(+) | length=229 | sequence_SO=chromosome | SO=protein_coding	248340 |	21	26.45	26.93	76.86	62.88	62.88	TGME49_248340 |	organism=Toxoplasma_gondii_ME49 | product=GTP-binding nuclear protein ran/tc4 | location=TGME49_chrXII:3816745-3819802(+) | length=229 | sequence_SO=chromosome | SO=protein_coding	248340 |	22	3.59749	3.16228	2.72898	2.26987	3.34195	3.37287	2.29087	2.35505	0.175921	2.88992	1.53103
TGME49_258870 |	26.34	28.34	42.79	23.25	21.29	TGME49_258870 |	organism=Toxoplasma_gondii_ME49 | product=hypothetical protein | location=TGME49_chrVIIb:3113152-3117834(-) | length=916 | sequence_SO=chromosome | SO=protein_coding	258870 |	14	23.5	25.16	38.97	24.02	20.96	TGME49_258870 |	organism=Toxoplasma_gondii_ME49 | product=hypothetical protein | location=TGME49_chrVIIb:3113152-3117834(-) | length=916 | sequence_SO=chromosome | SO=protein_coding	258870 |	14	8.16582	8.31764	11.695	11.9124	10.0925	9.90832	15.9956	15.417	0.242383	11.438	3.51577
TGME49_288650 |	26.33	26.87	64.91	45.18	34.86	TGME49_288650 |	organism=Toxoplasma_gondii_ME49 | product=dense granule protein GRA12 (GRA12) | location=TGME49_chrIX:2656853-2658646(-) | length=436 | sequence_SO=chromosome | SO=protein_coding	288650 |	22	31.39	31.82	62.39	47.94	41.97	TGME49_288650 |	organism=Toxoplasma_gondii_ME49 | product=dense granule protein GRA12 (GRA12) | location=TGME49_chrIX:2656853-2658646(-) | length=436 | sequence_SO=chromosome | SO=protein_coding	288650 |	24	1.8197	2.07014	3.28095	3.76704	1.6293	1.85353	1.99526	2.22844	0.308586	2.33054	1.22067
TGME49_214350 |	26.11	26.96	77.02	52.02	45.71	TGME49_214350 |	organism=Toxoplasma_gondii_ME49 | product=GTP-binding protein, putative | location=TGME49_chrX:6260711-6264729(+) | length=396 | sequence_SO=chromosome | SO=protein_coding	214350 |	17	31.02	32.13	65.66	50.25	47.22	TGME49_214350 |	organism=Toxoplasma_gondii_ME49 | product=GTP-binding protein, putative | location=TGME49_chrX:6260711-6264729(+) | length=396 | sequence_SO=chromosome | SO=protein_coding	214350 |	16	3.53183	3.59749	1.38038	1.45881	2.88403	2.99226	1.58489	1.7378	0.371213	2.39594	1.26059
TGME49_308840 |	26.11	26.23	55.93	43.43	37.08	TGME49_308840 |	organism=Toxoplasma_gondii_ME49 | product=SAG-related sequence SRS51 (SRS51) | location=TGME49_chrXI:294822-296797(+) | length=472 | sequence_SO=chromosome | SO=protein_coding	308840 |	22	19.86	20.05	50	41.74	41.74	TGME49_308840 |	organism=Toxoplasma_gondii_ME49 | product=SAG-related sequence SRS51 (SRS51) | location=TGME49_chrXI:294822-296797(+) | length=472 | sequence_SO=chromosome | SO=protein_coding	308840 |	18	6.25173	11.1686	5.86138	11.0662	8.31764	10	5.70164	6.54636	0.270233	8.1142	3.02045
TGME49_235970 |	26.05	27.58	55.05	43.23	29.03	TGME49_235970 |	organism=Toxoplasma_gondii_ME49 | product=eukaryotic initiation factor-2 gamma, putative | location=TGME49_chrX:5208863-5215127(+) | length=465 | sequence_SO=chromosome | SO=protein_coding	235970 |	12	22.31	24.31	54.62	38.49	28.17	TGME49_235970 |	organism=Toxoplasma_gondii_ME49 | product=eukaryotic initiation factor-2 gamma, putative | location=TGME49_chrX:5208863-5215127(+) | length=465 | sequence_SO=chromosome | SO=protein_coding	235970 |	12	8.09096	8.79023	4.61318	4.74242	5.86138	5.54626	2.42103	2.208	0.417713	5.28418	2.40168
TGME49_290960 |	25.78	30.25	45.44	17.92	11.62	TGME49_290960 |	organism=Toxoplasma_gondii_ME49 | product=pyruvate phosphate dikinase, pep/pyruvate binding domain-containing protein | location=TGME49_chrIX:3984474-4001025(+) | length=1239 | sequence_SO=chromosome | SO=protein_coding	290960 |	12	19.91	24.98	42.45	20.66	13.72	TGME49_290960 |	organism=Toxoplasma_gondii_ME49 | product=pyruvate phosphate dikinase, pep/pyruvate binding domain-containing protein | location=TGME49_chrIX:3984474-4001025(+) | length=1239 | sequence_SO=chromosome | SO=protein_coding	290960 |	11	2.60615	2.72898	2.58226	2.72898	3.22107	3.76704	3.66438	4.16869	0.180853	3.18344	1.67059
TGME49_231410 |	25.72	26.71	51.84	36.25	29.77	TGME49_231410 |	organism=Toxoplasma_gondii_ME49 | product=hypothetical protein | location=TGME49_chrVIII:1406518-1410847(+) | length=571 | sequence_SO=chromosome | SO=protein_coding	231410 |	16	19.65	21.63	53.24	32.75	25.04	TGME49_231410 |	organism=Toxoplasma_gondii_ME49 | product=hypothetical protein | location=TGME49_chrVIII:1406518-1410847(+) | length=571 | sequence_SO=chromosome | SO=protein_coding	231410 |	14	6.66807	7.37904	3.13329	3.34195	4.20727	5.05825	1.72187	2.05116	0.458262	4.19511	2.06871
TGME49_319350 |	25.67	25.98	84.17	62.53	59.37	TGME49_319350 |	organism=Toxoplasma_gondii_ME49 | product=SAG-related sequence SRS17B (SRS17B) | location=TGME49_chrIV:1013186-1015280(+) | length=379 | sequence_SO=chromosome | SO=protein_coding	319350 |	23	28.47	29.21	75.46	65.17	57.26	TGME49_319350 |	organism=Toxoplasma_gondii_ME49 | product=SAG-related sequence SRS17B (SRS17B) | location=TGME49_chrIV:1013186-1015280(+) | length=379 | sequence_SO=chromosome | SO=protein_coding	319350 |	22	7.58578	9.72747	9.37562	10.5682	7.04693	8.47227	9.90832	11.272	0.146785	9.24457	3.20861
TGME49_291680 |	25.5	29.09	49.94	33.38	20.23	TGME49_291680 |	organism=Toxoplasma_gondii_ME49 | product=Sec23/Sec24 trunk domain-containing protein | location=TGME49_chrIX:4325023-4339147(-) | length=791 | sequence_SO=chromosome | SO=protein_coding	291680 |	13	24.21	28.88	46.52	34.26	18.46	TGME49_291680 |	organism=Toxoplasma_gondii_ME49 | product=Sec23/Sec24 trunk domain-containing protein | location=TGME49_chrIX:4325023-4339147(-) | length=791 | sequence_SO=chromosome | SO=protein_coding	291680 |	13	4.28548	4.36516	4.74242	4.7863	4.36516	4.36516	3.87258	3.87258	0.0731117	4.33185	2.11498
TGME49_221210 |	25.43	28.38	86.03	78.77	73.74	TGME49_221210 |	organism=Toxoplasma_gondii_ME49 | product=cyclophilin | location=TGME49_chrII:135770-137645(+) | length=179 | sequence_SO=chromosome | SO=protein_coding	221210 |	26	29.79	30.4	80.45	78.77	70.39	TGME49_221210 |	organism=Toxoplasma_gondii_ME49 | product=cyclophilin | location=TGME49_chrII:135770-137645(+) | length=179 | sequence_SO=chromosome | SO=protein_coding	221210 |	25	2.77971	3.10456	5.15229	5.7544	3.90841	3.83707	6.98232	6.72977	0.315449	4.78107	2.25733
TGME49_268950 |	25.4	26.25	69.43	35.36	27.62	TGME49_268950 |	organism=Toxoplasma_gondii_ME49 | product=hypothetical protein | location=TGME49_chrVIII:6185325-6190104(-) | length=543 | sequence_SO=chromosome | SO=protein_coding	268950 |	13	29.68	30.85	65.93	39.78	32.04	TGME49_268950 |	organism=Toxoplasma_gondii_ME49 | product=hypothetical protein | location=TGME49_chrVIII:6185325-6190104(-) | length=543 | sequence_SO=chromosome | SO=protein_coding	268950 |	14	4.36516	4.13048	1.83654	1.67494	2.208	1.67494	2.55859	1.90546	0.401916	2.54426	1.34725
TGME49_205380 |	25.28	27.01	62.89	48.71	44.59	TGME49_205380 |	organism=Toxoplasma_gondii_ME49 | product=fructose-bisphospatase I | location=TGME49_chrVIIa:1430312-1433953(+) | length=388 | sequence_SO=chromosome | SO=protein_coding	205380 |	15	26.02	26.18	54.9	44.59	41.49	TGME49_205380 |	organism=Toxoplasma_gondii_ME49 | product=fructose-bisphospatase I | location=TGME49_chrVIIa:1430312-1433953(+) | length=388 | sequence_SO=chromosome | SO=protein_coding	205380 |	16	1.69044	1.57036	1.83654	1.72187	3.0761	3.46737	2.07014	2.37684	0.294266	2.22621	1.15459
TGME49_321650 |	25.22	30.58	44.36	15.05	10.84	TGME49_321650 |	organism=Toxoplasma_gondii_ME49 | product=hypothetical protein | location=TGME49_chrIb:1651295-1664248(+) | length=1375 | sequence_SO=chromosome | SO=protein_coding	321650 |	12	24.77	28.39	44.51	16.51	10.18	TGME49_321650 |	organism=Toxoplasma_gondii_ME49 | product=hypothetical protein | location=TGME49_chrIb:1651295-1664248(+) | length=1375 | sequence_SO=chromosome | SO=protein_coding	321650 |	12	2.77971	2.67917	2.72898	2.60615	2.26987	2.0893	1.77011	1.59956	0.184916	2.31536	1.21123
TGME49_220860 |	25.14	26.14	50.83	41.03	34.88	TGME49_220860 |	organism=Toxoplasma_gondii_ME49 | product=DEAD/DEAH box helicase | location=TGME49_chrII:24997-28873(+) | length=602 | sequence_SO=chromosome | SO=protein_coding	220860 |	15	25.61	26.55	57.97	37.04	29.4	TGME49_220860 |	organism=Toxoplasma_gondii_ME49 | product=DEAD/DEAH box helicase | location=TGME49_chrII:24997-28873(+) | length=602 | sequence_SO=chromosome | SO=protein_coding	220860 |	13	3.49945	4.57088	2.42103	3.28095	3.63078	2.72898	3.37287	2.37684	0.209849	3.23522	1.69387
TGME49_232250 |	25.08	26.14	62.15	45.02	34.46	TGME49_232250 |	organism=Toxoplasma_gondii_ME49 | product=catalase | location=TGME49_chrVIII:1973118-1980623(-) | length=502 | sequence_SO=chromosome | SO=protein_coding	232250 |	19	27.52	28.57	67.73	47.21	34.66	TGME49_232250 |	organism=Toxoplasma_gondii_ME49 | product=catalase | location=TGME49_chrVIII:1973118-1980623(-) | length=502 | sequence_SO=chromosome | SO=protein_coding	232250 |	20	3.04789	2.63027	2.44343	2.14783	1.77011	1.69044	2.1677	2.0893	0.186396	2.24837	1.16888
TGME49_228210 |	25.02	27.94	64.32	52.01	41.96	TGME49_228210 |	organism=Toxoplasma_gondii_ME49 | product=26S proteasome regulatory subunit | location=TGME49_chrX:487340-493886(-) | length=398 | sequence_SO=chromosome | SO=protein_coding	228210 |	14	20.68	24.05	82.66	50.25	35.43	TGME49_228210 |	organism=Toxoplasma_gondii_ME49 | product=26S proteasome regulatory subunit | location=TGME49_chrX:487340-493886(-) | length=398 | sequence_SO=chromosome | SO=protein_coding	228210 |	12	4.13048	3.63078	3.53183	3.19154	3.19154	3.49945	8.70964	9.37562	0.490828	4.90761	2.29502
TGME49_209470 |	24.98	26.47	55	44.04	36.73	TGME49_209470 |	organism=Toxoplasma_gondii_ME49 | product=hypothetical protein | location=TGME49_chrIb:1250560-1253551(-) | length=520 | sequence_SO=chromosome | SO=protein_coding	209470 |	18	31.19	32.05	56.73	45.96	30.58	TGME49_209470 |	organism=Toxoplasma_gondii_ME49 | product=hypothetical protein | location=TGME49_chrIb:1250560-1253551(-) | length=520 | sequence_SO=chromosome | SO=protein_coding	209470 |	21	18.0302	17.7011	17.378	17.378	9.81748	12.7057	7.24436	9.0365	0.307619	13.6614	3.77204
TGME49_233220 |	24.89	27.4	38.01	18.02	15.65	TGME49_233220 |	organism=Toxoplasma_gondii_ME49 | product=hypothetical protein | location=TGME49_chrVIII:2510489-2516528(-) | length=1476 | sequence_SO=chromosome | SO=protein_coding	233220 |	14	24.25	26.81	38.69	20.39	14.84	TGME49_233220 |	organism=Toxoplasma_gondii_ME49 | product=hypothetical protein | location=TGME49_chrVIII:2510489-2516528(-) | length=1476 | sequence_SO=chromosome | SO=protein_coding	233220 |	14	2.24905	3.43558	1.83654	2.88403	2.37684	2.70396	5.70164	6.36796	0.455103	3.44445	1.78427
TGME49_269110 |	24.82	25.85	61.22	43.08	37.41	TGME49_269110 |	organism=Toxoplasma_gondii_ME49 | product=ornithine aminotransferase, mitochondrial precursor, putative | location=TGME49_chrVIII:6055032-6057498(-) | length=441 | sequence_SO=chromosome | SO=protein_coding	269110 |	13	24.93	26.67	65.31	47.39	39	TGME49_269110 |	organism=Toxoplasma_gondii_ME49 | product=ornithine aminotransferase, mitochondrial precursor, putative | location=TGME49_chrVIII:6055032-6057498(-) | length=441 | sequence_SO=chromosome | SO=protein_coding	269110 |	16	10.9648	10.4713	17.8649	17.378	7.87046	7.72681	16.7494	16.5959	0.310161	13.2027	3.72276
TGME49_232170 |	24.75	25.59	35.57	28.32	25.5	TGME49_232170 |	organism=Toxoplasma_gondii_ME49 | product=hypothetical protein | location=TGME49_chrVIII:1911607-1915936(-) | length=745 | sequence_SO=chromosome | SO=protein_coding	232170 |	16	20.47	21.23	50.6	30.2	22.55	TGME49_232170 |	organism=Toxoplasma_gondii_ME49 | product=hypothetical protein | location=TGME49_chrVIII:1911607-1915936(-) | length=745 | sequence_SO=chromosome | SO=protein_coding	232170 |	12	4.20727	3.76704	7.44732	6.30957	4.13048	4.09261	10.2802	10.0925	0.404942	6.29087	2.65326
TGME49_240890 |	24.65	27.19	35.74	13.94	8.506	TGME49_240890 |	organism=Toxoplasma_gondii_ME49 | product=6-phosphofructokinase | location=TGME49_chrVI:1523768-1537073(+) | length=1399 | sequence_SO=chromosome | SO=protein_coding	240890 |	11	23.28	24.78	39.89	16.01	10.29	TGME49_240890 |	organism=Toxoplasma_gondii_ME49 | product=6-phosphofructokinase | location=TGME49_chrVI:1523768-1537073(+) | length=1399 | sequence_SO=chromosome | SO=protein_coding	240890 |	11	2.0893	2.44343	2.26987	2.63027	2.22844	2.22844	2.70396	2.63027	0.0898089	2.40299	1.26483
TGME49_315770 |	24.51	26.68	55.7	38.7	30.56	TGME49_315770 |	organism=Toxoplasma_gondii_ME49 | product=cytochrome p450 superfamily protein | location=TGME49_chrXI:4969341-4976517(-) | length=553 | sequence_SO=chromosome | SO=protein_coding	315770 |	15	29.26	31.21	50.27	40.14	38.34	TGME49_315770 |	organism=Toxoplasma_gondii_ME49 | product=cytochrome p450 superfamily protein | location=TGME49_chrXI:4969341-4976517(-) | length=553 | sequence_SO=chromosome | SO=protein_coding	315770 |	21	2.96483	3.80189	3.90841	5.29664	2.42103	2.07014	2.51189	2.1677	0.332037	3.14282	1.65206
TGME49_215785 |	24.42	25.35	58.89	47.34	29.79	TGME49_215785 |	organism=Toxoplasma_gondii_ME49 | product=rhoptry protein ROP2A (ROP2A) | location=TGME49_chrX:7156744-7158043(+) | length=433 | sequence_SO=chromosome | SO=protein_coding	215785 |	20	30.58	32.19	57.74	44.11	35.1	TGME49_215785 |	organism=Toxoplasma_gondii_ME49 | product=rhoptry protein ROP2A (ROP2A) | location=TGME49_chrX:7156744-7158043(+) | length=433 | sequence_SO=chromosome | SO=protein_coding	215785 |	22	4.61318	5.29664	4.2462	5.19996	2.83139	3.13329	4.48745	4.44631	0.193226	4.2818	2.09822
TGME49_238040 |	24.17	27.84	44.12	20.97	13.79	TGME49_238040 |	organism=Toxoplasma_gondii_ME49 | product=protein disulfide-isomerase domain-containing protein | location=TGME49_chrVI:19374-28466(-) | length=1378 | sequence_SO=chromosome | SO=protein_coding	238040 |	13	22.25	27.53	39.7	18.72	10.96	TGME49_238040 |	organism=Toxoplasma_gondii_ME49 | product=protein disulfide-isomerase domain-containing protein | location=TGME49_chrVI:19374-28466(-) | length=1378 | sequence_SO=chromosome | SO=protein_coding	238040 |	10	1.51356	1.72187	2.22844	2.63027	3.25087	3.59749	2.14783	2.31206	0.274753	2.4253	1.27816
TGME49_318580 |	24.14	25.3	52.76	36.52	30.65	TGME49_318580 |	organism=Toxoplasma_gondii_ME49 | product=glucosephosphate-mutase GPM2 (GPM2) | location=TGME49_chrIV:1211319-1216426(-) | length=597 | sequence_SO=chromosome | SO=protein_coding	318580 |	14	19.61	20.01	50.92	35.18	26.8	TGME49_318580 |	organism=Toxoplasma_gondii_ME49 | product=glucosephosphate-mutase GPM2 (GPM2) | location=TGME49_chrIV:1211319-1216426(-) | length=597 | sequence_SO=chromosome | SO=protein_coding	318580 |	15	2.22844	2.18776	3.59749	3.34195	4.65586	4.28548	4.20727	3.98107	0.243798	3.56067	1.83215
TGME49_202680 |	24.03	25.08	55.6	27.35	22.91	TGME49_202680 |	organism=Toxoplasma_gondii_ME49 | product=peptidase M16, alpha subunit, putative | location=TGME49_chrVIIa:3108389-3114699(-) | length=563 | sequence_SO=chromosome | SO=protein_coding	202680 |	15	17.39	20.21	62.88	27	22.2	TGME49_202680 |	organism=Toxoplasma_gondii_ME49 | product=peptidase M16, alpha subunit, putative | location=TGME49_chrVIIa:3108389-3114699(-) | length=563 | sequence_SO=chromosome | SO=protein_coding	202680 |	14	3.43558	3.19154	2.33346	2.18776	4.20727	4.52898	3.63078	3.83707	0.22701	3.41905	1.7736
TGME49_264000 |	23.9	25.22	40.06	26.28	23.88	TGME49_264000 |	organism=Toxoplasma_gondii_ME49 | product=aldehyde dehydrogenase | location=TGME49_chrVIIb:241519-251585(-) | length=624 | sequence_SO=chromosome | SO=protein_coding	264000 |	14	20.32	21.11	47.76	30.45	24.04	TGME49_264000 |	organism=Toxoplasma_gondii_ME49 | product=aldehyde dehydrogenase | location=TGME49_chrVIIb:241519-251585(-) | length=624 | sequence_SO=chromosome | SO=protein_coding	264000 |	12	6.25173	6.48634	12.5892	13.8038	5.7544	6.25173	11.3763	12.4738	0.346759	9.37342	3.22858
TGME49_216640 |	23.79	24.75	47.12	27.4	25.48	TGME49_216640 |	organism=Toxoplasma_gondii_ME49 | product=GHMP kinase, putative | location=TGME49_chrXI:5989059-5992466(+) | length=573 | sequence_SO=chromosome | SO=protein_coding	216640 |	14	24.09	25.12	56.54	35.78	25.48	TGME49_216640 |	organism=Toxoplasma_gondii_ME49 | product=GHMP kinase, putative | location=TGME49_chrXI:5989059-5992466(+) | length=573 | sequence_SO=chromosome | SO=protein_coding	216640 |	13	9.37562	9.28966	15.5597	15.2757	10	8.79023	12.1339	10.666	0.221141	11.3863	3.50923
TGME49_205010 |	23.6	27.84	38.6	15.37	10.75	TGME49_205010 |	organism=Toxoplasma_gondii_ME49 | product=U2 small nuclear ribonucleoprotein family protein, putative | location=TGME49_chrVIIa:1671583-1680020(-) | length=1386 | sequence_SO=chromosome | SO=protein_coding	205010 |	11	21.43	26.31	32.97	15.87	9.235	TGME49_205010 |	organism=Toxoplasma_gondii_ME49 | product=U2 small nuclear ribonucleoprotein family protein, putative | location=TGME49_chrVIIa:1671583-1680020(-) | length=1386 | sequence_SO=chromosome | SO=protein_coding	205010 |	11	1.15878	1.2942	1.03753	1.11686	3.19154	3.40408	2.70396	2.96483	0.463214	2.10897	1.07654
TGME49_258580 |	23.59	25.85	62.5	38.98	29.77	TGME49_258580 |	organism=Toxoplasma_gondii_ME49 | product=rhoptry protein ROP17 (ROP17) | location=TGME49_chrVIIb:3321930-3323756(-) | length=608 | sequence_SO=chromosome | SO=protein_coding	258580 |	15	28.96	31.92	56.74	42.76	30.26	TGME49_258580 |	organism=Toxoplasma_gondii_ME49 | product=rhoptry protein ROP17 (ROP17) | location=TGME49_chrVIIb:3321930-3323756(-) | length=608 | sequence_SO=chromosome | SO=protein_coding	258580 |	15	3.19154	2.88403	2.63027	2.26987	2.88403	1.80302	1.47231	1.00925	0.31859	2.26804	1.18145
TGME49_277572 |	23.42	23.64	64.73	41.44	30.48	TGME49_277572 |	organism=Toxoplasma_gondii_ME49 | product=Toxoplasma gondii family D protein | location=TGME49_chrXII:6587479-6589233(-) | length=584 | sequence_SO=chromosome | SO=protein_coding	277572 |	18	24.11	24.53	57.71	38.18	28.94	TGME49_277572 |	organism=Toxoplasma_gondii_ME49 | product=Toxoplasma gondii family D protein | location=TGME49_chrXII:6587479-6589233(-) | length=584 | sequence_SO=chromosome | SO=protein_coding	277572 |	17	5.39511	5.34564	9.63829	9.90832	4.69894	3.94457	11.0662	9.12011	0.355392	7.38965	2.88551
TGME49_271210 |	23.34	24.07	54.12	36.19	27.95	TGME49_271210 |	organism=Toxoplasma_gondii_ME49 | product=4-alpha-glucanotransferase | location=TGME49_chrVIII:4636908-4639053(-) | length=619 | sequence_SO=chromosome | SO=protein_coding	271210 |	12	16.56	17.09	54.12	30.37	21	TGME49_271210 |	organism=Toxoplasma_gondii_ME49 | product=4-alpha-glucanotransferase | location=TGME49_chrVIII:4636908-4639053(-) | length=619 | sequence_SO=chromosome | SO=protein_coding	271210 |	9	7.31139	6.66807	10.3753	9.28966	5.15229	4.69894	8.01678	7.11213	0.24476	7.32807	2.87343
TGME49_310780 |	23.34	23.74	64.06	54.49	51.88	TGME49_310780 |	organism=Toxoplasma_gondii_ME49 | product=dense granule protein GRA4 (GRA4) | location=TGME49_chrXI:1588521-1589558(-) | length=345 | sequence_SO=chromosome | SO=protein_coding	310780 |	13	15.91	16.25	62.9	49.86	41.45	TGME49_310780 |	organism=Toxoplasma_gondii_ME49 | product=dense granule protein GRA4 (GRA4) | location=TGME49_chrXI:1588521-1589558(-) | length=345 | sequence_SO=chromosome | SO=protein_coding	310780 |	10	8.55067	6.0256	3.22107	2.22844	4.05509	3.56451	4.65586	4.09261	0.402144	4.54923	2.18562
TGME49_246080 |	23.3	25.51	55.03	30.03	22.96	TGME49_246080 |	organism=Toxoplasma_gondii_ME49 | product=NAD dependent epimerase/dehydratase family protein | location=TGME49_chrXII:2648738-2653503(-) | length=636 | sequence_SO=chromosome | SO=protein_coding	246080 |	11	14.6	16.49	49.69	23.9	15.25	TGME49_246080 |	organism=Toxoplasma_gondii_ME49 | product=NAD dependent epimerase/dehydratase family protein | location=TGME49_chrXII:2648738-2653503(-) | length=636 | sequence_SO=chromosome | SO=protein_coding	246080 |	7	3.63078	4.16869	5.34564	6.42688	4.36516	3.7325	5.97035	5.15229	0.199855	4.84904	2.2777
TGME49_297500 |	23.29	25.26	68.13	39.01	27.47	TGME49_297500 |	organism=Toxoplasma_gondii_ME49 | product=T-complex protein 1 eta subunit | location=TGME49_chrII:1831198-1838756(-) | length=546 | sequence_SO=chromosome | SO=protein_coding	297500 |	10	21	22.05	63.55	40.48	28.39	TGME49_297500 |	organism=Toxoplasma_gondii_ME49 | product=T-complex protein 1 eta subunit | location=TGME49_chrII:1831198-1838756(-) | length=546 | sequence_SO=chromosome | SO=protein_coding	297500 |	12	2.10863	2.14783	2.10863	2.14783	3.83707	3.63078	1.85353	1.7378	0.309838	2.44651	1.29073
TGME49_209985 |	23.17	24.06	66.9	44.48	34.15	TGME49_209985 |	organism=Toxoplasma_gondii_ME49 | product=cAMP-dependent protein kinase | location=TGME49_chrIb:1612432-1614147(-) | length=571 | sequence_SO=chromosome | SO=protein_coding	209985 |	17	25.62	26.42	51.31	37.13	34.85	TGME49_209985 |	organism=Toxoplasma_gondii_ME49 | product=cAMP-dependent protein kinase | location=TGME49_chrIb:1612432-1614147(-) | length=571 | sequence_SO=chromosome | SO=protein_coding	209985 |	14	3.94457	3.90841	8.09096	8.31764	4.87529	4.69894	11.8032	11.4815	0.427761	7.14007	2.83594
TGME49_208590 |	23.14	24.81	65.47	32.84	26.32	TGME49_208590 |	organism=Toxoplasma_gondii_ME49 | product=vacuolar ATP synthase subunit 54kD, putative | location=TGME49_chrIb:804370-812276(+) | length=475 | sequence_SO=chromosome | SO=protein_coding	208590 |	12	27.19	28.06	57.05	38.53	34.74	TGME49_208590 |	organism=Toxoplasma_gondii_ME49 | product=vacuolar ATP synthase subunit 54kD, putative | location=TGME49_chrIb:804370-812276(+) | length=475 | sequence_SO=chromosome | SO=protein_coding	208590 |	13	3.04789	3.13329	3.69828	3.83707	7.24436	7.31139	5.97035	5.70164	0.333296	4.99304	2.31992
TGME49_282055 |	23.1	23.42	51.98	38	34.86	TGME49_282055 |	organism=Toxoplasma_gondii_ME49 | product=protein phosphatase PP2C-hn (PP2CHN) | location=TGME49_chrVIIa:4358629-4363407(-) | length=479 | sequence_SO=chromosome | SO=protein_coding	282055 |	14	11.44	13.45	59.5	38.62	23.8	TGME49_282055 |	organism=Toxoplasma_gondii_ME49 | product=protein phosphatase PP2C-hn (PP2CHN) | location=TGME49_chrVIIa:4358629-4363407(-) | length=479 | sequence_SO=chromosome | SO=protein_coding	282055 |	8	1.90546	1.87068	3.87258	3.87258	1.57036	1.58489	3.98107	4.05509	0.392046	2.83909	1.50543
TGME49_274190 |	22.93	23.52	35.85	22.37	17.8	TGME49_274190 |	organism=Toxoplasma_gondii_ME49 | product=eukaryotic initiation factor 2B epsilon subunit, putative | location=TGME49_chrVIII:2936868-2944224(+) | length=809 | sequence_SO=chromosome | SO=protein_coding	274190 |	12	22.03	22.84	37.33	21.38	18.42	TGME49_274190 |	organism=Toxoplasma_gondii_ME49 | product=eukaryotic initiation factor 2B epsilon subunit, putative | location=TGME49_chrVIII:2936868-2944224(+) | length=809 | sequence_SO=chromosome | SO=protein_coding	274190 |	11	2.65461	3.31131	1.2942	1.70608	2.37684	2.85759	1.01859	1.08643	0.402949	2.03821	1.0273
TGME49_215910 |	22.92	29.57	28.52	8.155	5.051	TGME49_215910 |	organism=Toxoplasma_gondii_ME49 | product=hypothetical protein | location=TGME49_chrXI:6531566-6544438(+) | length=3029 | sequence_SO=chromosome | SO=protein_coding	215910 |	12	28.55	35.26	31.23	10.4	5.744	TGME49_215910 |	organism=Toxoplasma_gondii_ME49 | product=hypothetical protein | location=TGME49_chrXI:6531566-6544438(+) | length=3029 | sequence_SO=chromosome | SO=protein_coding	215910 |	12	1.72187	2.35505	1.19124	1.6293	1.83654	2.12814	2.42103	2.99226	0.257204	2.03443	1.02462
TGME49_230940 |	22.8	23.34	28.63	15.63	11.29	TGME49_230940 |	organism=Toxoplasma_gondii_ME49 | product=hypothetical protein | location=TGME49_chrVIII:1115271-1125001(+) | length=1523 | sequence_SO=chromosome | SO=protein_coding	230940 |	12	31.01	31.66	30.27	17.53	15.5	TGME49_230940 |	organism=Toxoplasma_gondii_ME49 | product=hypothetical protein | location=TGME49_chrVIII:1115271-1125001(+) | length=1523 | sequence_SO=chromosome | SO=protein_coding	230940 |	16	3.83707	3.90841	3.16228	3.13329	2.03236	2.51189	3.56451	4.2462	0.211575	3.2995	1.72225
TGME49_223960 |	22.73	23.77	64.69	50.77	46.39	TGME49_223960 |	organism=Toxoplasma_gondii_ME49 | product=ubiquitin interaction motif family protein | location=TGME49_chrX:3424810-3428960(-) | length=388 | sequence_SO=chromosome | SO=protein_coding	223960 |	14	21.35	22.1	74.74	51.55	44.85	TGME49_223960 |	organism=Toxoplasma_gondii_ME49 | product=ubiquitin interaction motif family protein | location=TGME49_chrX:3424810-3428960(-) | length=388 | sequence_SO=chromosome | SO=protein_coding	223960 |	11	12.0226	13.4277	4.44631	4.69894	6.72977	6.48634	5.10505	4.74242	0.457648	7.20739	2.84948
TGME49_227810 |	22.73	23.55	43.81	35.05	34.1	TGME49_227810 |	organism=Toxoplasma_gondii_ME49 | product=rhoptry kinase family protein ROP11 (incomplete catalytic triad) (ROP11) | location=TGME49_chrX:805942-807519(+) | length=525 | sequence_SO=chromosome | SO=protein_coding	227810 |	16	24.39	25.45	60.19	40.57	40.57	TGME49_227810 |	organism=Toxoplasma_gondii_ME49 | product=rhoptry kinase family protein ROP11 (incomplete catalytic triad) (ROP11) | location=TGME49_chrX:805942-807519(+) | length=525 | sequence_SO=chromosome | SO=protein_coding	227810 |	21	2.37684	2.42103	3.59749	3.66438	1.85353	1.80302	2.0893	2.03236	0.280462	2.47974	1.31019
TGME49_213870 |	22.65	25.29	34.83	17.74	14.94	TGME49_213870 |	organism=Toxoplasma_gondii_ME49 | product=UBA/TS-N domain-containing protein | location=TGME49_chrV:1388869-1398542(-) | length=1071 | sequence_SO=chromosome | SO=protein_coding	213870 |	11	19.57	21.7	32.12	18.39	14.01	TGME49_213870 |	organism=Toxoplasma_gondii_ME49 | product=UBA/TS-N domain-containing protein | location=TGME49_chrV:1388869-1398542(-) | length=1071 | sequence_SO=chromosome | SO=protein_coding	213870 |	12	1.20226	1.49969	1.90546	2.35505	1.95885	1.90546	3.66438	3.49945	0.370563	2.24882	1.16917
TGME49_273510 |	22.64	24.93	38.59	24.59	19.84	TGME49_273510 |	organism=Toxoplasma_gondii_ME49 | product=hypothetical protein | location=TGME49_chrVIII:3428234-3431005(-) | length=736 | sequence_SO=chromosome | SO=protein_coding	273510 |	15	27.22	30.02	49.18	28.94	24.86	TGME49_273510 |	organism=Toxoplasma_gondii_ME49 | product=hypothetical protein | location=TGME49_chrVIII:3428234-3431005(-) | length=736 | sequence_SO=chromosome | SO=protein_coding	273510 |	20	5.15229	4.01791	15.5597	12.0226	7.58578	7.04693	19.0546	17.5388	0.497737	10.9973	3.45908
TGME49_242660 |	22.54	24.51	46.24	22.77	20.07	TGME49_242660 |	organism=Toxoplasma_gondii_ME49 | product=vacuolar sorting protein 35, putative | location=TGME49_chrVI:2163306-2172988(-) | length=852 | sequence_SO=chromosome | SO=protein_coding	242660 |	13	23.59	26.21	51.06	25.82	22.77	TGME49_242660 |	organism=Toxoplasma_gondii_ME49 | product=vacuolar sorting protein 35, putative | location=TGME49_chrVI:2163306-2172988(-) | length=852 | sequence_SO=chromosome | SO=protein_coding	242660 |	13	3.13329	3.31131	2.93765	3.13329	3.66438	3.66438	2.1677	2.14783	0.182678	3.01998	1.59454
TGME49_240060 |	22.45	24.03	43.89	25.15	19.34	TGME49_240060 |	organism=Toxoplasma_gondii_ME49 | product=hypothetical protein | location=TGME49_chrVI:1035230-1037761(+) | length=843 | sequence_SO=chromosome | SO=protein_coding	240060 |	12	17.44	18.43	42.94	21.59	18.39	TGME49_240060 |	organism=Toxoplasma_gondii_ME49 | product=hypothetical protein | location=TGME49_chrVI:1035230-1037761(+) | length=843 | sequence_SO=chromosome | SO=protein_coding	240060 |	10	5.01187	4.2462	1.69044	1.47231	4.74242	3.80189	2.65461	2.22844	0.403777	3.23102	1.69199
TGME49_217890 |	22.4	23.08	92.35	84.69	58.67	TGME49_217890 |	organism=Toxoplasma_gondii_ME49 | product=alkyl hydroperoxide reductase/ Thiol specific antioxidant/ Mal allergen, putative | location=TGME49_chrXII:2205011-2205601(-) | length=196 | sequence_SO=chromosome | SO=protein_coding	217890 |	26	18.72	18.78	77.55	70.92	58.67	TGME49_217890 |	organism=Toxoplasma_gondii_ME49 | product=alkyl hydroperoxide reductase/ Thiol specific antioxidant/ Mal allergen, putative | location=TGME49_chrXII:2205011-2205601(-) | length=196 | sequence_SO=chromosome | SO=protein_coding	217890 |	29	12.0226	13.5519	14.3219	16.1436	6.98232	11.0662	6.08135	9.63829	0.293477	11.226	3.48878
TGME49_224900 |	22.38	24.06	68.09	60.31	54.09	TGME49_224900 |	organism=Toxoplasma_gondii_ME49 | product=adenylate kinase, putative | location=TGME49_chrX:2700827-2703461(+) | length=257 | sequence_SO=chromosome | SO=protein_coding	224900 |	12	22.64	24.28	80.16	55.25	51.36	TGME49_224900 |	organism=Toxoplasma_gondii_ME49 | product=adenylate kinase, putative | location=TGME49_chrX:2700827-2703461(+) | length=257 | sequence_SO=chromosome | SO=protein_coding	224900 |	13	5.80764	5.24808	6.42688	6.0256	3.90841	5.54626	3.04789	4.36516	0.215776	5.04699	2.33542
TGME49_312110 |	22.28	24.24	47.47	22.91	16.46	TGME49_312110 |	organism=Toxoplasma_gondii_ME49 | product=apicoplast-associated thioredoxin family protein Atrx1 | location=TGME49_chrXI:2434995-2443124(-) | length=790 | sequence_SO=chromosome | SO=protein_coding	312110 |	12	26.73	30.54	43.67	24.3	20.76	TGME49_312110 |	organism=Toxoplasma_gondii_ME49 | product=apicoplast-associated thioredoxin family protein Atrx1 | location=TGME49_chrXI:2434995-2443124(-) | length=790 | sequence_SO=chromosome | SO=protein_coding	312110 |	14	5.70164	4.69894	3.76704	3.0761	3.04789	3.37287	3.7325	3.90841	0.214024	3.91317	1.96834
TGME49_251540 |	22.17	22.81	79.56	58.49	54.09	TGME49_251540 |	organism=Toxoplasma_gondii_ME49 | product=dense granule protein GRA9 (GRA9) | location=TGME49_chrXII:5450509-5452072(+) | length=318 | sequence_SO=chromosome | SO=protein_coding	251540 |	13	20.66	21.19	73.58	60.69	60.69	TGME49_251540 |	organism=Toxoplasma_gondii_ME49 | product=dense granule protein GRA9 (GRA9) | location=TGME49_chrXII:5450509-5452072(+) | length=318 | sequence_SO=chromosome | SO=protein_coding	251540 |	15	1.80302	1.80302	1.34276	1.39316	2.10863	1.90546	3.01995	2.80543	0.28095	2.02268	1.01627
TGME49_263850 |	22.13	22.17	73.8	67.69	50.22	TGME49_263850 |	organism=Toxoplasma_gondii_ME49 | product=hypothetical protein | location=TGME49_chrVIIb:289444-292282(-) | length=229 | sequence_SO=chromosome | SO=protein_coding	263850 |	13	23.52	23.74	79.91	72.49	52.84	TGME49_263850 |	organism=Toxoplasma_gondii_ME49 | product=hypothetical protein | location=TGME49_chrVIIb:289444-292282(-) | length=229 | sequence_SO=chromosome | SO=protein_coding	263850 |	17	4.36516	3.69828	3.16228	2.67917	5.91562	3.87258	3.87258	2.70396	0.258922	3.7837	1.9198
TGME49_254430 |	22.1	22.55	44.04	25.69	19.88	TGME49_254430 |	organism=Toxoplasma_gondii_ME49 | product=microneme protein, putative | location=TGME49_chrIII:1735526-1738215(-) | length=654 | sequence_SO=chromosome | SO=protein_coding	254430 |	15	22.6	22.71	49.85	26.91	22.94	TGME49_254430 |	organism=Toxoplasma_gondii_ME49 | product=microneme protein, putative | location=TGME49_chrIII:1735526-1738215(-) | length=654 | sequence_SO=chromosome | SO=protein_coding	254430 |	15	5.80764	7.31139	6.72977	8.3946	8.31764	7.87046	10.1859	9.81748	0.17128	8.05436	3.00977
TGME49_235315 |	22.07	23.96	22.38	10.14	6.057	TGME49_235315 |	organism=Toxoplasma_gondii_ME49 | product=PAN domain-containing protein | location=TGME49_chrX:4771126-4781903(+) | length=2328 | sequence_SO=chromosome | SO=protein_coding	235315 |	11	21.63	23.77	20.45	9.321	5.971	TGME49_235315 |	organism=Toxoplasma_gondii_ME49 | product=PAN domain-containing protein | location=TGME49_chrX:4771126-4781903(+) | length=2328 | sequence_SO=chromosome | SO=protein_coding	235315 |	10	7.31139	6.54636	11.5878	11.3763	8.01678	8.24138	8.87156	9.12011	0.189528	8.88395	3.1512
TGME49_205710 |	21.92	23.96	58.36	32.83	18.69	TGME49_205710 |	organism=Toxoplasma_gondii_ME49 | product=lysine-tRNA ligase | location=TGME49_chrVIIa:1202972-1207953(+) | length=658 | sequence_SO=chromosome | SO=protein_coding	205710 |	11	27.38	28.91	57.6	30.7	24.47	TGME49_205710 |	organism=Toxoplasma_gondii_ME49 | product=lysine-tRNA ligase | location=TGME49_chrVIIa:1202972-1207953(+) | length=658 | sequence_SO=chromosome | SO=protein_coding	205710 |	14	3.7325	4.40555	4.44631	4.48745	4.7863	5.10505	3.01995	3.16228	0.170892	4.14317	2.05074
TGME49_260630 |	21.9	23.51	37.33	25.33	18.22	TGME49_260630 |	organism=Toxoplasma_gondii_ME49 | product=DnaJ family Sec63 protein | location=TGME49_chrVIIb:2106666-2113172(-) | length=675 | sequence_SO=chromosome | SO=protein_coding	260630 |	12	22.84	24.07	46.37	28.15	21.04	TGME49_260630 |	organism=Toxoplasma_gondii_ME49 | product=DnaJ family Sec63 protein | location=TGME49_chrVIIb:2106666-2113172(-) | length=675 | sequence_SO=chromosome | SO=protein_coding	260630 |	12	4.7863	4.92039	5.70164	6.19441	5.91562	5.80764	4.01791	3.87258	0.161115	5.15206	2.36515
TGME49_251500 |	21.89	24.93	41.83	29.67	26.33	TGME49_251500 |	organism=Toxoplasma_gondii_ME49 | product=eukaryotic initiation factor-3, subunit 3, putative | location=TGME49_chrXII:5431564-5434372(+) | length=600 | sequence_SO=chromosome | SO=protein_coding	251500 |	15	18.77	20.05	40.83	29.33	25.83	TGME49_251500 |	organism=Toxoplasma_gondii_ME49 | product=eukaryotic initiation factor-3, subunit 3, putative | location=TGME49_chrXII:5431564-5434372(+) | length=600 | sequence_SO=chromosome | SO=protein_coding	251500 |	14	3.04789	2.72898	2.01372	1.87068	4.74242	4.65586	5.7544	5.59758	0.386809	3.80144	1.92655
TGME49_267430 |	21.84	23.64	60	37.88	33.88	TGME49_267430 |	organism=Toxoplasma_gondii_ME49 | product=DnaJ domain-containing protein | location=TGME49_chrIX:656532-662192(+) | length=425 | sequence_SO=chromosome | SO=protein_coding	267430 |	12	14.21	15.41	45.88	29.18	25.65	TGME49_267430 |	organism=Toxoplasma_gondii_ME49 | product=DnaJ domain-containing protein | location=TGME49_chrIX:656532-662192(+) | length=425 | sequence_SO=chromosome | SO=protein_coding	267430 |	7	2.58226	2.67917	2.93765	3.04789	1.97697	2.12814	1.43219	1.52757	0.252485	2.28898	1.1947
TGME49_203580 |	21.73	24.52	60.57	37.37	28.75	TGME49_203580 |	organism=Toxoplasma_gondii_ME49 | product=NAD-binding domain 4 domain-containing protein | location=TGME49_chrVIIa:2417056-2420957(+) | length=487 | sequence_SO=chromosome | SO=protein_coding	203580 |	12	28.28	32.19	58.73	41.89	30.6	TGME49_203580 |	organism=Toxoplasma_gondii_ME49 | product=NAD-binding domain 4 domain-containing protein | location=TGME49_chrVIIa:2417056-2420957(+) | length=487 | sequence_SO=chromosome | SO=protein_coding	203580 |	14	4.69894	4.48745	5.44503	5.19996	3.87258	3.98107	7.17794	7.31139	0.236119	5.2718	2.39829
TGME49_214080 |	21.68	23.65	66.67	55.56	47.74	TGME49_214080 |	organism=Toxoplasma_gondii_ME49 | product=toxofilin | location=TGME49_chrX:6014213-6014944(+) | length=243 | sequence_SO=chromosome | SO=protein_coding	214080 |	19	16.16	17.33	69.96	45.68	40.74	TGME49_214080 |	organism=Toxoplasma_gondii_ME49 | product=toxofilin | location=TGME49_chrX:6014213-6014944(+) | length=243 | sequence_SO=chromosome | SO=protein_coding	214080 |	22	4.61318	8.62979	2.83139	5.24808	6.13762	9.28966	6.91831	11.0662	0.369496	6.84178	2.77437
TGME49_263870 |	21.66	23.61	42.29	19.79	15.43	TGME49_263870 |	organism=Toxoplasma_gondii_ME49 | product=glutamate-tRNA ligase | location=TGME49_chrVIIb:274169-283563(-) | length=849 | sequence_SO=chromosome | SO=protein_coding	263870 |	10	21.11	22.89	44.29	16.96	13.19	TGME49_263870 |	organism=Toxoplasma_gondii_ME49 | product=glutamate-tRNA ligase | location=TGME49_chrVIIb:274169-283563(-) | length=849 | sequence_SO=chromosome | SO=protein_coding	263870 |	10	5.54626	4.61318	4.87529	4.05509	11.695	12.942	7.87046	8.79023	0.418679	7.54843	2.91618
TGME49_232830 |	21.65	24.85	39.93	23.87	14.96	TGME49_232830 |	organism=Toxoplasma_gondii_ME49 | product=vacuolar proton translocating ATPase subunit A, putative | location=TGME49_chrVIII:2280473-2285136(-) | length=909 | sequence_SO=chromosome | SO=protein_coding	232830 |	10	18.56	21.25	37.62	17.16	11.77	TGME49_232830 |	organism=Toxoplasma_gondii_ME49 | product=vacuolar proton translocating ATPase subunit A, putative | location=TGME49_chrVIII:2280473-2285136(-) | length=909 | sequence_SO=chromosome | SO=protein_coding	232830 |	8	2.58226	2.51189	1.94089	1.90546	2.51189	2.44343	1.43219	1.39316	0.220406	2.09014	1.0636
TGME49_324600 |	21.62	21.93	83.85	75.52	67.19	TGME49_324600 |	organism=Toxoplasma_gondii_ME49 | product=heat shock protein | location=tgme49_asmbl.1472:63-891(+) | length=192 | sequence_SO=supercontig | SO=protein_coding	324600 |	15	20.78	21.47	80.21	67.71	67.71	TGME49_324600 |	organism=Toxoplasma_gondii_ME49 | product=heat shock protein | location=tgme49_asmbl.1472:63-891(+) | length=192 | sequence_SO=supercontig | SO=protein_coding	324600 |	16	3.31131	2.72898	2.01372	1.70608	2.80543	2.48886	2.58226	2.22844	0.188304	2.48314	1.31216
TGME49_257480 |	21.51	23.69	48.1	29.9	22.71	TGME49_257480 |	organism=Toxoplasma_gondii_ME49 | product=NADP-dependent succinate-semialdehyde dehydrogenase | location=TGME49_chrVIIb:4023748-4025877(-) | length=709 | sequence_SO=chromosome | SO=protein_coding	257480 |	12	17.64	20.73	52.19	23.7	17.49	TGME49_257480 |	organism=Toxoplasma_gondii_ME49 | product=NADP-dependent succinate-semialdehyde dehydrogenase | location=TGME49_chrVIIb:4023748-4025877(-) | length=709 | sequence_SO=chromosome | SO=protein_coding	257480 |	9	6.72977	7.11213	6.42688	6.72977	5.19996	5.19996	8.24138	8.16582	0.160013	6.72571	2.74969
TGME49_215470 |	21.44	23.17	88.02	64.52	34.56	TGME49_215470 |	organism=Toxoplasma_gondii_ME49 | product=ribosomal protein RPL10A (RPL10A) | location=TGME49_chrX:6973901-6975798(+) | length=217 | sequence_SO=chromosome | SO=protein_coding	215470 |	12	20.63	22.63	70.97	51.15	42.86	TGME49_215470 |	organism=Toxoplasma_gondii_ME49 | product=ribosomal protein RPL10A (RPL10A) | location=TGME49_chrX:6973901-6975798(+) | length=217 | sequence_SO=chromosome | SO=protein_coding	215470 |	13	4.74242	5.44503	2.10863	2.33346	5.01187	4.92039	2.37684	2.33346	0.37853	3.65901	1.87145
TGME49_253820 |	21.34	21.52	83.63	65.49	59.29	TGME49_253820 |	organism=Toxoplasma_gondii_ME49 | product=hypothetical protein | location=TGME49_chrIII:1222692-1224524(+) | length=226 | sequence_SO=chromosome | SO=protein_coding	253820 |	14	24.13	25.17	80.09	65.49	61.95	TGME49_253820 |	organism=Toxoplasma_gondii_ME49 | product=hypothetical protein | location=TGME49_chrIII:1222692-1224524(+) | length=226 | sequence_SO=chromosome | SO=protein_coding	253820 |	14	4.52898	4.52898	6.48634	6.42688	4.87529	5.01187	7.04693	7.04693	0.18109	5.74402	2.52206
TGME49_309760 |	21.13	22.19	66.98	50.48	46.67	TGME49_309760 |	organism=Toxoplasma_gondii_ME49 | product=hypothetical protein | location=TGME49_chrXI:792237-793184(-) | length=315 | sequence_SO=chromosome | SO=protein_coding	309760 |	12	15.88	17.16	64.76	43.49	38.1	TGME49_309760 |	organism=Toxoplasma_gondii_ME49 | product=hypothetical protein | location=TGME49_chrXI:792237-793184(-) | length=315 | sequence_SO=chromosome | SO=protein_coding	309760 |	9	2.63027	2.58226	2.63027	2.58226	1.58489	1.45881	1.61436	1.47231	0.26058	2.06943	1.04923
TGME49_242330 |	21.13	22.05	81.25	70.83	65.63	TGME49_242330 |	organism=Toxoplasma_gondii_ME49 | product=ribosomal protein RPS5 (RPS5) | location=TGME49_chrVI:1972856-1973922(-) | length=192 | sequence_SO=chromosome | SO=protein_coding	242330 |	19	23.11	24.62	86.98	68.23	64.58	TGME49_242330 |	organism=Toxoplasma_gondii_ME49 | product=ribosomal protein RPS5 (RPS5) | location=TGME49_chrVI:1972856-1973922(-) | length=192 | sequence_SO=chromosome | SO=protein_coding	242330 |	16	2.01372	1.90546	1.8197	1.70608	2.91072	2.65461	2.37684	2.14783	0.180722	2.19187	1.13216
TGME49_251850 |	21.11	22.22	35.59	20.02	12.38	TGME49_251850 |	organism=Toxoplasma_gondii_ME49 | product=serine/threonine protein phosphatase | location=TGME49_chrXII:5612206-5624815(+) | length=1034 | sequence_SO=chromosome | SO=protein_coding	251850 |	10	9.27	9.76	25.53	7.544	7.06	TGME49_251850 |	organism=Toxoplasma_gondii_ME49 | product=serine/threonine protein phosphatase | location=TGME49_chrXII:5612206-5624815(+) | length=1034 | sequence_SO=chromosome | SO=protein_coding	251850 |	5	1.40605	1.52757	2.65461	2.91072	1.8197	2.03236	3.16228	3.37287	0.301832	2.36077	1.23926
TGME49_215290 |	21.08	22.22	57.5	41.14	33.18	TGME49_215290 |	organism=Toxoplasma_gondii_ME49 | product=saccharopine dehydrogenase domain-containing protein | location=TGME49_chrX:6878379-6883968(+) | length=440 | sequence_SO=chromosome | SO=protein_coding	215290 |	13	23.03	23.13	68.41	39.55	36.36	TGME49_215290 |	organism=Toxoplasma_gondii_ME49 | product=saccharopine dehydrogenase domain-containing protein | location=TGME49_chrX:6878379-6883968(+) | length=440 | sequence_SO=chromosome | SO=protein_coding	215290 |	13	5.49541	5.05825	11.695	10.9648	5.91562	5.15229	12.8233	11.0662	0.371831	8.52136	3.09108
TGME49_297470 |	21.05	21.45	56.4	47.41	45.78	TGME49_297470 |	organism=Toxoplasma_gondii_ME49 | product=myosin light chain 2, putative | location=TGME49_chrII:1804538-1811418(+) | length=367 | sequence_SO=chromosome | SO=protein_coding	297470 |	12	17.04	17.71	56.95	42.78	35.97	TGME49_297470 |	organism=Toxoplasma_gondii_ME49 | product=myosin light chain 2, putative | location=TGME49_chrII:1804538-1811418(+) | length=367 | sequence_SO=chromosome | SO=protein_coding	297470 |	9	7.04693	6.72977	4.69894	4.28548	3.04789	2.83139	3.94457	3.76704	0.323318	4.544	2.18396
TGME49_277720 |	20.95	21.67	46.32	22.4	14.94	TGME49_277720 |	organism=Toxoplasma_gondii_ME49 | product=GDA1/CD39 (nucleoside phosphatase) family protein | location=TGME49_chrXII:6553202-6555775(+) | length=857 | sequence_SO=chromosome | SO=protein_coding	277720 |	10	20.67	21.57	50.76	27.54	19.25	TGME49_277720 |	organism=Toxoplasma_gondii_ME49 | product=GDA1/CD39 (nucleoside phosphatase) family protein | location=TGME49_chrXII:6553202-6555775(+) | length=857 | sequence_SO=chromosome | SO=protein_coding	277720 |	12	2.88403	3.01995	2.88403	2.96483	2.91072	2.75423	4.87529	4.69894	0.243075	3.374	1.75446
TGME49_311890 |	20.93	22.42	62.44	39.59	37.56	TGME49_311890 |	organism=Toxoplasma_gondii_ME49 | product=hypothetical protein | location=TGME49_chrXI:2358433-2361428(+) | length=394 | sequence_SO=chromosome | SO=protein_coding	311890 |	11	15.15	16.32	44.92	31.98	26.14	TGME49_311890 |	organism=Toxoplasma_gondii_ME49 | product=hypothetical protein | location=TGME49_chrXI:2358433-2361428(+) | length=394 | sequence_SO=chromosome | SO=protein_coding	311890 |	9	2.70396	3.34195	5.29664	6.30957	9.72747	9.46237	13.3045	13.1826	0.489201	7.91613	2.9848
TGME49_273460 |	20.86	23.45	61.97	30.99	24.88	TGME49_273460 |	organism=Toxoplasma_gondii_ME49 | product=eukaryotic translation initiation factor 3 subunit 6 interacting protein | location=TGME49_chrVIII:3492252-3498123(-) | length=639 | sequence_SO=chromosome | SO=protein_coding	273460 |	11	25.5	27.21	63.54	33.8	23.79	TGME49_273460 |	organism=Toxoplasma_gondii_ME49 | product=eukaryotic translation initiation factor 3 subunit 6 interacting protein | location=TGME49_chrVIII:3492252-3498123(-) | length=639 | sequence_SO=chromosome | SO=protein_coding	273460 |	15	2.03236	2.22844	1.90546	2.24905	2.05116	1.8197	2.03236	1.8197	0.076493	2.01728	1.01241
TGME49_253710 |	20.76	22.75	38.67	23.72	12.54	TGME49_253710 |	organism=Toxoplasma_gondii_ME49 | product=hypothetical protein | location=TGME49_chrIII:1116342-1122495(-) | length=1037 | sequence_SO=chromosome | SO=protein_coding	253710 |	10	14.66	16.71	38.57	17.74	9.257	TGME49_253710 |	organism=Toxoplasma_gondii_ME49 | product=hypothetical protein | location=TGME49_chrIII:1116342-1122495(-) | length=1037 | sequence_SO=chromosome | SO=protein_coding	253710 |	8	2.10863	2.26987	3.10456	3.19154	1.41906	1.59956	1.45881	1.65959	0.316936	2.10145	1.07139
TGME49_218200 |	20.71	21.12	40.61	30.18	22.47	TGME49_218200 |	organism=Toxoplasma_gondii_ME49 | product=UDP-sugar pyrophospharylase | location=TGME49_chrXII:1700331-1705956(-) | length=623 | sequence_SO=chromosome | SO=protein_coding	218200 |	11	25.58	27.2	52.65	33.39	21.35	TGME49_218200 |	organism=Toxoplasma_gondii_ME49 | product=UDP-sugar pyrophospharylase | location=TGME49_chrXII:1700331-1705956(-) | length=623 | sequence_SO=chromosome | SO=protein_coding	218200 |	12	3.7325	3.7325	7.31139	7.17794	2.85759	3.10456	3.90841	4.20727	0.362567	4.50402	2.17121
TGME49_223040 |	20.7	21.81	81.59	59	54.81	TGME49_223040 |	organism=Toxoplasma_gondii_ME49 | product=hypothetical protein | location=TGME49_chrII:1380192-1381747(-) | length=239 | sequence_SO=chromosome | SO=protein_coding	223040 |	11	11.99	12.07	54.81	41	33.47	TGME49_223040 |	organism=Toxoplasma_gondii_ME49 | product=hypothetical protein | location=TGME49_chrII:1380192-1381747(-) | length=239 | sequence_SO=chromosome | SO=protein_coding	223040 |	6	1.83654	2.07014	1.45881	1.78649	3.22107	3.25087	4.74242	4.69894	0.424636	2.88316	1.52765
TGME49_295710 |	20.62	24.79	22.38	4.484	2.285	TGME49_295710 |	organism=Toxoplasma_gondii_ME49 | product=HECT-domain (ubiquitin-transferase) domain-containing protein | location=TGME49_chrIa:1572942-1605585(-) | length=8096 | sequence_SO=chromosome | SO=protein_coding	295710 |	13	21.95	27.52	26.4	5.324	2.52	TGME49_295710 |	organism=Toxoplasma_gondii_ME49 | product=HECT-domain (ubiquitin-transferase) domain-containing protein | location=TGME49_chrIa:1572942-1605585(-) | length=8096 | sequence_SO=chromosome | SO=protein_coding	295710 |	14	1.14815	1.35519	3.04789	3.19154	1.6293	2.1677	3.98107	4.83059	0.462356	2.66893	1.41626
TGME49_235700 |	20.58	21.21	58.79	43.94	37.58	TGME49_235700 |	organism=Toxoplasma_gondii_ME49 | product=sedoheptulose-1,7-bisphosphatase | location=TGME49_chrX:5065275-5069669(-) | length=330 | sequence_SO=chromosome | SO=protein_coding	235700 |	11	19.75	20.59	67.88	55.76	43.33	TGME49_235700 |	organism=Toxoplasma_gondii_ME49 | product=sedoheptulose-1,7-bisphosphatase | location=TGME49_chrX:5065275-5069669(-) | length=330 | sequence_SO=chromosome | SO=protein_coding	235700 |	11	3.66438	3.01995	3.87258	3.0761	1.21339	1.19124	1.58489	1.5417	0.439771	2.39553	1.26034
TGME49_229140 |	20.57	21	58.33	42.28	38.27	TGME49_229140 |	organism=Toxoplasma_gondii_ME49 | product=MaoC family domain-containing protein | location=TGME49_chrVIII:44726-49745(-) | length=324 | sequence_SO=chromosome | SO=protein_coding	229140 |	10	24.47	25.27	63.58	47.84	47.84	TGME49_229140 |	organism=Toxoplasma_gondii_ME49 | product=MaoC family domain-containing protein | location=TGME49_chrVIII:44726-49745(-) | length=324 | sequence_SO=chromosome | SO=protein_coding	229140 |	13	5.80764	5.91562	5.19996	5.29664	2.18776	2.29087	3.76704	3.83707	0.326524	4.28782	2.10025
TGME49_259180 |	20.52	21.55	52.14	37.16	30.16	TGME49_259180 |	organism=Toxoplasma_gondii_ME49 | product=CBS family protein | location=TGME49_chrVIIb:2905668-2908955(-) | length=514 | sequence_SO=chromosome | SO=protein_coding	259180 |	10	23.59	24.79	50.39	37.35	34.82	TGME49_259180 |	organism=Toxoplasma_gondii_ME49 | product=CBS family protein | location=TGME49_chrVIIb:2905668-2908955(-) | length=514 | sequence_SO=chromosome | SO=protein_coding	259180 |	13	2.93765	3.0761	4.05509	4.32514	2.75423	3.0761	2.77971	3.01995	0.171225	3.253	1.70177
TGME49_319560 |	20.52	20.56	57.44	39.95	32.11	TGME49_319560 |	organism=Toxoplasma_gondii_ME49 | product=microneme protein MIC3 (MIC3) | location=TGME49_chrIV:912578-913851(+) | length=383 | sequence_SO=chromosome | SO=protein_coding	319560 |	10	22.23	22.26	45.95	38.38	36.55	TGME49_319560 |	organism=Toxoplasma_gondii_ME49 | product=microneme protein MIC3 (MIC3) | location=TGME49_chrIV:912578-913851(+) | length=383 | sequence_SO=chromosome | SO=protein_coding	319560 |	14	5.49541	5.24808	9.81748	9.46237	6.48634	6.48634	7.58578	7.58578	0.217249	7.27095	2.86214
TGME49_223700 |	20.35	22.81	37.56	16.87	11.27	TGME49_223700 |	organism=Toxoplasma_gondii_ME49 | product=F5/8 type C domain-containing protein | location=TGME49_chrX:3647071-3653213(-) | length=1571 | sequence_SO=chromosome | SO=protein_coding	223700 |	10	19.32	22.07	37.56	14	9.866	TGME49_223700 |	organism=Toxoplasma_gondii_ME49 | product=F5/8 type C domain-containing protein | location=TGME49_chrX:3647071-3653213(-) | length=1571 | sequence_SO=chromosome | SO=protein_coding	223700 |	9	4.74242	4.69894	6.08135	6.08135	1.77011	1.80302	2.63027	2.65461	0.444264	3.80776	1.92894
TGME49_315480 |	20.33	22.93	41.63	19.88	16.34	TGME49_315480 |	organism=Toxoplasma_gondii_ME49 | product=acyl-CoA dehydrogenase, middle domain-containing protein | location=TGME49_chrXI:4743731-4750665(-) | length=1016 | sequence_SO=chromosome | SO=protein_coding	315480 |	12	25.06	27.03	42.13	19.59	16.04	TGME49_315480 |	organism=Toxoplasma_gondii_ME49 | product=acyl-CoA dehydrogenase, middle domain-containing protein | location=TGME49_chrXI:4743731-4750665(-) | length=1016 | sequence_SO=chromosome | SO=protein_coding	315480 |	12	4.36516	3.76704	5.64937	5.01187	6.19441	5.7544	7.04693	7.65597	0.214507	5.68064	2.50605
TGME49_310160 |	20.32	21.71	36.68	18.29	12.79	TGME49_310160 |	organism=Toxoplasma_gondii_ME49 | product=argonaute AGO (AGO) | location=TGME49_chrXI:1099919-1105265(+) | length=946 | sequence_SO=chromosome | SO=protein_coding	310160 |	10	26.59	28.42	42.18	20.19	14.69	TGME49_310160 |	organism=Toxoplasma_gondii_ME49 | product=argonaute AGO (AGO) | location=TGME49_chrXI:1099919-1105265(+) | length=946 | sequence_SO=chromosome | SO=protein_coding	310160 |	13	6.91831	6.66807	8.01678	7.7983	4.05509	3.56451	8.70964	8.01678	0.266185	6.71843	2.74812
TGME49_231630 |	20.27	20.43	43.36	27.43	23.01	TGME49_231630 |	organism=Toxoplasma_gondii_ME49 | product=alveolin domain containing intermediate filament IMC4 (ALV4) | location=TGME49_chrVIII:1513141-1515301(-) | length=452 | sequence_SO=chromosome | SO=protein_coding	231630 |	11	21.66	21.85	44.69	30.31	23.01	TGME49_231630 |	organism=Toxoplasma_gondii_ME49 | product=alveolin domain containing intermediate filament IMC4 (ALV4) | location=TGME49_chrVIII:1513141-1515301(-) | length=452 | sequence_SO=chromosome | SO=protein_coding	231630 |	15	2.42103	3.10456	2.33346	3.37287	3.43558	3.01995	1.6293	1.44544	0.276	2.59527	1.37589
TGME49_225880 |	20.18	21.29	55.25	48.62	42.54	TGME49_225880 |	organism=Toxoplasma_gondii_ME49 | product=UDP-glucose 4-epimerase | location=TGME49_chrX:1967149-1970759(+) | length=362 | sequence_SO=chromosome | SO=protein_coding	225880 |	10	17.89	18.77	64.92	45.03	29.28	TGME49_225880 |	organism=Toxoplasma_gondii_ME49 | product=UDP-glucose 4-epimerase | location=TGME49_chrX:1967149-1970759(+) | length=362 | sequence_SO=chromosome | SO=protein_coding	225880 |	9	4.57088	4.48745	3.76704	4.01791	3.7325	3.90841	4.16869	4.36516	0.0732056	4.12726	2.04518
TGME49_286250 |	20.13	21.99	49.02	29.1	22.46	TGME49_286250 |	organism=Toxoplasma_gondii_ME49 | product=hypothetical protein | location=TGME49_chrV:1886403-1888850(-) | length=512 | sequence_SO=chromosome | SO=protein_coding	286250 |	10	15.45	15.94	46.29	19.53	19.53	TGME49_286250 |	organism=Toxoplasma_gondii_ME49 | product=hypothetical protein | location=TGME49_chrV:1886403-1888850(-) | length=512 | sequence_SO=chromosome | SO=protein_coding	286250 |	9	15.1356	17.8649	15.1356	17.5388	9.12011	9.2045	10.7647	10.8643	0.256943	13.2036	3.72285
TGME49_229000 |	20.1	21.61	58.71	29.35	21.94	TGME49_229000 |	organism=Toxoplasma_gondii_ME49 | product=kelch repeat-containing protein | location=TGME49_chrVIII:12609-16346(-) | length=620 | sequence_SO=chromosome | SO=protein_coding	229000 |	10	22.13	23.39	51.29	28.71	21.13	TGME49_229000 |	organism=Toxoplasma_gondii_ME49 | product=kelch repeat-containing protein | location=TGME49_chrVIII:12609-16346(-) | length=620 | sequence_SO=chromosome | SO=protein_coding	229000 |	11	3.59749	3.34195	3.87258	3.7325	1.59956	1.52757	1.58489	1.51356	0.404179	2.59626	1.37644
TGME49_277000 |	20	22.3	30.23	17.57	12.27	TGME49_277000 |	organism=Toxoplasma_gondii_ME49 | product=transport protein Sec24, putative | location=TGME49_chrXII:6793879-6802659(-) | length=1019 | sequence_SO=chromosome | SO=protein_coding	277000 |	10	14.58	15.9	31.01	12.17	10.6	TGME49_277000 |	organism=Toxoplasma_gondii_ME49 | product=transport protein Sec24, putative | location=TGME49_chrXII:6793879-6802659(-) | length=1019 | sequence_SO=chromosome | SO=protein_coding	277000 |	8	2.91072	2.51189	4.20727	3.66438	4.2462	4.2462	3.25087	3.22107	0.176114	3.53232	1.82062
TGME49_311240 |	19.97	20.72	67.37	45.31	40.38	TGME49_311240 |	organism=Toxoplasma_gondii_ME49 | product=DnaJ family chaperone, putative | location=TGME49_chrXI:1901474-1906488(-) | length=426 | sequence_SO=chromosome | SO=protein_coding	311240 |	13	18.68	18.94	64.79	48.36	37.79	TGME49_311240 |	organism=Toxoplasma_gondii_ME49 | product=DnaJ family chaperone, putative | location=TGME49_chrXI:1901474-1906488(-) | length=426 | sequence_SO=chromosome | SO=protein_coding	311240 |	14	7.72681	5.70164	2.75423	2.01372	3.76704	3.98107	2.80543	2.99226	0.443483	3.96778	1.98833
TGME49_317720 |	19.95	21.83	57.8	31.2	19.54	TGME49_317720 |	organism=Toxoplasma_gondii_ME49 | product=eukaryotic translation initiation factor 3 subunit 7, putative | location=TGME49_chrIV:2669610-2676886(+) | length=609 | sequence_SO=chromosome | SO=protein_coding	317720 |	10	18.31	20.64	54.68	31.86	24.14	TGME49_317720 |	organism=Toxoplasma_gondii_ME49 | product=eukaryotic translation initiation factor 3 subunit 7, putative | location=TGME49_chrIV:2669610-2676886(+) | length=609 | sequence_SO=chromosome | SO=protein_coding	317720 |	12	4.92039	5.10505	3.66438	3.7325	2.24905	2.63027	1.90546	2.0893	0.359415	3.28705	1.71679
TGME49_300310 |	19.95	21.01	70.73	41.92	30.91	TGME49_300310 |	organism=Toxoplasma_gondii_ME49 | product=26S proteasome regulatory subunit, S6a family AAA ATpase | location=TGME49_chrXII:94985-102072(-) | length=427 | sequence_SO=chromosome | SO=protein_coding	300310 |	12	19.94	20.9	78.92	55.5	35.36	TGME49_300310 |	organism=Toxoplasma_gondii_ME49 | product=26S proteasome regulatory subunit, S6a family AAA ATpase | location=TGME49_chrXII:94985-102072(-) | length=427 | sequence_SO=chromosome | SO=protein_coding	300310 |	14	4.74242	4.83059	2.1677	2.22844	5.05825	4.7863	7.31139	6.91831	0.367185	4.75542	2.24957
TGME49_278050 |	19.94	20.05	66.4	66.4	46.96	TGME49_278050 |	organism=Toxoplasma_gondii_ME49 | product=proteasome subunit alpha type 1, putative | location=TGME49_chrXII:6331629-6336773(-) | length=247 | sequence_SO=chromosome | SO=protein_coding	278050 |	10	14.69	14.96	60.73	51.01	43.32	TGME49_278050 |	organism=Toxoplasma_gondii_ME49 | product=proteasome subunit alpha type 1, putative | location=TGME49_chrXII:6331629-6336773(-) | length=247 | sequence_SO=chromosome | SO=protein_coding	278050 |	8	4.44631	4.13048	4.2462	3.83707	11.272	11.695	7.11213	7.31139	0.444861	6.75632	2.75624
TGME49_309752 |	19.93	21.04	42.97	38.35	29.12	TGME49_309752 |	organism=Toxoplasma_gondii_ME49 | product=succinate-Coenzyme A ligase, beta subunit, putative | location=TGME49_chrXI:787257-790480(+) | length=498 | sequence_SO=chromosome | SO=protein_coding	309752 |	11	16.76	17.47	52.61	35.14	25.9	TGME49_309752 |	organism=Toxoplasma_gondii_ME49 | product=succinate-Coenzyme A ligase, beta subunit, putative | location=TGME49_chrXI:787257-790480(+) | length=498 | sequence_SO=chromosome | SO=protein_coding	309752 |	10	6.25173	6.30957	6.72977	7.04693	2.60615	2.29087	3.0761	2.58226	0.432829	4.61167	2.20529
TGME49_255420 |	19.83	20.1	79.14	69.78	56.83	TGME49_255420 |	organism=Toxoplasma_gondii_ME49 | product=hypothetical protein | location=TGME49_chrVIIb:4836879-4838610(-) | length=278 | sequence_SO=chromosome | SO=protein_coding	255420 |	11	23.33	23.87	82.01	65.47	59.71	TGME49_255420 |	organism=Toxoplasma_gondii_ME49 | product=hypothetical protein | location=TGME49_chrVIIb:4836879-4838610(-) | length=278 | sequence_SO=chromosome | SO=protein_coding	255420 |	12	7.51623	6.60694	13.4277	12.1339	4.83059	4.28548	6.36796	5.97035	0.409429	7.64239	2.93402
TGME49_279450 |	19.77	21.17	53.7	36.74	23.04	TGME49_279450 |	organism=Toxoplasma_gondii_ME49 | product=adenylosuccinate synthetase, putative | location=TGME49_chrIX:182971-184353(+) | length=460 | sequence_SO=chromosome | SO=protein_coding	279450 |	10	13.01	14.47	56.3	30.65	16.74	TGME49_279450 |	organism=Toxoplasma_gondii_ME49 | product=adenylosuccinate synthetase, putative | location=TGME49_chrIX:182971-184353(+) | length=460 | sequence_SO=chromosome | SO=protein_coding	279450 |	7	3.53183	3.34195	2.75423	2.58226	3.98107	6.25173	6.08135	9.54993	0.468693	4.75929	2.25075
TGME49_230850 |	19.77	20.63	44.96	29.2	23.53	TGME49_230850 |	organism=Toxoplasma_gondii_ME49 | product=hypothetical protein | location=TGME49_chrVIII:1061637-1064135(+) | length=476 | sequence_SO=chromosome | SO=protein_coding	230850 |	9	10.29	11.31	40.13	19.12	17.23	TGME49_230850 |	organism=Toxoplasma_gondii_ME49 | product=hypothetical protein | location=TGME49_chrVIII:1061637-1064135(+) | length=476 | sequence_SO=chromosome | SO=protein_coding	230850 |	5	3.49945	3.40408	4.65586	4.57088	1.55597	1.31826	2.35505	1.99526	0.417936	2.91935	1.54565
TGME49_310750 |	19.72	20.42	43.59	34.78	26.12	TGME49_310750 |	organism=Toxoplasma_gondii_ME49 | product=emp24/gp25L/p24 family protein | location=TGME49_chrXI:1568699-1573498(+) | length=601 | sequence_SO=chromosome | SO=protein_coding	310750 |	11	16.04	17.35	46.76	29.62	18.8	TGME49_310750 |	organism=Toxoplasma_gondii_ME49 | product=emp24/gp25L/p24 family protein | location=TGME49_chrXI:1568699-1573498(+) | length=601 | sequence_SO=chromosome | SO=protein_coding	310750 |	8	8.79023	7.51623	5.49541	4.7863	6.25173	6.25173	7.87046	8.16582	0.190439	6.89099	2.78471
TGME49_234420 |	19.71	21.22	53.91	26.36	20.41	TGME49_234420 |	organism=Toxoplasma_gondii_ME49 | product=ATPase, AAA family protein | location=TGME49_chrX:4365489-4372954(-) | length=588 | sequence_SO=chromosome | SO=protein_coding	234420 |	9	14.31	15.66	58.16	26.19	10.71	TGME49_234420 |	organism=Toxoplasma_gondii_ME49 | product=ATPase, AAA family protein | location=TGME49_chrX:4365489-4372954(-) | length=588 | sequence_SO=chromosome | SO=protein_coding	234420 |	6	2.01372	2.03236	3.83707	3.94457	2.03236	2.208	4.83059	5.24808	0.388443	3.26834	1.70856
TGME49_279380 |	19.69	20.4	59.38	47.81	26.56	TGME49_279380 |	organism=Toxoplasma_gondii_ME49 | product=hypothetical protein | location=TGME49_chrIX:214977-219835(+) | length=320 | sequence_SO=chromosome | SO=protein_coding	279380 |	9	21.41	22.67	68.75	49.69	37.19	TGME49_279380 |	organism=Toxoplasma_gondii_ME49 | product=hypothetical protein | location=TGME49_chrIX:214977-219835(+) | length=320 | sequence_SO=chromosome | SO=protein_coding	279380 |	12	14.4544	12.8233	7.31139	6.08135	7.44732	8.47227	6.66807	7.65597	0.32286	8.86426	3.148
TGME49_216000 |	19.66	20.18	49.07	36.25	23.23	TGME49_216000 |	organism=Toxoplasma_gondii_ME49 | product=alveolin domain containing intermediate filament IMC3 (ALV3) | location=TGME49_chrXI:6475497-6477113(+) | length=538 | sequence_SO=chromosome | SO=protein_coding	216000 |	11	19.67	19.9	54.09	33.46	29.93	TGME49_216000 |	organism=Toxoplasma_gondii_ME49 | product=alveolin domain containing intermediate filament IMC3 (ALV3) | location=TGME49_chrXI:6475497-6477113(+) | length=538 | sequence_SO=chromosome | SO=protein_coding	216000 |	14	2.67917	2.96483	3.0761	3.34195	3.94457	4.05509	5.39511	5.29664	0.252582	3.84418	1.94268
TGME49_253150 |	19.61	22.59	35.13	15.25	7.056	TGME49_253150 |	organism=Toxoplasma_gondii_ME49 | product=hypothetical protein | location=TGME49_chrIII:781696-791678(+) | length=1318 | sequence_SO=chromosome | SO=protein_coding	253150 |	10	25.82	29.2	44.46	17	11.99	TGME49_253150 |	organism=Toxoplasma_gondii_ME49 | product=hypothetical protein | location=TGME49_chrIII:781696-791678(+) | length=1318 | sequence_SO=chromosome | SO=protein_coding	253150 |	13	7.94328	8.01678	14.8594	14.7231	7.44732	7.87046	10.2802	10.7647	0.279152	10.2381	3.35588
TGME49_247460 |	19.54	20.31	67.19	47.95	41.32	TGME49_247460 |	organism=Toxoplasma_gondii_ME49 | product=proliferating cell nuclear antigen PCNA1 (PCNA1) | location=TGME49_chrXII:3353988-3356540(-) | length=317 | sequence_SO=chromosome | SO=protein_coding	247460 |	10	18.01	19.85	60.25	45.43	40.38	TGME49_247460 |	organism=Toxoplasma_gondii_ME49 | product=proliferating cell nuclear antigen PCNA1 (PCNA1) | location=TGME49_chrXII:3353988-3356540(-) | length=317 | sequence_SO=chromosome | SO=protein_coding	247460 |	9	1.92309	2.46604	2.22844	2.88403	2.37684	2.26987	2.85759	2.63027	0.124879	2.45452	1.29544
TGME49_201840 |	19.47	20.84	40.23	21.49	17.93	TGME49_201840 |	organism=Toxoplasma_gondii_ME49 | product=aspartyl protease ASP1 (ASP1) | location=TGME49_chrVIIa:3748798-3754934(+) | length=619 | sequence_SO=chromosome | SO=protein_coding	201840 |	11	19.8	20.34	44.26	22.46	17.93	TGME49_201840 |	organism=Toxoplasma_gondii_ME49 | product=aspartyl protease ASP1 (ASP1) | location=TGME49_chrVIIa:3748798-3754934(+) | length=619 | sequence_SO=chromosome | SO=protein_coding	201840 |	12	4.57088	4.36516	5.86138	5.64937	7.7983	7.44732	14.3219	14.1906	0.469741	8.02561	3.00461
TGME49_257380 |	19.43	19.53	71.1	59.17	57.34	TGME49_257380 |	organism=Toxoplasma_gondii_ME49 | product=hypothetical protein | location=TGME49_chrVIIb:4081488-4083771(+) | length=218 | sequence_SO=chromosome | SO=protein_coding	257380 |	17	19.17	19.54	64.22	57.34	57.34	TGME49_257380 |	organism=Toxoplasma_gondii_ME49 | product=hypothetical protein | location=TGME49_chrVIIb:4081488-4083771(+) | length=218 | sequence_SO=chromosome | SO=protein_coding	257380 |	19	5.86138	5.91562	8.62979	8.47227	10.3753	10.3753	10.3753	10.2802	0.208038	8.78563	3.13515
TGME49_245460 |	19.28	19.9	77.56	56.1	45.85	TGME49_245460 |	organism=Toxoplasma_gondii_ME49 | product=ribosomal protein RPS8 (RPS8) | location=TGME49_chrXII:2283634-2287444(-) | length=205 | sequence_SO=chromosome | SO=protein_coding	245460 |	16	16.15	16.62	82.44	55.12	45.85	TGME49_245460 |	organism=Toxoplasma_gondii_ME49 | product=ribosomal protein RPS8 (RPS8) | location=TGME49_chrXII:2283634-2287444(-) | length=205 | sequence_SO=chromosome | SO=protein_coding	245460 |	13	10.4713	11.0662	7.94328	7.94328	5.05825	5.39511	2.80543	2.83139	0.445068	6.68928	2.74185
TGME49_215220 |	19.12	21.84	58.98	28.46	18.6	TGME49_215220 |	organism=Toxoplasma_gondii_ME49 | product=hypothetical protein | location=TGME49_chrX:6825368-6827843(+) | length=629 | sequence_SO=chromosome | SO=protein_coding	215220 |	9	16.91	18.96	51.35	26.39	22.42	TGME49_215220 |	organism=Toxoplasma_gondii_ME49 | product=hypothetical protein | location=TGME49_chrX:6825368-6827843(+) | length=629 | sequence_SO=chromosome | SO=protein_coding	215220 |	8	4.13048	4.36516	5.49541	5.29664	2.96483	4.01791	3.13329	4.20727	0.199309	4.20137	2.07086
TGME49_204520 |	19.1	20.93	54.74	44.72	37.4	TGME49_204520 |	organism=Toxoplasma_gondii_ME49 | product=hypothetical protein | location=TGME49_chrVIIa:1734102-1735211(-) | length=369 | sequence_SO=chromosome | SO=protein_coding	204520 |	27	18.63	19.04	49.32	39.02	37.67	TGME49_204520 |	organism=Toxoplasma_gondii_ME49 | product=hypothetical protein | location=TGME49_chrVIIa:1734102-1735211(-) | length=369 | sequence_SO=chromosome | SO=protein_coding	204520 |	21	16.5959	16.293	18.197	18.0302	14.8594	14.8594	15.7036	16.1436	0.072436	16.3352	4.02992
TGME49_314810 |	18.95	20.17	67.05	47.29	34.11	TGME49_314810 |	organism=Toxoplasma_gondii_ME49 | product=ribosomal protein RPL7 (RPL7) | location=TGME49_chrXI:4309840-4313516(+) | length=258 | sequence_SO=chromosome | SO=protein_coding	314810 |	18	17.02	18.03	64.34	45.35	30.62	TGME49_314810 |	organism=Toxoplasma_gondii_ME49 | product=ribosomal protein RPL7 (RPL7) | location=TGME49_chrXI:4309840-4313516(+) | length=258 | sequence_SO=chromosome | SO=protein_coding	314810 |	15	2.48886	2.75423	1.55597	1.64437	2.83139	2.07014	2.60615	1.87068	0.212743	2.22772	1.15557
TGME49_318650 |	18.91	22.13	30.42	17.47	15.6	TGME49_318650 |	organism=Toxoplasma_gondii_ME49 | product=transhydrogenase | location=TGME49_chrIV:1168908-1173420(+) | length=1019 | sequence_SO=chromosome | SO=protein_coding	318650 |	11	11.67	17.1	36.11	18.35	10.99	TGME49_318650 |	organism=Toxoplasma_gondii_ME49 | product=transhydrogenase | location=TGME49_chrIV:1168908-1173420(+) | length=1019 | sequence_SO=chromosome | SO=protein_coding	318650 |	7	3.53183	3.49945	3.16228	3.13329	4.69894	4.92039	7.94328	8.24138	0.3988	4.89136	2.29023
TGME49_207840 |	18.9	19.17	87.88	71.97	62.88	TGME49_207840 |	organism=Toxoplasma_gondii_ME49 | product=ribosomal protein RPS17 (RPS17) | location=TGME49_chrIb:326578-328280(-) | length=132 | sequence_SO=chromosome | SO=protein_coding	207840 |	15	14.24	14.51	81.82	68.18	54.55	TGME49_207840 |	organism=Toxoplasma_gondii_ME49 | product=ribosomal protein RPS17 (RPS17) | location=TGME49_chrIb:326578-328280(-) | length=132 | sequence_SO=chromosome | SO=protein_coding	207840 |	13	2.53513	2.80543	4.16869	4.7863	2.83139	3.0761	2.24905	2.44343	0.269295	3.11194	1.63782
TGME49_228240 |	18.88	19.5	22.43	13.17	12.48	TGME49_228240 |	organism=Toxoplasma_gondii_ME49 | product=hypothetical protein | location=TGME49_chrX:458903-463890(+) | length=1458 | sequence_SO=chromosome | SO=protein_coding	228240 |	12	19.18	19.85	25.24	12.96	12.48	TGME49_228240 |	organism=Toxoplasma_gondii_ME49 | product=hypothetical protein | location=TGME49_chrX:458903-463890(+) | length=1458 | sequence_SO=chromosome | SO=protein_coding	228240 |	13	10.1859	14.1906	11.1686	15.417	5.34564	6.85488	10	12.7057	0.299866	10.7335	3.42406
TGME49_290660 |	18.8	19.75	55.16	41.26	33.63	TGME49_290660 |	organism=Toxoplasma_gondii_ME49 | product=RNA recognition motif-containing protein | location=TGME49_chrIX:3822235-3826751(-) | length=446 | sequence_SO=chromosome | SO=protein_coding	290660 |	10	13.28	13.52	47.98	40.58	32.74	TGME49_290660 |	organism=Toxoplasma_gondii_ME49 | product=RNA recognition motif-containing protein | location=TGME49_chrIX:3822235-3826751(-) | length=446 | sequence_SO=chromosome | SO=protein_coding	290660 |	11	2.07014	2.53513	1.7378	2.03236	3.46737	5.59758	2.18776	3.0761	0.41377	2.83803	1.50489
TGME49_216650 |	18.79	19.06	52.75	32.11	28.21	TGME49_216650 |	organism=Toxoplasma_gondii_ME49 | product=S15 sporozoite-expressed protein | location=TGME49_chrXI:5983173-5986605(-) | length=436 | sequence_SO=chromosome | SO=protein_coding	216650 |	9	22.4	22.84	44.5	33.49	30.28	TGME49_216650 |	organism=Toxoplasma_gondii_ME49 | product=S15 sporozoite-expressed protein | location=TGME49_chrXI:5983173-5986605(-) | length=436 | sequence_SO=chromosome | SO=protein_coding	216650 |	12	5.01187	4.52898	1.94089	1.77011	4.87529	4.20727	1.85353	1.61436	0.449603	3.22529	1.68943
TGME49_318710 |	18.73	21.13	50.31	19.98	15.29	TGME49_318710 |	organism=Toxoplasma_gondii_ME49 | product=ATP-binding cassette sub-family F member 1 | location=TGME49_chrIV:1128539-1137775(+) | length=811 | sequence_SO=chromosome | SO=protein_coding	318710 |	10	17.47	20.56	42.17	21.45	15.17	TGME49_318710 |	organism=Toxoplasma_gondii_ME49 | product=ATP-binding cassette sub-family F member 1 | location=TGME49_chrIV:1128539-1137775(+) | length=811 | sequence_SO=chromosome | SO=protein_coding	318710 |	11	4.20727	3.69828	10.8643	11.5878	7.31139	6.79204	9.2045	9.72747	0.346433	7.92412	2.98625
TGME49_314410 |	18.65	22.4	39.07	8.933	4.489	TGME49_314410 |	organism=Toxoplasma_gondii_ME49 | product=aquarius, putative | location=TGME49_chrXI:4069823-4083248(+) | length=2250 | sequence_SO=chromosome | SO=protein_coding	314410 |	8	19.84	23.4	36.71	9.778	4.578	TGME49_314410 |	organism=Toxoplasma_gondii_ME49 | product=aquarius, putative | location=TGME49_chrXI:4069823-4083248(+) | length=2250 | sequence_SO=chromosome | SO=protein_coding	314410 |	8	2.26987	3.40408	2.22844	2.83139	1.87068	1.78649	3.69828	3.69828	0.27328	2.72344	1.44543
TGME49_271888 |	18.53	20.98	55.85	40.94	26.32	TGME49_271888 |	organism=Toxoplasma_gondii_ME49 | product=3-ketoacyl-CoA reductase, putative | location=TGME49_chrVIII:4297823-4302700(-) | length=342 | sequence_SO=chromosome | SO=protein_coding	271888 |	11	18.21	19.26	61.4	44.74	32.46	TGME49_271888 |	organism=Toxoplasma_gondii_ME49 | product=3-ketoacyl-CoA reductase, putative | location=TGME49_chrVIII:4297823-4302700(-) | length=342 | sequence_SO=chromosome | SO=protein_coding	271888 |	10	2.48886	2.70396	2.80543	2.96483	3.59749	3.87258	2.93765	3.19154	0.141382	3.07029	1.61838
TGME49_308810 |	18.48	20.01	42.6	28.06	21.84	TGME49_308810 |	organism=Toxoplasma_gondii_ME49 | product=rhoptry neck protein RON9 (RON9) | location=TGME49_chrXI:276255-285261(+) | length=1493 | sequence_SO=chromosome | SO=protein_coding	308810 |	10	11.76	13.16	29.4	8.305	5.492	TGME49_308810 |	organism=Toxoplasma_gondii_ME49 | product=rhoptry neck protein RON9 (RON9) | location=TGME49_chrXI:276255-285261(+) | length=1493 | sequence_SO=chromosome | SO=protein_coding	308810 |	6	3.13329	3.13329	3.94457	3.80189	2.88403	2.55859	7.11213	6.25173	0.380951	4.10244	2.03648
TGME49_250710 |	18.48	19.26	65.66	44.44	35.35	TGME49_250710 |	organism=Toxoplasma_gondii_ME49 | product=microneme protein MIC10 (MIC10) | location=TGME49_chrXII:5143982-5144578(+) | length=198 | sequence_SO=chromosome | SO=protein_coding	250710 |	12	21.1	22.37	61.62	51.01	39.9	TGME49_250710 |	organism=Toxoplasma_gondii_ME49 | product=microneme protein MIC10 (MIC10) | location=TGME49_chrXII:5143982-5144578(+) | length=198 | sequence_SO=chromosome | SO=protein_coding	250710 |	12	25.5859	27.0396	35.3183	38.3707	29.1072	26.7917	39.4457	37.6704	0.16863	32.4162	5.01864
TGME49_225850 |	18.35	20.93	27.91	11.83	7.974	TGME49_225850 |	organism=Toxoplasma_gondii_ME49 | product=peptidase, M28 family protein | location=TGME49_chrX:1998525-2009384(+) | length=1555 | sequence_SO=chromosome | SO=protein_coding	225850 |	8	13.06	16.62	27.78	10.74	7.01	TGME49_225850 |	organism=Toxoplasma_gondii_ME49 | product=peptidase, M28 family protein | location=TGME49_chrX:1998525-2009384(+) | length=1555 | sequence_SO=chromosome | SO=protein_coding	225850 |	7	2.53513	2.65461	2.91072	3.04789	1.80302	1.67494	2.77971	2.60615	0.186969	2.50152	1.32281
TGME49_264040 |	18.35	18.8	68.18	49.09	42.73	TGME49_264040 |	organism=Toxoplasma_gondii_ME49 | product=hypothetical protein | location=TGME49_chrVIIb:222376-223038(-) | length=220 | sequence_SO=chromosome | SO=protein_coding	264040 |	9	14.46	15.5	70.45	52.73	40.91	TGME49_264040 |	organism=Toxoplasma_gondii_ME49 | product=hypothetical protein | location=TGME49_chrVIIb:222376-223038(-) | length=220 | sequence_SO=chromosome | SO=protein_coding	264040 |	8	6.54636	6.79204	6.36796	6.66807	2.39883	2.39883	4.74242	4.65586	0.34106	5.0713	2.34235
TGME49_306050 |	18.33	19.07	78.06	78.06	75.51	TGME49_306050 |	organism=Toxoplasma_gondii_ME49 | product=hypothetical protein | location=TGME49_chrIX:5776869-5778030(+) | length=196 | sequence_SO=chromosome | SO=protein_coding	306050 |	14	22.45	23.23	80.1	78.06	71.94	TGME49_306050 |	organism=Toxoplasma_gondii_ME49 | product=hypothetical protein | location=TGME49_chrIX:5776869-5778030(+) | length=196 | sequence_SO=chromosome | SO=protein_coding	306050 |	21	7.11213	7.65597	8.79023	9.12011	3.0761	3.59749	4.36516	4.87529	0.366818	6.07406	2.60266
TGME49_297720 |	18.31	22.28	42.96	15.06	7.938	TGME49_297720 |	organism=Toxoplasma_gondii_ME49 | product=trehalose-phosphatase | location=TGME49_chrII:1940101-1952593(+) | length=1222 | sequence_SO=chromosome | SO=protein_coding	297720 |	9	20.53	25.44	42.72	16.2	9.329	TGME49_297720 |	organism=Toxoplasma_gondii_ME49 | product=trehalose-phosphatase | location=TGME49_chrII:1940101-1952593(+) | length=1222 | sequence_SO=chromosome | SO=protein_coding	297720 |	9	2.67917	2.75423	4.74242	4.83059	3.04789	3.43558	6.48634	7.37904	0.374853	4.41941	2.14385
TGME49_297810 |	18.26	18.66	60.9	57.14	50	TGME49_297810 |	organism=Toxoplasma_gondii_ME49 | product=hypothetical protein | location=TGME49_chrII:2036460-2039203(-) | length=266 | sequence_SO=chromosome | SO=protein_coding	297810 |	11	16.67	17.12	68.05	48.87	45.49	TGME49_297810 |	organism=Toxoplasma_gondii_ME49 | product=hypothetical protein | location=TGME49_chrII:2036460-2039203(-) | length=266 | sequence_SO=chromosome | SO=protein_coding	297810 |	11	4.20727	3.7325	3.66438	3.49945	2.14783	2.51189	3.56451	4.16869	0.20067	3.43706	1.78118
TGME49_321680 |	18.22	18.35	60.75	35.22	31.18	TGME49_321680 |	organism=Toxoplasma_gondii_ME49 | product=hypothetical protein | location=TGME49_chrIb:1639386-1642790(-) | length=372 | sequence_SO=chromosome | SO=protein_coding	321680 |	9	18.35	18.39	69.89	37.1	31.18	TGME49_321680 |	organism=Toxoplasma_gondii_ME49 | product=hypothetical protein | location=TGME49_chrIb:1639386-1642790(-) | length=372 | sequence_SO=chromosome | SO=protein_coding	321680 |	10	5.86138	5.01187	11.5878	9.2045	7.94328	6.42688	5.15229	4.13048	0.339022	6.91481	2.78969
TGME49_264030 |	18.16	18.73	31.6	22.33	20.28	TGME49_264030 |	organism=Toxoplasma_gondii_ME49 | product=aminotransferase, putative | location=TGME49_chrVIIb:224493-228947(-) | length=636 | sequence_SO=chromosome | SO=protein_coding	264030 |	9	11.71	12.8	34.59	16.51	12.42	TGME49_264030 |	organism=Toxoplasma_gondii_ME49 | product=aminotransferase, putative | location=TGME49_chrVIIb:224493-228947(-) | length=636 | sequence_SO=chromosome | SO=protein_coding	264030 |	8	4.28548	4.2462	3.83707	4.2462	1.67494	1.64437	4.74242	4.36516	0.319688	3.63023	1.86006
TGME49_294400 |	18.13	22.75	38.19	14.36	8.658	TGME49_294400 |	organism=Toxoplasma_gondii_ME49 | product=hypothetical protein | location=TGME49_chrIa:879707-892551(-) | length=1490 | sequence_SO=chromosome | SO=protein_coding	294400 |	9	15.1	18.35	28.72	9.933	5.503	TGME49_294400 |	organism=Toxoplasma_gondii_ME49 | product=hypothetical protein | location=TGME49_chrIa:879707-892551(-) | length=1490 | sequence_SO=chromosome | SO=protein_coding	294400 |	6	8.24138	8.09096	20.3236	20.3236	9.12011	9.2045	21.8776	22.08	0.421331	14.9077	3.89799
TGME49_294600 |	18.08	18.62	50.8	20.88	16.11	TGME49_294600 |	organism=Toxoplasma_gondii_ME49 | product=Toxoplasma gondii family D protein | location=TGME49_chrIa:990121-991818(+) | length=565 | sequence_SO=chromosome | SO=protein_coding	294600 |	12	23.57	24.26	50.8	28.67	26.55	TGME49_294600 |	organism=Toxoplasma_gondii_ME49 | product=Toxoplasma gondii family D protein | location=TGME49_chrIa:990121-991818(+) | length=565 | sequence_SO=chromosome | SO=protein_coding	294600 |	17	5.29664	5.05825	12.8233	12.0226	6.13762	6.08135	14.7231	14.5881	0.421742	9.59138	3.26174
TGME49_232410 |	17.99	20.42	90.45	69.09	61.36	TGME49_232410 |	organism=Toxoplasma_gondii_ME49 | product=PDI family protein | location=TGME49_chrVIII:2079700-2081437(-) | length=220 | sequence_SO=chromosome | SO=protein_coding	232410 |	12	23.1	23.76	87.73	75.45	67.73	TGME49_232410 |	organism=Toxoplasma_gondii_ME49 | product=PDI family protein | location=TGME49_chrVIII:2079700-2081437(-) | length=220 | sequence_SO=chromosome | SO=protein_coding	232410 |	18	2.83139	2.77971	5.49541	5.34564	1.95885	1.90546	3.13329	3.04789	0.389696	3.31221	1.72779
TGME49_228190 |	17.87	20.49	46.24	32.37	29.77	TGME49_228190 |	organism=Toxoplasma_gondii_ME49 | product=eukaryotic initiation factor-3, subunit 5, putative | location=TGME49_chrX:505019-507250(+) | length=346 | sequence_SO=chromosome | SO=protein_coding	228190 |	11	12.65	15.15	51.73	31.5	19.65	TGME49_228190 |	organism=Toxoplasma_gondii_ME49 | product=eukaryotic initiation factor-3, subunit 5, putative | location=TGME49_chrX:505019-507250(+) | length=346 | sequence_SO=chromosome | SO=protein_coding	228190 |	7	2.35505	2.05116	1.99526	2.01372	2.51189	2.0893	5.29664	4.36516	0.418992	2.83477	1.50323
TGME49_263050 |	17.84	19.97	52.68	31.83	21.69	TGME49_263050 |	organism=Toxoplasma_gondii_ME49 | product=ribosomal protein RPL13 (RPL13) | location=TGME49_chrVIIb:852681-856181(-) | length=355 | sequence_SO=chromosome | SO=protein_coding	263050 |	12	13.41	15.08	56.34	29.3	16.9	TGME49_263050 |	organism=Toxoplasma_gondii_ME49 | product=ribosomal protein RPL13 (RPL13) | location=TGME49_chrVIIb:852681-856181(-) | length=355 | sequence_SO=chromosome | SO=protein_coding	263050 |	7	4.83059	6.66807	1.95885	2.37684	4.40555	5.05825	2.35505	2.55859	0.421577	3.77647	1.91704
TGME49_227960 |	17.82	20.89	51.58	29.84	15.81	TGME49_227960 |	organism=Toxoplasma_gondii_ME49 | product=PCI domain-containing protein | location=TGME49_chrX:702701-705472(-) | length=506 | sequence_SO=chromosome | SO=protein_coding	227960 |	9	21.29	24.79	50.4	32.61	21.34	TGME49_227960 |	organism=Toxoplasma_gondii_ME49 | product=PCI domain-containing protein | location=TGME49_chrX:702701-705472(-) | length=506 | sequence_SO=chromosome | SO=protein_coding	227960 |	13	4.36516	5.05825	2.14783	2.29087	3.13329	2.88403	2.42103	2.07014	0.339222	3.04632	1.60707
TGME49_259010 |	17.74	19.25	63.64	45.71	37.63	TGME49_259010 |	organism=Toxoplasma_gondii_ME49 | product=vacuolar ATP synthase subunit d, putative | location=TGME49_chrVIIb:3027834-3033993(-) | length=396 | sequence_SO=chromosome | SO=protein_coding	259010 |	9	19.64	20.48	59.09	43.94	38.89	TGME49_259010 |	organism=Toxoplasma_gondii_ME49 | product=vacuolar ATP synthase subunit d, putative | location=TGME49_chrVIIb:3027834-3033993(-) | length=396 | sequence_SO=chromosome | SO=protein_coding	259010 |	10	4.74242	5.39511	4.13048	4.61318	10.9648	11.272	6.36796	6.36796	0.39231	6.73173	2.75098
TGME49_297160 |	17.73	18.58	59.75	34.22	25.89	TGME49_297160 |	organism=Toxoplasma_gondii_ME49 | product=hypothetical protein | location=TGME49_chrII:1579767-1583634(-) | length=564 | sequence_SO=chromosome | SO=protein_coding	297160 |	15	14.42	15.76	57.27	26.95	20.21	TGME49_297160 |	organism=Toxoplasma_gondii_ME49 | product=hypothetical protein | location=TGME49_chrII:1579767-1583634(-) | length=564 | sequence_SO=chromosome | SO=protein_coding	297160 |	12	2.37684	2.33346	5.44503	5.39511	5.29664	5.19996	4.36516	4.28548	0.28088	4.33721	2.11677
TGME49_223590 |	17.68	17.94	42.28	29.54	29.54	TGME49_223590 |	organism=Toxoplasma_gondii_ME49 | product=proteasome subunit | location=TGME49_chrX:3722001-3723334(-) | length=369 | sequence_SO=chromosome | SO=protein_coding	223590 |	9	15.39	15.7	49.32	32.79	32.79	TGME49_223590 |	organism=Toxoplasma_gondii_ME49 | product=proteasome subunit | location=TGME49_chrX:3722001-3723334(-) | length=369 | sequence_SO=chromosome | SO=protein_coding	223590 |	10	2.65461	2.83139	2.77971	2.83139	4.65586	4.40555	3.19154	3.10456	0.220066	3.30683	1.72545
TGME49_312480 |	17.57	18.73	65.98	45.08	40.98	TGME49_312480 |	organism=Toxoplasma_gondii_ME49 | product=uracil phosphoribosyltransferase FUR1, putative | location=TGME49_chrXI:2718646-2722734(+) | length=244 | sequence_SO=chromosome | SO=protein_coding	312480 |	10	14.33	15.05	72.13	40.16	38.11	TGME49_312480 |	organism=Toxoplasma_gondii_ME49 | product=uracil phosphoribosyltransferase FUR1, putative | location=TGME49_chrXI:2718646-2722734(+) | length=244 | sequence_SO=chromosome | SO=protein_coding	312480 |	9	2.53513	4.01791	2.46604	4.69894	6.0256	6.13762	8.31764	8.55067	0.410884	5.34369	2.41784
TGME49_223140 |	17.55	18.16	43.22	32.84	20.76	TGME49_223140 |	organism=Toxoplasma_gondii_ME49 | product=tRNA binding domain-containing protein | location=TGME49_chrII:1469704-1475074(+) | length=472 | sequence_SO=chromosome | SO=protein_coding	223140 |	8	18.66	19.28	42.37	31.57	21.19	TGME49_223140 |	organism=Toxoplasma_gondii_ME49 | product=tRNA binding domain-containing protein | location=TGME49_chrII:1469704-1475074(+) | length=472 | sequence_SO=chromosome | SO=protein_coding	223140 |	9	2.39883	2.44343	3.34195	2.99226	1.94089	1.77011	2.208	1.95885	0.213894	2.38179	1.25205
TGME49_276140 |	17.45	18.52	35.38	17.33	14.26	TGME49_276140 |	organism=Toxoplasma_gondii_ME49 | product=ADP ribosylation factor ARF1 (ARF1) | location=TGME49_chrIII:119823-123343(-) | length=554 | sequence_SO=chromosome | SO=protein_coding	276140 |	17	11.82	12.57	42.42	17.33	12.82	TGME49_276140 |	organism=Toxoplasma_gondii_ME49 | product=ADP ribosylation factor ARF1 (ARF1) | location=TGME49_chrIII:119823-123343(-) | length=554 | sequence_SO=chromosome | SO=protein_coding	276140 |	16	4.52898	4.61318	1.6293	1.61436	3.46737	3.63078	4.48745	4.52898	0.334694	3.56255	1.83291
TGME49_223940 |	17.4	20.23	88.98	55.51	48.98	TGME49_223940 |	organism=Toxoplasma_gondii_ME49 | product=GAP45 | location=TGME49_chrX:3440541-3441278(-) | length=245 | sequence_SO=chromosome | SO=protein_coding	223940 |	13	16.56	19.12	82.04	52.65	45.31	TGME49_223940 |	organism=Toxoplasma_gondii_ME49 | product=GAP45 | location=TGME49_chrX:3440541-3441278(-) | length=245 | sequence_SO=chromosome | SO=protein_coding	223940 |	11	3.22107	3.59749	4.74242	5.19996	2.65461	2.85759	4.13048	4.83059	0.231025	3.90428	1.96505
TGME49_202390 |	17.32	19	50.09	22.66	19.59	TGME49_202390 |	organism=Toxoplasma_gondii_ME49 | product=S15 sporozoite-expressed protein | location=TGME49_chrVIIa:3363188-3365772(-) | length=587 | sequence_SO=chromosome | SO=protein_coding	202390 |	9	12.41	14.73	40.37	22.83	14.31	TGME49_202390 |	organism=Toxoplasma_gondii_ME49 | product=S15 sporozoite-expressed protein | location=TGME49_chrVIIa:3363188-3365772(-) | length=587 | sequence_SO=chromosome | SO=protein_coding	202390 |	7	3.04789	3.25087	3.56451	3.80189	3.13329	3.37287	3.83707	4.2462	0.108499	3.53182	1.82041
TGME49_214770 |	17.31	17.71	91.58	73.76	58.42	TGME49_214770 |	organism=Toxoplasma_gondii_ME49 | product=small GTP binding protein rab1a, putative | location=TGME49_chrX:6486806-6490475(+) | length=202 | sequence_SO=chromosome | SO=protein_coding	214770 |	13	9.95	10.25	84.16	51.98	35.64	TGME49_214770 |	organism=Toxoplasma_gondii_ME49 | product=small GTP binding protein rab1a, putative | location=TGME49_chrX:6486806-6490475(+) | length=202 | sequence_SO=chromosome | SO=protein_coding	214770 |	6	3.31131	3.46737	2.1677	2.29087	4.01791	4.09261	3.43558	3.46737	0.20203	3.28134	1.71428
TGME49_275802 |	17.3	19.25	40.27	19.73	16.99	TGME49_275802 |	organism=Toxoplasma_gondii_ME49 | product=SRP72 RNA-binding domain-containing protein | location=TGME49_chrIII:219283-226852(-) | length=730 | sequence_SO=chromosome | SO=protein_coding	275802 |	9	13.96	18.04	46.58	20.68	12.88	TGME49_275802 |	organism=Toxoplasma_gondii_ME49 | product=SRP72 RNA-binding domain-containing protein | location=TGME49_chrIII:219283-226852(-) | length=730 | sequence_SO=chromosome | SO=protein_coding	275802 |	7	1.75388	2.72898	1.43219	2.1677	3.34195	3.66438	3.94457	4.32514	0.341028	2.91985	1.54589
TGME49_259660 |	17.29	17.76	69.26	50.53	40.99	TGME49_259660 |	organism=Toxoplasma_gondii_ME49 | product=orotate phosphoribosyltransferase | location=TGME49_chrVIIb:2727765-2730176(-) | length=283 | sequence_SO=chromosome | SO=protein_coding	259660 |	9	17.51	18.13	71.38	44.17	42.4	TGME49_259660 |	organism=Toxoplasma_gondii_ME49 | product=orotate phosphoribosyltransferase | location=TGME49_chrVIIb:2727765-2730176(-) | length=283 | sequence_SO=chromosome | SO=protein_coding	259660 |	10	8.62979	8.55067	10.0925	9.63829	6.60694	6.30957	8.24138	7.65597	0.151327	8.21564	3.03837
TGME49_278910 |	17.21	18.98	49.57	30.94	24.79	TGME49_278910 |	organism=Toxoplasma_gondii_ME49 | product=O-acetylserine (thiol) lyase 2, putative | location=TGME49_chrXII:5764702-5770055(+) | length=585 | sequence_SO=chromosome | SO=protein_coding	278910 |	9	13.35	15.29	47.86	23.93	21.71	TGME49_278910 |	organism=Toxoplasma_gondii_ME49 | product=O-acetylserine (thiol) lyase 2, putative | location=TGME49_chrXII:5764702-5770055(+) | length=585 | sequence_SO=chromosome | SO=protein_coding	278910 |	8	1.52757	1.69044	1.94089	2.14783	1.95885	2.03236	2.29087	2.44343	0.139832	2.00403	1.0029
TGME49_293570 |	17.14	17.56	49.23	32.82	24.87	TGME49_293570 |	organism=Toxoplasma_gondii_ME49 | product=translocation protein sec62, putative | location=TGME49_chrIa:423051-429569(-) | length=390 | sequence_SO=chromosome | SO=protein_coding	293570 |	9	20.02	20.56	52.82	34.62	27.18	TGME49_293570 |	organism=Toxoplasma_gondii_ME49 | product=translocation protein sec62, putative | location=TGME49_chrIa:423051-429569(-) | length=390 | sequence_SO=chromosome | SO=protein_coding	293570 |	9	2.67917	2.80543	2.55859	2.58226	4.32514	5.59758	2.72898	3.28095	0.307707	3.31976	1.73108
TGME49_255260 |	17.13	17.41	38.49	21.27	19.33	TGME49_255260 |	organism=Toxoplasma_gondii_ME49 | product=apical membrane antigen AMA1 | location=TGME49_chrVIIb:4948067-4952962(+) | length=569 | sequence_SO=chromosome | SO=protein_coding	255260 |	11	19.59	20.22	44.29	29.7	20.21	TGME49_255260 |	organism=Toxoplasma_gondii_ME49 | product=apical membrane antigen AMA1 | location=TGME49_chrVIIb:4948067-4952962(+) | length=569 | sequence_SO=chromosome | SO=protein_coding	255260 |	11	5.86138	6.48634	3.28095	3.56451	5.24808	4.7863	8.62979	7.7983	0.310262	5.70696	2.51272
TGME49_239100 |	17.1	18.21	80.61	60.2	46.94	TGME49_239100 |	organism=Toxoplasma_gondii_ME49 | product=ribosomal protein RPS7 (RPS7) | location=TGME49_chrVI:462430-464737(+) | length=196 | sequence_SO=chromosome | SO=protein_coding	239100 |	13	18.01	20.16	77.55	65.31	46.94	TGME49_239100 |	organism=Toxoplasma_gondii_ME49 | product=ribosomal protein RPS7 (RPS7) | location=TGME49_chrVI:462430-464737(+) | length=196 | sequence_SO=chromosome | SO=protein_coding	239100 |	14	8.24138	8.79023	3.28095	3.34195	5.34564	4.7863	4.44631	4.01791	0.375003	5.28133	2.4009
TGME49_205558 |	17.07	18.06	81.48	71.43	67.72	TGME49_205558 |	organism=Toxoplasma_gondii_ME49 | product=NAC domain-containing protein | location=TGME49_chrVIIa:1334559-1336332(+) | length=189 | sequence_SO=chromosome | SO=protein_coding	205558 |	15	16.24	16.72	91.53	68.25	64.55	TGME49_205558 |	organism=Toxoplasma_gondii_ME49 | product=NAC domain-containing protein | location=TGME49_chrVIIa:1334559-1336332(+) | length=189 | sequence_SO=chromosome | SO=protein_coding	205558 |	14	12.1339	14.8594	7.87046	9.28966	7.44732	8.55067	11.9124	10.666	0.229326	10.3412	3.37033
TGME49_215590 |	17.04	17.57	44.84	20.03	15.1	TGME49_215590 |	organism=Toxoplasma_gondii_ME49 | product=flavoprotein subunit of succinate dehydrogenase | location=TGME49_chrX:7031532-7041322(-) | length=669 | sequence_SO=chromosome | SO=protein_coding	215590 |	8	17.49	18.15	49.48	17.34	16.44	TGME49_215590 |	organism=Toxoplasma_gondii_ME49 | product=flavoprotein subunit of succinate dehydrogenase | location=TGME49_chrX:7031532-7041322(-) | length=669 | sequence_SO=chromosome | SO=protein_coding	215590 |	11	1.43219	1.51356	2.77971	3.10456	1.33045	1.44544	2.42103	2.51189	0.322034	2.06735	1.04779
TGME49_237140 |	17.01	18.79	60.26	38.76	30.94	TGME49_237140 |	organism=Toxoplasma_gondii_ME49 | product=ethylene inducible protein, putative | location=TGME49_chrX:5736518-5740835(+) | length=307 | sequence_SO=chromosome | SO=protein_coding	237140 |	8	18.76	19.22	65.8	40.39	35.5	TGME49_237140 |	organism=Toxoplasma_gondii_ME49 | product=ethylene inducible protein, putative | location=TGME49_chrX:5736518-5740835(+) | length=307 | sequence_SO=chromosome | SO=protein_coding	237140 |	11	6.25173	7.11213	8.09096	9.0365	3.80189	4.01791	5.34564	5.64937	0.280975	6.16327	2.6237
TGME49_286120 |	16.98	21.08	43.39	20	10.91	TGME49_286120 |	organism=Toxoplasma_gondii_ME49 | product=prolyl endopeptidase | location=TGME49_chrV:1975618-1984673(-) | length=825 | sequence_SO=chromosome | SO=protein_coding	286120 |	8	18.58	22.98	38.79	16.48	14.3	TGME49_286120 |	organism=Toxoplasma_gondii_ME49 | product=prolyl endopeptidase | location=TGME49_chrV:1975618-1984673(-) | length=825 | sequence_SO=chromosome | SO=protein_coding	286120 |	11	2.26987	1.95885	2.51189	2.18776	2.60615	1.80302	3.46737	2.35505	0.198556	2.39499	1.26002
TGME49_312200 |	16.93	18.36	45.44	32.12	24.09	TGME49_312200 |	organism=Toxoplasma_gondii_ME49 | product=serine/threonine protein phosphatase | location=TGME49_chrXI:2494613-2499447(-) | length=548 | sequence_SO=chromosome | SO=protein_coding	312200 |	9	14.01	14.65	48.54	20.8	16.42	TGME49_312200 |	organism=Toxoplasma_gondii_ME49 | product=serine/threonine protein phosphatase | location=TGME49_chrXI:2494613-2499447(-) | length=548 | sequence_SO=chromosome | SO=protein_coding	312200 |	7	1.51356	1.40605	1.64437	1.52757	3.40408	2.44343	3.98107	2.48886	0.393081	2.30112	1.20234
TGME49_269840 |	16.93	17.81	57.32	42.36	42.36	TGME49_269840 |	organism=Toxoplasma_gondii_ME49 | product=proteasome regulatory subunit | location=TGME49_chrVIII:5581804-5584983(-) | length=314 | sequence_SO=chromosome | SO=protein_coding	269840 |	11	18.3	18.81	62.74	44.27	41.08	TGME49_269840 |	organism=Toxoplasma_gondii_ME49 | product=proteasome regulatory subunit | location=TGME49_chrVIII:5581804-5584983(-) | length=314 | sequence_SO=chromosome | SO=protein_coding	269840 |	11	3.16228	3.28095	1.88799	1.95885	5.59758	5.01187	3.59749	3.19154	0.352591	3.46107	1.79122
TGME49_248480 |	16.82	18.1	72.87	45.74	43.09	TGME49_248480 |	organism=Toxoplasma_gondii_ME49 | product=ribosomal protein RPS9 (RPS9) | location=TGME49_chrXII:3884353-3886214(+) | length=188 | sequence_SO=chromosome | SO=protein_coding	248480 |	10	14.75	15.18	57.45	44.68	43.09	TGME49_248480 |	organism=Toxoplasma_gondii_ME49 | product=ribosomal protein RPS9 (RPS9) | location=TGME49_chrXII:3884353-3886214(+) | length=188 | sequence_SO=chromosome | SO=protein_coding	248480 |	9	4.36516	3.34195	2.14783	1.80302	6.13762	5.70164	2.208	1.95885	0.472045	3.45801	1.78994
TGME49_316190 |	16.78	17.45	50	40.7	36.82	TGME49_316190 |	organism=Toxoplasma_gondii_ME49 | product=superoxide dismutase SOD3 (SOD3) | location=TGME49_chrXI:5179174-5180470(+) | length=258 | sequence_SO=chromosome | SO=protein_coding	316190 |	11	15.33	16.92	64.73	36.82	34.11	TGME49_316190 |	organism=Toxoplasma_gondii_ME49 | product=superoxide dismutase SOD3 (SOD3) | location=TGME49_chrXI:5179174-5180470(+) | length=258 | sequence_SO=chromosome | SO=protein_coding	316190 |	11	15.7036	14.0605	29.3765	26.3027	10.1859	8.24138	15.7036	12.8233	0.42226	16.5497	4.04873
TGME49_313380 |	16.74	17.11	67.15	49.64	39.42	TGME49_313380 |	organism=Toxoplasma_gondii_ME49 | product=hypothetical protein | location=TGME49_chrXI:3329188-3331400(+) | length=274 | sequence_SO=chromosome | SO=protein_coding	313380 |	13	23.05	23.25	77.37	55.11	49.27	TGME49_313380 |	organism=Toxoplasma_gondii_ME49 | product=hypothetical protein | location=TGME49_chrXI:3329188-3331400(+) | length=274 | sequence_SO=chromosome | SO=protein_coding	313380 |	14	4.87529	5.39511	2.22844	2.39883	3.40408	3.22107	2.33346	2.18776	0.360254	3.2555	1.70288
TGME49_271440 |	16.71	17.33	48.21	19.32	19.32	TGME49_271440 |	organism=Toxoplasma_gondii_ME49 | product=NPL4 family protein | location=TGME49_chrVIII:4490437-4496076(-) | length=502 | sequence_SO=chromosome | SO=protein_coding	271440 |	9	10.31	12.15	50.2	30.48	13.35	TGME49_271440 |	organism=Toxoplasma_gondii_ME49 | product=NPL4 family protein | location=TGME49_chrVIII:4490437-4496076(-) | length=502 | sequence_SO=chromosome | SO=protein_coding	271440 |	5	3.01995	3.56451	4.48745	5.29664	2.18776	2.0893	1.85353	1.85353	0.400799	3.04408	1.60601
TGME49_225310 |	16.69	17.37	37.65	28.69	25.3	TGME49_225310 |	organism=Toxoplasma_gondii_ME49 | product=ARF1-directed GTPase-activating protein, putative | location=TGME49_chrX:2320515-2324575(+) | length=502 | sequence_SO=chromosome | SO=protein_coding	225310 |	8	13.12	13.37	34.46	17.93	17.93	TGME49_225310 |	organism=Toxoplasma_gondii_ME49 | product=ARF1-directed GTPase-activating protein, putative | location=TGME49_chrX:2320515-2324575(+) | length=502 | sequence_SO=chromosome | SO=protein_coding	225310 |	7	2.53513	2.26987	2.29087	2.05116	4.28548	4.20727	4.92039	4.87529	0.341794	3.42943	1.77797
TGME49_227800 |	16.66	18.62	32.03	14.61	9.453	TGME49_227800 |	organism=Toxoplasma_gondii_ME49 | product=EF hand domain-containing protein | location=TGME49_chrX:811185-820258(-) | length=1280 | sequence_SO=chromosome | SO=protein_coding	227800 |	7	14.37	16.25	24.92	12.73	8.516	TGME49_227800 |	organism=Toxoplasma_gondii_ME49 | product=EF hand domain-containing protein | location=TGME49_chrX:811185-820258(-) | length=1280 | sequence_SO=chromosome | SO=protein_coding	227800 |	7	2.22844	3.04789	2.24905	3.04789	1.80302	2.44343	1.85353	2.46604	0.184138	2.39241	1.25847
TGME49_269400 |	16.6	18.09	51.57	21.5	17.12	TGME49_269400 |	organism=Toxoplasma_gondii_ME49 | product=oxidoreductase, short chain dehydrogenase/reductase family protein | location=TGME49_chrVIII:5836645-5839813(+) | length=479 | sequence_SO=chromosome | SO=protein_coding	269400 |	8	14.97	16.96	58.66	19.21	17.12	TGME49_269400 |	organism=Toxoplasma_gondii_ME49 | product=oxidoreductase, short chain dehydrogenase/reductase family protein | location=TGME49_chrVIII:5836645-5839813(+) | length=479 | sequence_SO=chromosome | SO=protein_coding	269400 |	9	8.79023	8.24138	10.9648	10.2802	6.54636	7.31139	10.0925	11.5878	0.181633	9.22682	3.20583
TGME49_248740 |	16.55	19.83	38.6	13.54	8.058	TGME49_248740 |	organism=Toxoplasma_gondii_ME49 | product=hypothetical protein | location=TGME49_chrXII:4133880-4141152(-) | length=1241 | sequence_SO=chromosome | SO=protein_coding	248740 |	8	15.73	20.43	46.9	16.04	10.15	TGME49_248740 |	organism=Toxoplasma_gondii_ME49 | product=hypothetical protein | location=TGME49_chrXII:4133880-4141152(-) | length=1241 | sequence_SO=chromosome | SO=protein_coding	248740 |	9	3.53183	4.44631	5.49541	6.54636	3.94457	5.64937	3.63078	4.96592	0.210801	4.77632	2.2559
TGME49_313390 |	16.52	16.98	63.48	48.23	31.21	TGME49_313390 |	organism=Toxoplasma_gondii_ME49 | product=ribosomal protein RPL6 (RPL6) | location=TGME49_chrXI:3337418-3338266(+) | length=282 | sequence_SO=chromosome | SO=protein_coding	313390 |	11	15.17	15.4	63.48	41.49	28.01	TGME49_313390 |	organism=Toxoplasma_gondii_ME49 | product=ribosomal protein RPL6 (RPL6) | location=TGME49_chrXI:3337418-3338266(+) | length=282 | sequence_SO=chromosome | SO=protein_coding	313390 |	11	4.36516	5.15229	2.10863	2.60615	4.36516	4.7863	1.64437	1.69044	0.411755	3.33981	1.73977
TGME49_234440 |	16.48	17.14	44.04	27.49	26.28	TGME49_234440 |	organism=Toxoplasma_gondii_ME49 | product=aminotransferase, putative | location=TGME49_chrX:4390371-4395229(+) | length=411 | sequence_SO=chromosome | SO=protein_coding	234440 |	9	17.59	18.96	55.47	34.55	25.3	TGME49_234440 |	organism=Toxoplasma_gondii_ME49 | product=aminotransferase, putative | location=TGME49_chrX:4390371-4395229(+) | length=411 | sequence_SO=chromosome | SO=protein_coding	234440 |	9	3.76704	3.90841	9.0365	9.46237	4.61318	4.87529	11.0662	11.695	0.428316	7.303	2.86849
TGME49_320050 |	16.46	17.18	64.19	45.81	31.94	TGME49_320050 |	organism=Toxoplasma_gondii_ME49 | product=ribosomal protein RPL5 (RPL5) | location=TGME49_chrIV:550949-553977(+) | length=310 | sequence_SO=chromosome | SO=protein_coding	320050 |	10	15.86	17.02	73.55	45.81	27.1	TGME49_320050 |	organism=Toxoplasma_gondii_ME49 | product=ribosomal protein RPL5 (RPL5) | location=TGME49_chrIV:550949-553977(+) | length=310 | sequence_SO=chromosome | SO=protein_coding	320050 |	7	7.72681	7.58578	3.16228	2.91072	6.79204	7.94328	3.94457	4.20727	0.368103	5.53409	2.46835
TGME49_284540 |	16.43	17.77	69.05	48.41	41.67	TGME49_284540 |	organism=Toxoplasma_gondii_ME49 | product=ATP synthase F1, delta subunit protein | location=TGME49_chrV:2730684-2732476(-) | length=252 | sequence_SO=chromosome | SO=protein_coding	284540 |	10	18.16	19.14	57.54	43.65	38.1	TGME49_284540 |	organism=Toxoplasma_gondii_ME49 | product=ATP synthase F1, delta subunit protein | location=TGME49_chrV:2730684-2732476(-) | length=252 | sequence_SO=chromosome | SO=protein_coding	284540 |	9	3.25087	3.34195	2.46604	2.55859	2.07014	2.03236	2.80543	2.65461	0.170176	2.6475	1.40463
TGME49_203980 |	16.35	21.4	25.01	10.47	6.618	TGME49_203980 |	organism=Toxoplasma_gondii_ME49 | product=hypothetical protein | location=TGME49_chrVIIa:2062064-2074174(+) | length=1919 | sequence_SO=chromosome | SO=protein_coding	203980 |	12	13.56	18.17	28.71	7.973	4.273	TGME49_203980 |	organism=Toxoplasma_gondii_ME49 | product=hypothetical protein | location=TGME49_chrVIIa:2062064-2074174(+) | length=1919 | sequence_SO=chromosome | SO=protein_coding	203980 |	7	3.13329	2.96483	5.70164	3.94457	1.6293	1.88799	3.19154	3.46737	0.363869	3.24007	1.69602
TGME49_244850 |	16.3	19.25	37.5	15.68	11.17	TGME49_244850 |	organism=Toxoplasma_gondii_ME49 | product=GMC oxidoreductase | location=TGME49_chrVI:3527213-3537557(+) | length=976 | sequence_SO=chromosome | SO=protein_coding	244850 |	10	8.29	9.58	38.01	12.6	7.684	TGME49_244850 |	organism=Toxoplasma_gondii_ME49 | product=GMC oxidoreductase | location=TGME49_chrVI:3527213-3537557(+) | length=976 | sequence_SO=chromosome | SO=protein_coding	244850 |	6	2.93765	2.91072	2.80543	2.70396	2.14783	2.01372	2.67917	2.53513	0.123657	2.5917	1.3739
TGME49_267410 |	16.28	17.31	24.98	12.29	9.88	TGME49_267410 |	organism=Toxoplasma_gondii_ME49 | product=scavenger receptor protein SR1 precursor (SR1) | location=TGME49_chrIX:667920-673248(-) | length=1245 | sequence_SO=chromosome | SO=protein_coding	267410 |	10	12.1	13.75	25.86	10.52	8.353	TGME49_267410 |	organism=Toxoplasma_gondii_ME49 | product=scavenger receptor protein SR1 precursor (SR1) | location=TGME49_chrIX:667920-673248(-) | length=1245 | sequence_SO=chromosome | SO=protein_coding	267410 |	8	4.05509	3.87258	3.34195	3.19154	2.53513	2.60615	2.48886	2.58226	0.191081	3.08419	1.62489
TGME49_263040 |	16.28	16.8	66.35	38.86	34.6	TGME49_263040 |	organism=Toxoplasma_gondii_ME49 | product=ribosomal protein RPS16 (RPS16) | location=TGME49_chrVIIb:856869-858555(+) | length=211 | sequence_SO=chromosome | SO=protein_coding	263040 |	11	11.02	11.43	65.4	31.75	27.96	TGME49_263040 |	organism=Toxoplasma_gondii_ME49 | product=ribosomal protein RPS16 (RPS16) | location=TGME49_chrVIIb:856869-858555(+) | length=211 | sequence_SO=chromosome | SO=protein_coding	263040 |	12	2.01372	2.42103	1.94089	2.35505	2.93765	5.29664	1.52757	2.42103	0.415455	2.6142	1.38637
TGME49_229640 |	16.26	20.45	30.3	11.22	10.75	TGME49_229640 |	organism=Toxoplasma_gondii_ME49 | product=hypothetical protein | location=TGME49_chrVIII:350776-359116(+) | length=1274 | sequence_SO=chromosome | SO=protein_coding	229640 |	11	6.86	8.24	24.65	6.044	4.474	TGME49_229640 |	organism=Toxoplasma_gondii_ME49 | product=hypothetical protein | location=TGME49_chrVIII:350776-359116(+) | length=1274 | sequence_SO=chromosome | SO=protein_coding	229640 |	4	2.0893	2.12814	4.36516	4.40555	2.44343	2.58226	2.80543	2.99226	0.28966	2.97644	1.57359
TGME49_225060 |	16.25	17.87	54.09	34.86	29.81	TGME49_225060 |	organism=Toxoplasma_gondii_ME49 | product=nucleoredoxin family protein | location=TGME49_chrX:2547352-2552083(+) | length=416 | sequence_SO=chromosome | SO=protein_coding	225060 |	9	15.36	16.33	57.69	29.81	29.81	TGME49_225060 |	organism=Toxoplasma_gondii_ME49 | product=nucleoredoxin family protein | location=TGME49_chrX:2547352-2552083(+) | length=416 | sequence_SO=chromosome | SO=protein_coding	225060 |	11	5.24808	3.37287	4.16869	3.56451	3.76704	4.61318	1.69044	2.1677	0.310296	3.57406	1.83757
TGME49_215430 |	16.25	16.72	72.54	59.43	36.89	TGME49_215430 |	organism=Toxoplasma_gondii_ME49 | product=hypothetical protein | location=TGME49_chrX:6952371-6956462(-) | length=244 | sequence_SO=chromosome | SO=protein_coding	215430 |	8	16.02	16.57	70.9	41.39	36.48	TGME49_215430 |	organism=Toxoplasma_gondii_ME49 | product=hypothetical protein | location=TGME49_chrX:6952371-6956462(-) | length=244 | sequence_SO=chromosome | SO=protein_coding	215430 |	8	3.37287	3.46737	4.13048	4.01791	3.0761	2.14783	2.53513	1.83654	0.25547	3.07303	1.61966
TGME49_317705 |	16.2	17.36	52.83	31.54	29.92	TGME49_317705 |	organism=Toxoplasma_gondii_ME49 | product=enoyl-CoA hydratase/isomerase family protein | location=TGME49_chrIV:2664273-2667883(+) | length=371 | sequence_SO=chromosome | SO=protein_coding	317705 |	9	13.96	15.53	52.83	27.22	23.18	TGME49_317705 |	organism=Toxoplasma_gondii_ME49 | product=enoyl-CoA hydratase/isomerase family protein | location=TGME49_chrIV:2664273-2667883(+) | length=371 | sequence_SO=chromosome | SO=protein_coding	317705 |	9	6.60694	7.04693	5.59758	5.91562	7.94328	7.58578	9.81748	9.46237	0.191897	7.497	2.90631
TGME49_310000 |	16.19	16.98	36.72	24.62	16.41	TGME49_310000 |	organism=Toxoplasma_gondii_ME49 | product=membrane protein, putative | location=TGME49_chrXI:997770-1003411(+) | length=719 | sequence_SO=chromosome | SO=protein_coding	310000 |	8	9.95	11.34	37.27	14.19	11.4	TGME49_310000 |	organism=Toxoplasma_gondii_ME49 | product=membrane protein, putative | location=TGME49_chrXI:997770-1003411(+) | length=719 | sequence_SO=chromosome | SO=protein_coding	310000 |	5	3.94457	3.28095	1.87068	1.58489	1.64437	1.48594	2.55859	2.42103	0.353563	2.34888	1.23197
TGME49_209210 |	16.17	18.76	39.08	11.19	6.604	TGME49_209210 |	organism=Toxoplasma_gondii_ME49 | product=hypothetical protein | location=TGME49_chrIb:1123894-1132753(+) | length=1484 | sequence_SO=chromosome | SO=protein_coding	209210 |	7	12.18	17.3	37.06	8.76	6.199	TGME49_209210 |	organism=Toxoplasma_gondii_ME49 | product=hypothetical protein | location=TGME49_chrIb:1123894-1132753(+) | length=1484 | sequence_SO=chromosome | SO=protein_coding	209210 |	8	3.63078	3.49945	2.37684	2.29087	1.20226	1.49969	2.208	2.75423	0.329324	2.43277	1.2826
TGME49_221870 |	16.17	17.74	21.7	8.886	8.376	TGME49_221870 |	organism=Toxoplasma_gondii_ME49 | product=hypothetical protein | location=TGME49_chrII:644118-650964(+) | length=1373 | sequence_SO=chromosome | SO=protein_coding	221870 |	8	15.04	17.88	29.72	11.51	7.429	TGME49_221870 |	organism=Toxoplasma_gondii_ME49 | product=hypothetical protein | location=TGME49_chrII:644118-650964(+) | length=1373 | sequence_SO=chromosome | SO=protein_coding	221870 |	7	1.72187	1.92309	3.46737	3.94457	1.99526	1.58489	4.05509	2.99226	0.353841	2.71055	1.43859
TGME49_306930 |	16.15	18.92	44.02	31.79	30.43	TGME49_306930 |	organism=Toxoplasma_gondii_ME49 | product=proteasome subunit beta type 7 precursor, putative | location=TGME49_chrXI:177495-180749(-) | length=368 | sequence_SO=chromosome | SO=protein_coding	306930 |	12	13.01	13.62	45.92	31.79	24.73	TGME49_306930 |	organism=Toxoplasma_gondii_ME49 | product=proteasome subunit beta type 7 precursor, putative | location=TGME49_chrXI:177495-180749(-) | length=368 | sequence_SO=chromosome | SO=protein_coding	306930 |	9	7.24436	7.72681	5.01187	5.34564	4.09261	3.94457	4.40555	4.28548	0.259289	5.25711	2.39427
TGME49_273740 |	16.07	17.71	49.52	40.91	31.58	TGME49_273740 |	organism=Toxoplasma_gondii_ME49 | product=acetyl-CoA acyltransferase B, putative | location=TGME49_chrVIII:3296366-3299871(-) | length=418 | sequence_SO=chromosome | SO=protein_coding	273740 |	11	12.42	15.42	53.35	40.43	22.01	TGME49_273740 |	organism=Toxoplasma_gondii_ME49 | product=acetyl-CoA acyltransferase B, putative | location=TGME49_chrVIII:3296366-3299871(-) | length=418 | sequence_SO=chromosome | SO=protein_coding	273740 |	8	3.0761	2.93765	4.61318	4.44631	1.87068	1.72187	4.44631	3.98107	0.321282	3.38665	1.75986
TGME49_276880 |	16.01	16.04	90	80	80	TGME49_276880 |	organism=Toxoplasma_gondii_ME49 | product=hypothetical protein | location=TGME49_chrXII:6883692-6884454(+) | length=130 | sequence_SO=chromosome | SO=protein_coding	276880 |	15	14.23	14.24	82.31	71.54	66.15	TGME49_276880 |	organism=Toxoplasma_gondii_ME49 | product=hypothetical protein | location=TGME49_chrXII:6883692-6884454(+) | length=130 | sequence_SO=chromosome | SO=protein_coding	276880 |	14	9.90832	15.2757	12.1339	19.2309	14.1906	19.0546	19.7697	25.8226	0.279898	16.9233	4.08094
TGME49_297970 |	15.99	16.99	47.24	31.89	23.62	TGME49_297970 |	organism=Toxoplasma_gondii_ME49 | product=aspartyl aminopeptidase | location=TGME49_chrII:2146242-2154880(+) | length=508 | sequence_SO=chromosome | SO=protein_coding	297970 |	9	16.61	18.88	51.97	32.28	22.64	TGME49_297970 |	organism=Toxoplasma_gondii_ME49 | product=aspartyl aminopeptidase | location=TGME49_chrII:2146242-2154880(+) | length=508 | sequence_SO=chromosome | SO=protein_coding	297970 |	9	2.55859	2.72898	2.63027	2.80543	4.65586	4.57088	4.52898	4.16869	0.254718	3.58096	1.84035
TGME49_221380 |	15.98	16.87	67.61	37.65	27.13	TGME49_221380 |	organism=Toxoplasma_gondii_ME49 | product=alba 1 | location=TGME49_chrII:298383-300526(-) | length=247 | sequence_SO=chromosome | SO=protein_coding	221380 |	9	12.88	13.02	63.97	38.46	24.29	TGME49_221380 |	organism=Toxoplasma_gondii_ME49 | product=alba 1 | location=TGME49_chrII:298383-300526(-) | length=247 | sequence_SO=chromosome | SO=protein_coding	221380 |	5	5.86138	6.13762	2.35505	2.35505	4.83059	7.11213	2.29087	3.28095	0.426576	4.27796	2.09692
TGME49_232300 |	15.98	16.47	74.12	45.88	32.16	TGME49_232300 |	organism=Toxoplasma_gondii_ME49 | product=ribosomal protein RPS3 (RPS3) | location=TGME49_chrVIII:1998615-1999591(-) | length=255 | sequence_SO=chromosome | SO=protein_coding	232300 |	11	13.82	15	72.55	41.18	29.02	TGME49_232300 |	organism=Toxoplasma_gondii_ME49 | product=ribosomal protein RPS3 (RPS3) | location=TGME49_chrVIII:1998615-1999591(-) | length=255 | sequence_SO=chromosome | SO=protein_coding	232300 |	9	3.69828	3.76704	5.29664	5.49541	4.16869	4.01791	4.87529	4.69894	0.143257	4.50227	2.17065
TGME49_239740 |	15.93	16.5	50.25	28.92	23.77	TGME49_239740 |	organism=Toxoplasma_gondii_ME49 | product=dense granule protein GRA14 (GRA14) | location=TGME49_chrVI:883268-884494(-) | length=408 | sequence_SO=chromosome | SO=protein_coding	239740 |	9	15.58	17.52	42.65	32.6	27.45	TGME49_239740 |	organism=Toxoplasma_gondii_ME49 | product=dense granule protein GRA14 (GRA14) | location=TGME49_chrVI:883268-884494(-) | length=408 | sequence_SO=chromosome | SO=protein_coding	239740 |	11	4.83059	4.44631	11.8032	11.272	4.57088	4.32514	9.54993	9.0365	0.407778	7.47932	2.90291
TGME49_306910 |	15.85	21.02	52.5	30.19	25.77	TGME49_306910 |	organism=Toxoplasma_gondii_ME49 | product=hypothetical protein | location=TGME49_chrXI:190635-200677(+) | length=520 | sequence_SO=chromosome | SO=protein_coding	306910 |	11	16.37	21.06	50.38	41.35	30	TGME49_306910 |	organism=Toxoplasma_gondii_ME49 | product=hypothetical protein | location=TGME49_chrXI:190635-200677(+) | length=520 | sequence_SO=chromosome | SO=protein_coding	306910 |	13	1.65959	1.59956	5.39511	5.29664	2.208	2.75423	3.87258	4.48745	0.428744	3.40914	1.76941
TGME49_244250 |	15.84	16.07	41.56	34.25	25.16	TGME49_244250 |	organism=Toxoplasma_gondii_ME49 | product=hypothetical protein | location=TGME49_chrVI:3138274-3141126(-) | length=616 | sequence_SO=chromosome | SO=protein_coding	244250 |	9	14.57	14.91	34.58	26.95	21.92	TGME49_244250 |	organism=Toxoplasma_gondii_ME49 | product=hypothetical protein | location=TGME49_chrVI:3138274-3141126(-) | length=616 | sequence_SO=chromosome | SO=protein_coding	244250 |	10	6.91831	7.31139	11.5878	11.9124	9.63829	9.28966	23.9883	22.4905	0.481535	12.8921	3.68841
TGME49_267080 |	15.72	21.58	56.46	38.32	31.75	TGME49_267080 |	organism=Toxoplasma_gondii_ME49 | product=26S protease regulatory subunit 4, putative | location=TGME49_chrIX:788659-794078(+) | length=441 | sequence_SO=chromosome | SO=protein_coding	267080 |	10	10.9	19.21	62.81	35.15	25.62	TGME49_267080 |	organism=Toxoplasma_gondii_ME49 | product=26S protease regulatory subunit 4, putative | location=TGME49_chrIX:788659-794078(+) | length=441 | sequence_SO=chromosome | SO=protein_coding	267080 |	10	3.7325	3.40408	2.67917	2.39883	3.69828	3.28095	4.2462	3.83707	0.168544	3.40964	1.76962
TGME49_306500 |	15.68	18.35	39.06	12.72	8.706	TGME49_306500 |	organism=Toxoplasma_gondii_ME49 | product=hypothetical protein | location=TGME49_chrIX:6137195-6144708(+) | length=1321 | sequence_SO=chromosome | SO=protein_coding	306500 |	8	20.73	24	44.44	16.88	10.22	TGME49_306500 |	organism=Toxoplasma_gondii_ME49 | product=hypothetical protein | location=TGME49_chrIX:6137195-6144708(+) | length=1321 | sequence_SO=chromosome | SO=protein_coding	306500 |	10	3.19154	3.56451	2.53513	2.85759	3.90841	4.13048	3.76704	3.94457	0.152911	3.48741	1.80216
TGME49_229950 |	15.64	19.8	64.3	44.5	25.67	TGME49_229950 |	organism=Toxoplasma_gondii_ME49 | product=26S proteasome regulatory subunit 6b, putative | location=TGME49_chrVIII:485820-492029(+) | length=409 | sequence_SO=chromosome | SO=protein_coding	229950 |	8	19.04	24.02	59.66	41.08	35.21	TGME49_229950 |	organism=Toxoplasma_gondii_ME49 | product=26S proteasome regulatory subunit 6b, putative | location=TGME49_chrVIII:485820-492029(+) | length=409 | sequence_SO=chromosome | SO=protein_coding	229950 |	14	1.67494	2.91072	1.27057	2.05116	4.16869	3.63078	3.25087	2.75423	0.341886	2.714	1.44042
TGME49_215040 |	15.62	22.43	30.23	9.252	6.246	TGME49_215040 |	organism=Toxoplasma_gondii_ME49 | product=HEAT repeat-containing protein | location=TGME49_chrX:6703331-6719585(-) | length=1697 | sequence_SO=chromosome | SO=protein_coding	215040 |	7	20.17	28.09	40.72	16.44	11.61	TGME49_215040 |	organism=Toxoplasma_gondii_ME49 | product=HEAT repeat-containing protein | location=TGME49_chrX:6703331-6719585(-) | length=1697 | sequence_SO=chromosome | SO=protein_coding	215040 |	12	2.26987	2.03236	4.74242	4.09261	1.57036	1.61436	2.46604	2.51189	0.404416	2.66249	1.41277
TGME49_214290 |	15.6	15.85	69.53	46.09	43.75	TGME49_214290 |	organism=Toxoplasma_gondii_ME49 | product=DJ-1 family protein | location=TGME49_chrX:6217062-6218889(+) | length=256 | sequence_SO=chromosome | SO=protein_coding	214290 |	13	14.62	14.77	58.2	50	47.66	TGME49_214290 |	organism=Toxoplasma_gondii_ME49 | product=DJ-1 family protein | location=TGME49_chrX:6217062-6218889(+) | length=256 | sequence_SO=chromosome | SO=protein_coding	214290 |	12	3.43558	3.28095	3.10456	2.93765	7.04693	6.85488	5.05825	5.05825	0.340374	4.59713	2.20073
TGME49_220400 |	15.4	16.43	96.61	93.22	63.56	TGME49_220400 |	organism=Toxoplasma_gondii_ME49 | product=actin depolymerizing factor ADF (ADF) | location=TGME49_chrV:352732-354045(-) | length=118 | sequence_SO=chromosome | SO=protein_coding	220400 |	19	17.68	18.82	96.61	82.2	69.49	TGME49_220400 |	organism=Toxoplasma_gondii_ME49 | product=actin depolymerizing factor ADF (ADF) | location=TGME49_chrV:352732-354045(-) | length=118 | sequence_SO=chromosome | SO=protein_coding	220400 |	14	6.72977	11.9124	5.54626	8.95365	5.10505	6.25173	8.47227	10.0925	0.282878	7.88296	2.97874
TGME49_266130 |	15.38	18.56	69.06	52.52	38.13	TGME49_266130 |	organism=Toxoplasma_gondii_ME49 | product=peroxiredoxin PRX2 (PRX2) | location=TGME49_chrIX:1280860-1283571(-) | length=278 | sequence_SO=chromosome | SO=protein_coding	266130 |	11	10.17	10.58	67.63	44.96	35.97	TGME49_266130 |	organism=Toxoplasma_gondii_ME49 | product=peroxiredoxin PRX2 (PRX2) | location=TGME49_chrIX:1280860-1283571(-) | length=278 | sequence_SO=chromosome | SO=protein_coding	266130 |	8	7.65597	10.1859	13.9316	18.8799	6.98232	6.98232	9.12011	9.0365	0.372427	10.3468	3.37112
TGME49_287040 |	15.36	15.61	37.36	27.59	27.59	TGME49_287040 |	organism=Toxoplasma_gondii_ME49 | product=hypothetical protein | location=TGME49_chrV:1576568-1578691(+) | length=348 | sequence_SO=chromosome | SO=protein_coding	287040 |	10	14.26	14.37	35.06	27.59	25.57	TGME49_287040 |	organism=Toxoplasma_gondii_ME49 | product=hypothetical protein | location=TGME49_chrV:1576568-1578691(+) | length=348 | sequence_SO=chromosome | SO=protein_coding	287040 |	9	10.666	12.5892	19.9526	23.9883	10.1859	16.7494	19.5884	28.3139	0.341321	17.7542	4.15009
TGME49_208030 |	15.31	15.74	41.38	25.52	21.21	TGME49_208030 |	organism=Toxoplasma_gondii_ME49 | product=microneme protein MIC4 (MIC4) | location=TGME49_chrIb:531695-533437(+) | length=580 | sequence_SO=chromosome | SO=protein_coding	208030 |	7	18.11	18.21	37.24	26.03	22.07	TGME49_208030 |	organism=Toxoplasma_gondii_ME49 | product=microneme protein MIC4 (MIC4) | location=TGME49_chrIb:531695-533437(+) | length=580 | sequence_SO=chromosome | SO=protein_coding	208030 |	9	2.22844	2.26987	2.88403	2.83139	4.65586	3.90841	2.51189	2.18776	0.285123	2.93471	1.55322
TGME49_279100 |	15.27	16.17	51.26	33.1	28.28	TGME49_279100 |	organism=Toxoplasma_gondii_ME49 | product=hypothetical protein | location=TGME49_chrII:91398-94253(+) | length=435 | sequence_SO=chromosome | SO=protein_coding	279100 |	10	12.45	12.96	49.66	32.87	27.82	TGME49_279100 |	organism=Toxoplasma_gondii_ME49 | product=hypothetical protein | location=TGME49_chrII:91398-94253(+) | length=435 | sequence_SO=chromosome | SO=protein_coding	279100 |	9	1.52757	2.10863	3.04789	4.16869	1.70608	1.67494	2.70396	2.65461	0.33977	2.44905	1.29222
TGME49_311360 |	15.24	20.04	45.37	21.53	11.87	TGME49_311360 |	organism=Toxoplasma_gondii_ME49 | product=protein kinase G AGC kinase family member PKG (PKG) | location=TGME49_chrXI:1994611-2009569(-) | length=994 | sequence_SO=chromosome | SO=protein_coding	311360 |	10	16.05	19.25	39.94	18.21	10.46	TGME49_311360 |	organism=Toxoplasma_gondii_ME49 | product=protein kinase G AGC kinase family member PKG (PKG) | location=TGME49_chrXI:1994611-2009569(-) | length=994 | sequence_SO=chromosome | SO=protein_coding	311360 |	9	4.83059	5.44503	3.19154	3.40408	3.49945	3.83707	5.19996	5.7544	0.217808	4.39526	2.13595
TGME49_234450 |	15.2	15.56	51.95	34.2	28.57	TGME49_234450 |	organism=Toxoplasma_gondii_ME49 | product=ribosomal protein RPS15A (RPS15A) | location=TGME49_chrX:4397204-4399086(+) | length=231 | sequence_SO=chromosome | SO=protein_coding	234450 |	11	12.15	12.93	52.38	31.6	27.71	TGME49_234450 |	organism=Toxoplasma_gondii_ME49 | product=ribosomal protein RPS15A (RPS15A) | location=TGME49_chrX:4397204-4399086(+) | length=231 | sequence_SO=chromosome | SO=protein_coding	234450 |	11	4.20727	3.94457	2.75423	2.48886	2.07014	1.61436	4.13048	3.19154	0.301161	3.05018	1.60889
TGME49_288630 |	15.19	15.99	67.97	59.79	32.74	TGME49_288630 |	organism=Toxoplasma_gondii_ME49 | product=nucleosome assembly protein (NAP), putative | location=TGME49_chrIX:2644741-2646097(+) | length=281 | sequence_SO=chromosome | SO=protein_coding	288630 |	9	7.91	8.78	73.67	39.15	24.91	TGME49_288630 |	organism=Toxoplasma_gondii_ME49 | product=nucleosome assembly protein (NAP), putative | location=TGME49_chrIX:2644741-2646097(+) | length=281 | sequence_SO=chromosome | SO=protein_coding	288630 |	5	5.05825	4.7863	6.60694	6.36796	15.7036	14.1906	7.87046	6.85488	0.461546	8.42987	3.07551
TGME49_213730 |	15.18	16.19	57.31	21.23	15.8	TGME49_213730 |	organism=Toxoplasma_gondii_ME49 | product=lanthionine synthetase C family protein | location=TGME49_chrV:1268851-1270125(-) | length=424 | sequence_SO=chromosome | SO=protein_coding	213730 |	7	7	8.2	48.35	18.16	10.14	TGME49_213730 |	organism=Toxoplasma_gondii_ME49 | product=lanthionine synthetase C family protein | location=TGME49_chrV:1268851-1270125(-) | length=424 | sequence_SO=chromosome | SO=protein_coding	213730 |	4	2.35505	2.22844	5.24808	5.05825	2.80543	2.58226	3.46737	3.25087	0.325867	3.37447	1.75466
TGME49_205700 |	15.1	16.99	54.02	35.63	31.32	TGME49_205700 |	organism=Toxoplasma_gondii_ME49 | product=cyclophilin precursor | location=TGME49_chrVIIa:1209729-1210775(+) | length=348 | sequence_SO=chromosome | SO=protein_coding	205700 |	14	13.64	14.31	47.7	32.76	23.28	TGME49_205700 |	organism=Toxoplasma_gondii_ME49 | product=cyclophilin precursor | location=TGME49_chrVIIa:1209729-1210775(+) | length=348 | sequence_SO=chromosome | SO=protein_coding	205700 |	11	4.40555	5.15229	4.01791	4.69894	6.19441	8.87156	7.37904	10.8643	0.35162	6.44799	2.68885
TGME49_209910 |	15.09	16.79	64.23	60.16	47.97	TGME49_209910 |	organism=Toxoplasma_gondii_ME49 | product=histone H2Bv | location=TGME49_chrIb:1546363-1547275(+) | length=123 | sequence_SO=chromosome | SO=protein_coding	209910 |	10	8.1	12.69	75.61	52.03	47.97	TGME49_209910 |	organism=Toxoplasma_gondii_ME49 | product=histone H2Bv | location=TGME49_chrIb:1546363-1547275(+) | length=123 | sequence_SO=chromosome | SO=protein_coding	209910 |	11	2.44343	2.63027	2.77971	3.01995	1.99526	1.8197	1.6293	1.48594	0.239346	2.22544	1.15409
TGME49_242890 |	15.07	22.5	30.96	7.24	3.652	TGME49_242890 |	organism=Toxoplasma_gondii_ME49 | product=hypothetical protein | location=TGME49_chrVI:2380334-2398628(+) | length=3149 | sequence_SO=chromosome | SO=protein_coding	242890 |	8	18.11	29.27	31.18	8.606	3.239	TGME49_242890 |	organism=Toxoplasma_gondii_ME49 | product=hypothetical protein | location=TGME49_chrVI:2380334-2398628(+) | length=3149 | sequence_SO=chromosome | SO=protein_coding	242890 |	9	3.94457	3.94457	4.13048	4.13048	2.33346	2.48886	1.95885	2.10863	0.294324	3.12999	1.64616
TGME49_213900 |	15.07	17.3	48.14	19.74	12.12	TGME49_213900 |	organism=Toxoplasma_gondii_ME49 | product=regulator of chromosome condensation RCC1 | location=TGME49_chrV:1417554-1424423(-) | length=1155 | sequence_SO=chromosome | SO=protein_coding	213900 |	7	12.29	14.54	40.61	15.24	8.139	TGME49_213900 |	organism=Toxoplasma_gondii_ME49 | product=regulator of chromosome condensation RCC1 | location=TGME49_chrV:1417554-1424423(-) | length=1155 | sequence_SO=chromosome | SO=protein_coding	213900 |	6	2.07014	2.51189	2.77971	3.40408	1.70608	1.72187	1.59956	1.61436	0.284758	2.17596	1.12165
TGME49_228490 |	15.05	17.85	41.62	32.74	29.7	TGME49_228490 |	organism=Toxoplasma_gondii_ME49 | product=hypothetical protein | location=TGME49_chrX:290486-294187(-) | length=394 | sequence_SO=chromosome | SO=protein_coding	228490 |	7	12.34	14.4	37.82	29.44	23.1	TGME49_228490 |	organism=Toxoplasma_gondii_ME49 | product=hypothetical protein | location=TGME49_chrX:290486-294187(-) | length=394 | sequence_SO=chromosome | SO=protein_coding	228490 |	6	2.85759	2.37684	3.69828	3.04789	3.22107	2.65461	3.66438	3.04789	0.139578	3.07107	1.61874
TGME49_306030 |	15.03	15.72	53.15	36.04	32.43	TGME49_306030 |	organism=Toxoplasma_gondii_ME49 | product=glutathione s-transferase, n-terminal domain containing protein | location=TGME49_chrIX:5756666-5762769(-) | length=333 | sequence_SO=chromosome | SO=protein_coding	306030 |	9	13.57	13.93	59.46	39.34	27.63	TGME49_306030 |	organism=Toxoplasma_gondii_ME49 | product=glutathione s-transferase, n-terminal domain containing protein | location=TGME49_chrIX:5756666-5762769(-) | length=333 | sequence_SO=chromosome | SO=protein_coding	306030 |	7	4.44631	4.36516	2.22844	2.18776	5.10505	4.92039	3.0761	2.88403	0.305431	3.65166	1.86855
TGME49_315270 |	15.03	15.7	40.77	19.49	14.74	TGME49_315270 |	organism=Toxoplasma_gondii_ME49 | product=hypothetical protein | location=TGME49_chrXI:4609959-4617338(-) | length=780 | sequence_SO=chromosome | SO=protein_coding	315270 |	8	9.64	10.48	46.54	16.28	13.97	TGME49_315270 |	organism=Toxoplasma_gondii_ME49 | product=hypothetical protein | location=TGME49_chrXI:4609959-4617338(-) | length=780 | sequence_SO=chromosome | SO=protein_coding	315270 |	7	1.7378	1.75388	1.80302	1.8197	3.19154	2.63027	4.28548	3.46737	0.352435	2.58613	1.3708
TGME49_236070 |	15.02	15.82	50.15	29.67	28.19	TGME49_236070 |	organism=Toxoplasma_gondii_ME49 | product=pyrroline-5-carboxylate reductase | location=TGME49_chrX:5260466-5265702(-) | length=337 | sequence_SO=chromosome | SO=protein_coding	236070 |	9	9.83	9.96	43.32	22.55	22.55	TGME49_236070 |	organism=Toxoplasma_gondii_ME49 | product=pyrroline-5-carboxylate reductase | location=TGME49_chrX:5260466-5265702(-) | length=337 | sequence_SO=chromosome | SO=protein_coding	236070 |	7	4.09261	4.20727	2.48886	2.55859	2.12814	2.51189	1.75388	2.07014	0.315636	2.72642	1.44701
TGME49_240280 |	14.94	15.99	44.42	26.2	20.73	TGME49_240280 |	organism=Toxoplasma_gondii_ME49 | product=S1/P1nuclease | location=TGME49_chrVI:1134358-1141757(-) | length=439 | sequence_SO=chromosome | SO=protein_coding	240280 |	8	19.52	20.2	49.43	30.3	26.88	TGME49_240280 |	organism=Toxoplasma_gondii_ME49 | product=S1/P1nuclease | location=TGME49_chrVI:1134358-1141757(-) | length=439 | sequence_SO=chromosome | SO=protein_coding	240280 |	11	2.208	2.24905	2.91072	2.96483	1.2942	1.30617	4.32514	3.98107	0.393809	2.6549	1.40866
TGME49_269860 |	14.94	15.21	62.67	41.96	41.96	TGME49_269860 |	organism=Toxoplasma_gondii_ME49 | product=hypothetical protein | location=TGME49_chrVIII:5574437-5575853(+) | length=367 | sequence_SO=chromosome | SO=protein_coding	269860 |	13	17.4	17.62	61.31	52.32	40.87	TGME49_269860 |	organism=Toxoplasma_gondii_ME49 | product=hypothetical protein | location=TGME49_chrVIII:5574437-5575853(+) | length=367 | sequence_SO=chromosome | SO=protein_coding	269860 |	12	12.3595	12.3595	12.942	12.7057	16.9044	17.378	18.7068	19.2309	0.183904	15.3234	3.93766
TGME49_216260 |	14.92	17.31	50.67	24.19	19.24	TGME49_216260 |	organism=Toxoplasma_gondii_ME49 | product=eukaryotic initiation factor-2B, gamma subunit, putative | location=TGME49_chrXI:6272081-6278998(+) | length=525 | sequence_SO=chromosome | SO=protein_coding	216260 |	7	13.84	15.36	43.24	23.81	18.48	TGME49_216260 |	organism=Toxoplasma_gondii_ME49 | product=eukaryotic initiation factor-2B, gamma subunit, putative | location=TGME49_chrXI:6272081-6278998(+) | length=525 | sequence_SO=chromosome | SO=protein_coding	216260 |	7	3.69828	3.56451	3.43558	3.40408	1.70608	1.48594	1.61436	1.40605	0.39106	2.53936	1.34446
TGME49_305290 |	14.86	15.65	49.57	33.04	23.77	TGME49_305290 |	organism=Toxoplasma_gondii_ME49 | product=vacuolar atp synthase subunit e, putative | location=TGME49_chrIX:5334840-5337967(-) | length=345 | sequence_SO=chromosome | SO=protein_coding	305290 |	7	12.68	13.38	46.09	29.28	21.45	TGME49_305290 |	organism=Toxoplasma_gondii_ME49 | product=vacuolar atp synthase subunit e, putative | location=TGME49_chrIX:5334840-5337967(-) | length=345 | sequence_SO=chromosome | SO=protein_coding	305290 |	7	5.7544	5.59758	4.57088	4.48745	3.22107	3.04789	2.37684	2.24905	0.330082	3.91315	1.96833
TGME49_236570 |	14.82	15.24	44.58	24.94	23.17	TGME49_236570 |	organism=Toxoplasma_gondii_ME49 | product=lysine decarboxylase family protein | location=TGME49_chrX:5431958-5434592(+) | length=397 | sequence_SO=chromosome | SO=protein_coding	236570 |	7	17.73	18.49	47.36	33.25	28.97	TGME49_236570 |	organism=Toxoplasma_gondii_ME49 | product=lysine decarboxylase family protein | location=TGME49_chrX:5431958-5434592(+) | length=397 | sequence_SO=chromosome | SO=protein_coding	236570 |	10	5.86138	6.13762	2.18776	2.18776	2.80543	3.01995	1.87068	2.01372	0.498029	3.26054	1.70511
TGME49_263700 |	14.75	14.91	76.28	56.41	56.41	TGME49_263700 |	organism=Toxoplasma_gondii_ME49 | product=ribosomal protein RPS14 (RPS14) | location=TGME49_chrVIIb:385908-387618(+) | length=156 | sequence_SO=chromosome | SO=protein_coding	263700 |	11	20.43	20.45	79.49	64.74	64.74	TGME49_263700 |	organism=Toxoplasma_gondii_ME49 | product=ribosomal protein RPS14 (RPS14) | location=TGME49_chrVIIb:385908-387618(+) | length=156 | sequence_SO=chromosome | SO=protein_coding	263700 |	14	1.00925	2.31206	0.879022	2.14783	3.87258	4.01791	2.80543	2.99226	0.435847	2.50454	1.32455
TGME49_264610 |	14.73	14.88	31.86	23.49	20.23	TGME49_264610 |	organism=Toxoplasma_gondii_ME49 | product=RNA recognition motif-containing protein | location=TGME49_chrIX:2174061-2180163(-) | length=430 | sequence_SO=chromosome | SO=protein_coding	264610 |	10	16.02	16.13	39.77	22.79	22.79	TGME49_264610 |	organism=Toxoplasma_gondii_ME49 | product=RNA recognition motif-containing protein | location=TGME49_chrIX:2174061-2180163(-) | length=430 | sequence_SO=chromosome | SO=protein_coding	264610 |	11	4.2462	4.40555	5.24808	5.15229	5.34564	5.34564	5.34564	5.05825	0.082323	5.01841	2.32723
TGME49_291600 |	14.71	16.05	62.89	39.47	22.63	TGME49_291600 |	organism=Toxoplasma_gondii_ME49 | product=gamma interferon inducible lysosomal thiol reductase (GILT) protein | location=TGME49_chrIX:4285703-4290751(-) | length=380 | sequence_SO=chromosome | SO=protein_coding	291600 |	8	10.92	11.61	33.68	22.63	21.58	TGME49_291600 |	organism=Toxoplasma_gondii_ME49 | product=gamma interferon inducible lysosomal thiol reductase (GILT) protein | location=TGME49_chrIX:4285703-4290751(-) | length=380 | sequence_SO=chromosome | SO=protein_coding	291600 |	8	4.36516	4.16869	10.4713	10.1859	3.31131	3.28095	6.60694	6.48634	0.44326	6.10957	2.61107
TGME49_207770 |	14.7	15.12	42.07	22.9	18.2	TGME49_207770 |	organism=Toxoplasma_gondii_ME49 | product=PCI domain-containing protein | location=TGME49_chrIb:278826-284996(-) | length=511 | sequence_SO=chromosome | SO=protein_coding	207770 |	8	16.45	17.54	53.62	25.64	22.5	TGME49_207770 |	organism=Toxoplasma_gondii_ME49 | product=PCI domain-containing protein | location=TGME49_chrIb:278826-284996(-) | length=511 | sequence_SO=chromosome | SO=protein_coding	207770 |	11	5.64937	6.25173	6.72977	6.66807	2.58226	2.85759	5.15229	5.29664	0.292426	5.14846	2.36414
TGME49_262400 |	14.69	17.21	27.87	12.55	5.674	TGME49_262400 |	organism=Toxoplasma_gondii_ME49 | product=lipase | location=TGME49_chrVIIb:1290906-1298807(-) | length=1410 | sequence_SO=chromosome | SO=protein_coding	262400 |	6	13.63	15.72	27.94	10.35	6.879	TGME49_262400 |	organism=Toxoplasma_gondii_ME49 | product=lipase | location=TGME49_chrVIIb:1290906-1298807(-) | length=1410 | sequence_SO=chromosome | SO=protein_coding	262400 |	6	4.09261	4.32514	7.94328	8.47227	5.19996	5.15229	7.58578	7.44732	0.262274	6.27733	2.65015
TGME49_230340 |	14.67	17.19	42.57	14.12	7.903	TGME49_230340 |	organism=Toxoplasma_gondii_ME49 | product=hypothetical protein | location=TGME49_chrVIII:714535-719251(+) | length=949 | sequence_SO=chromosome | SO=protein_coding	230340 |	7	19.34	22.45	45.52	21.07	13.7	TGME49_230340 |	organism=Toxoplasma_gondii_ME49 | product=hypothetical protein | location=TGME49_chrVIII:714535-719251(+) | length=949 | sequence_SO=chromosome | SO=protein_coding	230340 |	9	1.6293	1.88799	1.6293	1.85353	1.80302	1.77011	2.93765	2.91072	0.248815	2.0527	1.03752
TGME49_293770 |	14.58	15.72	32.77	17.23	15.69	TGME49_293770 |	organism=Toxoplasma_gondii_ME49 | product=chitinase-like protein CLP1 (CLP1) | location=TGME49_chrIa:550266-555576(+) | length=714 | sequence_SO=chromosome | SO=protein_coding	293770 |	9	16.94	17.86	31.23	23.11	13.17	TGME49_293770 |	organism=Toxoplasma_gondii_ME49 | product=chitinase-like protein CLP1 (CLP1) | location=TGME49_chrIa:550266-555576(+) | length=714 | sequence_SO=chromosome | SO=protein_coding	293770 |	9	5.70164	5.54626	15.7036	15.5597	7.37904	7.17794	19.5884	19.0546	0.47619	11.9639	3.58062
TGME49_226410 |	14.51	16.87	52.13	30.18	28.35	TGME49_226410 |	organism=Toxoplasma_gondii_ME49 | product=EF-1 guanine nucleotide exchange domain-containing protein | location=TGME49_chrX:1656226-1658238(-) | length=328 | sequence_SO=chromosome | SO=protein_coding	226410 |	11	10.85	17.49	60.67	29.57	26.52	TGME49_226410 |	organism=Toxoplasma_gondii_ME49 | product=EF-1 guanine nucleotide exchange domain-containing protein | location=TGME49_chrX:1656226-1658238(-) | length=328 | sequence_SO=chromosome | SO=protein_coding	226410 |	11	6.25173	5.91562	2.60615	2.46604	3.83707	4.74242	2.58226	3.10456	0.363501	3.93823	1.97755
TGME49_312270 |	14.48	18.04	50.75	35.25	25.25	TGME49_312270 |	organism=Toxoplasma_gondii_ME49 | product=rhoptry protein ROP13 (ROP13) | location=TGME49_chrXI:2555225-2556427(-) | length=400 | sequence_SO=chromosome | SO=protein_coding	312270 |	12	15.13	15.72	57.75	34.75	24.5	TGME49_312270 |	organism=Toxoplasma_gondii_ME49 | product=rhoptry protein ROP13 (ROP13) | location=TGME49_chrXI:2555225-2556427(-) | length=400 | sequence_SO=chromosome | SO=protein_coding	312270 |	9	10.3753	13.3045	10.2802	14.1906	5.97035	8.95365	8.55067	13.0617	0.247154	10.5859	3.40407
TGME49_257090 |	14.41	14.85	62.67	35.38	28.41	TGME49_257090 |	organism=Toxoplasma_gondii_ME49 | product=NAC domain-containing protein | location=TGME49_chrVIIb:4224344-4225423(+) | length=359 | sequence_SO=chromosome | SO=protein_coding	257090 |	12	13.72	14.29	49.86	32.87	26.18	TGME49_257090 |	organism=Toxoplasma_gondii_ME49 | product=NAC domain-containing protein | location=TGME49_chrVIIb:4224344-4225423(+) | length=359 | sequence_SO=chromosome | SO=protein_coding	257090 |	9	1.88799	2.80543	1.43219	2.14783	2.91072	4.83059	1.11686	2.07014	0.450427	2.40022	1.26317
TGME49_313230 |	14.38	15.2	59.94	39.48	24.5	TGME49_313230 |	organism=Toxoplasma_gondii_ME49 | product=eukaryotic initiation factor-2, alpha subunit | location=TGME49_chrXI:3197906-3201985(-) | length=347 | sequence_SO=chromosome | SO=protein_coding	313230 |	8	20.36	20.8	70.32	44.09	39.19	TGME49_313230 |	organism=Toxoplasma_gondii_ME49 | product=eukaryotic initiation factor-2, alpha subunit | location=TGME49_chrXI:3197906-3201985(-) | length=347 | sequence_SO=chromosome | SO=protein_coding	313230 |	12	4.65586	4.52898	5.80764	5.54626	3.10456	2.83139	3.10456	2.88403	0.283079	4.05791	2.02074
TGME49_310070 |	14.38	14.38	74.11	57.14	45.54	TGME49_310070 |	organism=Toxoplasma_gondii_ME49 | product=methyltransferase, putative | location=TGME49_chrXI:1038341-1041648(-) | length=224 | sequence_SO=chromosome | SO=protein_coding	310070 |	9	10.29	10.56	62.95	34.82	29.91	TGME49_310070 |	organism=Toxoplasma_gondii_ME49 | product=methyltransferase, putative | location=TGME49_chrXI:1038341-1041648(-) | length=224 | sequence_SO=chromosome | SO=protein_coding	310070 |	5	2.65461	2.83139	2.35505	2.63027	4.28548	4.40555	2.60615	2.65461	0.247856	3.05289	1.61017
TGME49_236540 |	14.34	15.28	45.81	26.51	20.27	TGME49_236540 |	organism=Toxoplasma_gondii_ME49 | product=RNA recognition motif-containing protein | location=TGME49_chrX:5407954-5414539(+) | length=513 | sequence_SO=chromosome | SO=protein_coding	236540 |	8	19.07	20.04	43.27	33.33	26.9	TGME49_236540 |	organism=Toxoplasma_gondii_ME49 | product=RNA recognition motif-containing protein | location=TGME49_chrX:5407954-5414539(+) | length=513 | sequence_SO=chromosome | SO=protein_coding	236540 |	12	3.25087	4.40555	4.36516	5.97035	3.0761	3.98107	2.37684	3.19154	0.271611	3.82719	1.93628
TGME49_294670 |	14.31	14.6	62.82	47.65	45.13	TGME49_294670 |	organism=Toxoplasma_gondii_ME49 | product=translation initiation factor 3 subunit | location=TGME49_chrIa:1055400-1059986(-) | length=277 | sequence_SO=chromosome | SO=protein_coding	294670 |	8	10.45	10.64	63.9	43.32	39.71	TGME49_294670 |	organism=Toxoplasma_gondii_ME49 | product=translation initiation factor 3 subunit | location=TGME49_chrIa:1055400-1059986(-) | length=277 | sequence_SO=chromosome | SO=protein_coding	294670 |	6	6.48634	5.70164	1.80302	1.59956	6.0256	5.10505	3.69828	3.01995	0.42949	4.17993	2.06348
TGME49_300280 |	14.23	14.31	73.96	60.36	56.8	TGME49_300280 |	organism=Toxoplasma_gondii_ME49 | product=LSM domain-containing protein | location=TGME49_chrXII:109937-112430(-) | length=169 | sequence_SO=chromosome | SO=protein_coding	300280 |	7	8.37	8.92	69.82	41.42	39.05	TGME49_300280 |	organism=Toxoplasma_gondii_ME49 | product=LSM domain-containing protein | location=TGME49_chrXII:109937-112430(-) | length=169 | sequence_SO=chromosome | SO=protein_coding	300280 |	5	5.64937	5.19996	4.28548	4.32514	4.92039	6.60694	1.55597	2.01372	0.375897	4.31962	2.1109
TGME49_270550 |	14.17	16.35	59.76	26.89	22.51	TGME49_270550 |	organism=Toxoplasma_gondii_ME49 | product=gamma-glutamyl phosphate reductase, putative | location=TGME49_chrVIII:5195213-5197280(+) | length=502 | sequence_SO=chromosome | SO=protein_coding	270550 |	8	18.73	20.75	42.63	31.08	24.3	TGME49_270550 |	organism=Toxoplasma_gondii_ME49 | product=gamma-glutamyl phosphate reductase, putative | location=TGME49_chrVIII:5195213-5197280(+) | length=502 | sequence_SO=chromosome | SO=protein_coding	270550 |	12	2.33346	2.12814	3.53183	3.25087	2.24905	2.93765	5.01187	6.48634	0.409997	3.49115	1.8037
TGME49_308040 |	14.15	14.98	46.83	23.42	22.36	TGME49_308040 |	organism=Toxoplasma_gondii_ME49 | product=ZPR1 zinc finger domain-containing protein | location=TGME49_chrXII:524637-530501(-) | length=568 | sequence_SO=chromosome | SO=protein_coding	308040 |	8	13.66	15.21	38.91	20.42	14.44	TGME49_308040 |	organism=Toxoplasma_gondii_ME49 | product=ZPR1 zinc finger domain-containing protein | location=TGME49_chrXII:524637-530501(-) | length=568 | sequence_SO=chromosome | SO=protein_coding	308040 |	6	2.53513	2.60615	3.10456	3.16228	2.33346	3.37287	3.01995	4.40555	0.197335	3.06749	1.61706
TGME49_207830 |	14.14	14.29	51.64	33.88	32.51	TGME49_207830 |	organism=Toxoplasma_gondii_ME49 | product=MORN repeat-containing protein | location=TGME49_chrIb:322320-325476(+) | length=366 | sequence_SO=chromosome | SO=protein_coding	207830 |	9	7.22	7.27	43.17	22.68	16.12	TGME49_207830 |	organism=Toxoplasma_gondii_ME49 | product=MORN repeat-containing protein | location=TGME49_chrIb:322320-325476(+) | length=366 | sequence_SO=chromosome | SO=protein_coding	207830 |	5	7.11213	6.36796	5.10505	4.65586	6.79204	8.01678	3.22107	3.76704	0.282859	5.62974	2.49307
TGME49_232280 |	14.05	15.16	67.64	41.09	32	TGME49_232280 |	organism=Toxoplasma_gondii_ME49 | product=hypothetical protein | location=TGME49_chrVIII:1992958-1994909(+) | length=275 | sequence_SO=chromosome | SO=protein_coding	232280 |	10	13.84	14.3	68	45.82	34.91	TGME49_232280 |	organism=Toxoplasma_gondii_ME49 | product=hypothetical protein | location=TGME49_chrVIII:1992958-1994909(+) | length=275 | sequence_SO=chromosome | SO=protein_coding	232280 |	10	2.48886	2.72898	3.34195	3.66438	2.37684	2.14783	3.13329	2.80543	0.16947	2.83594	1.50383
TGME49_312150 |	14.05	14.45	41.98	30.86	25.22	TGME49_312150 |	organism=Toxoplasma_gondii_ME49 | product=hypothetical protein | location=TGME49_chrXI:2459938-2463885(+) | length=567 | sequence_SO=chromosome | SO=protein_coding	312150 |	8	19.55	20.13	53.26	41.8	31.57	TGME49_312150 |	organism=Toxoplasma_gondii_ME49 | product=hypothetical protein | location=TGME49_chrXI:2459938-2463885(+) | length=567 | sequence_SO=chromosome | SO=protein_coding	312150 |	9	3.83707	3.80189	6.42688	6.36796	3.28095	3.01995	5.19996	4.83059	0.270157	4.59566	2.20027
TGME49_226860 |	14.03	14.27	58.57	43.33	40.95	TGME49_226860 |	organism=Toxoplasma_gondii_ME49 | product=SAG-related sequence SRS67 (SRS67) | location=TGME49_chrX:1284087-1284719(-) | length=210 | sequence_SO=chromosome | SO=protein_coding	226860 |	8	11.04	12.22	51.43	43.81	39.52	TGME49_226860 |	organism=Toxoplasma_gondii_ME49 | product=SAG-related sequence SRS67 (SRS67) | location=TGME49_chrX:1284087-1284719(-) | length=210 | sequence_SO=chromosome | SO=protein_coding	226860 |	8	10.2802	9.90832	8.62979	8.24138	4.96592	5.10505	4.32514	4.44631	0.338723	6.98776	2.80483
TGME49_262730 |	14.02	15.43	39.75	23.48	19.94	TGME49_262730 |	organism=Toxoplasma_gondii_ME49 | product=rhoptry protein ROP16 (ROP16) | location=TGME49_chrVIIb:1053320-1055443(-) | length=707 | sequence_SO=chromosome | SO=protein_coding	262730 |	7	10.46	11.17	29.42	16.69	12.87	TGME49_262730 |	organism=Toxoplasma_gondii_ME49 | product=rhoptry protein ROP16 (ROP16) | location=TGME49_chrVIIb:1053320-1055443(-) | length=707 | sequence_SO=chromosome | SO=protein_coding	262730 |	5	2.58226	2.63027	4.74242	4.83059	1.70608	1.77011	1.39316	1.44544	0.498551	2.63754	1.39919
TGME49_311310 |	13.99	16.25	37.13	24.95	19.36	TGME49_311310 |	organism=Toxoplasma_gondii_ME49 | product=protein phosphatase 2B catalytic subunit, calcineurin family phosphatse superfamily protein | location=TGME49_chrXI:1962748-1970460(-) | length=501 | sequence_SO=chromosome | SO=protein_coding	311310 |	9	12.71	14.39	47.11	28.54	17.96	TGME49_311310 |	organism=Toxoplasma_gondii_ME49 | product=protein phosphatase 2B catalytic subunit, calcineurin family phosphatse superfamily protein | location=TGME49_chrXI:1962748-1970460(-) | length=501 | sequence_SO=chromosome | SO=protein_coding	311310 |	8	2.46604	2.48886	2.35505	2.39883	3.22107	3.10456	1.58489	1.5417	0.237366	2.39512	1.2601
TGME49_251680 |	13.94	14.39	81.29	64.91	54.39	TGME49_251680 |	organism=Toxoplasma_gondii_ME49 | product=histamine-releasing factor, putative | location=TGME49_chrXII:5529412-5531241(-) | length=171 | sequence_SO=chromosome | SO=protein_coding	251680 |	9	9.91	10.21	67.84	61.4	53.8	TGME49_251680 |	organism=Toxoplasma_gondii_ME49 | product=histamine-releasing factor, putative | location=TGME49_chrXII:5529412-5531241(-) | length=171 | sequence_SO=chromosome | SO=protein_coding	251680 |	6	17.378	9.54993	11.4815	6.66807	6.0256	6.25173	4.87529	5.01187	0.476966	8.40525	3.07129
TGME49_214940 |	13.94	14.01	38.79	33.33	29.39	TGME49_214940 |	organism=Toxoplasma_gondii_ME49 | product=MIC2-associated protein M2AP | location=TGME49_chrX:6604937-6607564(+) | length=330 | sequence_SO=chromosome | SO=protein_coding	214940 |	9	14.06	14.12	46.67	40.3	31.82	TGME49_214940 |	organism=Toxoplasma_gondii_ME49 | product=MIC2-associated protein M2AP | location=TGME49_chrX:6604937-6607564(+) | length=330 | sequence_SO=chromosome | SO=protein_coding	214940 |	8	2.12814	2.93765	2.58226	3.63078	4.20727	3.83707	5.39511	4.92039	0.28541	3.70483	1.88941
TGME49_310030 |	13.93	14.21	62.56	49.75	40.89	TGME49_310030 |	organism=Toxoplasma_gondii_ME49 | product=cyclase-associated protein, putative | location=TGME49_chrXI:1014745-1015690(-) | length=203 | sequence_SO=chromosome | SO=protein_coding	310030 |	9	14.59	14.8	71.43	59.11	46.8	TGME49_310030 |	organism=Toxoplasma_gondii_ME49 | product=cyclase-associated protein, putative | location=TGME49_chrXI:1014745-1015690(-) | length=203 | sequence_SO=chromosome | SO=protein_coding	310030 |	9	2.18776	2.1677	2.10863	1.97697	4.96592	4.96592	1.64437	1.72187	0.482552	2.71739	1.44222
TGME49_258400 |	13.89	15.33	29.42	13.45	8.635	TGME49_258400 |	organism=Toxoplasma_gondii_ME49 | product=PA14 domain-containing protein | location=TGME49_chrVIIb:3436936-3441004(+) | length=996 | sequence_SO=chromosome | SO=protein_coding	258400 |	7	10.27	11.45	32.53	10.94	7.831	TGME49_258400 |	organism=Toxoplasma_gondii_ME49 | product=PA14 domain-containing protein | location=TGME49_chrVIIb:3436936-3441004(+) | length=996 | sequence_SO=chromosome | SO=protein_coding	258400 |	6	5.15229	5.01187	5.29664	5.19996	8.31764	7.7983	9.2045	8.62979	0.249231	6.82637	2.77112
TGME49_265310 |	13.84	15.91	62.2	41.67	25.89	TGME49_265310 |	organism=Toxoplasma_gondii_ME49 | product=heat shock protein 40, putative | location=TGME49_chrIX:1622549-1628560(+) | length=336 | sequence_SO=chromosome | SO=protein_coding	265310 |	8	15.83	16.53	77.08	41.37	29.17	TGME49_265310 |	organism=Toxoplasma_gondii_ME49 | product=heat shock protein 40, putative | location=TGME49_chrIX:1622549-1628560(+) | length=336 | sequence_SO=chromosome | SO=protein_coding	265310 |	7	5.10505	5.49541	7.31139	7.44732	8.01678	7.94328	14.3219	13.6773	0.37419	8.6648	3.11517
TGME49_220270 |	13.84	14.02	39.86	27.93	25.45	TGME49_220270 |	organism=Toxoplasma_gondii_ME49 | product=alveolin domain containing intermediate filament IMC6 (IMC6) | location=TGME49_chrV:249853-251187(-) | length=444 | sequence_SO=chromosome | SO=protein_coding	220270 |	11	11.92	12.12	37.84	22.97	20.27	TGME49_220270 |	organism=Toxoplasma_gondii_ME49 | product=alveolin domain containing intermediate filament IMC6 (IMC6) | location=TGME49_chrV:249853-251187(-) | length=444 | sequence_SO=chromosome | SO=protein_coding	220270 |	6	2.44343	2.70396	2.88403	3.13329	1.44544	1.22462	4.36516	3.76704	0.362646	2.74587	1.45726
TGME49_318160 |	13.8	14.58	61.92	46.86	41.42	TGME49_318160 |	organism=Toxoplasma_gondii_ME49 | product=MSP (Major sperm protein) domain-containing protein | location=TGME49_chrIV:1518877-1519596(+) | length=239 | sequence_SO=chromosome | SO=protein_coding	318160 |	9	11.15	11.77	64.85	46.44	32.64	TGME49_318160 |	organism=Toxoplasma_gondii_ME49 | product=MSP (Major sperm protein) domain-containing protein | location=TGME49_chrIV:1518877-1519596(+) | length=239 | sequence_SO=chromosome | SO=protein_coding	318160 |	8	3.94457	4.2462	5.10505	5.39511	3.16228	3.76704	3.80189	4.44631	0.162565	4.23356	2.08187
TGME49_286600 |	13.76	14.12	48.2	33.51	22.68	TGME49_286600 |	organism=Toxoplasma_gondii_ME49 | product=hypothetical protein | location=TGME49_chrV:1766077-1767754(-) | length=388 | sequence_SO=chromosome | SO=protein_coding	286600 |	7	7.53	7.64	34.54	16.24	16.24	TGME49_286600 |	organism=Toxoplasma_gondii_ME49 | product=hypothetical protein | location=TGME49_chrV:1766077-1767754(-) | length=388 | sequence_SO=chromosome | SO=protein_coding	286600 |	6	3.10456	3.98107	2.01372	2.51189	6.91831	6.54636	5.10505	4.83059	0.385236	4.37644	2.12976
TGME49_312090 |	13.76	13.9	83.45	70.5	51.8	TGME49_312090 |	organism=Toxoplasma_gondii_ME49 | product=ribosomal protein RPL23 (RPL23) | location=TGME49_chrXI:2419070-2421163(-) | length=139 | sequence_SO=chromosome | SO=protein_coding	312090 |	10	18.46	18.59	86.33	76.26	58.27	TGME49_312090 |	organism=Toxoplasma_gondii_ME49 | product=ribosomal protein RPL23 (RPL23) | location=TGME49_chrXI:2419070-2421163(-) | length=139 | sequence_SO=chromosome | SO=protein_coding	312090 |	13	5.59758	6.66807	3.66438	4.05509	5.05825	8.47227	1.43219	2.07014	0.471488	4.62724	2.21015
TGME49_258150 |	13.75	15.11	72.65	64.9	40.41	TGME49_258150 |	organism=Toxoplasma_gondii_ME49 | product=proteasome subunit alpha type 7, putative | location=TGME49_chrVIIb:3548356-3552268(-) | length=245 | sequence_SO=chromosome | SO=protein_coding	258150 |	7	14.04	14.56	63.27	51.43	39.59	TGME49_258150 |	organism=Toxoplasma_gondii_ME49 | product=proteasome subunit alpha type 7, putative | location=TGME49_chrVIIb:3548356-3552268(-) | length=245 | sequence_SO=chromosome | SO=protein_coding	258150 |	8	3.37287	3.28095	5.49541	5.44503	3.90841	3.83707	3.63078	3.49945	0.206668	4.05875	2.02103
TGME49_290940 |	13.74	14.68	36.54	20.49	20.49	TGME49_290940 |	organism=Toxoplasma_gondii_ME49 | product=EMP/nonaspanin domain family protein | location=TGME49_chrIX:3951040-3958581(-) | length=654 | sequence_SO=chromosome | SO=protein_coding	290940 |	8	11.79	14.31	35.17	16.51	16.51	TGME49_290940 |	organism=Toxoplasma_gondii_ME49 | product=EMP/nonaspanin domain family protein | location=TGME49_chrIX:3951040-3958581(-) | length=654 | sequence_SO=chromosome | SO=protein_coding	290940 |	8	2.60615	2.77971	2.72898	2.91072	0.92045	1.48594	1.05682	1.64437	0.38329	2.01664	1.01196
TGME49_209260 |	13.67	14.11	58.39	37.74	31.29	TGME49_209260 |	organism=Toxoplasma_gondii_ME49 | product=cytochrome c oxidase subunit, putative | location=TGME49_chrIb:1153716-1157925(-) | length=310 | sequence_SO=chromosome | SO=protein_coding	209260 |	8	14.28	14.99	60	46.45	34.52	TGME49_209260 |	organism=Toxoplasma_gondii_ME49 | product=cytochrome c oxidase subunit, putative | location=TGME49_chrIb:1153716-1157925(-) | length=310 | sequence_SO=chromosome | SO=protein_coding	209260 |	8	3.94457	3.56451	3.37287	2.72898	4.69894	4.57088	4.44631	4.28548	0.161987	3.95157	1.98243
TGME49_232660 |	13.66	14.01	53.18	24.47	16.71	TGME49_232660 |	organism=Toxoplasma_gondii_ME49 | product=Hsp70 interacting protein HIP (HIP) | location=TGME49_chrVIII:2210172-2212839(-) | length=425 | sequence_SO=chromosome | SO=protein_coding	232660 |	7	11.72	12.28	44.24	29.18	25.18	TGME49_232660 |	organism=Toxoplasma_gondii_ME49 | product=Hsp70 interacting protein HIP (HIP) | location=TGME49_chrVIII:2210172-2212839(-) | length=425 | sequence_SO=chromosome | SO=protein_coding	232660 |	9	5.64937	5.80764	4.09261	4.2462	3.87258	3.90841	3.0761	3.10456	0.227171	4.21968	2.07713
TGME49_289680 |	13.62	17.28	65.75	43.38	38.36	TGME49_289680 |	organism=Toxoplasma_gondii_ME49 | product=Ras-related protein Rab11 | location=TGME49_chrIX:3374058-3377385(-) | length=219 | sequence_SO=chromosome | SO=protein_coding	289680 |	9	15.54	15.85	58.9	40.64	38.36	TGME49_289680 |	organism=Toxoplasma_gondii_ME49 | product=Ras-related protein Rab11 | location=TGME49_chrIX:3374058-3377385(-) | length=219 | sequence_SO=chromosome | SO=protein_coding	289680 |	8	4.01791	4.52898	1.83654	2.05116	3.98107	3.37287	1.33045	1.21339	0.445286	2.79155	1.48106
TGME49_311090 |	13.51	15.1	43.33	22.24	17.13	TGME49_311090 |	organism=Toxoplasma_gondii_ME49 | product=ubiquitin carboxyl-terminal hydrolase | location=TGME49_chrXI:1799587-1804865(+) | length=607 | sequence_SO=chromosome | SO=protein_coding	311090 |	8	13.31	17.26	41.02	22.41	19.28	TGME49_311090 |	organism=Toxoplasma_gondii_ME49 | product=ubiquitin carboxyl-terminal hydrolase | location=TGME49_chrXI:1799587-1804865(+) | length=607 | sequence_SO=chromosome | SO=protein_coding	311090 |	9	2.10863	2.208	1.6293	1.72187	2.39883	2.01372	2.46604	2.0893	0.13211	2.07946	1.05621
TGME49_205360 |	13.44	18.63	35.71	7.173	3.414	TGME49_205360 |	organism=Toxoplasma_gondii_ME49 | product=hypothetical protein | location=TGME49_chrVIIa:1442993-1459115(+) | length=2607 | sequence_SO=chromosome | SO=protein_coding	205360 |	7	13.73	19.47	39.32	7.058	3.452	TGME49_205360 |	organism=Toxoplasma_gondii_ME49 | product=hypothetical protein | location=TGME49_chrVIIa:1442993-1459115(+) | length=2607 | sequence_SO=chromosome | SO=protein_coding	205360 |	7	13.9316	13.6773	9.2045	8.3946	5.91562	5.91562	6.48634	6.0256	0.363846	8.69389	3.12
TGME49_231920 |	13.43	14.2	50.17	32.01	28.71	TGME49_231920 |	organism=Toxoplasma_gondii_ME49 | product=oxidoreductase, short chain dehydrogenase/reductase family protein | location=TGME49_chrVIII:1646089-1649494(-) | length=303 | sequence_SO=chromosome | SO=protein_coding	231920 |	7	9.27	9.8	35.64	25.74	24.09	TGME49_231920 |	organism=Toxoplasma_gondii_ME49 | product=oxidoreductase, short chain dehydrogenase/reductase family protein | location=TGME49_chrVIII:1646089-1649494(-) | length=303 | sequence_SO=chromosome | SO=protein_coding	231920 |	6	15.9956	15.417	14.9969	14.8594	6.91831	6.79204	6.72977	6.54636	0.389573	11.0319	3.46361
TGME49_262150 |	13.38	14.7	38.51	16.26	12.47	TGME49_262150 |	organism=Toxoplasma_gondii_ME49 | product=kelch repeat and K+ channel tetramerisation domain containing protein | location=TGME49_chrVIIb:1331020-1338968(-) | length=818 | sequence_SO=chromosome | SO=protein_coding	262150 |	7	10.37	11.15	39.12	10.02	7.457	TGME49_262150 |	organism=Toxoplasma_gondii_ME49 | product=kelch repeat and K+ channel tetramerisation domain containing protein | location=TGME49_chrVIIb:1331020-1338968(-) | length=818 | sequence_SO=chromosome | SO=protein_coding	262150 |	5	1.07647	1.95885	1.90546	3.46737	1.90546	2.14783	2.88403	3.25087	0.32447	2.32454	1.21695
TGME49_222400 |	13.38	13.77	27.27	16.43	14.99	TGME49_222400 |	organism=Toxoplasma_gondii_ME49 | product=hypothetical protein | location=TGME49_chrII:1114767-1118687(+) | length=627 | sequence_SO=chromosome | SO=protein_coding	222400 |	8	15.27	15.7	36.84	20.26	17.54	TGME49_222400 |	organism=Toxoplasma_gondii_ME49 | product=hypothetical protein | location=TGME49_chrII:1114767-1118687(+) | length=627 | sequence_SO=chromosome | SO=protein_coding	222400 |	9	4.57088	5.19996	4.74242	5.39511	2.0893	2.67917	2.75423	3.59749	0.305809	3.87857	1.95552
TGME49_204020 |	13.32	13.62	63.08	41.15	28.08	TGME49_204020 |	organism=Toxoplasma_gondii_ME49 | product=ribosomal protein RPL8 (RPL8) | location=TGME49_chrVIIa:2046086-2048555(+) | length=260 | sequence_SO=chromosome | SO=protein_coding	204020 |	13	16.3	16.84	62.69	43.85	33.08	TGME49_204020 |	organism=Toxoplasma_gondii_ME49 | product=ribosomal protein RPL8 (RPL8) | location=TGME49_chrVIIa:2046086-2048555(+) | length=260 | sequence_SO=chromosome | SO=protein_coding	204020 |	14	3.98107	4.2462	1.87068	1.94089	3.49945	3.01995	1.39316	1.1272	0.428235	2.63482	1.39771
TGME49_270950 |	13.27	14.43	47.62	29.69	22.41	TGME49_270950 |	organism=Toxoplasma_gondii_ME49 | product=hypothetical protein | location=TGME49_chrVIII:4841185-4842384(-) | length=357 | sequence_SO=chromosome | SO=protein_coding	270950 |	11	11.46	13.12	53.22	32.77	31.37	TGME49_270950 |	organism=Toxoplasma_gondii_ME49 | product=hypothetical protein | location=TGME49_chrVIII:4841185-4842384(-) | length=357 | sequence_SO=chromosome | SO=protein_coding	270950 |	13	2.01372	1.51356	2.51189	1.92309	3.25087	3.01995	4.2462	3.98107	0.329896	2.80754	1.48931
TGME49_268890 |	13.23	15.05	38.75	19.46	14.29	TGME49_268890 |	organism=Toxoplasma_gondii_ME49 | product=citrate synthase I | location=TGME49_chrVIII:6222777-6230682(+) | length=560 | sequence_SO=chromosome | SO=protein_coding	268890 |	8	13.75	15.66	39.11	24.46	17.5	TGME49_268890 |	organism=Toxoplasma_gondii_ME49 | product=citrate synthase I | location=TGME49_chrVIII:6222777-6230682(+) | length=560 | sequence_SO=chromosome | SO=protein_coding	268890 |	10	11.8032	11.8032	5.15229	4.74242	5.80764	6.48634	3.49945	3.90841	0.467023	6.65037	2.73344
TGME49_321420 |	12.91	15.94	42.6	19.49	14.08	TGME49_321420 |	organism=Toxoplasma_gondii_ME49 | product=kelch repeat-containing protein | location=TGME49_chrIb:1822422-1824086(+) | length=554 | sequence_SO=chromosome | SO=protein_coding	321420 |	7	13.1	13.45	38.45	22.74	16.25	TGME49_321420 |	organism=Toxoplasma_gondii_ME49 | product=kelch repeat-containing protein | location=TGME49_chrIb:1822422-1824086(+) | length=554 | sequence_SO=chromosome | SO=protein_coding	321420 |	7	2.55859	2.33346	2.72898	2.46604	2.37684	2.22844	1.90546	1.78649	0.12963	2.29804	1.2004
TGME49_227100 |	12.87	15.64	82.14	65.18	49.11	TGME49_227100 |	organism=Toxoplasma_gondii_ME49 | product=hypothetical protein | location=TGME49_chrX:1087808-1088751(+) | length=112 | sequence_SO=chromosome | SO=protein_coding	227100 |	13	13.27	13.56	87.5	74.11	49.11	TGME49_227100 |	organism=Toxoplasma_gondii_ME49 | product=hypothetical protein | location=TGME49_chrX:1087808-1088751(+) | length=112 | sequence_SO=chromosome | SO=protein_coding	227100 |	13	21.677	34.9945	34.9945	52.4808	12.8233	21.8776	35.6451	48.3059	0.386194	32.8498	5.03781
TGME49_253400 |	12.82	14.88	42.84	19.61	10.27	TGME49_253400 |	organism=Toxoplasma_gondii_ME49 | product=hypothetical protein | location=TGME49_chrIII:922670-928701(-) | length=964 | sequence_SO=chromosome | SO=protein_coding	253400 |	7	15.99	18.18	45.02	16.18	11.41	TGME49_253400 |	organism=Toxoplasma_gondii_ME49 | product=hypothetical protein | location=TGME49_chrIII:922670-928701(-) | length=964 | sequence_SO=chromosome | SO=protein_coding	253400 |	8	1.67494	1.77011	2.24905	2.35505	2.67917	2.208	3.01995	2.51189	0.180692	2.30852	1.20697
TGME49_231000 |	12.82	14.12	38.97	13.54	9.802	TGME49_231000 |	organism=Toxoplasma_gondii_ME49 | product=START domain-containing protein | location=TGME49_chrVIII:1180347-1191643(-) | length=857 | sequence_SO=chromosome | SO=protein_coding	231000 |	6	4.66	5.28	32.67	5.601	4.901	TGME49_231000 |	organism=Toxoplasma_gondii_ME49 | product=START domain-containing protein | location=TGME49_chrVIII:1180347-1191643(-) | length=857 | sequence_SO=chromosome | SO=protein_coding	231000 |	3	3.19154	2.80543	5.19996	4.52898	2.26987	1.99526	7.87046	7.17794	0.47576	4.37993	2.13091
TGME49_254900 |	12.82	13.57	69.63	53.4	30.37	TGME49_254900 |	organism=Toxoplasma_gondii_ME49 | product=proteasome subunit beta type 2, putative | location=TGME49_chrIII:2017451-2018370(+) | length=191 | sequence_SO=chromosome | SO=protein_coding	254900 |	7	7.44	8.07	69.63	43.46	15.18	TGME49_254900 |	organism=Toxoplasma_gondii_ME49 | product=proteasome subunit beta type 2, putative | location=TGME49_chrIII:2017451-2018370(+) | length=191 | sequence_SO=chromosome | SO=protein_coding	254900 |	3	2.63027	3.01995	1.80302	2.01372	3.04789	2.77971	3.31131	2.88403	0.182194	2.68624	1.42559
TGME49_266785 |	12.79	14.3	28.73	10.96	7.134	TGME49_266785 |	organism=Toxoplasma_gondii_ME49 | product=zinc finger (CCCH type) motif-containing protein | location=TGME49_chrIX:965954-971506(-) | length=1570 | sequence_SO=chromosome | SO=protein_coding	266785 |	7	6.91	7.89	27.96	7.452	4.841	TGME49_266785 |	organism=Toxoplasma_gondii_ME49 | product=zinc finger (CCCH type) motif-containing protein | location=TGME49_chrIX:965954-971506(-) | length=1570 | sequence_SO=chromosome | SO=protein_coding	266785 |	6	1.24738	1.57036	3.76704	4.05509	1.27057	1.69044	2.07014	2.44343	0.451663	2.26431	1.17907
TGME49_234370 |	12.75	12.98	58.62	47.7	37.93	TGME49_234370 |	organism=Toxoplasma_gondii_ME49 | product=SAG-related sequence SRS42 (SRS42) | location=TGME49_chrX:4328216-4328740(-) | length=174 | sequence_SO=chromosome | SO=protein_coding	234370 |	7	8.17	8.37	82.18	38.51	33.33	TGME49_234370 |	organism=Toxoplasma_gondii_ME49 | product=SAG-related sequence SRS42 (SRS42) | location=TGME49_chrX:4328216-4328740(-) | length=174 | sequence_SO=chromosome | SO=protein_coding	234370 |	5	10.7647	10	17.0608	16.4437	3.59749	3.59749	9.37562	9.28966	0.466735	10.0162	3.32426
TGME49_215060 |	12.73	13.27	72.92	45.83	41.67	TGME49_215060 |	organism=Toxoplasma_gondii_ME49 | product=small GTP-binding protein sar1, putative | location=TGME49_chrX:6723402-6726494(-) | length=192 | sequence_SO=chromosome | SO=protein_coding	215060 |	6	11.77	13.09	70.83	53.65	35.94	TGME49_215060 |	organism=Toxoplasma_gondii_ME49 | product=small GTP-binding protein sar1, putative | location=TGME49_chrX:6723402-6726494(-) | length=192 | sequence_SO=chromosome | SO=protein_coding	215060 |	6	5.59758	5.15229	4.48745	4.09261	4.20727	4.05509	4.20727	3.83707	0.127697	4.45458	2.15529
TGME49_278120 |	12.69	13.47	38.45	17.89	12.68	TGME49_278120 |	organism=Toxoplasma_gondii_ME49 | product=SCP family extracellular subfamily protein | location=TGME49_chrXII:6281069-6283625(+) | length=710 | sequence_SO=chromosome | SO=protein_coding	278120 |	6	14.15	15.28	36.62	18.45	14.08	TGME49_278120 |	organism=Toxoplasma_gondii_ME49 | product=SCP family extracellular subfamily protein | location=TGME49_chrXII:6281069-6283625(+) | length=710 | sequence_SO=chromosome | SO=protein_coding	278120 |	7	10	9.72747	14.4544	13.9316	15.417	14.5881	21.8776	20.5116	0.269895	15.0635	3.91298
TGME49_229920 |	12.67	12.71	53.09	36.48	30.62	TGME49_229920 |	organism=Toxoplasma_gondii_ME49 | product=hypothetical protein | location=TGME49_chrVIII:469092-471066(-) | length=307 | sequence_SO=chromosome | SO=protein_coding	229920 |	10	8.06	8.34	65.15	37.79	20.2	TGME49_229920 |	organism=Toxoplasma_gondii_ME49 | product=hypothetical protein | location=TGME49_chrVIII:469092-471066(-) | length=307 | sequence_SO=chromosome | SO=protein_coding	229920 |	5	4.74242	4.74242	3.56451	3.66438	5.49541	5.7544	3.37287	3.69828	0.198608	4.37934	2.13071
TGME49_320600 |	12.63	12.64	41.15	33.01	28.71	TGME49_320600 |	organism=Toxoplasma_gondii_ME49 | product=cold-shock DNA-binding domain-containing protein | location=TGME49_chrIV:209239-210924(+) | length=209 | sequence_SO=chromosome | SO=protein_coding	320600 |	8	12.84	12.88	44.5	32.54	32.54	TGME49_320600 |	organism=Toxoplasma_gondii_ME49 | product=cold-shock DNA-binding domain-containing protein | location=TGME49_chrIV:209239-210924(+) | length=209 | sequence_SO=chromosome | SO=protein_coding	320600 |	8	2.22844	2.07014	1.77011	1.58489	4.48745	4.44631	3.49945	3.46737	0.374426	2.94427	1.55791
TGME49_267470 |	12.61	12.81	59.79	55.03	49.21	TGME49_267470 |	organism=Toxoplasma_gondii_ME49 | product=cold-shock DNA-binding domain-containing protein | location=TGME49_chrIX:624788-625838(+) | length=189 | sequence_SO=chromosome | SO=protein_coding	267470 |	11	13.88	13.98	57.14	49.21	49.21	TGME49_267470 |	organism=Toxoplasma_gondii_ME49 | product=cold-shock DNA-binding domain-containing protein | location=TGME49_chrIX:624788-625838(+) | length=189 | sequence_SO=chromosome | SO=protein_coding	267470 |	11	12.0226	13.9316	13.3045	14.9969	9.37562	11.3763	22.2843	23.1206	0.312182	15.0516	3.91184
TGME49_292020 |	12.58	15.35	17.17	2.806	1.383	TGME49_292020 |	organism=Toxoplasma_gondii_ME49 | product=GCC2 and GCC3 domain-containing protein | location=TGME49_chrIX:4478921-4506850(+) | length=7591 | sequence_SO=chromosome | SO=protein_coding	292020 |	8	11.93	14.49	17.23	3.346	1.449	TGME49_292020 |	organism=Toxoplasma_gondii_ME49 | product=GCC2 and GCC3 domain-containing protein | location=TGME49_chrIX:4478921-4506850(+) | length=7591 | sequence_SO=chromosome | SO=protein_coding	292020 |	8	1.20226	1.57036	1.34276	1.75388	1.72187	1.87068	3.34195	3.69828	0.42197	2.06276	1.04457
TGME49_305030 |	12.52	13.31	46.7	26.65	18.45	TGME49_305030 |	organism=Toxoplasma_gondii_ME49 | product=kinase, pfkB family protein | location=TGME49_chrIX:5179791-5182098(-) | length=439 | sequence_SO=chromosome | SO=protein_coding	305030 |	8	9.09	9.79	40.32	16.4	12.3	TGME49_305030 |	organism=Toxoplasma_gondii_ME49 | product=kinase, pfkB family protein | location=TGME49_chrIX:5179791-5182098(-) | length=439 | sequence_SO=chromosome | SO=protein_coding	305030 |	5	7.65597	7.04693	7.31139	6.60694	4.83059	4.7863	14.8594	14.3219	0.438742	8.42742	3.07509
TGME49_294710 |	12.51	14.29	41.96	14.51	10.6	TGME49_294710 |	organism=Toxoplasma_gondii_ME49 | product=RNA recognition motif-containing protein | location=TGME49_chrIa:1083312-1089755(-) | length=1151 | sequence_SO=chromosome | SO=protein_coding	294710 |	8	13.8	15.73	44.48	13.12	11.47	TGME49_294710 |	organism=Toxoplasma_gondii_ME49 | product=RNA recognition motif-containing protein | location=TGME49_chrIa:1083312-1089755(-) | length=1151 | sequence_SO=chromosome | SO=protein_coding	294710 |	8	1.77011	1.7378	2.70396	2.72898	1.57036	1.39316	4.92039	4.2462	0.466182	2.63387	1.39718
TGME49_216450 |	12.4	13.57	57.31	36.92	31.92	TGME49_216450 |	organism=Toxoplasma_gondii_ME49 | product=peptidase, T1 family protein | location=TGME49_chrXI:6139290-6141944(+) | length=260 | sequence_SO=chromosome | SO=protein_coding	216450 |	7	13.43	13.58	53.85	40.38	38.46	TGME49_216450 |	organism=Toxoplasma_gondii_ME49 | product=peptidase, T1 family protein | location=TGME49_chrXI:6139290-6141944(+) | length=260 | sequence_SO=chromosome | SO=protein_coding	216450 |	8	5.05825	4.2462	2.63027	2.1677	5.29664	5.59758	4.05509	4.16869	0.275795	4.15255	2.054
TGME49_203890 |	12.38	13.42	86.98	48.89	33.65	TGME49_203890 |	organism=Toxoplasma_gondii_ME49 | product=hypothetical protein | location=TGME49_chrVIIa:2153825-2156121(-) | length=315 | sequence_SO=chromosome | SO=protein_coding	203890 |	10	16.97	17.23	67.3	51.11	33.33	TGME49_203890 |	organism=Toxoplasma_gondii_ME49 | product=hypothetical protein | location=TGME49_chrVIIa:2153825-2156121(-) | length=315 | sequence_SO=chromosome | SO=protein_coding	203890 |	14	9.46237	13.8038	23.5505	26.7917	18.8799	18.8799	22.9087	20.893	0.268525	19.3962	4.2777
TGME49_316540 |	12.33	12.62	74.39	56.71	40.85	TGME49_316540 |	organism=Toxoplasma_gondii_ME49 | product=IMC sub-compartment protein ISP3 (ISP3) | location=TGME49_chrXI:5391019-5393150(-) | length=164 | sequence_SO=chromosome | SO=protein_coding	316540 |	6	12.45	12.57	73.78	48.17	47.56	TGME49_316540 |	organism=Toxoplasma_gondii_ME49 | product=IMC sub-compartment protein ISP3 (ISP3) | location=TGME49_chrXI:5391019-5393150(-) | length=164 | sequence_SO=chromosome | SO=protein_coding	316540 |	6	4.28548	4.2462	3.46737	3.46737	4.09261	3.87258	3.98107	3.80189	0.0756388	3.90182	1.96415
TGME49_270380 |	12.32	13.39	87.42	61.59	43.71	TGME49_270380 |	organism=Toxoplasma_gondii_ME49 | product=ribosomal protein RPS13 (RPS13) | location=TGME49_chrVIII:5240753-5243012(-) | length=151 | sequence_SO=chromosome | SO=protein_coding	270380 |	7	9.69	10.11	80.13	46.36	31.13	TGME49_270380 |	organism=Toxoplasma_gondii_ME49 | product=ribosomal protein RPS13 (RPS13) | location=TGME49_chrVIII:5240753-5243012(-) | length=151 | sequence_SO=chromosome | SO=protein_coding	270380 |	6	10.7647	12.7057	3.40408	3.90841	6.30957	5.15229	5.29664	4.44631	0.488192	6.49846	2.7001
TGME49_297070 |	12.3	12.86	36.22	24.28	15.22	TGME49_297070 |	organism=Toxoplasma_gondii_ME49 | product=hypothetical protein | location=TGME49_chrII:1516889-1518752(-) | length=519 | sequence_SO=chromosome | SO=protein_coding	297070 |	7	10.22	10.87	34.3	23.31	14.64	TGME49_297070 |	organism=Toxoplasma_gondii_ME49 | product=hypothetical protein | location=TGME49_chrII:1516889-1518752(-) | length=519 | sequence_SO=chromosome | SO=protein_coding	297070 |	8	2.80543	2.70396	1.78649	1.72187	2.39883	2.18776	1.34276	1.21339	0.277233	2.02006	1.0144
TGME49_222020 |	12.27	13.51	54.81	21.92	18.04	TGME49_222020 |	organism=Toxoplasma_gondii_ME49 | product=phosphoglycerate kinase PGKII (PGKII) | location=TGME49_chrII:761699-766846(+) | length=593 | sequence_SO=chromosome | SO=protein_coding	222020 |	8	16.37	17.3	56.16	29.01	25.3	TGME49_222020 |	organism=Toxoplasma_gondii_ME49 | product=phosphoglycerate kinase PGKII (PGKII) | location=TGME49_chrII:761699-766846(+) | length=593 | sequence_SO=chromosome | SO=protein_coding	222020 |	11	3.80189	3.66438	3.69828	3.49945	6.72977	6.60694	3.49945	3.46737	0.304535	4.37094	2.12794
TGME49_247240 |	12.27	13.39	51.84	34.64	22.11	TGME49_247240 |	organism=Toxoplasma_gondii_ME49 | product=ubiquitin carboxyl-terminal hydrolase, family 1 protein | location=TGME49_chrXII:3187163-3192630(+) | length=407 | sequence_SO=chromosome | SO=protein_coding	247240 |	8	11.24	12.61	42.26	27.52	23.34	TGME49_247240 |	organism=Toxoplasma_gondii_ME49 | product=ubiquitin carboxyl-terminal hydrolase, family 1 protein | location=TGME49_chrXII:3187163-3192630(+) | length=407 | sequence_SO=chromosome | SO=protein_coding	247240 |	7	2.22844	1.90546	5.01187	4.36516	2.33346	2.208	2.58226	2.48886	0.36931	2.89044	1.53129
TGME49_223070 |	12.11	12.44	74.41	55.45	36.02	TGME49_223070 |	organism=Toxoplasma_gondii_ME49 | product=hypothetical protein | location=TGME49_chrII:1421332-1424329(+) | length=211 | sequence_SO=chromosome | SO=protein_coding	223070 |	7	11.02	11.45	83.89	48.34	36.97	TGME49_223070 |	organism=Toxoplasma_gondii_ME49 | product=hypothetical protein | location=TGME49_chrII:1421332-1424329(+) | length=211 | sequence_SO=chromosome | SO=protein_coding	223070 |	9	6.85488	7.31139	18.3654	19.2309	8.70964	9.63829	23.3346	23.9883	0.464812	14.6792	3.8757
TGME49_293340 |	12.11	12.37	55.66	41.98	32.55	TGME49_293340 |	organism=Toxoplasma_gondii_ME49 | product=ran binding family protein 1, putative | location=TGME49_chrIa:269114-271954(-) | length=212 | sequence_SO=chromosome | SO=protein_coding	293340 |	7	7.48	7.83	53.3	30.66	22.64	TGME49_293340 |	organism=Toxoplasma_gondii_ME49 | product=ran binding family protein 1, putative | location=TGME49_chrIa:269114-271954(-) | length=212 | sequence_SO=chromosome | SO=protein_coding	293340 |	4	3.87258	3.87258	1.87068	1.90546	2.05116	1.88799	2.01372	1.85353	0.349118	2.41596	1.2726
TGME49_293870 |	12.1	12.23	68.87	59.43	59.43	TGME49_293870 |	organism=Toxoplasma_gondii_ME49 | product=thioredoxin, putative | location=TGME49_chrIa:619206-620559(+) | length=106 | sequence_SO=chromosome | SO=protein_coding	293870 |	9	8.9	9.03	67.92	59.43	48.11	TGME49_293870 |	organism=Toxoplasma_gondii_ME49 | product=thioredoxin, putative | location=TGME49_chrIa:619206-620559(+) | length=106 | sequence_SO=chromosome | SO=protein_coding	293870 |	7	8.55067	11.8032	3.7325	5.34564	9.0365	9.2045	5.91562	5.86138	0.332629	7.43125	2.89361
TGME49_278990 |	12.09	12.96	51.57	24.22	19.83	TGME49_278990 |	organism=Toxoplasma_gondii_ME49 | product=phosphate carrier, putative | location=TGME49_chrXII:5706616-5710057(-) | length=479 | sequence_SO=chromosome | SO=protein_coding	278990 |	10	9.32	9.68	39.46	19	15.03	TGME49_278990 |	organism=Toxoplasma_gondii_ME49 | product=phosphate carrier, putative | location=TGME49_chrXII:5706616-5710057(-) | length=479 | sequence_SO=chromosome | SO=protein_coding	278990 |	8	3.49945	3.31131	1.70608	1.69044	4.40555	3.49945	1.35519	1.08643	0.453139	2.56924	1.36134
TGME49_240980 |	12.05	13.55	28.38	8.944	6.901	TGME49_240980 |	organism=Toxoplasma_gondii_ME49 | product=hypothetical protein | location=TGME49_chrVI:1603067-1612164(+) | length=1420 | sequence_SO=chromosome | SO=protein_coding	240980 |	6	13.62	15.49	35.42	9.014	6.62	TGME49_240980 |	organism=Toxoplasma_gondii_ME49 | product=hypothetical protein | location=TGME49_chrVI:1603067-1612164(+) | length=1420 | sequence_SO=chromosome | SO=protein_coding	240980 |	7	1.5417	2.37684	2.93765	4.57088	1.65959	1.55597	3.25087	3.04789	0.376349	2.61767	1.38829
TGME49_248460 |	12.04	12.57	71.3	52.78	39.81	TGME49_248460 |	organism=Toxoplasma_gondii_ME49 | product=ubiquitin, putative | location=TGME49_chrXII:3870805-3872909(+) | length=216 | sequence_SO=chromosome | SO=protein_coding	248460 |	7	11.22	12.4	57.41	37.96	31.02	TGME49_248460 |	organism=Toxoplasma_gondii_ME49 | product=ubiquitin, putative | location=TGME49_chrXII:3870805-3872909(+) | length=216 | sequence_SO=chromosome | SO=protein_coding	248460 |	6	5.54626	5.15229	2.77971	2.60615	4.69894	4.44631	3.69828	3.53183	0.248332	4.05747	2.02058
TGME49_213800 |	12.02	12.24	85.88	51.98	51.98	TGME49_213800 |	organism=Toxoplasma_gondii_ME49 | product=protein phosphatase 2b regulatory subunit, putative | location=TGME49_chrV:1343149-1345796(-) | length=177 | sequence_SO=chromosome | SO=protein_coding	213800 |	6	12.03	12.11	70.62	67.23	67.23	TGME49_213800 |	organism=Toxoplasma_gondii_ME49 | product=protein phosphatase 2b regulatory subunit, putative | location=TGME49_chrV:1343149-1345796(-) | length=177 | sequence_SO=chromosome | SO=protein_coding	213800 |	7	2.60615	2.42103	1.99526	1.85353	2.51189	2.51189	5.10505	5.59758	0.436627	3.0753	1.62073
TGME49_267050 |	11.98	13.04	57.47	42.53	28.9	TGME49_267050 |	organism=Toxoplasma_gondii_ME49 | product=hydrolase, alpha/beta fold family protein | location=TGME49_chrIX:801864-804492(+) | length=308 | sequence_SO=chromosome | SO=protein_coding	267050 |	7	11.98	12.43	56.49	35.06	25.65	TGME49_267050 |	organism=Toxoplasma_gondii_ME49 | product=hydrolase, alpha/beta fold family protein | location=TGME49_chrIX:801864-804492(+) | length=308 | sequence_SO=chromosome | SO=protein_coding	267050 |	6	9.37562	10.8643	5.44503	6.13762	3.7325	3.59749	4.16869	3.98107	0.438036	5.91279	2.56384
TGME49_213030 |	11.96	12.35	43.34	32.51	28.48	TGME49_213030 |	organism=Toxoplasma_gondii_ME49 | product=hypothetical protein | location=TGME49_chrV:803341-804727(+) | length=323 | sequence_SO=chromosome | SO=protein_coding	213030 |	6	13.58	14.11	54.18	35.91	25.39	TGME49_213030 |	organism=Toxoplasma_gondii_ME49 | product=hypothetical protein | location=TGME49_chrV:803341-804727(+) | length=323 | sequence_SO=chromosome | SO=protein_coding	213030 |	7	3.98107	4.96592	4.2462	5.29664	2.33346	3.37287	2.72898	3.94457	0.247637	3.85871	1.94812
TGME49_239500 |	11.86	12.67	67.46	41.27	33.33	TGME49_239500 |	organism=Toxoplasma_gondii_ME49 | product=proteasome subunit alpha type, putative | location=TGME49_chrVI:721319-724249(+) | length=252 | sequence_SO=chromosome | SO=protein_coding	239500 |	6	10.54	10.74	53.97	35.71	28.17	TGME49_239500 |	organism=Toxoplasma_gondii_ME49 | product=proteasome subunit alpha type, putative | location=TGME49_chrVI:721319-724249(+) | length=252 | sequence_SO=chromosome | SO=protein_coding	239500 |	7	4.2462	3.98107	3.90841	3.59749	11.4815	10.5682	5.10505	4.74242	0.498885	5.95379	2.57381
TGME49_264070 |	11.83	14.1	26.95	8.011	4.345	TGME49_264070 |	organism=Toxoplasma_gondii_ME49 | product=F5/8 type C domain-containing protein | location=TGME49_chrVIIb:207031-212673(+) | length=1473 | sequence_SO=chromosome | SO=protein_coding	264070 |	5	8.67	12.28	22.4	8.826	5.499	TGME49_264070 |	organism=Toxoplasma_gondii_ME49 | product=F5/8 type C domain-containing protein | location=TGME49_chrVIIb:207031-212673(+) | length=1473 | sequence_SO=chromosome | SO=protein_coding	264070 |	6	1.05682	1.2942	2.44343	3.19154	2.39883	2.29087	2.18776	2.10863	0.297031	2.12151	1.08509
TGME49_235680 |	11.79	14.9	24.41	9.87	4.669	TGME49_235680 |	organism=Toxoplasma_gondii_ME49 | product=peptidase M16 inactive domain-containing protein | location=TGME49_chrX:5042228-5059323(-) | length=1692 | sequence_SO=chromosome | SO=protein_coding	235680 |	7	14.12	18.27	30.67	9.811	6.087	TGME49_235680 |	organism=Toxoplasma_gondii_ME49 | product=peptidase M16 inactive domain-containing protein | location=TGME49_chrX:5042228-5059323(-) | length=1692 | sequence_SO=chromosome | SO=protein_coding	235680 |	8	3.25087	3.25087	6.0256	6.0256	2.22844	2.22844	3.04789	3.04789	0.393195	3.6382	1.86322
TGME49_204530 |	11.71	12.06	63.24	29.9	23.53	TGME49_204530 |	organism=Toxoplasma_gondii_ME49 | product=microneme protein MIC11 (MIC11) | location=TGME49_chrVIIa:1731514-1732656(-) | length=204 | sequence_SO=chromosome | SO=protein_coding	204530 |	6	8.29	8.45	68.63	27.94	23.04	TGME49_204530 |	organism=Toxoplasma_gondii_ME49 | product=microneme protein MIC11 (MIC11) | location=TGME49_chrVIIa:1731514-1732656(-) | length=204 | sequence_SO=chromosome | SO=protein_coding	204530 |	4	10.9648	10.4713	14.4544	14.1906	4.87529	4.74242	6.19441	6.0256	0.420968	8.98985	3.1683
TGME49_292120 |	11.71	11.95	41.72	23.44	16.34	TGME49_292120 |	organism=Toxoplasma_gondii_ME49 | product=membrane occupation and recognition nexus protein MORN2 (MORN2) | location=TGME49_chrIX:4562922-4564319(+) | length=465 | sequence_SO=chromosome | SO=protein_coding	292120 |	6	7.43	7.52	38.92	24.09	16.34	TGME49_292120 |	organism=Toxoplasma_gondii_ME49 | product=membrane occupation and recognition nexus protein MORN2 (MORN2) | location=TGME49_chrIX:4562922-4564319(+) | length=465 | sequence_SO=chromosome | SO=protein_coding	292120 |	7	1.88799	3.19154	2.05116	3.13329	1.7378	1.65959	2.93765	2.77971	0.251283	2.42234	1.2764
TGME49_235540 |	11.68	12.09	72.73	46.32	31.17	TGME49_235540 |	organism=Toxoplasma_gondii_ME49 | product=eukaryotic initiation factor-2 beta, putative | location=TGME49_chrX:4934774-4938398(-) | length=231 | sequence_SO=chromosome | SO=protein_coding	235540 |	6	13.98	14.47	80.52	56.71	43.29	TGME49_235540 |	organism=Toxoplasma_gondii_ME49 | product=eukaryotic initiation factor-2 beta, putative | location=TGME49_chrX:4934774-4938398(-) | length=231 | sequence_SO=chromosome | SO=protein_coding	235540 |	8	2.18776	2.24905	2.85759	2.93765	2.65461	2.63027	4.2462	4.09261	0.244368	2.98197	1.57626
TGME49_225690 |	11.67	12.79	18.45	5.286	5.011	TGME49_225690 |	organism=Toxoplasma_gondii_ME49 | product=hypothetical protein | location=TGME49_chrX:2117359-2122809(+) | length=1816 | sequence_SO=chromosome | SO=protein_coding	225690 |	6	8.24	8.8	22.03	4.515	3.8	TGME49_225690 |	organism=Toxoplasma_gondii_ME49 | product=hypothetical protein | location=TGME49_chrX:2117359-2122809(+) | length=1816 | sequence_SO=chromosome | SO=protein_coding	225690 |	4	2.24905	2.22844	2.65461	2.63027	0.946237	1.05682	2.01372	2.31206	0.306297	2.0114	1.0082
TGME49_243950 |	11.67	12.34	72.69	46.86	37.64	TGME49_243950 |	organism=Toxoplasma_gondii_ME49 | product=prohibitin, putative | location=TGME49_chrVI:2906238-2908608(+) | length=271 | sequence_SO=chromosome | SO=protein_coding	243950 |	9	12.12	14.6	71.59	61.62	37.27	TGME49_243950 |	organism=Toxoplasma_gondii_ME49 | product=prohibitin, putative | location=TGME49_chrVI:2906238-2908608(+) | length=271 | sequence_SO=chromosome | SO=protein_coding	243950 |	8	4.16869	5.54626	4.74242	6.08135	5.80764	5.91562	2.75423	2.72898	0.273088	4.71815	2.23822
TGME49_229030 |	11.67	12.01	43.86	33.33	31.14	TGME49_229030 |	organism=Toxoplasma_gondii_ME49 | product=hypothetical protein | location=TGME49_chrVIII:40558-43844(+) | length=228 | sequence_SO=chromosome | SO=protein_coding	229030 |	7	15.02	15.34	54.39	44.74	39.47	TGME49_229030 |	organism=Toxoplasma_gondii_ME49 | product=hypothetical protein | location=TGME49_chrVIII:40558-43844(+) | length=228 | sequence_SO=chromosome | SO=protein_coding	229030 |	7	3.0761	2.99226	4.2462	4.28548	8.09096	7.87046	2.46604	2.31206	0.49035	4.41745	2.14321
TGME49_242290 |	11.64	11.79	76.28	31.62	24.11	TGME49_242290 |	organism=Toxoplasma_gondii_ME49 | product=proteasome subunit alpha1, putative | location=TGME49_chrVI:1941969-1947269(+) | length=253 | sequence_SO=chromosome | SO=protein_coding	242290 |	6	17.96	18.1	64.82	50.2	43.48	TGME49_242290 |	organism=Toxoplasma_gondii_ME49 | product=proteasome subunit alpha1, putative | location=TGME49_chrVI:1941969-1947269(+) | length=253 | sequence_SO=chromosome | SO=protein_coding	242290 |	10	2.37684	2.35505	2.48886	2.44343	4.32514	4.92039	5.05825	5.59758	0.357069	3.69569	1.88584
TGME49_262040 |	11.59	12.15	57.99	35.32	27.88	TGME49_262040 |	organism=Toxoplasma_gondii_ME49 | product=SAC3/GANP family protein | location=TGME49_chrVIIb:1411940-1413474(+) | length=269 | sequence_SO=chromosome | SO=protein_coding	262040 |	8	16.15	17.71	80.67	53.9	44.61	TGME49_262040 |	organism=Toxoplasma_gondii_ME49 | product=SAC3/GANP family protein | location=TGME49_chrVIIb:1411940-1413474(+) | length=269 | sequence_SO=chromosome | SO=protein_coding	262040 |	9	2.48886	2.208	5.10505	4.44631	2.22844	1.90546	1.43219	1.22462	0.497945	2.62987	1.39499
TGME49_310680 |	11.47	12.3	34.27	18.87	13.23	TGME49_310680 |	organism=Toxoplasma_gondii_ME49 | product=aminotransferase, class I/II superfamily protein | location=TGME49_chrXI:1518312-1521018(+) | length=461 | sequence_SO=chromosome | SO=protein_coding	310680 |	5	10.74	11.99	36.44	17.79	15.84	TGME49_310680 |	organism=Toxoplasma_gondii_ME49 | product=aminotransferase, class I/II superfamily protein | location=TGME49_chrXI:1518312-1521018(+) | length=461 | sequence_SO=chromosome | SO=protein_coding	310680 |	6	12.4738	11.8032	12.942	12.2462	8.09096	7.94328	12.2462	11.8032	0.166673	11.1936	3.4846
TGME49_310210 |	11.47	12.09	27.03	13.07	12.82	TGME49_310210 |	organism=Toxoplasma_gondii_ME49 | product=hypothetical protein | location=TGME49_chrXI:1154874-1157240(-) | length=788 | sequence_SO=chromosome | SO=protein_coding	310210 |	6	5	5.35	18.02	5.711	5.711	TGME49_310210 |	organism=Toxoplasma_gondii_ME49 | product=hypothetical protein | location=TGME49_chrXI:1154874-1157240(-) | length=788 | sequence_SO=chromosome | SO=protein_coding	310210 |	3	2.29087	2.35505	2.91072	3.01995	1.92309	1.83654	2.0893	1.99526	0.180929	2.3026	1.20326
TGME49_210800 |	11.43	11.93	50.13	29.13	27.82	TGME49_210800 |	organism=Toxoplasma_gondii_ME49 | product=activator of hsp90 ATPase, putative | location=TGME49_chrIV:2041181-2046806(-) | length=381 | sequence_SO=chromosome | SO=protein_coding	210800 |	7	11.55	12.14	47.24	30.18	25.2	TGME49_210800 |	organism=Toxoplasma_gondii_ME49 | product=activator of hsp90 ATPase, putative | location=TGME49_chrIV:2041181-2046806(-) | length=381 | sequence_SO=chromosome | SO=protein_coding	210800 |	6	1.92309	1.67494	1.8197	1.6293	4.28548	3.98107	4.44631	4.16869	0.413869	2.99107	1.58066
TGME49_280540 |	11.42	20.69	28.84	4.821	1.538	TGME49_280540 |	organism=Toxoplasma_gondii_ME49 | product=HEAT repeat-containing protein | location=TGME49_chrVIIa:312234-329357(-) | length=3381 | sequence_SO=chromosome | SO=protein_coding	280540 |	5	11.63	20.92	29.46	4.969	1.568	TGME49_280540 |	organism=Toxoplasma_gondii_ME49 | product=HEAT repeat-containing protein | location=TGME49_chrVIIa:312234-329357(-) | length=3381 | sequence_SO=chromosome | SO=protein_coding	280540 |	5	2.18776	2.12814	4.74242	4.69894	3.40408	3.19154	4.61318	4.52898	0.282979	3.68688	1.8824
TGME49_208450 |	11.41	11.91	56.92	48.74	24.84	TGME49_208450 |	organism=Toxoplasma_gondii_ME49 | product=protease inhibitor PI2 (PI2) | location=TGME49_chrIb:712174-715146(-) | length=318 | sequence_SO=chromosome | SO=protein_coding	208450 |	9	14.95	15.05	73.9	38.36	33.65	TGME49_208450 |	organism=Toxoplasma_gondii_ME49 | product=protease inhibitor PI2 (PI2) | location=TGME49_chrIb:712174-715146(-) | length=318 | sequence_SO=chromosome | SO=protein_coding	208450 |	12	20.5116	20.893	27.0396	31.6228	20.893	25.3513	23.9883	28.0543	0.150935	24.7942	4.63193
TGME49_222430 |	11.38	13.7	27.34	6.94	5.397	TGME49_222430 |	organism=Toxoplasma_gondii_ME49 | product=HECT-domain (ubiquitin-transferase) domain-containing protein | location=TGME49_chrII:1142286-1155270(-) | length=1686 | sequence_SO=chromosome | SO=protein_coding	222430 |	6	8.11	9.83	22.48	6.287	4.211	TGME49_222430 |	organism=Toxoplasma_gondii_ME49 | product=HECT-domain (ubiquitin-transferase) domain-containing protein | location=TGME49_chrII:1142286-1155270(-) | length=1686 | sequence_SO=chromosome | SO=protein_coding	222430 |	5	1.69044	1.92309	2.96483	3.31131	2.31206	2.07014	2.80543	2.53513	0.211872	2.45156	1.2937
TGME49_305160 |	11.33	15.18	74.14	63.79	51.72	TGME49_305160 |	organism=Toxoplasma_gondii_ME49 | product=histone H2Ba | location=TGME49_chrIX:5259734-5260084(+) | length=116 | sequence_SO=chromosome | SO=protein_coding	305160 |	11	19.22	19.57	81.03	57.76	57.76	TGME49_305160 |	organism=Toxoplasma_gondii_ME49 | product=histone H2Ba | location=TGME49_chrIX:5259734-5260084(+) | length=116 | sequence_SO=chromosome | SO=protein_coding	305160 |	13	1.80302	2.44343	2.48886	3.34195	4.83059	4.61318	4.52898	4.20727	0.310197	3.53216	1.82055
TGME49_293430 |	11.33	11.75	35.77	26.03	17.76	TGME49_293430 |	organism=Toxoplasma_gondii_ME49 | product=hypothetical protein | location=TGME49_chrIa:317823-319058(-) | length=411 | sequence_SO=chromosome | SO=protein_coding	293430 |	6	16.87	17.24	47.93	33.09	29.93	TGME49_293430 |	organism=Toxoplasma_gondii_ME49 | product=hypothetical protein | location=TGME49_chrIa:317823-319058(-) | length=411 | sequence_SO=chromosome | SO=protein_coding	293430 |	10	4.40555	4.09261	9.28966	8.55067	3.43558	3.76704	5.70164	6.19441	0.364976	5.67964	2.5058
TGME49_231060 |	11.33	11.7	44.42	22.32	18.67	TGME49_231060 |	organism=Toxoplasma_gondii_ME49 | product=subtilisin SUB9 (SUB9) | location=TGME49_chrVIII:1217085-1219153(-) | length=466 | sequence_SO=chromosome | SO=protein_coding	231060 |	7	11.08	11.25	42.27	29.4	25.11	TGME49_231060 |	organism=Toxoplasma_gondii_ME49 | product=subtilisin SUB9 (SUB9) | location=TGME49_chrVIII:1217085-1219153(-) | length=466 | sequence_SO=chromosome | SO=protein_coding	231060 |	7	7.7983	7.87046	11.272	11.3763	11.1686	11.0662	4.7863	4.92039	0.302655	8.78232	3.1346
TGME49_230410 |	11.31	12.64	56.18	36.75	17.31	TGME49_230410 |	organism=Toxoplasma_gondii_ME49 | product=peroxiredoxin PRX3 (PRX3) | location=TGME49_chrVIII:757258-759362(-) | length=283 | sequence_SO=chromosome | SO=protein_coding	230410 |	5	8.51	9.43	44.52	30.39	16.96	TGME49_230410 |	organism=Toxoplasma_gondii_ME49 | product=peroxiredoxin PRX3 (PRX3) | location=TGME49_chrVIII:757258-759362(-) | length=283 | sequence_SO=chromosome | SO=protein_coding	230410 |	5	3.46737	3.76704	4.44631	5.01187	3.59749	4.28548	1.28233	1.55597	0.365282	3.42673	1.77683
TGME49_219280 |	11.26	11.61	28.74	17.87	16.91	TGME49_219280 |	organism=Toxoplasma_gondii_ME49 | product=actin like protein ALP1 (ALP1) | location=TGME49_chrXII:999055-1005330(-) | length=414 | sequence_SO=chromosome | SO=protein_coding	219280 |	6	13.41	13.6	38.89	21.98	20.53	TGME49_219280 |	organism=Toxoplasma_gondii_ME49 | product=actin like protein ALP1 (ALP1) | location=TGME49_chrXII:999055-1005330(-) | length=414 | sequence_SO=chromosome | SO=protein_coding	219280 |	7	1.90546	1.95885	4.69894	4.92039	1.49969	1.49969	2.33346	2.26987	0.488711	2.63579	1.39824
TGME49_213280 |	11.22	12.47	65.97	52.88	52.88	TGME49_213280 |	organism=Toxoplasma_gondii_ME49 | product=SAG-related sequence SRS25 (SRS25) | location=TGME49_chrV:893214-893789(-) | length=191 | sequence_SO=chromosome | SO=protein_coding	213280 |	18	13.23	15.37	70.68	59.69	59.69	TGME49_213280 |	organism=Toxoplasma_gondii_ME49 | product=SAG-related sequence SRS25 (SRS25) | location=TGME49_chrV:893214-893789(-) | length=191 | sequence_SO=chromosome | SO=protein_coding	213280 |	19	14.4544	14.8594	11.4815	11.8032	12.3595	11.0662	9.90832	9.0365	0.159089	11.8711	3.56939
TGME49_216680 |	11.14	12.81	58.44	26.2	20.65	TGME49_216680 |	organism=Toxoplasma_gondii_ME49 | product=ankyrin repeat-containing protein | location=TGME49_chrXI:5956672-5968151(+) | length=397 | sequence_SO=chromosome | SO=protein_coding	216680 |	6	11.5	13.14	53.4	27.2	22.42	TGME49_216680 |	organism=Toxoplasma_gondii_ME49 | product=ankyrin repeat-containing protein | location=TGME49_chrXI:5956672-5968151(+) | length=397 | sequence_SO=chromosome | SO=protein_coding	216680 |	6	1.52757	1.18032	2.01372	1.58489	3.25087	2.99226	3.28095	3.13329	0.347996	2.37049	1.24518
TGME49_246330 |	11.13	11.7	48.04	16.63	12.01	TGME49_246330 |	organism=Toxoplasma_gondii_ME49 | product=CRAL/TRIO domain-containing protein | location=TGME49_chrXII:2762675-2766178(-) | length=433 | sequence_SO=chromosome | SO=protein_coding	246330 |	6	17.25	18.13	39.26	26.1	23.56	TGME49_246330 |	organism=Toxoplasma_gondii_ME49 | product=CRAL/TRIO domain-containing protein | location=TGME49_chrXII:2762675-2766178(-) | length=433 | sequence_SO=chromosome | SO=protein_coding	246330 |	9	3.80189	4.16869	3.31131	3.66438	7.11213	6.08135	5.64937	5.01187	0.25911	4.85013	2.27802
TGME49_273070 |	11.03	11.3	46.91	23.75	17.17	TGME49_273070 |	organism=Toxoplasma_gondii_ME49 | product=GTPase activating protein for adp ribosylation factor, putative | location=TGME49_chrVIII:3678518-3686229(+) | length=501 | sequence_SO=chromosome | SO=protein_coding	273070 |	6	7.83	8.04	35.93	22.95	12.77	TGME49_273070 |	organism=Toxoplasma_gondii_ME49 | product=GTPase activating protein for adp ribosylation factor, putative | location=TGME49_chrVIII:3678518-3686229(+) | length=501 | sequence_SO=chromosome | SO=protein_coding	273070 |	4	4.48745	4.13048	4.40555	3.69828	1.1695	1.5417	2.51189	3.25087	0.381571	3.14946	1.65511
TGME49_261530 |	10.89	11.76	30.29	14.77	7.818	TGME49_261530 |	organism=Toxoplasma_gondii_ME49 | product=eukaryotic aspartyl protease superfamily protein | location=TGME49_chrVIIb:1664507-1669955(-) | length=921 | sequence_SO=chromosome | SO=protein_coding	261530 |	5	8.38	9.35	32.68	11.18	7.275	TGME49_261530 |	organism=Toxoplasma_gondii_ME49 | product=eukaryotic aspartyl protease superfamily protein | location=TGME49_chrVIIb:1664507-1669955(-) | length=921 | sequence_SO=chromosome | SO=protein_coding	261530 |	5	1.90546	2.12814	1.94089	2.1677	1.83654	1.88799	3.10456	3.19154	0.22841	2.27035	1.18292
TGME49_305850 |	10.82	12.11	45.7	25.81	16.13	TGME49_305850 |	organism=Toxoplasma_gondii_ME49 | product=RNA recognition motif-containing protein | location=TGME49_chrIX:5619286-5623402(-) | length=372 | sequence_SO=chromosome | SO=protein_coding	305850 |	5	7.84	8.35	42.74	21.24	8.333	TGME49_305850 |	organism=Toxoplasma_gondii_ME49 | product=RNA recognition motif-containing protein | location=TGME49_chrIX:5619286-5623402(-) | length=372 | sequence_SO=chromosome | SO=protein_coding	305850 |	3	2.75423	2.58226	4.48745	4.28548	2.1677	2.58226	2.42103	3.10456	0.266898	3.04812	1.60792
TGME49_269250 |	10.71	11.28	50.73	29.15	24.2	TGME49_269250 |	organism=Toxoplasma_gondii_ME49 | product=Mov34/MPN/PAD-1 family protein | location=TGME49_chrVIII:5963028-5967856(-) | length=343 | sequence_SO=chromosome | SO=protein_coding	269250 |	5	13.34	14.01	53.35	34.11	31.2	TGME49_269250 |	organism=Toxoplasma_gondii_ME49 | product=Mov34/MPN/PAD-1 family protein | location=TGME49_chrVIII:5963028-5967856(-) | length=343 | sequence_SO=chromosome | SO=protein_coding	269250 |	7	5.70164	4.05509	6.42688	4.57088	5.70164	4.74242	8.79023	6.98232	0.243745	5.87139	2.5537
TGME49_263130 |	10.65	13.1	34.68	14.03	10.16	TGME49_263130 |	organism=Toxoplasma_gondii_ME49 | product=citrate synthase, putative | location=TGME49_chrVIIb:780112-787629(+) | length=620 | sequence_SO=chromosome | SO=protein_coding	263130 |	5	7.65	9.1	27.42	14.19	7.903	TGME49_263130 |	organism=Toxoplasma_gondii_ME49 | product=citrate synthase, putative | location=TGME49_chrVIIb:780112-787629(+) | length=620 | sequence_SO=chromosome | SO=protein_coding	263130 |	4	2.18776	5.70164	3.13329	6.48634	3.80189	4.16869	4.57088	5.05825	0.295107	4.38859	2.13376
TGME49_304500 |	10.65	10.8	41.22	33.59	24.43	TGME49_304500 |	organism=Toxoplasma_gondii_ME49 | product=hypothetical protein | location=TGME49_chrVIIa:527244-530057(+) | length=262 | sequence_SO=chromosome | SO=protein_coding	304500 |	5	8.56	9.14	44.27	23.66	20.23	TGME49_304500 |	organism=Toxoplasma_gondii_ME49 | product=hypothetical protein | location=TGME49_chrVIIa:527244-530057(+) | length=262 | sequence_SO=chromosome | SO=protein_coding	304500 |	4	1.65959	1.48594	2.24905	2.01372	3.53183	2.93765	4.16869	3.46737	0.340915	2.68923	1.42719
TGME49_214570 |	10.62	10.89	29.89	22.26	18.12	TGME49_214570 |	organism=Toxoplasma_gondii_ME49 | product=hypothetical protein | location=TGME49_chrX:6369700-6372023(+) | length=629 | sequence_SO=chromosome | SO=protein_coding	214570 |	8	11.41	11.88	32.59	16.38	16.38	TGME49_214570 |	organism=Toxoplasma_gondii_ME49 | product=hypothetical protein | location=TGME49_chrX:6369700-6372023(+) | length=629 | sequence_SO=chromosome | SO=protein_coding	214570 |	9	7.24436	9.46237	11.272	14.8594	12.1339	12.2462	22.6987	22.6987	0.382761	14.0769	3.81526
TGME49_212820 |	10.61	12.07	27.72	7.34	4.922	TGME49_212820 |	organism=Toxoplasma_gondii_ME49 | product=ubiquitin family protein | location=TGME49_chrV:633282-639366(+) | length=1158 | sequence_SO=chromosome | SO=protein_coding	212820 |	5	4.8	5.37	22.02	5.095	2.677	TGME49_212820 |	organism=Toxoplasma_gondii_ME49 | product=ubiquitin family protein | location=TGME49_chrV:633282-639366(+) | length=1158 | sequence_SO=chromosome | SO=protein_coding	212820 |	2	3.34195	2.35505	1.40605	0.954993	2.26987	2.53513	3.28095	3.63078	0.357582	2.47185	1.30559
TGME49_275810 |	10.58	11.02	82.89	64.47	51.32	TGME49_275810 |	organism=Toxoplasma_gondii_ME49 | product=ribosomal protein RPS10 (RPS10) | location=TGME49_chrIII:214494-216733(+) | length=152 | sequence_SO=chromosome | SO=protein_coding	275810 |	6	9.73	10.46	80.26	58.55	39.47	TGME49_275810 |	organism=Toxoplasma_gondii_ME49 | product=ribosomal protein RPS10 (RPS10) | location=TGME49_chrIII:214494-216733(+) | length=152 | sequence_SO=chromosome | SO=protein_coding	275810 |	6	4.74242	6.72977	1.57036	2.18776	6.42688	6.13762	3.76704	3.59749	0.415041	4.39492	2.13584
TGME49_321530 |	10.53	10.59	40.76	29.62	21.8	TGME49_321530 |	organism=Toxoplasma_gondii_ME49 | product=cathepsin CPL (CPL) | location=TGME49_chrIb:1752308-1755555(-) | length=422 | sequence_SO=chromosome | SO=protein_coding	321530 |	9	9.36	9.41	33.41	22.75	18.25	TGME49_321530 |	organism=Toxoplasma_gondii_ME49 | product=cathepsin CPL (CPL) | location=TGME49_chrIb:1752308-1755555(-) | length=422 | sequence_SO=chromosome | SO=protein_coding	321530 |	6	11.9124	12.1339	10.2802	10.5682	15.9956	13.3045	9.46237	7.65597	0.208396	11.4141	3.51275
TGME49_312600 |	10.48	10.85	84.1	39.49	28.21	TGME49_312600 |	organism=Toxoplasma_gondii_ME49 | product=heat shock protein HSP21 (HSP21) | location=TGME49_chrXI:2818748-2821102(+) | length=195 | sequence_SO=chromosome | SO=protein_coding	312600 |	6	9.77	10.15	76.92	49.23	44.1	TGME49_312600 |	organism=Toxoplasma_gondii_ME49 | product=heat shock protein HSP21 (HSP21) | location=TGME49_chrXI:2818748-2821102(+) | length=195 | sequence_SO=chromosome | SO=protein_coding	312600 |	6	4.13048	3.37287	4.83059	3.87258	1.2942	1.55597	2.208	2.77971	0.393677	3.00555	1.58763
TGME49_203110 |	10.47	11	46.37	17.68	14.93	TGME49_203110 |	organism=Toxoplasma_gondii_ME49 | product=citrate synthase, putative | location=TGME49_chrVIIa:2806158-2809337(-) | length=509 | sequence_SO=chromosome | SO=protein_coding	203110 |	6	6.72	7.82	50.1	15.32	11.79	TGME49_203110 |	organism=Toxoplasma_gondii_ME49 | product=citrate synthase, putative | location=TGME49_chrVIIa:2806158-2809337(-) | length=509 | sequence_SO=chromosome | SO=protein_coding	203110 |	4	2.72898	2.63027	5.15229	5.01187	2.12814	2.12814	2.31206	2.33346	0.389358	3.05315	1.6103
TGME49_264440 |	10.43	11.33	59.08	32.85	24.21	TGME49_264440 |	organism=Toxoplasma_gondii_ME49 | product=signal recognition particle receptor beta subunit protein | location=TGME49_chrIX:2238618-2242495(-) | length=347 | sequence_SO=chromosome | SO=protein_coding	264440 |	6	11.03	12.56	67.44	35.45	28.53	TGME49_264440 |	organism=Toxoplasma_gondii_ME49 | product=signal recognition particle receptor beta subunit protein | location=TGME49_chrIX:2238618-2242495(-) | length=347 | sequence_SO=chromosome | SO=protein_coding	264440 |	7	2.85759	2.99226	5.29664	5.59758	1.55597	1.45881	2.58226	2.46604	0.468454	3.10089	1.63268
TGME49_265010 |	10.41	11.59	30.86	9.462	5.161	TGME49_265010 |	organism=Toxoplasma_gondii_ME49 | product=glutamate 5-kinase domain-containing protein | location=TGME49_chrIX:1840639-1847419(-) | length=930 | sequence_SO=chromosome | SO=protein_coding	265010 |	5	14.08	15.35	30.32	11.83	9.892	TGME49_265010 |	organism=Toxoplasma_gondii_ME49 | product=glutamate 5-kinase domain-containing protein | location=TGME49_chrIX:1840639-1847419(-) | length=930 | sequence_SO=chromosome | SO=protein_coding	265010 |	8	3.28095	2.88403	3.66438	3.22107	1.1695	1.64437	3.98107	5.80764	0.416575	3.20663	1.68106
TGME49_244150 |	10.36	10.9	42.78	30	22.5	TGME49_244150 |	organism=Toxoplasma_gondii_ME49 | product=glycerate kinase | location=TGME49_chrVI:3066655-3071160(+) | length=360 | sequence_SO=chromosome | SO=protein_coding	244150 |	6	10.73	11.61	52.5	30.56	25	TGME49_244150 |	organism=Toxoplasma_gondii_ME49 | product=glycerate kinase | location=TGME49_chrVI:3066655-3071160(+) | length=360 | sequence_SO=chromosome | SO=protein_coding	244150 |	6	10.0925	10.5682	7.51623	7.65597	3.13329	4.05509	5.59758	6.79204	0.355789	6.92636	2.7921
TGME49_248670 |	10.35	10.8	20.96	11.76	8.456	TGME49_248670 |	organism=Toxoplasma_gondii_ME49 | product=V-type H(+)-translocating pyrophosphatase VP1 | location=TGME49_chrXII:4073180-4078137(+) | length=816 | sequence_SO=chromosome | SO=protein_coding	248670 |	8	9.04	9.73	19.73	9.926	9.436	TGME49_248670 |	organism=Toxoplasma_gondii_ME49 | product=V-type H(+)-translocating pyrophosphatase VP1 | location=TGME49_chrXII:4073180-4078137(+) | length=816 | sequence_SO=chromosome | SO=protein_coding	248670 |	6	2.80543	2.53513	3.63078	3.31131	3.69828	3.7325	3.40408	3.43558	0.12197	3.31914	1.73081
TGME49_305270 |	10.32	12.24	24.53	10.43	8.943	TGME49_305270 |	organism=Toxoplasma_gondii_ME49 | product=hypothetical protein | location=TGME49_chrIX:5326221-5330716(+) | length=738 | sequence_SO=chromosome | SO=protein_coding	305270 |	5	4.72	6.01	34.55	11.25	7.453	TGME49_305270 |	organism=Toxoplasma_gondii_ME49 | product=hypothetical protein | location=TGME49_chrIX:5326221-5330716(+) | length=738 | sequence_SO=chromosome | SO=protein_coding	305270 |	4	2.65461	2.83139	5.29664	5.49541	4.92039	3.28095	4.69894	3.31131	0.266771	4.06121	2.02191
TGME49_310040 |	10.32	10.73	66.33	33.67	30.15	TGME49_310040 |	organism=Toxoplasma_gondii_ME49 | product=ubiquitin conjugating enzyme E2, putative | location=TGME49_chrXI:1016540-1018840(-) | length=199 | sequence_SO=chromosome | SO=protein_coding	310040 |	5	12.44	12.78	70.85	37.19	37.19	TGME49_310040 |	organism=Toxoplasma_gondii_ME49 | product=ubiquitin conjugating enzyme E2, putative | location=TGME49_chrXI:1016540-1018840(-) | length=199 | sequence_SO=chromosome | SO=protein_coding	310040 |	7	4.09261	4.09261	4.2462	4.61318	3.53183	2.93765	6.72977	5.80764	0.253847	4.50643	2.17199
TGME49_246540 |	10.24	10.7	35.43	17.84	17.59	TGME49_246540 |	organism=Toxoplasma_gondii_ME49 | product=cytochrome c1, heme protein | location=TGME49_chrXII:2840190-2843546(+) | length=398 | sequence_SO=chromosome | SO=protein_coding	246540 |	6	13.2	13.58	59.05	25.38	17.09	TGME49_246540 |	organism=Toxoplasma_gondii_ME49 | product=cytochrome c1, heme protein | location=TGME49_chrXII:2840190-2843546(+) | length=398 | sequence_SO=chromosome | SO=protein_coding	246540 |	7	3.01995	3.10456	1.95885	1.95885	6.42688	7.72681	3.76704	4.44631	0.478856	4.05115	2.01833
TGME49_216150 |	10.18	10.81	33	14.03	12.25	TGME49_216150 |	organism=Toxoplasma_gondii_ME49 | product=peptidase family M3 protein | location=TGME49_chrXI:6376951-6381318(+) | length=506 | sequence_SO=chromosome | SO=protein_coding	216150 |	6	7.74	8.78	39.33	12.65	9.881	TGME49_216150 |	organism=Toxoplasma_gondii_ME49 | product=peptidase family M3 protein | location=TGME49_chrXI:6376951-6381318(+) | length=506 | sequence_SO=chromosome | SO=protein_coding	216150 |	5	3.76704	4.16869	3.66438	4.16869	3.25087	3.76704	3.76704	4.20727	0.0793445	3.84513	1.94303
TGME49_254440 |	10.17	10.38	66.06	49.7	41.82	TGME49_254440 |	organism=Toxoplasma_gondii_ME49 | product=ribosomal protein RPL12 (RPL12) | location=TGME49_chrIII:1740148-1743142(-) | length=165 | sequence_SO=chromosome | SO=protein_coding	254440 |	8	8.5	8.87	67.88	47.27	41.82	TGME49_254440 |	organism=Toxoplasma_gondii_ME49 | product=ribosomal protein RPL12 (RPL12) | location=TGME49_chrIII:1740148-1743142(-) | length=165 | sequence_SO=chromosome | SO=protein_coding	254440 |	10	4.69894	5.44503	2.72898	3.13329	2.65461	2.91072	6.42688	6.60694	0.363484	4.32567	2.11292
TGME49_268590 |	10.16	10.54	37.74	13.83	8.421	TGME49_268590 |	organism=Toxoplasma_gondii_ME49 | product=rhomboid protease ROM4 (ROM4) | location=TGME49_chrVIII:6406304-6411004(-) | length=665 | sequence_SO=chromosome | SO=protein_coding	268590 |	5	4.67	4.77	31.43	11.88	5.865	TGME49_268590 |	organism=Toxoplasma_gondii_ME49 | product=rhomboid protease ROM4 (ROM4) | location=TGME49_chrVIII:6406304-6411004(-) | length=665 | sequence_SO=chromosome | SO=protein_coding	268590 |	3	2.88403	2.88403	2.55859	2.53513	2.01372	2.0893	2.37684	2.51189	0.120667	2.48169	1.31132
TGME49_213350 |	10.15	11.39	59.33	49.33	42	TGME49_213350 |	organism=Toxoplasma_gondii_ME49 | product=ribosomal protein RPS15 (RPS15) | location=TGME49_chrV:949924-951363(-) | length=150 | sequence_SO=chromosome | SO=protein_coding	213350 |	7	8.71	9.08	66.67	44	37.33	TGME49_213350 |	organism=Toxoplasma_gondii_ME49 | product=ribosomal protein RPS15 (RPS15) | location=TGME49_chrV:949924-951363(-) | length=150 | sequence_SO=chromosome | SO=protein_coding	213350 |	8	7.31139	6.66807	4.44631	3.90841	6.98232	5.7544	4.69894	3.98107	0.237463	5.46886	2.45124
TGME49_268760 |	10.1	10.35	37.67	21.23	21.23	TGME49_268760 |	organism=Toxoplasma_gondii_ME49 | product=hypothetical protein | location=TGME49_chrVIII:6329012-6330364(-) | length=292 | sequence_SO=chromosome | SO=protein_coding	268760 |	6	9.76	10.62	43.15	25	20.21	TGME49_268760 |	organism=Toxoplasma_gondii_ME49 | product=hypothetical protein | location=TGME49_chrVIII:6329012-6330364(-) | length=292 | sequence_SO=chromosome | SO=protein_coding	268760 |	5	8.70964	7.94328	2.72898	2.42103	9.90832	9.72747	4.40555	4.28548	0.467695	6.26622	2.6476
TGME49_240860 |	10.06	10.37	35.59	26.69	23.49	TGME49_240860 |	organism=Toxoplasma_gondii_ME49 | product=acyltransferase domain-containing protein | location=TGME49_chrVI:1481222-1484870(-) | length=281 | sequence_SO=chromosome | SO=protein_coding	240860 |	5	10.51	10.59	32.74	28.83	28.83	TGME49_240860 |	organism=Toxoplasma_gondii_ME49 | product=acyltransferase domain-containing protein | location=TGME49_chrVI:1481222-1484870(-) | length=281 | sequence_SO=chromosome | SO=protein_coding	240860 |	6	5.29664	3.13329	4.61318	2.53513	1.99526	1.88799	1.64437	1.55597	0.467929	2.83273	1.50219
TGME49_235340 |	10.03	10.71	30.97	15.56	13.33	TGME49_235340 |	organism=Toxoplasma_gondii_ME49 | product=hypothetical protein | location=TGME49_chrX:4785366-4792756(+) | length=720 | sequence_SO=chromosome | SO=protein_coding	235340 |	6	7.46	8.1	28.75	13.19	8.75	TGME49_235340 |	organism=Toxoplasma_gondii_ME49 | product=hypothetical protein | location=TGME49_chrX:4785366-4792756(+) | length=720 | sequence_SO=chromosome | SO=protein_coding	235340 |	4	2.03236	1.78649	1.72187	1.49969	2.67917	2.91072	2.58226	2.88403	0.233717	2.26207	1.17764
TGME49_220280 |	10	10.29	30.6	16.63	16.63	TGME49_220280 |	organism=Toxoplasma_gondii_ME49 | product=mucin family glycoprotein | location=TGME49_chrV:255880-259048(+) | length=451 | sequence_SO=chromosome | SO=protein_coding	220280 |	6	5.85	6.08	29.05	15.08	11.75	TGME49_220280 |	organism=Toxoplasma_gondii_ME49 | product=mucin family glycoprotein | location=TGME49_chrV:255880-259048(+) | length=451 | sequence_SO=chromosome | SO=protein_coding	220280 |	4	2.77971	1.8197	5.39511	3.31131	2.80543	3.28095	3.46737	4.01791	0.290329	3.35969	1.74833
TGME49_255660 |	10	10.12	53.02	44.3	44.3	TGME49_255660 |	organism=Toxoplasma_gondii_ME49 | product=EF hand domain-containing protein | location=TGME49_chrVIIb:4750374-4751140(-) | length=149 | sequence_SO=chromosome | SO=protein_coding	255660 |	7	6.31	6.35	44.97	36.91	28.86	TGME49_255660 |	organism=Toxoplasma_gondii_ME49 | product=EF hand domain-containing protein | location=TGME49_chrVIIb:4750374-4751140(-) | length=149 | sequence_SO=chromosome | SO=protein_coding	255660 |	5	1.92309	2.46604	3.90841	4.96592	1.61436	1.59956	4.7863	4.61318	0.428506	3.23461	1.69359
TGME49_223830 |	9.92	10.18	31.87	18.13	15.16	TGME49_223830 |	organism=Toxoplasma_gondii_ME49 | product=fasciclin domain-containing protein | location=TGME49_chrX:3548812-3553440(-) | length=640 | sequence_SO=chromosome | SO=protein_coding	223830 |	9	13.83	14.15	28.59	20.62	19.06	TGME49_223830 |	organism=Toxoplasma_gondii_ME49 | product=fasciclin domain-containing protein | location=TGME49_chrX:3548812-3553440(-) | length=640 | sequence_SO=chromosome | SO=protein_coding	223830 |	11	4.32514	4.16869	4.28548	4.13048	2.60615	2.83139	3.25087	3.49945	0.176579	3.63721	1.86283
TGME49_229670 |	9.9	10.09	68.53	39.16	34.97	TGME49_229670 |	organism=Toxoplasma_gondii_ME49 | product=ribosomal protein RPS23 (RPS23) | location=TGME49_chrVIII:371876-374724(+) | length=143 | sequence_SO=chromosome | SO=protein_coding	229670 |	7	11.5	11.6	65.73	46.85	46.85	TGME49_229670 |	organism=Toxoplasma_gondii_ME49 | product=ribosomal protein RPS23 (RPS23) | location=TGME49_chrVIII:371876-374724(+) | length=143 | sequence_SO=chromosome | SO=protein_coding	229670 |	11	2.53513	2.42103	3.59749	2.99226	2.03236	2.24905	1.59956	1.83654	0.250863	2.40793	1.26779
TGME49_261710 |	9.85	10.48	52.68	34.38	25	TGME49_261710 |	organism=Toxoplasma_gondii_ME49 | product=ankyrin repeat-containing protein | location=TGME49_chrVIIb:1572455-1574865(+) | length=224 | sequence_SO=chromosome | SO=protein_coding	261710 |	6	6.93	7	40.63	25	25	TGME49_261710 |	organism=Toxoplasma_gondii_ME49 | product=ankyrin repeat-containing protein | location=TGME49_chrVIIb:1572455-1574865(+) | length=224 | sequence_SO=chromosome | SO=protein_coding	261710 |	5	2.67917	2.63027	3.10456	3.04789	3.01995	2.72898	4.44631	4.01791	0.194085	3.20938	1.68229
TGME49_251930 |	9.82	10.34	45.56	27.82	26.86	TGME49_251930 |	organism=Toxoplasma_gondii_ME49 | product=enoyl-acyl carrier reductase ENR (ENR) | location=TGME49_chrXII:5671445-5674778(+) | length=417 | sequence_SO=chromosome | SO=protein_coding	251930 |	7	12.63	13.28	44.12	29.74	28.54	TGME49_251930 |	organism=Toxoplasma_gondii_ME49 | product=enoyl-acyl carrier reductase ENR (ENR) | location=TGME49_chrXII:5671445-5674778(+) | length=417 | sequence_SO=chromosome | SO=protein_coding	251930 |	8	2.44343	2.70396	3.04789	3.22107	2.37684	2.58226	6.72977	7.17794	0.489282	3.7854	1.92044
TGME49_266120 |	9.75	10.74	50.45	31.83	20.12	TGME49_266120 |	organism=Toxoplasma_gondii_ME49 | product=thioredoxin-dependent peroxidase TPX1/2 (TPX1) | location=TGME49_chrIX:1288667-1292356(-) | length=333 | sequence_SO=chromosome | SO=protein_coding	266120 |	5	10.92	13.46	69.37	35.74	29.73	TGME49_266120 |	organism=Toxoplasma_gondii_ME49 | product=thioredoxin-dependent peroxidase TPX1/2 (TPX1) | location=TGME49_chrIX:1288667-1292356(-) | length=333 | sequence_SO=chromosome | SO=protein_coding	266120 |	10	3.19154	3.7325	4.61318	5.44503	5.10505	5.15229	6.66807	6.60694	0.227192	5.06432	2.34037
TGME49_214760 |	9.72	10.62	52.62	22.77	20.94	TGME49_214760 |	organism=Toxoplasma_gondii_ME49 | product=erythronate-4-phosphate dehydrogenase domain-containing protein | location=TGME49_chrX:6479194-6483107(+) | length=382 | sequence_SO=chromosome | SO=protein_coding	214760 |	5	4.31	4.6	29.32	14.4	7.853	TGME49_214760 |	organism=Toxoplasma_gondii_ME49 | product=erythronate-4-phosphate dehydrogenase domain-containing protein | location=TGME49_chrX:6479194-6483107(+) | length=382 | sequence_SO=chromosome | SO=protein_coding	214760 |	2	2.29087	2.39883	5.01187	4.96592	2.18776	2.26987	5.97035	6.08135	0.424061	3.8971	1.9624
TGME49_258230 |	9.68	10.61	33.15	15.4	14.49	TGME49_258230 |	organism=Toxoplasma_gondii_ME49 | product=rhoptry kinase family protein ROP20 (ROP20) | location=TGME49_chrVIIb:3491925-3493583(-) | length=552 | sequence_SO=chromosome | SO=protein_coding	258230 |	6	10.45	11	36.78	15.04	12.86	TGME49_258230 |	organism=Toxoplasma_gondii_ME49 | product=rhoptry kinase family protein ROP20 (ROP20) | location=TGME49_chrVIIb:3491925-3493583(-) | length=552 | sequence_SO=chromosome | SO=protein_coding	258230 |	5	1.52757	1.78649	1.72187	2.03236	3.53183	3.53183	4.61318	4.69894	0.421854	2.93051	1.55115
TGME49_263520 |	9.67	9.71	52.42	22.51	18.23	TGME49_263520 |	organism=Toxoplasma_gondii_ME49 | product=microtubule associated protein SPM1 (SPM1) | location=TGME49_chrVIIb:498809-500823(+) | length=351 | sequence_SO=chromosome | SO=protein_coding	263520 |	6	9.12	9.18	66.38	31.62	18.52	TGME49_263520 |	organism=Toxoplasma_gondii_ME49 | product=microtubule associated protein SPM1 (SPM1) | location=TGME49_chrVIIb:498809-500823(+) | length=351 | sequence_SO=chromosome | SO=protein_coding	263520 |	7	5.49541	5.54626	5.24808	5.01187	5.7544	4.96592	2.12814	1.80302	0.33001	4.49414	2.16804
TGME49_244650 |	9.66	10.53	63.53	26.81	16.43	TGME49_244650 |	organism=Toxoplasma_gondii_ME49 | product=eukaryotic initiation factor-5, putative | location=TGME49_chrVI:3423227-3426596(+) | length=414 | sequence_SO=chromosome | SO=protein_coding	244650 |	5	10.41	11.24	55.31	24.64	17.87	TGME49_244650 |	organism=Toxoplasma_gondii_ME49 | product=eukaryotic initiation factor-5, putative | location=TGME49_chrVI:3423227-3426596(+) | length=414 | sequence_SO=chromosome | SO=protein_coding	244650 |	5	6.66807	7.04693	6.0256	6.13762	3.01995	2.24905	4.01791	3.28095	0.363585	4.80576	2.26476
TGME49_271060 |	9.64	17.2	47.69	20.37	12.5	TGME49_271060 |	organism=Toxoplasma_gondii_ME49 | product=Sec1 family protein | location=TGME49_chrVIII:4746502-4753618(-) | length=648 | sequence_SO=chromosome | SO=protein_coding	271060 |	7	7.83	11.85	48.46	16.2	9.877	TGME49_271060 |	organism=Toxoplasma_gondii_ME49 | product=Sec1 family protein | location=TGME49_chrVIII:4746502-4753618(-) | length=648 | sequence_SO=chromosome | SO=protein_coding	271060 |	5	3.13329	3.25087	2.93765	3.04789	4.28548	3.01995	1.83654	1.34276	0.294841	2.85681	1.5144
TGME49_276870 |	9.59	9.7	61.99	37.43	37.43	TGME49_276870 |	organism=Toxoplasma_gondii_ME49 | product=hypothetical protein | location=TGME49_chrXII:6885358-6885873(-) | length=171 | sequence_SO=chromosome | SO=protein_coding	276870 |	7	11.67	11.89	74.27	47.37	42.69	TGME49_276870 |	organism=Toxoplasma_gondii_ME49 | product=hypothetical protein | location=TGME49_chrXII:6885358-6885873(-) | length=171 | sequence_SO=chromosome | SO=protein_coding	276870 |	7	27.5423	28.0543	29.6483	29.1072	14.9969	14.5881	20.3236	20.1372	0.255667	23.0497	4.52668
TGME49_263190 |	9.56	11.24	52.4	20.2	12.8	TGME49_263190 |	organism=Toxoplasma_gondii_ME49 | product=adenylosuccinate lyase, putative | location=TGME49_chrVIIb:729902-736726(-) | length=500 | sequence_SO=chromosome | SO=protein_coding	263190 |	5	15.53	17.34	56.4	25.4	23.2	TGME49_263190 |	organism=Toxoplasma_gondii_ME49 | product=adenylosuccinate lyase, putative | location=TGME49_chrVIIb:729902-736726(-) | length=500 | sequence_SO=chromosome | SO=protein_coding	263190 |	8	4.16869	3.63078	10.7647	10.1859	7.51623	8.01678	4.65586	4.83059	0.388586	6.72119	2.74872
TGME49_311480 |	9.56	9.95	39.38	21.76	19.69	TGME49_311480 |	organism=Toxoplasma_gondii_ME49 | product=hypothetical protein | location=TGME49_chrXI:2107979-2114478(-) | length=386 | sequence_SO=chromosome | SO=protein_coding	311480 |	6	5.81	6.03	41.97	14.25	12.44	TGME49_311480 |	organism=Toxoplasma_gondii_ME49 | product=hypothetical protein | location=TGME49_chrXI:2107979-2114478(-) | length=386 | sequence_SO=chromosome | SO=protein_coding	311480 |	3	3.0761	2.46604	2.33346	1.92309	3.56451	3.01995	3.37287	2.99226	0.182618	2.84354	1.50769
TGME49_220930 |	9.56	9.79	20.96	12.37	11.06	TGME49_220930 |	organism=Toxoplasma_gondii_ME49 | product=hypothetical protein | location=TGME49_chrII:69390-75955(-) | length=687 | sequence_SO=chromosome | SO=protein_coding	220930 |	7	7.17	7.66	22.42	11.06	9.025	TGME49_220930 |	organism=Toxoplasma_gondii_ME49 | product=hypothetical protein | location=TGME49_chrII:69390-75955(-) | length=687 | sequence_SO=chromosome | SO=protein_coding	220930 |	6	3.22107	3.28095	4.36516	4.36516	2.18776	2.208	3.37287	3.37287	0.232889	3.29673	1.72104
TGME49_211090 |	9.55	10.24	26.9	11.55	9.494	TGME49_211090 |	organism=Toxoplasma_gondii_ME49 | product=aminotransferase, class V superfamily protein | location=TGME49_chrIV:1937820-1943012(-) | length=632 | sequence_SO=chromosome | SO=protein_coding	211090 |	5	12.99	16.14	35.6	14.87	13.61	TGME49_211090 |	organism=Toxoplasma_gondii_ME49 | product=aminotransferase, class V superfamily protein | location=TGME49_chrIV:1937820-1943012(-) | length=632 | sequence_SO=chromosome | SO=protein_coding	211090 |	8	2.33346	3.63078	2.22844	2.85759	4.83059	4.96592	6.72977	7.04693	0.407271	4.32793	2.11368
TGME49_319890 |	9.54	9.69	50.42	36.86	16.53	TGME49_319890 |	organism=Toxoplasma_gondii_ME49 | product=hypothetical protein | location=TGME49_chrIV:693734-694786(-) | length=236 | sequence_SO=chromosome | SO=protein_coding	319890 |	11	13.78	13.95	43.64	33.9	25	TGME49_319890 |	organism=Toxoplasma_gondii_ME49 | product=hypothetical protein | location=TGME49_chrIV:693734-694786(-) | length=236 | sequence_SO=chromosome | SO=protein_coding	319890 |	16	10.2802	21.8776	17.0608	35.3183	6.79204	9.54993	20.7014	29.1072	0.495737	18.8359	4.23542
TGME49_279400 |	9.52	9.64	59.59	52.74	48.63	TGME49_279400 |	organism=Toxoplasma_gondii_ME49 | product=glutaredoxin, putative | location=TGME49_chrIX:203223-204794(+) | length=146 | sequence_SO=chromosome | SO=protein_coding	279400 |	6	10.2	10.23	66.44	48.63	47.95	TGME49_279400 |	organism=Toxoplasma_gondii_ME49 | product=glutaredoxin, putative | location=TGME49_chrIX:203223-204794(+) | length=146 | sequence_SO=chromosome | SO=protein_coding	279400 |	6	3.28095	3.69828	3.34195	3.80189	2.26987	2.26987	1.69044	1.69044	0.296621	2.75546	1.46229
TGME49_264080 |	9.49	9.75	44.81	28.96	28.96	TGME49_264080 |	organism=Toxoplasma_gondii_ME49 | product=acyl carrier protein ACP (ACP) | location=TGME49_chrVIIb:203740-205218(-) | length=183 | sequence_SO=chromosome | SO=protein_coding	264080 |	6	6.03	6.09	44.26	22.4	22.4	TGME49_264080 |	organism=Toxoplasma_gondii_ME49 | product=acyl carrier protein ACP (ACP) | location=TGME49_chrVIIb:203740-205218(-) | length=183 | sequence_SO=chromosome | SO=protein_coding	264080 |	4	4.92039	4.69894	3.98107	3.76704	2.99226	2.46604	3.31131	2.93765	0.223791	3.63434	1.86169
TGME49_320220 |	9.49	9.7	38.19	26.9	20.74	TGME49_320220 |	organism=Toxoplasma_gondii_ME49 | product=ubiquinol cytochrome c oxidoreductase, putative | location=TGME49_chrIV:427353-430830(-) | length=487 | sequence_SO=chromosome | SO=protein_coding	320220 |	6	7.9	8.15	36.55	21.97	15.4	TGME49_320220 |	organism=Toxoplasma_gondii_ME49 | product=ubiquinol cytochrome c oxidoreductase, putative | location=TGME49_chrIV:427353-430830(-) | length=487 | sequence_SO=chromosome | SO=protein_coding	320220 |	5	3.25087	3.19154	3.10456	3.0761	5.49541	5.80764	2.51189	2.65461	0.327421	3.63658	1.86258
TGME49_285690 |	9.49	9.64	41.8	18.55	15.43	TGME49_285690 |	organism=Toxoplasma_gondii_ME49 | product=notch (dsl) domain-containing protein | location=TGME49_chrV:2285533-2287938(-) | length=512 | sequence_SO=chromosome | SO=protein_coding	285690 |	7	8.19	8.27	41.21	26.76	14.84	TGME49_285690 |	organism=Toxoplasma_gondii_ME49 | product=notch (dsl) domain-containing protein | location=TGME49_chrV:2285533-2287938(-) | length=512 | sequence_SO=chromosome | SO=protein_coding	285690 |	6	8.01678	8.09096	8.09096	7.94328	10.4713	11.272	11.1686	12.1339	0.172741	9.64847	3.2703
TGME49_292350 |	9.49	9.6	63.31	40.83	40.83	TGME49_292350 |	organism=Toxoplasma_gondii_ME49 | product=hypothetical protein | location=TGME49_chrIX:4705421-4705930(+) | length=169 | sequence_SO=chromosome | SO=protein_coding	292350 |	7	13.22	13.72	65.68	60.36	60.36	TGME49_292350 |	organism=Toxoplasma_gondii_ME49 | product=hypothetical protein | location=TGME49_chrIX:4705421-4705930(+) | length=169 | sequence_SO=chromosome | SO=protein_coding	292350 |	9	1.95885	1.99526	3.13329	3.16228	2.55859	2.46604	2.72898	2.65461	0.162816	2.58223	1.36862
TGME49_226370 |	9.46	10.17	47.63	24.21	13.68	TGME49_226370 |	organism=Toxoplasma_gondii_ME49 | product=dgat2l1-prov protein | location=TGME49_chrX:1680531-1685875(+) | length=380 | sequence_SO=chromosome | SO=protein_coding	226370 |	5	6.79	7.82	40.26	22.89	12.63	TGME49_226370 |	organism=Toxoplasma_gondii_ME49 | product=dgat2l1-prov protein | location=TGME49_chrX:1680531-1685875(+) | length=380 | sequence_SO=chromosome | SO=protein_coding	226370 |	4	5.97035	6.48634	6.08135	6.79204	2.44343	2.72898	3.31131	3.69828	0.361588	4.68901	2.22928
TGME49_236975 |	9.44	12.26	31.1	17.53	10.31	TGME49_236975 |	organism=Toxoplasma_gondii_ME49 | product=Toxoplasma gondii family D protein | location=TGME49_chrX:5636431-5638179(+) | length=582 | sequence_SO=chromosome | SO=protein_coding	236975 |	7	8.61	11.42	34.54	20.27	14.26	TGME49_236975 |	organism=Toxoplasma_gondii_ME49 | product=Toxoplasma gondii family D protein | location=TGME49_chrX:5636431-5638179(+) | length=582 | sequence_SO=chromosome | SO=protein_coding	236975 |	8	4.16869	4.2462	8.24138	8.24138	6.08135	6.0256	9.12011	9.12011	0.277575	6.9056	2.78777
TGME49_319530 |	9.43	9.71	51.89	13.59	13.59	TGME49_319530 |	organism=Toxoplasma_gondii_ME49 | product=splicing factor SF2 (SF2) | location=TGME49_chrIV:932427-938437(+) | length=449 | sequence_SO=chromosome | SO=protein_coding	319530 |	6	7.38	7.53	42.09	9.8	9.8	TGME49_319530 |	organism=Toxoplasma_gondii_ME49 | product=splicing factor SF2 (SF2) | location=TGME49_chrIV:932427-938437(+) | length=449 | sequence_SO=chromosome | SO=protein_coding	319530 |	5	2.208	1.28233	3.19154	1.85353	1.99526	2.31206	2.60615	3.19154	0.263368	2.33005	1.22036
TGME49_221490 |	9.4	9.57	69.44	39.44	30.56	TGME49_221490 |	organism=Toxoplasma_gondii_ME49 | product=cell cycle regulator protein | location=TGME49_chrII:394005-397335(-) | length=180 | sequence_SO=chromosome | SO=protein_coding	221490 |	4	10.99	11.45	78.33	55.56	43.33	TGME49_221490 |	organism=Toxoplasma_gondii_ME49 | product=cell cycle regulator protein | location=TGME49_chrII:394005-397335(-) | length=180 | sequence_SO=chromosome | SO=protein_coding	221490 |	6	3.01995	2.85759	3.59749	3.34195	1.64437	1.6293	1.58489	1.55597	0.343553	2.40394	1.2654
TGME49_295350 |	9.37	10	73.55	66.45	43.23	TGME49_295350 |	organism=Toxoplasma_gondii_ME49 | product=nucleoside diphosphate kinase, putative | location=TGME49_chrIa:1811049-1812441(-) | length=155 | sequence_SO=chromosome | SO=protein_coding	295350 |	8	8.71	8.94	78.71	63.87	34.84	TGME49_295350 |	organism=Toxoplasma_gondii_ME49 | product=nucleoside diphosphate kinase, putative | location=TGME49_chrIa:1811049-1812441(-) | length=155 | sequence_SO=chromosome | SO=protein_coding	295350 |	7	5.91562	5.39511	2.96483	2.60615	7.94328	7.17794	3.43558	3.16228	0.400354	4.8251	2.27056
TGME49_305050 |	9.35	9.83	78.2	64.66	42.11	TGME49_305050 |	organism=Toxoplasma_gondii_ME49 | product=calmodulin, putative | location=TGME49_chrIX:5203644-5204045(+) | length=133 | sequence_SO=chromosome | SO=protein_coding	305050 |	7	8.8	8.99	96.99	63.91	42.86	TGME49_305050 |	organism=Toxoplasma_gondii_ME49 | product=calmodulin, putative | location=TGME49_chrIX:5203644-5204045(+) | length=133 | sequence_SO=chromosome | SO=protein_coding	305050 |	8	8.95365	9.46237	10.1859	10.666	16.4437	17.8649	22.6987	23.3346	0.372538	14.9512	3.90219
TGME49_320540 |	9.34	10.28	39.76	21.19	14.52	TGME49_320540 |	organism=Toxoplasma_gondii_ME49 | product=hypothetical protein | location=TGME49_chrIV:276810-278072(-) | length=420 | sequence_SO=chromosome | SO=protein_coding	320540 |	7	11.53	12.37	33.1	23.1	21.9	TGME49_320540 |	organism=Toxoplasma_gondii_ME49 | product=hypothetical protein | location=TGME49_chrIV:276810-278072(-) | length=420 | sequence_SO=chromosome | SO=protein_coding	320540 |	8	3.25087	2.93765	3.13329	2.85759	2.05116	1.92309	4.74242	4.32514	0.291803	3.15265	1.65657
TGME49_205658 |	9.3	11.65	33.72	8.391	5.697	TGME49_205658 |	organism=Toxoplasma_gondii_ME49 | product=F5/8 type C domain-containing protein | location=TGME49_chrVIIa:1228154-1233327(+) | length=1299 | sequence_SO=chromosome | SO=protein_coding	205658 |	6	7.81	9.84	21.48	6.697	4.927	TGME49_205658 |	organism=Toxoplasma_gondii_ME49 | product=F5/8 type C domain-containing protein | location=TGME49_chrVIIa:1228154-1233327(+) | length=1299 | sequence_SO=chromosome | SO=protein_coding	205658 |	4	3.19154	2.51189	2.91072	2.33346	1.67494	1.99526	1.88799	2.208	0.206312	2.33922	1.22603
TGME49_246340 |	9.29	9.78	25.77	8.324	8.324	TGME49_246340 |	organism=Toxoplasma_gondii_ME49 | product=DnaJ domain-containing protein | location=TGME49_chrXII:2768904-2775676(+) | length=877 | sequence_SO=chromosome | SO=protein_coding	246340 |	6	13.75	14.6	37.74	11.52	8.894	TGME49_246340 |	organism=Toxoplasma_gondii_ME49 | product=DnaJ domain-containing protein | location=TGME49_chrXII:2768904-2775676(+) | length=877 | sequence_SO=chromosome | SO=protein_coding	246340 |	7	3.56451	4.2462	3.40408	3.98107	2.88403	3.49945	3.10456	3.7325	0.116493	3.55205	1.82865
TGME49_316250 |	9.26	9.75	52.03	27.41	23.86	TGME49_316250 |	organism=Toxoplasma_gondii_ME49 | product=hypothetical protein | location=TGME49_chrXI:5210057-5211241(-) | length=394 | sequence_SO=chromosome | SO=protein_coding	316250 |	7	10.74	11.11	53.3	29.19	23.6	TGME49_316250 |	organism=Toxoplasma_gondii_ME49 | product=hypothetical protein | location=TGME49_chrXI:5210057-5211241(-) | length=394 | sequence_SO=chromosome | SO=protein_coding	316250 |	7	7.24436	7.04693	5.10505	5.15229	5.10505	4.28548	6.30957	5.91562	0.168754	5.77054	2.52871
TGME49_252490 |	9.21	9.34	70.44	29.06	29.06	TGME49_252490 |	organism=Toxoplasma_gondii_ME49 | product=vacuolar protein sorting 29, putative | location=TGME49_chrIII:593433-594044(-) | length=203 | sequence_SO=chromosome | SO=protein_coding	252490 |	5	7.07	7.1	72.41	35.47	20.2	TGME49_252490 |	organism=Toxoplasma_gondii_ME49 | product=vacuolar protein sorting 29, putative | location=TGME49_chrIII:593433-594044(-) | length=203 | sequence_SO=chromosome | SO=protein_coding	252490 |	3	2.83139	2.80543	2.75423	2.77971	4.09261	4.09261	3.25087	3.25087	0.164341	3.23222	1.69252
TGME49_293510 |	9.17	10.06	40.05	16.33	15.31	TGME49_293510 |	organism=Toxoplasma_gondii_ME49 | product=poly(ADP-ribose) polymerase and DNA-Ligase Zn-finger region domain-containing protein | location=TGME49_chrIa:385907-387385(-) | length=392 | sequence_SO=chromosome | SO=protein_coding	293510 |	5	5.06	5.37	36.48	13.27	10.2	TGME49_293510 |	organism=Toxoplasma_gondii_ME49 | product=poly(ADP-ribose) polymerase and DNA-Ligase Zn-finger region domain-containing protein | location=TGME49_chrIa:385907-387385(-) | length=392 | sequence_SO=chromosome | SO=protein_coding	293510 |	3	2.67917	2.96483	5.54626	6.13762	4.69894	4.48745	2.39883	2.37684	0.357463	3.91124	1.96763
TGME49_235390 |	9.15	11.19	30.76	10	5.909	TGME49_235390 |	organism=Toxoplasma_gondii_ME49 | product=PAN domain-containing protein | location=TGME49_chrX:4825567-4833704(-) | length=1320 | sequence_SO=chromosome | SO=protein_coding	235390 |	7	10.55	10.61	24.09	10.15	7.197	TGME49_235390 |	organism=Toxoplasma_gondii_ME49 | product=PAN domain-containing protein | location=TGME49_chrX:4825567-4833704(-) | length=1320 | sequence_SO=chromosome | SO=protein_coding	235390 |	6	4.74242	4.7863	4.28548	4.36516	4.28548	6.30957	3.90841	5.59758	0.155517	4.78505	2.25853
TGME49_315210 |	9.11	11.64	26.04	10.1	4.653	TGME49_315210 |	organism=Toxoplasma_gondii_ME49 | product=rhoptry protein, putative | location=TGME49_chrXI:4572650-4579992(-) | length=1010 | sequence_SO=chromosome | SO=protein_coding	315210 |	4	8.97	10.62	30.3	10.4	4.356	TGME49_315210 |	organism=Toxoplasma_gondii_ME49 | product=rhoptry protein, putative | location=TGME49_chrXI:4572650-4579992(-) | length=1010 | sequence_SO=chromosome | SO=protein_coding	315210 |	4	3.90841	3.80189	2.208	2.14783	1.61436	2.26987	1.44544	1.95885	0.360281	2.41933	1.27461
TGME49_293000 |	9.11	11.2	26.05	5.139	2.636	TGME49_293000 |	organism=Toxoplasma_gondii_ME49 | product=3'5'-cyclic nucleotide phosphodiesterase domain-containing protein | location=TGME49_chrIa:73769-88830(+) | length=2238 | sequence_SO=chromosome | SO=protein_coding	293000 |	4	15.69	17.59	27.3	6.702	5.407	TGME49_293000 |	organism=Toxoplasma_gondii_ME49 | product=3'5'-cyclic nucleotide phosphodiesterase domain-containing protein | location=TGME49_chrIa:73769-88830(+) | length=2238 | sequence_SO=chromosome | SO=protein_coding	293000 |	8	1.77011	1.5417	2.31206	2.03236	2.03236	2.208	2.60615	2.85759	0.184127	2.17004	1.11772
TGME49_218920 |	9.09	9.12	40.13	24.92	14.89	TGME49_218920 |	organism=Toxoplasma_gondii_ME49 | product=proteasome subunit beta type, putative | location=TGME49_chrXII:1212047-1216774(+) | length=309 | sequence_SO=chromosome | SO=protein_coding	218920 |	4	11.31	11.51	42.07	27.18	22.01	TGME49_218920 |	organism=Toxoplasma_gondii_ME49 | product=proteasome subunit beta type, putative | location=TGME49_chrXII:1212047-1216774(+) | length=309 | sequence_SO=chromosome | SO=protein_coding	218920 |	6	2.91072	2.83139	2.37684	2.31206	4.52898	4.2462	6.19441	5.80764	0.366814	3.90103	1.96386
TGME49_228470 |	9.03	9.35	65.37	32.68	20.98	TGME49_228470 |	organism=Toxoplasma_gondii_ME49 | product=ribosomal protein RPL15 (RPL15) | location=TGME49_chrX:295200-297430(+) | length=205 | sequence_SO=chromosome | SO=protein_coding	228470 |	8	8.4	8.53	66.34	41.95	20.98	TGME49_228470 |	organism=Toxoplasma_gondii_ME49 | product=ribosomal protein RPL15 (RPL15) | location=TGME49_chrX:295200-297430(+) | length=205 | sequence_SO=chromosome | SO=protein_coding	228470 |	6	3.13329	3.37287	2.01372	2.22844	4.96592	5.15229	2.0893	2.0893	0.387021	3.13064	1.64646
TGME49_245680 |	9.01	9.44	75.8	40.13	21.66	TGME49_245680 |	organism=Toxoplasma_gondii_ME49 | product=ribosomal protein RPL21 (RPL21) | location=TGME49_chrXII:2465663-2466136(+) | length=157 | sequence_SO=chromosome | SO=protein_coding	245680 |	5	10.22	10.52	74.52	32.48	28.66	TGME49_245680 |	organism=Toxoplasma_gondii_ME49 | product=ribosomal protein RPL21 (RPL21) | location=TGME49_chrXII:2465663-2466136(+) | length=157 | sequence_SO=chromosome | SO=protein_coding	245680 |	5	2.65461	2.83139	3.19154	3.34195	1.44544	1.36773	1.2942	1.22462	0.396572	2.16893	1.11699
TGME49_254390 |	9	12.59	34.65	11.99	8.333	TGME49_254390 |	organism=Toxoplasma_gondii_ME49 | product=CRAL/TRIO domain-containing protein | location=TGME49_chrIII:1702797-1708394(-) | length=684 | sequence_SO=chromosome | SO=protein_coding	254390 |	6	4.09	6.22	33.92	4.678	3.363	TGME49_254390 |	organism=Toxoplasma_gondii_ME49 | product=CRAL/TRIO domain-containing protein | location=TGME49_chrIII:1702797-1708394(-) | length=684 | sequence_SO=chromosome | SO=protein_coding	254390 |	3	4.96592	5.86138	1.83654	2.07014	5.05825	4.83059	5.01187	4.87529	0.32387	4.31375	2.10894
TGME49_265230 |	9	10.63	27.12	10.52	7.722	TGME49_265230 |	organism=Toxoplasma_gondii_ME49 | product=electron transfer flavoprotein-ubiquinone oxidoreductase | location=TGME49_chrIX:1682831-1689008(-) | length=1036 | sequence_SO=chromosome | SO=protein_coding	265230 |	6	9.92	11.9	32.43	7.722	7.336	TGME49_265230 |	organism=Toxoplasma_gondii_ME49 | product=electron transfer flavoprotein-ubiquinone oxidoreductase | location=TGME49_chrIX:1682831-1689008(-) | length=1036 | sequence_SO=chromosome | SO=protein_coding	265230 |	6	1.35519	1.58489	3.87258	4.44631	1.95885	1.36773	3.66438	2.55859	0.444055	2.60106	1.3791
TGME49_221180 |	8.95	9.32	34.9	13.67	13.67	TGME49_221180 |	organism=Toxoplasma_gondii_ME49 | product=hypothetical protein | location=TGME49_chrII:108336-113555(-) | length=768 | sequence_SO=chromosome | SO=protein_coding	221180 |	5	6.78	7.42	33.59	17.06	12.11	TGME49_221180 |	organism=Toxoplasma_gondii_ME49 | product=hypothetical protein | location=TGME49_chrII:108336-113555(-) | length=768 | sequence_SO=chromosome | SO=protein_coding	221180 |	5	4.16869	3.53183	5.86138	4.96592	3.98107	3.87258	6.19441	6.0256	0.208962	4.82519	2.27058
TGME49_243350 |	8.89	9.46	39.13	11.14	6.929	TGME49_243350 |	organism=Toxoplasma_gondii_ME49 | product=gamma-glutamyl hydrolase | location=TGME49_chrVI:2570600-2575253(+) | length=736 | sequence_SO=chromosome | SO=protein_coding	243350 |	4	5.83	6.32	40.76	9.239	5.027	TGME49_243350 |	organism=Toxoplasma_gondii_ME49 | product=gamma-glutamyl hydrolase | location=TGME49_chrVI:2570600-2575253(+) | length=736 | sequence_SO=chromosome | SO=protein_coding	243350 |	3	2.53513	2.44343	6.36796	6.19441	2.07014	2.18776	5.91562	6.13762	0.456186	4.23151	2.08117
TGME49_320630 |	8.84	9.5	35.24	18.73	9.524	TGME49_320630 |	organism=Toxoplasma_gondii_ME49 | product=phosphotransferase enzyme family protein | location=TGME49_chrIV:187612-193028(+) | length=630 | sequence_SO=chromosome | SO=protein_coding	320630 |	5	16.58	17.65	42.06	18.1	13.02	TGME49_320630 |	organism=Toxoplasma_gondii_ME49 | product=phosphotransferase enzyme family protein | location=TGME49_chrIV:187612-193028(+) | length=630 | sequence_SO=chromosome | SO=protein_coding	320630 |	8	1.99526	1.83654	3.13329	2.88403	2.65461	2.35505	2.1677	1.92309	0.18843	2.3687	1.24409
TGME49_221522 |	8.77	10.5	41.68	22.42	9.457	TGME49_221522 |	organism=Toxoplasma_gondii_ME49 | product=adaptor complexes medium subunit family protein | location=TGME49_chrII:410371-416853(+) | length=571 | sequence_SO=chromosome | SO=protein_coding	221522 |	6	16.26	17.02	46.58	25.22	25.22	TGME49_221522 |	organism=Toxoplasma_gondii_ME49 | product=adaptor complexes medium subunit family protein | location=TGME49_chrII:410371-416853(+) | length=571 | sequence_SO=chromosome | SO=protein_coding	221522 |	10	2.07014	2.14783	4.13048	4.32514	2.24905	2.35505	2.03236	2.14783	0.335007	2.68223	1.42344
TGME49_304670 |	8.73	10.19	61.83	32.84	12.13	TGME49_304670 |	organism=Toxoplasma_gondii_ME49 | product=leucine rich repeat-containing protein | location=TGME49_chrVIIa:615720-618428(-) | length=338 | sequence_SO=chromosome | SO=protein_coding	304670 |	4	4.91	6.54	59.76	22.19	8.58	TGME49_304670 |	organism=Toxoplasma_gondii_ME49 | product=leucine rich repeat-containing protein | location=TGME49_chrVIIa:615720-618428(-) | length=338 | sequence_SO=chromosome | SO=protein_coding	304670 |	3	3.01995	3.90841	1.88799	2.208	7.87046	8.16582	6.72977	7.04693	0.479595	5.10467	2.35182
TGME49_263580 |	8.72	10.29	36.83	11.9	8.824	TGME49_263580 |	organism=Toxoplasma_gondii_ME49 | product=bromodomain-containing protein | location=TGME49_chrVIIb:462494-466636(+) | length=714 | sequence_SO=chromosome | SO=protein_coding	263580 |	4	12.62	14.42	40.34	14.01	13.03	TGME49_263580 |	organism=Toxoplasma_gondii_ME49 | product=bromodomain-containing protein | location=TGME49_chrVIIb:462494-466636(+) | length=714 | sequence_SO=chromosome | SO=protein_coding	263580 |	7	2.85759	2.83139	4.65586	4.87529	1.69044	1.45881	1.77011	1.52757	0.477818	2.70838	1.43743
TGME49_263810 |	8.66	9.13	60.56	40.85	40.85	TGME49_263810 |	organism=Toxoplasma_gondii_ME49 | product=hypothetical protein | location=TGME49_chrVIIb:316181-319074(+) | length=213 | sequence_SO=chromosome | SO=protein_coding	263810 |	6	10.71	10.9	61.97	47.42	47.42	TGME49_263810 |	organism=Toxoplasma_gondii_ME49 | product=hypothetical protein | location=TGME49_chrVIIb:316181-319074(+) | length=213 | sequence_SO=chromosome | SO=protein_coding	263810 |	6	2.208	2.60615	1.88799	2.208	3.04789	3.16228	2.29087	2.37684	0.165981	2.4735	1.30656
TGME49_254770 |	8.65	8.73	28.57	18.33	14.05	TGME49_254770 |	organism=Toxoplasma_gondii_ME49 | product=Ser/Thr phosphatase family protein | location=TGME49_chrIII:1924125-1925387(-) | length=420 | sequence_SO=chromosome | SO=protein_coding	254770 |	5	4.84	5.04	34.76	11.9	5.952	TGME49_254770 |	organism=Toxoplasma_gondii_ME49 | product=Ser/Thr phosphatase family protein | location=TGME49_chrIII:1924125-1925387(-) | length=420 | sequence_SO=chromosome | SO=protein_coding	254770 |	3	2.10863	2.55859	0.549541	0.580764	2.33346	2.24905	3.13329	3.01995	0.449513	2.06666	1.0473
TGME49_229320 |	8.62	9.12	66.56	36.31	19.11	TGME49_229320 |	organism=Toxoplasma_gondii_ME49 | product=Cof family hydrolase subfamily protein | location=TGME49_chrVIII:165031-165975(-) | length=314 | sequence_SO=chromosome | SO=protein_coding	229320 |	5	7.75	7.84	56.69	26.43	18.47	TGME49_229320 |	organism=Toxoplasma_gondii_ME49 | product=Cof family hydrolase subfamily protein | location=TGME49_chrVIII:165031-165975(-) | length=314 | sequence_SO=chromosome | SO=protein_coding	229320 |	6	2.01372	2.18776	2.33346	2.42103	2.208	2.39883	2.77971	2.93765	0.11994	2.41002	1.26905
TGME49_309740 |	8.61	8.69	74.05	53.44	37.4	TGME49_309740 |	organism=Toxoplasma_gondii_ME49 | product=LSM domain-containing protein | location=TGME49_chrXI:784323-785837(-) | length=131 | sequence_SO=chromosome | SO=protein_coding	309740 |	5	8.14	8.24	65.65	42.75	42.75	TGME49_309740 |	organism=Toxoplasma_gondii_ME49 | product=LSM domain-containing protein | location=TGME49_chrXI:784323-785837(-) | length=131 | sequence_SO=chromosome | SO=protein_coding	309740 |	6	3.63078	2.48886	4.16869	2.85759	4.13048	2.65461	1.88799	1.22462	0.340967	2.88045	1.52629
TGME49_256040 |	8.56	9.91	31.56	13.83	6.613	TGME49_256040 |	organism=Toxoplasma_gondii_ME49 | product=PA14 domain-containing protein | location=TGME49_chrVIIb:4547043-4551191(-) | length=998 | sequence_SO=chromosome | SO=protein_coding	256040 |	4	5.31	6.44	40.28	10.72	4.208	TGME49_256040 |	organism=Toxoplasma_gondii_ME49 | product=PA14 domain-containing protein | location=TGME49_chrVIIb:4547043-4551191(-) | length=998 | sequence_SO=chromosome | SO=protein_coding	256040 |	3	1.78649	1.87068	1.51356	1.61436	2.44343	2.37684	3.76704	3.66438	0.34927	2.3796	1.25072
TGME49_213680 |	8.52	9.79	43.19	13.24	9.405	TGME49_213680 |	organism=Toxoplasma_gondii_ME49 | product=MmgE/PrpD family protein | location=TGME49_chrV:1229268-1237547(-) | length=521 | sequence_SO=chromosome | SO=protein_coding	213680 |	4	8.27	9.7	51.25	16.51	12.48	TGME49_213680 |	organism=Toxoplasma_gondii_ME49 | product=MmgE/PrpD family protein | location=TGME49_chrV:1229268-1237547(-) | length=521 | sequence_SO=chromosome | SO=protein_coding	213680 |	5	5.49541	4.74242	5.15229	4.48745	1.52757	1.55597	2.208	2.24905	0.4624	3.42727	1.77706
TGME49_205290 |	8.48	8.73	31.74	15.3	11.09	TGME49_205290 |	organism=Toxoplasma_gondii_ME49 | product=serine/threonine specific protein phosphatase | location=TGME49_chrVIIa:1491183-1495108(-) | length=523 | sequence_SO=chromosome | SO=protein_coding	205290 |	4	9.41	9.86	32.31	19.89	13.77	TGME49_205290 |	organism=Toxoplasma_gondii_ME49 | product=serine/threonine specific protein phosphatase | location=TGME49_chrVIIa:1491183-1495108(-) | length=523 | sequence_SO=chromosome | SO=protein_coding	205290 |	5	3.66438	4.13048	2.65461	2.99226	2.208	2.12814	2.77971	2.67917	0.221279	2.90459	1.53834
TGME49_263080 |	8.45	8.57	60.9	41.35	35.34	TGME49_263080 |	organism=Toxoplasma_gondii_ME49 | product=hypothetical protein | location=TGME49_chrVIIb:823077-823478(+) | length=133 | sequence_SO=chromosome | SO=protein_coding	263080 |	4	6.33	6.44	54.89	41.35	35.34	TGME49_263080 |	organism=Toxoplasma_gondii_ME49 | product=hypothetical protein | location=TGME49_chrVIIb:823077-823478(+) | length=133 | sequence_SO=chromosome | SO=protein_coding	263080 |	4	1.47231	1.52757	1.52757	1.59956	2.1677	2.12814	3.66438	3.59749	0.388388	2.21059	1.14443
TGME49_229930 |	8.41	8.43	58.9	52.15	47.85	TGME49_229930 |	organism=Toxoplasma_gondii_ME49 | product=p25-alpha family protein | location=TGME49_chrVIII:473764-475114(+) | length=163 | sequence_SO=chromosome | SO=protein_coding	229930 |	7	4.25	4.43	87.12	42.94	39.88	TGME49_229930 |	organism=Toxoplasma_gondii_ME49 | product=p25-alpha family protein | location=TGME49_chrVIII:473764-475114(+) | length=163 | sequence_SO=chromosome | SO=protein_coding	229930 |	4	3.69828	2.63027	2.63027	1.83654	1.8197	1.61436	1.18032	1.03753	0.401828	2.05591	1.03978
TGME49_218820 |	8.4	8.48	61.49	37.84	31.76	TGME49_218820 |	organism=Toxoplasma_gondii_ME49 | product=alba 2 | location=TGME49_chrXII:1278904-1280705(+) | length=148 | sequence_SO=chromosome | SO=protein_coding	218820 |	4	8.31	8.31	64.86	45.27	39.19	TGME49_218820 |	organism=Toxoplasma_gondii_ME49 | product=alba 2 | location=TGME49_chrXII:1278904-1280705(+) | length=148 | sequence_SO=chromosome | SO=protein_coding	218820 |	5	4.01791	4.44631	2.44343	2.67917	7.37904	6.91831	3.98107	3.63078	0.381401	4.437	2.14959
TGME49_315962 |	8.39	11.3	29.87	11.51	8.201	TGME49_315962 |	organism=Toxoplasma_gondii_ME49 | product=hypothetical protein | location=TGME49_chrXI:5108118-5111051(-) | length=817 | sequence_SO=chromosome | SO=protein_coding	315962 |	5	7.8	9.41	28.76	13.59	9.792	TGME49_315962 |	organism=Toxoplasma_gondii_ME49 | product=hypothetical protein | location=TGME49_chrXI:5108118-5111051(-) | length=817 | sequence_SO=chromosome | SO=protein_coding	315962 |	5	6.30957	8.47227	12.5892	13.0617	4.74242	4.48745	6.25173	5.91562	0.407941	7.72875	2.95024
TGME49_215980 |	8.39	8.7	50	40.48	28.1	TGME49_215980 |	organism=Toxoplasma_gondii_ME49 | product=hypothetical protein | location=TGME49_chrXI:6494435-6495067(+) | length=210 | sequence_SO=chromosome | SO=protein_coding	215980 |	4	8.37	8.66	63.33	33.33	28.1	TGME49_215980 |	organism=Toxoplasma_gondii_ME49 | product=hypothetical protein | location=TGME49_chrXI:6494435-6495067(+) | length=210 | sequence_SO=chromosome | SO=protein_coding	215980 |	5	2.46604	2.53513	3.01995	3.10456	3.56451	3.63078	2.85759	2.93765	0.13121	3.01453	1.59193
TGME49_286778 |	8.37	8.42	51.05	21.05	21.05	TGME49_286778 |	organism=Toxoplasma_gondii_ME49 | product=hypothetical protein | location=TGME49_chrV:1678868-1679440(-) | length=190 | sequence_SO=chromosome | SO=protein_coding	286778 |	4	6.81	6.84	42.63	27.37	21.05	TGME49_286778 |	organism=Toxoplasma_gondii_ME49 | product=hypothetical protein | location=TGME49_chrV:1678868-1679440(-) | length=190 | sequence_SO=chromosome | SO=protein_coding	286778 |	4	3.59749	3.22107	5.80764	5.19996	1.51356	1.39316	2.91072	2.67917	0.447656	3.29035	1.71824
TGME49_250340 |	8.35	10.35	71.18	52.94	41.18	TGME49_250340 |	organism=Toxoplasma_gondii_ME49 | product=centrin 2 | location=TGME49_chrXII:5057629-5059410(-) | length=170 | sequence_SO=chromosome | SO=protein_coding	250340 |	5	9.51	12.77	76.47	61.76	39.41	TGME49_250340 |	organism=Toxoplasma_gondii_ME49 | product=centrin 2 | location=TGME49_chrXII:5057629-5059410(-) | length=170 | sequence_SO=chromosome | SO=protein_coding	250340 |	5	1.69044	1.61436	3.01995	3.10456	1.8197	2.07014	1.40605	1.61436	0.301289	2.04245	1.0303
TGME49_258160 |	8.31	8.88	34.25	16.34	15.35	TGME49_258160 |	organism=Toxoplasma_gondii_ME49 | product=carbohydrate kinase | location=TGME49_chrVIIb:3542477-3546391(+) | length=508 | sequence_SO=chromosome | SO=protein_coding	258160 |	6	9.26	10.12	35.04	16.54	14.96	TGME49_258160 |	organism=Toxoplasma_gondii_ME49 | product=carbohydrate kinase | location=TGME49_chrVIIb:3542477-3546391(+) | length=508 | sequence_SO=chromosome | SO=protein_coding	258160 |	6	1.65959	2.07014	2.1677	2.65461	3.90841	4.20727	4.20727	4.48745	0.338148	3.1703	1.66462
TGME49_261750 |	8.3	8.75	30.9	11.38	5.868	TGME49_261750 |	organism=Toxoplasma_gondii_ME49 | product=rhoptry neck protein RON10 (RON10) | location=TGME49_chrVIIb:1545934-1550693(-) | length=835 | sequence_SO=chromosome | SO=protein_coding	261750 |	3	11.97	13.45	28.86	20.6	8.263	TGME49_261750 |	organism=Toxoplasma_gondii_ME49 | product=rhoptry neck protein RON10 (RON10) | location=TGME49_chrVIIb:1545934-1550693(-) | length=835 | sequence_SO=chromosome | SO=protein_coding	261750 |	5	2.48886	2.24905	4.32514	3.83707	2.33346	2.10863	2.37684	2.12814	0.29208	2.7309	1.44938
TGME49_315260 |	8.29	10.55	43.85	32.31	25.13	TGME49_315260 |	organism=Toxoplasma_gondii_ME49 | product=alanine dehydrogenase | location=TGME49_chrXI:4607359-4608930(+) | length=390 | sequence_SO=chromosome | SO=protein_coding	315260 |	7	10.09	11.1	43.85	32.05	32.05	TGME49_315260 |	organism=Toxoplasma_gondii_ME49 | product=alanine dehydrogenase | location=TGME49_chrXI:4607359-4608930(+) | length=390 | sequence_SO=chromosome | SO=protein_coding	315260 |	8	5.19996	6.48634	6.42688	7.94328	12.4738	12.5892	12.1339	12.1339	0.317592	9.42342	3.23625
TGME49_257680 |	8.28	8.32	62.44	39.44	34.27	TGME49_257680 |	organism=Toxoplasma_gondii_ME49 | product=myosin light chain MLC1 | location=TGME49_chrVIIb:3911290-3913592(+) | length=213 | sequence_SO=chromosome | SO=protein_coding	257680 |	5	4.33	4.34	45.54	39.91	33.8	TGME49_257680 |	organism=Toxoplasma_gondii_ME49 | product=myosin light chain MLC1 | location=TGME49_chrVIIb:3911290-3913592(+) | length=213 | sequence_SO=chromosome | SO=protein_coding	257680 |	4	2.99226	2.65461	3.43558	3.04789	1.7378	1.5417	4.01791	3.56451	0.282109	2.87403	1.52308
TGME49_220500 |	8.25	8.73	59.69	20.93	13.95	TGME49_220500 |	organism=Toxoplasma_gondii_ME49 | product=UBX domain-containing protein | location=TGME49_chrV:419288-423470(+) | length=387 | sequence_SO=chromosome | SO=protein_coding	220500 |	4	8.34	10.63	56.07	25.06	21.45	TGME49_220500 |	organism=Toxoplasma_gondii_ME49 | product=UBX domain-containing protein | location=TGME49_chrV:419288-423470(+) | length=387 | sequence_SO=chromosome | SO=protein_coding	220500 |	6	2.01372	2.10863	3.25087	3.66438	1.99526	2.14783	1.02802	1.11686	0.395653	2.1657	1.11483
TGME49_290040 |	8.25	8.51	77.59	56.9	31.9	TGME49_290040 |	organism=Toxoplasma_gondii_ME49 | product=macrophage migration inhibitory factor, putative | location=TGME49_chrIX:3598874-3600716(+) | length=116 | sequence_SO=chromosome | SO=protein_coding	290040 |	5	11.2	11.89	93.1	68.97	57.76	TGME49_290040 |	organism=Toxoplasma_gondii_ME49 | product=macrophage migration inhibitory factor, putative | location=TGME49_chrIX:3598874-3600716(+) | length=116 | sequence_SO=chromosome | SO=protein_coding	290040 |	7	1.99526	2.03236	2.53513	2.63027	2.37684	2.99226	1.47231	1.90546	0.201181	2.24249	1.1651
TGME49_231900 |	8.23	10.07	53.52	23.79	12.33	TGME49_231900 |	organism=Toxoplasma_gondii_ME49 | product=acyl-CoA dehydrogenase domain-containing protein | location=TGME49_chrVIII:1623217-1627212(-) | length=454 | sequence_SO=chromosome | SO=protein_coding	231900 |	4	14.36	15.43	42.95	21.81	18.5	TGME49_231900 |	organism=Toxoplasma_gondii_ME49 | product=acyl-CoA dehydrogenase domain-containing protein | location=TGME49_chrVIII:1623217-1627212(-) | length=454 | sequence_SO=chromosome | SO=protein_coding	231900 |	8	2.60615	2.33346	2.88403	2.60615	2.29087	1.67494	3.34195	2.46604	0.178574	2.52545	1.33654
TGME49_315130 |	8.19	10.45	38.22	13.91	11.32	TGME49_315130 |	organism=Toxoplasma_gondii_ME49 | product=L-isoaspartyl protein carboxyl methyltransferase family protein | location=TGME49_chrXI:4506754-4510152(-) | length=539 | sequence_SO=chromosome | SO=protein_coding	315130 |	5	7.11	8.05	41.56	12.24	10.2	TGME49_315130 |	organism=Toxoplasma_gondii_ME49 | product=L-isoaspartyl protein carboxyl methyltransferase family protein | location=TGME49_chrXI:4506754-4510152(-) | length=539 | sequence_SO=chromosome | SO=protein_coding	315130 |	4	1.80302	1.8197	6.08135	5.44503	2.80543	2.70396	5.19996	5.01187	0.423963	3.85879	1.94815
TGME49_305240 |	8.19	9.24	38.72	9.834	4.244	TGME49_305240 |	organism=Toxoplasma_gondii_ME49 | product=XPA binding protein 2 family protein | location=TGME49_chrIX:5305770-5313174(+) | length=966 | sequence_SO=chromosome | SO=protein_coding	305240 |	4	9.67	11.56	39.86	10.35	5.487	TGME49_305240 |	organism=Toxoplasma_gondii_ME49 | product=XPA binding protein 2 family protein | location=TGME49_chrIX:5305770-5313174(+) | length=966 | sequence_SO=chromosome | SO=protein_coding	305240 |	4	1.22462	1.57036	1.92309	2.35505	2.96483	3.25087	2.55859	2.72898	0.281868	2.32205	1.2154
TGME49_247350 |	8.17	12.45	35.58	31.73	20.51	TGME49_247350 |	organism=Toxoplasma_gondii_ME49 | product=thioredoxin domain-containing protein | location=TGME49_chrXII:3276300-3278416(-) | length=312 | sequence_SO=chromosome | SO=protein_coding	247350 |	8	6.52	9.75	32.37	26.6	21.79	TGME49_247350 |	organism=Toxoplasma_gondii_ME49 | product=thioredoxin domain-containing protein | location=TGME49_chrXII:3276300-3278416(-) | length=312 | sequence_SO=chromosome | SO=protein_coding	247350 |	9	2.33346	2.10863	1.92309	1.78649	5.39511	4.87529	2.53513	2.26987	0.452349	2.90338	1.53773
TGME49_306270 |	8.16	8.54	48.98	45.58	45.58	TGME49_306270 |	organism=Toxoplasma_gondii_ME49 | product=hypothetical protein | location=TGME49_chrIX:5903896-5904339(-) | length=147 | sequence_SO=chromosome | SO=protein_coding	306270 |	6	4.67	5.06	40.14	40.14	36.05	TGME49_306270 |	organism=Toxoplasma_gondii_ME49 | product=hypothetical protein | location=TGME49_chrIX:5903896-5904339(-) | length=147 | sequence_SO=chromosome | SO=protein_coding	306270 |	10	2.58226	2.63027	6.91831	7.24436	4.20727	3.49945	3.7325	2.96483	0.409944	4.22241	2.07807
TGME49_263410 |	8.1	9.83	32.53	10.15	3.118	TGME49_263410 |	organism=Toxoplasma_gondii_ME49 | product=scavenger receptor cysteine-rich domain-containing protein | location=TGME49_chrVIIb:573369-578873(-) | length=1251 | sequence_SO=chromosome | SO=protein_coding	263410 |	3	10.27	13.05	29.26	10.71	5.675	TGME49_263410 |	organism=Toxoplasma_gondii_ME49 | product=scavenger receptor cysteine-rich domain-containing protein | location=TGME49_chrVIIb:573369-578873(-) | length=1251 | sequence_SO=chromosome | SO=protein_coding	263410 |	5	2.72898	2.83139	5.29664	5.44503	4.20727	4.36516	4.32514	4.48745	0.220779	4.21088	2.07412
TGME49_225160 |	8.07	8.82	51.37	32.92	14.96	TGME49_225160 |	organism=Toxoplasma_gondii_ME49 | product=hypothetical protein | location=TGME49_chrX:2445343-2446548(+) | length=401 | sequence_SO=chromosome | SO=protein_coding	225160 |	5	16.04	17.27	56.86	30.92	27.18	TGME49_225160 |	organism=Toxoplasma_gondii_ME49 | product=hypothetical protein | location=TGME49_chrX:2445343-2446548(+) | length=401 | sequence_SO=chromosome | SO=protein_coding	225160 |	9	1.7378	1.77011	2.77971	2.72898	2.18776	2.48886	2.1677	2.39883	0.16128	2.28247	1.1906
TGME49_202110 |	8	8.81	35.84	15.77	15.77	TGME49_202110 |	organism=Toxoplasma_gondii_ME49 | product=hypothetical protein | location=TGME49_chrVIIa:3610128-3610967(-) | length=279 | sequence_SO=chromosome | SO=protein_coding	202110 |	4	9.98	11.06	37.99	31.54	30.11	TGME49_202110 |	organism=Toxoplasma_gondii_ME49 | product=hypothetical protein | location=TGME49_chrVIIa:3610128-3610967(-) | length=279 | sequence_SO=chromosome | SO=protein_coding	202110 |	7	3.34195	3.80189	5.34564	6.08135	3.59749	3.56451	5.44503	5.39511	0.223971	4.57162	2.19271
TGME49_289530 |	7.94	9.25	68.45	36.36	22.46	TGME49_289530 |	organism=Toxoplasma_gondii_ME49 | product=ribosomal protein RPL19 (RPL19) | location=TGME49_chrIX:3287920-3290474(-) | length=187 | sequence_SO=chromosome | SO=protein_coding	289530 |	6	7.07	8.38	67.38	29.41	22.46	TGME49_289530 |	organism=Toxoplasma_gondii_ME49 | product=ribosomal protein RPL19 (RPL19) | location=TGME49_chrIX:3287920-3290474(-) | length=187 | sequence_SO=chromosome | SO=protein_coding	289530 |	5	2.29087	2.24905	1.85353	1.80302	3.63078	4.32514	2.35505	2.83139	0.311615	2.66735	1.41541
TGME49_320280 |	7.94	8.4	31.55	18.03	10.52	TGME49_320280 |	organism=Toxoplasma_gondii_ME49 | product=hypothetical protein | location=TGME49_chrIV:399523-401272(-) | length=466 | sequence_SO=chromosome | SO=protein_coding	320280 |	4	3	3.28	30.69	9.013	3.219	TGME49_320280 |	organism=Toxoplasma_gondii_ME49 | product=hypothetical protein | location=TGME49_chrIV:399523-401272(-) | length=466 | sequence_SO=chromosome | SO=protein_coding	320280 |	1	3.10456	3.46737	9.12011	10.1859	3.16228	3.66438	5.19996	6.08135	0.473382	5.49824	2.45897
TGME49_249670 |	7.92	8.66	37.41	18.71	11.01	TGME49_249670 |	organism=Toxoplasma_gondii_ME49 | product=cathepsin B | location=TGME49_chrXII:4721208-4726837(-) | length=572 | sequence_SO=chromosome | SO=protein_coding	249670 |	5	7.94	8.6	37.94	20.28	12.06	TGME49_249670 |	organism=Toxoplasma_gondii_ME49 | product=cathepsin B | location=TGME49_chrXII:4721208-4726837(-) | length=572 | sequence_SO=chromosome | SO=protein_coding	249670 |	6	2.39883	1.92309	1.75388	1.40605	5.15229	4.52898	4.83059	4.20727	0.442307	3.27512	1.71155
TGME49_250750 |	7.89	9.4	29.57	9.14	3.674	TGME49_250750 |	organism=Toxoplasma_gondii_ME49 | product=tRNA (uracil-5-)-methyltransferase | location=TGME49_chrXII:5166600-5178480(-) | length=1116 | sequence_SO=chromosome | SO=protein_coding	250750 |	3	14.58	15.48	31.27	8.513	8.154	TGME49_250750 |	organism=Toxoplasma_gondii_ME49 | product=tRNA (uracil-5-)-methyltransferase | location=TGME49_chrXII:5166600-5178480(-) | length=1116 | sequence_SO=chromosome | SO=protein_coding	250750 |	8	3.16228	2.96483	1.31826	1.25892	1.31826	1.20226	2.51189	2.29087	0.384348	2.00345	1.00248
TGME49_244370 |	7.89	8.59	33.9	15.58	7.192	TGME49_244370 |	organism=Toxoplasma_gondii_ME49 | product=TDC1, putative | location=TGME49_chrVI:3217824-3219578(+) | length=584 | sequence_SO=chromosome | SO=protein_coding	244370 |	4	3.76	4.96	28.94	10.62	5.308	TGME49_244370 |	organism=Toxoplasma_gondii_ME49 | product=TDC1, putative | location=TGME49_chrVI:3217824-3219578(+) | length=584 | sequence_SO=chromosome | SO=protein_coding	244370 |	2	3.94457	4.36516	2.22844	2.46604	1.90546	2.03236	1.65959	1.77011	0.378566	2.54646	1.3485
TGME49_225940 |	7.89	8.08	36.83	27.62	20.63	TGME49_225940 |	organism=Toxoplasma_gondii_ME49 | product=hypothetical protein | location=TGME49_chrX:1921009-1922531(-) | length=315 | sequence_SO=chromosome | SO=protein_coding	225940 |	5	10.2	10.8	46.03	35.56	22.86	TGME49_225940 |	organism=Toxoplasma_gondii_ME49 | product=hypothetical protein | location=TGME49_chrX:1921009-1922531(-) | length=315 | sequence_SO=chromosome | SO=protein_coding	225940 |	7	4.61318	4.2462	5.19996	4.65586	7.72681	7.17794	7.31139	6.72977	0.222469	5.95764	2.57474
TGME49_297460 |	7.84	9.49	40.05	12.22	11.09	TGME49_297460 |	organism=Toxoplasma_gondii_ME49 | product=hypothetical protein | location=TGME49_chrII:1793751-1799364(-) | length=442 | sequence_SO=chromosome | SO=protein_coding	297460 |	5	6.04	6.62	47.74	8.145	8.145	TGME49_297460 |	organism=Toxoplasma_gondii_ME49 | product=hypothetical protein | location=TGME49_chrII:1793751-1799364(-) | length=442 | sequence_SO=chromosome | SO=protein_coding	297460 |	3	2.46604	2.39883	2.88403	2.85759	2.46604	2.39883	3.98107	3.94457	0.214079	2.92463	1.54825
TGME49_237150 |	7.82	7.95	23.74	16.07	12.95	TGME49_237150 |	organism=Toxoplasma_gondii_ME49 | product=minor histocompatibility antigen h13, putative | location=TGME49_chrX:5743387-5748034(-) | length=417 | sequence_SO=chromosome | SO=protein_coding	237150 |	6	9.29	9.29	26.86	18.23	16.07	TGME49_237150 |	organism=Toxoplasma_gondii_ME49 | product=minor histocompatibility antigen h13, putative | location=TGME49_chrX:5743387-5748034(-) | length=417 | sequence_SO=chromosome | SO=protein_coding	237150 |	8	2.1677	2.07014	1.44544	1.34276	3.31131	3.19154	2.85759	3.10456	0.302448	2.43638	1.28474
TGME49_260140 |	7.73	8.98	34.26	9.524	4.63	TGME49_260140 |	organism=Toxoplasma_gondii_ME49 | product=phosphomannose isomerase type I protein | location=TGME49_chrVIIb:2508357-2512076(-) | length=756 | sequence_SO=chromosome | SO=protein_coding	260140 |	3	11.56	13.04	32.67	14.68	11.64	TGME49_260140 |	organism=Toxoplasma_gondii_ME49 | product=phosphomannose isomerase type I protein | location=TGME49_chrVIIb:2508357-2512076(-) | length=756 | sequence_SO=chromosome | SO=protein_coding	260140 |	7	3.22107	3.01995	3.76704	3.56451	9.2045	9.72747	7.44732	7.72681	0.446883	5.95983	2.57527
TGME49_217510 |	7.71	7.86	42.37	22.37	15.26	TGME49_217510 |	organism=Toxoplasma_gondii_ME49 | product=hypothetical protein | location=TGME49_chrXII:1885016-1887506(+) | length=380 | sequence_SO=chromosome | SO=protein_coding	217510 |	5	6.9	7.41	36.32	22.11	18.95	TGME49_217510 |	organism=Toxoplasma_gondii_ME49 | product=hypothetical protein | location=TGME49_chrXII:1885016-1887506(+) | length=380 | sequence_SO=chromosome | SO=protein_coding	217510 |	6	2.42103	2.01372	3.59749	2.99226	1.36773	1.5417	1.38038	1.55597	0.367711	2.10879	1.07641
TGME49_290720 |	7.69	9.5	34.8	10.69	4.503	TGME49_290720 |	organism=Toxoplasma_gondii_ME49 | product=vacuolar proton translocating ATPase subunit, putative | location=TGME49_chrIX:3857823-3867465(+) | length=1066 | sequence_SO=chromosome | SO=protein_coding	290720 |	4	7.29	10.71	28.42	10.69	2.72	TGME49_290720 |	organism=Toxoplasma_gondii_ME49 | product=vacuolar proton translocating ATPase subunit, putative | location=TGME49_chrIX:3857823-3867465(+) | length=1066 | sequence_SO=chromosome | SO=protein_coding	290720 |	3	2.77971	2.85759	3.19154	3.40408	2.10863	2.29087	2.22844	2.44343	0.165976	2.66304	1.41307
TGME49_277080 |	7.67	7.75	74.03	36.46	33.15	TGME49_277080 |	organism=Toxoplasma_gondii_ME49 | product=microneme protein MIC5 (MIC5) | location=TGME49_chrXII:6723657-6725631(-) | length=181 | sequence_SO=chromosome | SO=protein_coding	277080 |	6	9.54	9.54	69.06	44.2	33.15	TGME49_277080 |	organism=Toxoplasma_gondii_ME49 | product=microneme protein MIC5 (MIC5) | location=TGME49_chrXII:6723657-6725631(-) | length=181 | sequence_SO=chromosome | SO=protein_coding	277080 |	5	5.86138	14.7231	9.28966	20.893	9.54993	9.37562	14.9969	15.1356	0.359966	12.4781	3.64133
TGME49_232400 |	7.66	8.54	41.89	27.85	17.43	TGME49_232400 |	organism=Toxoplasma_gondii_ME49 | product=PAN domain-containing protein | location=TGME49_chrVIII:2073453-2074694(-) | length=413 | sequence_SO=chromosome | SO=protein_coding	232400 |	6	9.96	12.05	38.01	27.6	15.25	TGME49_232400 |	organism=Toxoplasma_gondii_ME49 | product=PAN domain-containing protein | location=TGME49_chrVIII:2073453-2074694(-) | length=413 | sequence_SO=chromosome | SO=protein_coding	232400 |	8	6.72977	6.72977	5.19996	5.24808	4.13048	3.7325	4.57088	4.09261	0.214836	5.05425	2.3375
TGME49_230520 |	7.56	8.65	64.14	34.18	29.54	TGME49_230520 |	organism=Toxoplasma_gondii_ME49 | product=cyclophilin 1, putative | location=TGME49_chrVIII:849139-849852(+) | length=237 | sequence_SO=chromosome | SO=protein_coding	230520 |	6	8.02	9.26	48.95	21.1	21.1	TGME49_230520 |	organism=Toxoplasma_gondii_ME49 | product=cyclophilin 1, putative | location=TGME49_chrVIII:849139-849852(+) | length=237 | sequence_SO=chromosome | SO=protein_coding	230520 |	5	8.24138	9.54993	4.44631	5.10505	7.94328	7.11213	7.17794	6.48634	0.221944	7.0078	2.80896
TGME49_295640 |	7.48	11.89	34.1	8.285	5.684	TGME49_295640 |	organism=Toxoplasma_gondii_ME49 | product=peptidase family M13 protein | location=TGME49_chrIa:1660726-1663842(+) | length=1038 | sequence_SO=chromosome | SO=protein_coding	295640 |	5	11.05	13.59	38.82	13.39	7.803	TGME49_295640 |	organism=Toxoplasma_gondii_ME49 | product=peptidase family M13 protein | location=TGME49_chrIa:1660726-1663842(+) | length=1038 | sequence_SO=chromosome | SO=protein_coding	295640 |	7	2.46604	2.67917	2.88403	3.13329	2.96483	3.0761	5.10505	5.34564	0.301513	3.45677	1.78942
TGME49_207240 |	7.46	8.05	74.07	45.37	39.81	TGME49_207240 |	organism=Toxoplasma_gondii_ME49 | product=hypothetical protein | location=TGME49_chrX:7459980-7460668(+) | length=108 | sequence_SO=chromosome | SO=protein_coding	207240 |	4	7.32	9.64	77.78	74.07	46.3	TGME49_207240 |	organism=Toxoplasma_gondii_ME49 | product=hypothetical protein | location=TGME49_chrX:7459980-7460668(+) | length=108 | sequence_SO=chromosome | SO=protein_coding	207240 |	5	4.20727	3.80189	4.05509	3.69828	2.22844	1.92309	2.12814	1.85353	0.324795	2.98697	1.57868
TGME49_231190 |	7.43	8.04	28.72	13.35	12.09	TGME49_231190 |	organism=Toxoplasma_gondii_ME49 | product=arsenite-activated ATPase family protein | location=TGME49_chrVIII:1306596-1311070(-) | length=397 | sequence_SO=chromosome | SO=protein_coding	231190 |	5	10.28	11.92	33.5	23.17	17.13	TGME49_231190 |	organism=Toxoplasma_gondii_ME49 | product=arsenite-activated ATPase family protein | location=TGME49_chrVIII:1306596-1311070(-) | length=397 | sequence_SO=chromosome | SO=protein_coding	231190 |	6	1.58489	1.87068	1.72187	2.03236	2.80543	2.85759	2.70396	2.75423	0.22021	2.29138	1.19621
TGME49_267980 |	7.42	8.05	44.72	18.16	15.72	TGME49_267980 |	organism=Toxoplasma_gondii_ME49 | product=hypothetical protein | location=TGME49_chrVIII:6740024-6741133(+) | length=369 | sequence_SO=chromosome | SO=protein_coding	267980 |	6	3.73	3.93	46.34	20.33	5.691	TGME49_267980 |	organism=Toxoplasma_gondii_ME49 | product=hypothetical protein | location=TGME49_chrVIII:6740024-6741133(+) | length=369 | sequence_SO=chromosome | SO=protein_coding	267980 |	3	4.61318	4.36516	3.53183	3.28095	5.10505	4.83059	6.91831	6.66807	0.250331	4.91414	2.29694
TGME49_245610 |	7.38	8.02	30.3	9.483	6.65	TGME49_245610 |	organism=Toxoplasma_gondii_ME49 | product=hypothetical protein | location=TGME49_chrXII:2423021-2432148(+) | length=812 | sequence_SO=chromosome | SO=protein_coding	245610 |	4	12.18	13.16	33.37	13.18	10.59	TGME49_245610 |	organism=Toxoplasma_gondii_ME49 | product=hypothetical protein | location=TGME49_chrXII:2423021-2432148(+) | length=812 | sequence_SO=chromosome | SO=protein_coding	245610 |	6	2.42103	2.1677	3.25087	3.04789	2.51189	2.29087	1.59956	1.44544	0.250238	2.34191	1.22768
TGME49_244260 |	7.37	7.81	48.5	35.93	26.95	TGME49_244260 |	organism=Toxoplasma_gondii_ME49 | product=hypothetical protein | location=TGME49_chrVI:3144151-3144654(+) | length=167 | sequence_SO=chromosome | SO=protein_coding	244260 |	4	10.42	11.45	75.45	43.11	37.13	TGME49_244260 |	organism=Toxoplasma_gondii_ME49 | product=hypothetical protein | location=TGME49_chrVI:3144151-3144654(+) | length=167 | sequence_SO=chromosome | SO=protein_coding	244260 |	6	4.32514	3.40408	4.2462	3.34195	8.24138	7.04693	6.0256	5.15229	0.315287	5.22295	2.38486
TGME49_271930 |	7.31	7.35	43.16	36.75	29.49	TGME49_271930 |	organism=Toxoplasma_gondii_ME49 | product=hypothetical protein | location=TGME49_chrVIII:4277392-4279150(+) | length=234 | sequence_SO=chromosome | SO=protein_coding	271930 |	5	8.34	8.62	60.68	50.85	44.87	TGME49_271930 |	organism=Toxoplasma_gondii_ME49 | product=hypothetical protein | location=TGME49_chrVIII:4277392-4279150(+) | length=234 | sequence_SO=chromosome | SO=protein_coding	271930 |	6	2.58226	2.46604	1.78649	1.70608	4.20727	3.83707	3.98107	3.69828	0.31291	3.03307	1.60078
TGME49_321710 |	7.25	11.67	56.02	41.57	39.76	TGME49_321710 |	organism=Toxoplasma_gondii_ME49 | product=hypothetical protein | location=TGME49_chrIb:1619973-1621908(-) | length=332 | sequence_SO=chromosome | SO=protein_coding	321710 |	7	3.47	8.43	50.3	35.54	26.2	TGME49_321710 |	organism=Toxoplasma_gondii_ME49 | product=hypothetical protein | location=TGME49_chrIb:1619973-1621908(-) | length=332 | sequence_SO=chromosome | SO=protein_coding	321710 |	5	8.47227	9.63829	8.47227	9.81748	6.60694	7.37904	6.79204	8.01678	0.13747	8.14939	3.02669
TGME49_315930 |	7.17	7.71	67.52	40.13	24.2	TGME49_315930 |	organism=Toxoplasma_gondii_ME49 | product=integral membrane protein, DUF56 family protein, putative | location=TGME49_chrXI:5082015-5083527(+) | length=157 | sequence_SO=chromosome | SO=protein_coding	315930 |	5	2.31	3.05	49.04	28.66	18.47	TGME49_315930 |	organism=Toxoplasma_gondii_ME49 | product=integral membrane protein, DUF56 family protein, putative | location=TGME49_chrXI:5082015-5083527(+) | length=157 | sequence_SO=chromosome | SO=protein_coding	315930 |	2	4.52898	5.49541	6.66807	8.09096	7.04693	6.72977	10.0925	9.81748	0.248947	7.30876	2.86963
TGME49_226500 |	7.16	7.23	57.61	46.74	35.87	TGME49_226500 |	organism=Toxoplasma_gondii_ME49 | product=hypothetical protein | location=TGME49_chrX:1574363-1576182(+) | length=92 | sequence_SO=chromosome | SO=protein_coding	226500 |	4	5.24	5.27	40.22	28.26	28.26	TGME49_226500 |	organism=Toxoplasma_gondii_ME49 | product=hypothetical protein | location=TGME49_chrX:1574363-1576182(+) | length=92 | sequence_SO=chromosome | SO=protein_coding	226500 |	3	4.7863	4.2462	6.19441	5.54626	13.3045	12.2462	7.7983	6.19441	0.423267	7.53957	2.91448
TGME49_277760 |	7.14	8.19	43.57	14.98	6.354	TGME49_277760 |	organism=Toxoplasma_gondii_ME49 | product=adenylosuccinate lyase, putative | location=TGME49_chrXII:6533549-6540347(+) | length=661 | sequence_SO=chromosome | SO=protein_coding	277760 |	3	12.68	14.16	38.43	21.63	16.04	TGME49_277760 |	organism=Toxoplasma_gondii_ME49 | product=adenylosuccinate lyase, putative | location=TGME49_chrXII:6533549-6540347(+) | length=661 | sequence_SO=chromosome | SO=protein_coding	277760 |	6	2.0893	2.10863	1.85353	1.87068	4.48745	3.59749	5.05825	3.90841	0.38783	3.12172	1.64234
TGME49_249970 |	7.12	7.82	46.72	21.4	21.4	TGME49_249970 |	organism=Toxoplasma_gondii_ME49 | product=hypothetical protein | location=TGME49_chrXII:4964120-4966013(+) | length=229 | sequence_SO=chromosome | SO=protein_coding	249970 |	5	12.64	12.84	60.26	34.93	28.38	TGME49_249970 |	organism=Toxoplasma_gondii_ME49 | product=hypothetical protein | location=TGME49_chrXII:4964120-4966013(+) | length=229 | sequence_SO=chromosome | SO=protein_coding	249970 |	7	3.04789	2.72898	2.26987	2.01372	5.39511	4.48745	6.25173	5.19996	0.383385	3.92434	1.97245
TGME49_251550 |	7.04	7.04	75.79	63.16	41.05	TGME49_251550 |	organism=Toxoplasma_gondii_ME49 | product=acyl-coa-binding protein | location=TGME49_chrXII:5453851-5454796(-) | length=95 | sequence_SO=chromosome | SO=protein_coding	251550 |	4	6.96	7.08	73.68	56.84	56.84	TGME49_251550 |	organism=Toxoplasma_gondii_ME49 | product=acyl-coa-binding protein | location=TGME49_chrXII:5453851-5454796(-) | length=95 | sequence_SO=chromosome | SO=protein_coding	251550 |	6	13.5519	13.4277	11.272	10.9648	16.1436	15.417	12.2462	11.695	0.136518	13.0898	3.71037
TGME49_236110 |	6.99	7.91	25.94	17.88	13.85	TGME49_236110 |	organism=Toxoplasma_gondii_ME49 | product=autophagy-related protein 3 atg3, putative | location=TGME49_chrX:5280410-5286941(+) | length=397 | sequence_SO=chromosome | SO=protein_coding	236110 |	3	4.84	6.25	31.23	15.37	12.85	TGME49_236110 |	organism=Toxoplasma_gondii_ME49 | product=autophagy-related protein 3 atg3, putative | location=TGME49_chrX:5280410-5286941(+) | length=397 | sequence_SO=chromosome | SO=protein_coding	236110 |	4	2.88403	2.99226	3.10456	3.19154	7.44732	6.60694	3.59749	3.19154	0.411597	4.12696	2.04508
TGME49_315110 |	6.98	7.06	55.06	38.76	38.76	TGME49_315110 |	organism=Toxoplasma_gondii_ME49 | product=prefoldin, alpha subunit protein | location=TGME49_chrXI:4478992-4481210(-) | length=178 | sequence_SO=chromosome | SO=protein_coding	315110 |	4	4.27	4.36	55.62	32.02	32.02	TGME49_315110 |	organism=Toxoplasma_gondii_ME49 | product=prefoldin, alpha subunit protein | location=TGME49_chrXI:4478992-4481210(-) | length=178 | sequence_SO=chromosome | SO=protein_coding	315110 |	3	2.46604	1.5417	2.85759	2.42103	2.70396	2.48886	2.80543	2.75423	0.158	2.50485	1.32473
TGME49_256060 |	6.9	7.9	41.75	8.867	7.635	TGME49_256060 |	organism=Toxoplasma_gondii_ME49 | product=nucleosome assembly protein (nap) protein | location=TGME49_chrVIIb:4538969-4542632(+) | length=812 | sequence_SO=chromosome | SO=protein_coding	256060 |	4	9.52	10.56	43.1	10.71	8.621	TGME49_256060 |	organism=Toxoplasma_gondii_ME49 | product=nucleosome assembly protein (nap) protein | location=TGME49_chrVIIb:4538969-4542632(+) | length=812 | sequence_SO=chromosome | SO=protein_coding	256060 |	5	2.0893	1.94089	2.88403	2.72898	6.19441	5.64937	5.49541	4.7863	0.409308	3.97109	1.98953
TGME49_244390 |	6.77	6.83	32.36	22.01	12.3	TGME49_244390 |	organism=Toxoplasma_gondii_ME49 | product=coatomer epsilon subunit protein | location=TGME49_chrVI:3231792-3237113(-) | length=309 | sequence_SO=chromosome | SO=protein_coding	244390 |	3	4.13	6.31	36.25	24.27	21.36	TGME49_244390 |	organism=Toxoplasma_gondii_ME49 | product=coatomer epsilon subunit protein | location=TGME49_chrVI:3231792-3237113(-) | length=309 | sequence_SO=chromosome | SO=protein_coding	244390 |	5	3.22107	3.80189	6.60694	7.58578	2.29087	2.26987	2.85759	2.80543	0.483697	3.92993	1.9745
TGME49_293360 |	6.75	7.12	49.38	38.27	21.4	TGME49_293360 |	organism=Toxoplasma_gondii_ME49 | product=hypothetical protein | location=TGME49_chrIa:277840-279989(-) | length=243 | sequence_SO=chromosome | SO=protein_coding	293360 |	3	9.65	9.97	86.01	42.39	42.39	TGME49_293360 |	organism=Toxoplasma_gondii_ME49 | product=hypothetical protein | location=TGME49_chrIa:277840-279989(-) | length=243 | sequence_SO=chromosome | SO=protein_coding	293360 |	6	4.92039	4.7863	2.24905	2.22844	4.92039	5.19996	2.60615	2.75423	0.340718	3.70812	1.89069
TGME49_213520 |	6.73	7.13	39.88	13.62	6.615	TGME49_213520 |	organism=Toxoplasma_gondii_ME49 | product=peptidase M20D, amidohydrolase | location=TGME49_chrV:1112450-1118661(-) | length=514 | sequence_SO=chromosome | SO=protein_coding	213520 |	3	8.84	9.34	57.2	27.04	16.34	TGME49_213520 |	organism=Toxoplasma_gondii_ME49 | product=peptidase M20D, amidohydrolase | location=TGME49_chrV:1112450-1118661(-) | length=514 | sequence_SO=chromosome | SO=protein_coding	213520 |	5	2.80543	2.91072	1.92309	1.95885	2.91072	2.93765	2.18776	2.208	0.170312	2.48028	1.3105
TGME49_218520 |	6.59	6.63	42.12	18.34	10.89	TGME49_218520 |	organism=Toxoplasma_gondii_ME49 | product=microneme protein MIC6 (MIC6) | location=TGME49_chrXII:1480723-1481772(-) | length=349 | sequence_SO=chromosome | SO=protein_coding	218520 |	3	4.35	4.38	44.13	10.6	9.169	TGME49_218520 |	organism=Toxoplasma_gondii_ME49 | product=microneme protein MIC6 (MIC6) | location=TGME49_chrXII:1480723-1481772(-) | length=349 | sequence_SO=chromosome | SO=protein_coding	218520 |	2	14.5881	13.4277	16.7494	16.293	22.08	21.8776	33.1131	31.3329	0.331233	21.1827	4.40482
TGME49_272280 |	6.57	7.96	36.59	8.266	6.233	TGME49_272280 |	organism=Toxoplasma_gondii_ME49 | product=PP2C, putative | location=TGME49_chrVIII:4099791-4104661(+) | length=738 | sequence_SO=chromosome | SO=protein_coding	272280 |	3	4.43	5.86	38.35	9.485	3.659	TGME49_272280 |	organism=Toxoplasma_gondii_ME49 | product=PP2C, putative | location=TGME49_chrVIII:4099791-4104661(+) | length=738 | sequence_SO=chromosome | SO=protein_coding	272280 |	2	1.64437	1.69044	1.75388	1.78649	1.94089	1.45881	3.34195	2.60615	0.291053	2.02787	1.01997
TGME49_307810 |	6.57	6.69	34.75	10.17	8.511	TGME49_307810 |	organism=Toxoplasma_gondii_ME49 | product=hypothetical protein | location=TGME49_chrXII:420584-425897(-) | length=423 | sequence_SO=chromosome | SO=protein_coding	307810 |	3	3.23	3.38	32.15	8.747	5.674	TGME49_307810 |	organism=Toxoplasma_gondii_ME49 | product=hypothetical protein | location=TGME49_chrXII:420584-425897(-) | length=423 | sequence_SO=chromosome | SO=protein_coding	307810 |	2	1.38038	1.7378	2.18776	3.25087	1.83654	2.80543	1.90546	2.88403	0.273446	2.24854	1.16899
TGME49_258810 |	6.54	6.66	36.15	18.24	18.24	TGME49_258810 |	organism=Toxoplasma_gondii_ME49 | product=SAG-related sequence SRS27B (SRS27B) | location=TGME49_chrVIIb:3174942-3175832(-) | length=296 | sequence_SO=chromosome | SO=protein_coding	258810 |	4	6.29	7.01	51.69	22.3	20.95	TGME49_258810 |	organism=Toxoplasma_gondii_ME49 | product=SAG-related sequence SRS27B (SRS27B) | location=TGME49_chrVIIb:3174942-3175832(-) | length=296 | sequence_SO=chromosome | SO=protein_coding	258810 |	4	17.7011	18.197	12.942	13.3045	8.09096	8.01678	24.2103	22.6987	0.365712	15.6452	3.96764
TGME49_286530 |	6.52	6.59	50	22.48	17.89	TGME49_286530 |	organism=Toxoplasma_gondii_ME49 | product=hypothetical protein | location=TGME49_chrV:1791334-1792982(+) | length=218 | sequence_SO=chromosome | SO=protein_coding	286530 |	3	9.77	9.88	44.04	28.44	28.44	TGME49_286530 |	organism=Toxoplasma_gondii_ME49 | product=hypothetical protein | location=TGME49_chrV:1791334-1792982(+) | length=218 | sequence_SO=chromosome | SO=protein_coding	286530 |	7	7.58578	8.31764	4.44631	4.7863	3.31131	3.28095	3.10456	3.0761	0.412725	4.73862	2.24447
TGME49_269980 |	6.49	6.7	33.83	16.91	9.091	TGME49_269980 |	organism=Toxoplasma_gondii_ME49 | product=preprotein translocase Sec61, putative | location=TGME49_chrVIII:5484134-5488670(-) | length=473 | sequence_SO=chromosome | SO=protein_coding	269980 |	4	18.61	19.27	32.35	19.45	16.28	TGME49_269980 |	organism=Toxoplasma_gondii_ME49 | product=preprotein translocase Sec61, putative | location=TGME49_chrVIII:5484134-5488670(-) | length=473 | sequence_SO=chromosome | SO=protein_coding	269980 |	9	1.92309	2.12814	1.58489	1.75388	3.43558	3.31131	2.208	2.12814	0.279437	2.30913	1.20735
TGME49_259630 |	6.49	6.52	58.75	50	50	TGME49_259630 |	organism=Toxoplasma_gondii_ME49 | product=hypothetical protein | location=TGME49_chrVIIb:2748845-2750054(+) | length=160 | sequence_SO=chromosome | SO=protein_coding	259630 |	5	6.2	6.21	73.12	54.37	48.75	TGME49_259630 |	organism=Toxoplasma_gondii_ME49 | product=hypothetical protein | location=TGME49_chrVIIb:2748845-2750054(+) | length=160 | sequence_SO=chromosome | SO=protein_coding	259630 |	6	2.48886	2.91072	4.13048	4.87529	2.53513	2.42103	3.37287	3.25087	0.251165	3.24815	1.69962
TGME49_244020 |	6.37	6.51	57.04	34.51	27.46	TGME49_244020 |	organism=Toxoplasma_gondii_ME49 | product=activator of hsp90 atpase 1 family protein | location=TGME49_chrVI:2962417-2964592(+) | length=142 | sequence_SO=chromosome | SO=protein_coding	244020 |	3	6.8	6.98	61.97	33.8	26.76	TGME49_244020 |	organism=Toxoplasma_gondii_ME49 | product=activator of hsp90 atpase 1 family protein | location=TGME49_chrVI:2962417-2964592(+) | length=142 | sequence_SO=chromosome | SO=protein_coding	244020 |	3	5.70164	8.16582	5.39511	6.66807	3.53183	3.83707	3.37287	3.83707	0.319418	5.06369	2.34019
TGME49_290300 |	6.36	6.72	32.6	18.9	16.16	TGME49_290300 |	organism=Toxoplasma_gondii_ME49 | product=hypothetical protein | location=TGME49_chrIX:3692526-3693623(+) | length=365 | sequence_SO=chromosome | SO=protein_coding	290300 |	4	5.75	6.06	40.55	22.47	15.62	TGME49_290300 |	organism=Toxoplasma_gondii_ME49 | product=hypothetical protein | location=TGME49_chrIX:3692526-3693623(+) | length=365 | sequence_SO=chromosome | SO=protein_coding	290300 |	4	4.44631	4.16869	3.83707	3.63078	1.94089	1.90546	2.22844	2.18776	0.33098	3.04318	1.60558
TGME49_286590 |	6.27	6.49	35.29	14.01	11.48	TGME49_286590 |	organism=Toxoplasma_gondii_ME49 | product=microtubule associated protein SPM2 (SPM2) | location=TGME49_chrV:1769962-1772472(+) | length=357 | sequence_SO=chromosome | SO=protein_coding	286590 |	3	6.58	7.5	47.34	18.21	14.29	TGME49_286590 |	organism=Toxoplasma_gondii_ME49 | product=microtubule associated protein SPM2 (SPM2) | location=TGME49_chrV:1769962-1772472(+) | length=357 | sequence_SO=chromosome | SO=protein_coding	286590 |	4	3.34195	3.01995	4.2462	3.90841	1.33045	1.25892	1.45881	1.38038	0.475804	2.49314	1.31796
TGME49_233350 |	6.25	6.47	53.6	48	43.2	TGME49_233350 |	organism=Toxoplasma_gondii_ME49 | product=nuclear transport factor 2, putative | location=TGME49_chrVIII:2605811-2607924(+) | length=125 | sequence_SO=chromosome | SO=protein_coding	233350 |	7	1.9	2.22	76.8	74.4	69.6	TGME49_233350 |	organism=Toxoplasma_gondii_ME49 | product=nuclear transport factor 2, putative | location=TGME49_chrVIII:2605811-2607924(+) | length=125 | sequence_SO=chromosome | SO=protein_coding	233350 |	5	7.11213	5.64937	8.3946	6.54636	2.85759	2.42103	9.63829	8.47227	0.384465	6.38646	2.67502
TGME49_281400 |	6.21	10.26	26.92	4.239	1.6	TGME49_281400 |	organism=Toxoplasma_gondii_ME49 | product=phosphofructokinase domain-containing protein | location=TGME49_chrVIIa:4061062-4083691(+) | length=3562 | sequence_SO=chromosome | SO=protein_coding	281400 |	4	9.2	15.05	25.58	4.66	1.404	TGME49_281400 |	organism=Toxoplasma_gondii_ME49 | product=phosphofructokinase domain-containing protein | location=TGME49_chrVIIa:4061062-4083691(+) | length=3562 | sequence_SO=chromosome | SO=protein_coding	281400 |	4	2.07014	2.44343	4.40555	5.15229	1.97697	2.22844	6.60694	7.04693	0.492795	3.99133	1.99687
TGME49_297280 |	6.21	6.58	59.02	41.46	20.98	TGME49_297280 |	organism=Toxoplasma_gondii_ME49 | product=hypothetical protein | location=TGME49_chrII:1654637-1655629(-) | length=205 | sequence_SO=chromosome | SO=protein_coding	297280 |	3	7.24	7.79	59.02	28.78	26.34	TGME49_297280 |	organism=Toxoplasma_gondii_ME49 | product=hypothetical protein | location=TGME49_chrII:1654637-1655629(-) | length=205 | sequence_SO=chromosome | SO=protein_coding	297280 |	4	6.72977	6.79204	15.2757	15.5597	8.16582	8.47227	4.2462	4.40555	0.474352	8.70587	3.12199
TGME49_305820 |	6.17	6.54	59.54	27.86	19.08	TGME49_305820 |	organism=Toxoplasma_gondii_ME49 | product=SGS domain-containing protein | location=TGME49_chrIX:5604206-5608101(+) | length=262 | sequence_SO=chromosome | SO=protein_coding	305820 |	4	6.31	7.16	47.71	21.76	12.6	TGME49_305820 |	organism=Toxoplasma_gondii_ME49 | product=SGS domain-containing protein | location=TGME49_chrIX:5604206-5608101(+) | length=262 | sequence_SO=chromosome | SO=protein_coding	305820 |	3	2.01372	2.51189	2.22844	2.83139	4.57088	4.40555	5.91562	5.80764	0.393182	3.78564	1.92054
TGME49_235660 |	6.13	6.92	25.13	7.155	5.759	TGME49_235660 |	organism=Toxoplasma_gondii_ME49 | product=hypothetical protein | location=TGME49_chrX:5022747-5028568(-) | length=573 | sequence_SO=chromosome | SO=protein_coding	235660 |	3	5.89	6.83	30.72	7.679	6.806	TGME49_235660 |	organism=Toxoplasma_gondii_ME49 | product=hypothetical protein | location=TGME49_chrX:5022747-5028568(-) | length=573 | sequence_SO=chromosome | SO=protein_coding	235660 |	4	1.1695	1.24738	1.34276	1.43219	3.0761	2.37684	3.59749	2.96483	0.422649	2.15089	1.10493
TGME49_223110 |	6.13	6.27	54.78	38.7	19.57	TGME49_223110 |	organism=Toxoplasma_gondii_ME49 | product=glycolipid transfer protein GLTP (GLTP) | location=TGME49_chrII:1448254-1451338(-) | length=230 | sequence_SO=chromosome | SO=protein_coding	223110 |	3	5.48	5.58	71.3	39.57	22.17	TGME49_223110 |	organism=Toxoplasma_gondii_ME49 | product=glycolipid transfer protein GLTP (GLTP) | location=TGME49_chrII:1448254-1451338(-) | length=230 | sequence_SO=chromosome | SO=protein_coding	223110 |	3	3.7325	3.98107	6.98232	7.37904	7.58578	8.87156	9.28966	10.8643	0.316237	7.33578	2.87495
TGME49_235140 |	6.13	6.16	39.41	22.07	15.54	TGME49_235140 |	organism=Toxoplasma_gondii_ME49 | product=hypothetical protein | location=TGME49_chrX:4634094-4637851(+) | length=444 | sequence_SO=chromosome | SO=protein_coding	235140 |	4	9.15	9.35	43.92	29.95	13.74	TGME49_235140 |	organism=Toxoplasma_gondii_ME49 | product=hypothetical protein | location=TGME49_chrX:4634094-4637851(+) | length=444 | sequence_SO=chromosome | SO=protein_coding	235140 |	4	10.2802	10.5682	4.83059	5.05825	3.98107	4.32514	4.48745	4.87529	0.420769	6.05077	2.59712
TGME49_261780 |	6.12	6.19	23.24	13.82	13.82	TGME49_261780 |	organism=Toxoplasma_gondii_ME49 | product=microneme protein MIC7 (MIC7) | location=TGME49_chrVIIb:1530570-1534723(-) | length=340 | sequence_SO=chromosome | SO=protein_coding	261780 |	5	7.11	7.18	19.12	13.82	13.82	TGME49_261780 |	organism=Toxoplasma_gondii_ME49 | product=microneme protein MIC7 (MIC7) | location=TGME49_chrVIIb:1530570-1534723(-) | length=340 | sequence_SO=chromosome | SO=protein_coding	261780 |	5	3.40408	3.83707	2.01372	2.31206	1.40605	1.51356	1.44544	1.5417	0.405619	2.18421	1.12711
TGME49_226300 |	6.1	6.34	50.83	25.69	16.85	TGME49_226300 |	organism=Toxoplasma_gondii_ME49 | product=2,4-dienoyl CoA reductase 2, peroxisomal family protein | location=TGME49_chrX:1733347-1735517(-) | length=362 | sequence_SO=chromosome | SO=protein_coding	226300 |	4	7.27	7.76	44.48	16.02	14.92	TGME49_226300 |	organism=Toxoplasma_gondii_ME49 | product=2,4-dienoyl CoA reductase 2, peroxisomal family protein | location=TGME49_chrX:1733347-1735517(-) | length=362 | sequence_SO=chromosome | SO=protein_coding	226300 |	4	2.22844	2.60615	3.63078	4.09261	8.3946	8.87156	3.90841	3.94457	0.499392	4.70964	2.23562
TGME49_290260 |	6.09	6.33	43.75	21.63	19.71	TGME49_290260 |	organism=Toxoplasma_gondii_ME49 | product=thioredoxin family Trp26 protein | location=TGME49_chrIX:3669016-3671361(+) | length=208 | sequence_SO=chromosome | SO=protein_coding	290260 |	4	5.39	5.63	43.75	23.08	19.71	TGME49_290260 |	organism=Toxoplasma_gondii_ME49 | product=thioredoxin family Trp26 protein | location=TGME49_chrIX:3669016-3671361(+) | length=208 | sequence_SO=chromosome | SO=protein_coding	290260 |	4	8.87156	8.47227	4.05509	3.87258	8.31764	7.87046	2.93765	2.80543	0.428091	5.90033	2.5608
TGME49_315750 |	6.08	6.23	57.14	19.05	19.05	TGME49_315750 |	organism=Toxoplasma_gondii_ME49 | product=hypothetical protein | location=TGME49_chrXI:4945887-4947472(-) | length=231 | sequence_SO=chromosome | SO=protein_coding	315750 |	3	3.9	4.28	41.13	19.48	16.45	TGME49_315750 |	organism=Toxoplasma_gondii_ME49 | product=hypothetical protein | location=TGME49_chrXI:4945887-4947472(-) | length=231 | sequence_SO=chromosome | SO=protein_coding	315750 |	2	2.51189	2.58226	2.63027	2.72898	5.64937	5.80764	3.7325	3.90841	0.345554	3.69391	1.88515
TGME49_227030 |	6.05	6.09	38.24	29.41	24.71	TGME49_227030 |	organism=Toxoplasma_gondii_ME49 | product=hypothetical protein | location=TGME49_chrX:1129103-1130675(+) | length=170 | sequence_SO=chromosome | SO=protein_coding	227030 |	3	9.1	9.29	50	41.18	34.71	TGME49_227030 |	organism=Toxoplasma_gondii_ME49 | product=hypothetical protein | location=TGME49_chrX:1129103-1130675(+) | length=170 | sequence_SO=chromosome | SO=protein_coding	227030 |	5	3.34195	2.1677	2.99226	1.85353	2.03236	1.49969	1.65959	1.22462	0.325661	2.09646	1.06796
TGME49_297290 |	6.02	6.06	29.18	15.56	15.56	TGME49_297290 |	organism=Toxoplasma_gondii_ME49 | product=hypothetical protein | location=TGME49_chrII:1656803-1657576(-) | length=257 | sequence_SO=chromosome | SO=protein_coding	297290 |	4	4.08	4.17	24.12	12.45	10.51	TGME49_297290 |	organism=Toxoplasma_gondii_ME49 | product=hypothetical protein | location=TGME49_chrII:1656803-1657576(-) | length=257 | sequence_SO=chromosome | SO=protein_coding	297290 |	3	4.01791	3.76704	4.44631	4.13048	5.19996	4.83059	6.25173	5.86138	0.174533	4.81317	2.26699
TGME49_314260 |	6	6.1	53.05	24.41	24.41	TGME49_314260 |	organism=Toxoplasma_gondii_ME49 | product=hypothetical protein | location=TGME49_chrXI:3965719-3966360(+) | length=213 | sequence_SO=chromosome | SO=protein_coding	314260 |	5	6.01	6.16	64.32	24.41	24.41	TGME49_314260 |	organism=Toxoplasma_gondii_ME49 | product=hypothetical protein | location=TGME49_chrXI:3965719-3966360(+) | length=213 | sequence_SO=chromosome | SO=protein_coding	314260 |	3	2.70396	2.46604	2.48886	2.26987	2.1677	2.0893	2.77971	2.70396	0.0997418	2.45867	1.29788
TGME49_262470 |	5.97	6.06	45.87	28.38	17.82	TGME49_262470 |	organism=Toxoplasma_gondii_ME49 | product=C protein immunoglobulin-A-binding beta antigen, putative | location=TGME49_chrVIIb:1217378-1218348(+) | length=303 | sequence_SO=chromosome | SO=protein_coding	262470 |	3	7	7.11	54.79	29.7	21.78	TGME49_262470 |	organism=Toxoplasma_gondii_ME49 | product=C protein immunoglobulin-A-binding beta antigen, putative | location=TGME49_chrVIIb:1217378-1218348(+) | length=303 | sequence_SO=chromosome | SO=protein_coding	262470 |	4	2.88403	3.16228	2.83139	3.10456	2.63027	2.83139	3.10456	3.31131	0.0700978	2.98247	1.57651
TGME49_278680 |	5.96	6.24	41.2	25.7	13.38	TGME49_278680 |	organism=Toxoplasma_gondii_ME49 | product=hypothetical protein | location=TGME49_chrXII:5938056-5940180(-) | length=284 | sequence_SO=chromosome | SO=protein_coding	278680 |	3	5.43	5.64	43.66	19.37	14.79	TGME49_278680 |	organism=Toxoplasma_gondii_ME49 | product=hypothetical protein | location=TGME49_chrXII:5938056-5940180(-) | length=284 | sequence_SO=chromosome | SO=protein_coding	278680 |	3	9.2045	9.81748	15.9956	16.9044	5.59758	5.64937	12.3595	12.4738	0.36117	11.0003	3.45947
TGME49_206610 |	5.9	6.96	21.96	9.795	6.459	TGME49_206610 |	organism=Toxoplasma_gondii_ME49 | product=pyruvate dehydrogenase complex subunit PDH-E2 (PDHE2) | location=TGME49_chrVIIa:780887-788783(-) | length=929 | sequence_SO=chromosome | SO=protein_coding	206610 |	4	6.01	7.39	27.56	11.09	4.736	TGME49_206610 |	organism=Toxoplasma_gondii_ME49 | product=pyruvate dehydrogenase complex subunit PDH-E2 (PDHE2) | location=TGME49_chrVIIa:780887-788783(-) | length=929 | sequence_SO=chromosome | SO=protein_coding	206610 |	4	3.80189	4.05509	2.1677	2.22844	2.07014	2.63027	2.208	2.65461	0.265574	2.72702	1.44732
TGME49_211710 |	5.89	6.1	34.52	26.79	23.21	TGME49_211710 |	organism=Toxoplasma_gondii_ME49 | product=TB2/DP1, HVA22 family protein | location=TGME49_chrIV:1583139-1583645(+) | length=168 | sequence_SO=chromosome | SO=protein_coding	211710 |	5	6.18	6.96	39.29	26.19	23.21	TGME49_211710 |	organism=Toxoplasma_gondii_ME49 | product=TB2/DP1, HVA22 family protein | location=TGME49_chrIV:1583139-1583645(+) | length=168 | sequence_SO=chromosome | SO=protein_coding	211710 |	6	5.91562	5.44503	9.2045	8.31764	4.32514	4.16869	6.25173	5.7544	0.26864	6.17284	2.62593
TGME49_271270 |	5.85	7.65	26.56	10.98	4.25	TGME49_271270 |	organism=Toxoplasma_gondii_ME49 | product=hypothetical protein | location=TGME49_chrVIII:4611799-4617852(-) | length=847 | sequence_SO=chromosome | SO=protein_coding	271270 |	4	10.82	12.08	24.56	10.04	8.619	TGME49_271270 |	organism=Toxoplasma_gondii_ME49 | product=hypothetical protein | location=TGME49_chrVIII:4611799-4617852(-) | length=847 | sequence_SO=chromosome | SO=protein_coding	271270 |	6	1.90546	1.99526	2.65461	2.83139	1.38038	1.24738	2.67917	2.42103	0.264538	2.13934	1.09716
TGME49_316340 |	5.8	6.05	49.38	17.28	15.64	TGME49_316340 |	organism=Toxoplasma_gondii_ME49 | product=hypothetical protein | location=TGME49_chrXI:5247973-5249431(+) | length=243 | sequence_SO=chromosome | SO=protein_coding	316340 |	3	4.72	4.76	34.16	22.63	17.7	TGME49_316340 |	organism=Toxoplasma_gondii_ME49 | product=hypothetical protein | location=TGME49_chrXI:5247973-5249431(+) | length=243 | sequence_SO=chromosome | SO=protein_coding	316340 |	3	4.32514	4.28548	5.54626	5.49541	2.39883	2.208	5.29664	4.87529	0.288079	4.30388	2.10564
TGME49_227600 |	5.8	6.01	52.99	24.63	20.9	TGME49_227600 |	organism=Toxoplasma_gondii_ME49 | product=ribosomal protein RPL34 (RPL34) | location=TGME49_chrX:893040-895292(-) | length=134 | sequence_SO=chromosome | SO=protein_coding	227600 |	3	3.81	4.08	62.69	18.66	14.93	TGME49_227600 |	organism=Toxoplasma_gondii_ME49 | product=ribosomal protein RPL34 (RPL34) | location=TGME49_chrX:893040-895292(-) | length=134 | sequence_SO=chromosome | SO=protein_coding	227600 |	2	3.69828	2.55859	4.16869	2.96483	4.92039	3.49945	3.53183	2.26987	0.23296	3.45149	1.78722
TGME49_307030 |	5.79	5.88	34.85	17.58	15.76	TGME49_307030 |	organism=Toxoplasma_gondii_ME49 | product=Purine nucleoside phosphorylase (PNP) | location=TGME49_chrXI:113739-116010(+) | length=330 | sequence_SO=chromosome | SO=protein_coding	307030 |	4	6.9	7.15	32.42	17.27	15.76	TGME49_307030 |	organism=Toxoplasma_gondii_ME49 | product=Purine nucleoside phosphorylase (PNP) | location=TGME49_chrXI:113739-116010(+) | length=330 | sequence_SO=chromosome | SO=protein_coding	307030 |	4	5.7544	6.13762	9.81748	10.2802	4.69894	4.96592	4.74242	5.01187	0.333937	6.4261	2.68394
TGME49_237015 |	5.77	5.9	34.09	21.59	14.39	TGME49_237015 |	organism=Toxoplasma_gondii_ME49 | product=hypothetical protein | location=TGME49_chrX:5673948-5674742(-) | length=264 | sequence_SO=chromosome | SO=protein_coding	237015 |	3	5.81	5.81	39.39	22.73	17.05	TGME49_237015 |	organism=Toxoplasma_gondii_ME49 | product=hypothetical protein | location=TGME49_chrX:5673948-5674742(-) | length=264 | sequence_SO=chromosome | SO=protein_coding	237015 |	3	2.63027	2.58226	6.25173	6.13762	2.99226	3.0761	4.05509	4.16869	0.348297	3.98675	1.99521
TGME49_258660 |	5.69	5.74	17.08	13.12	8.75	TGME49_258660 |	organism=Toxoplasma_gondii_ME49 | product=rhoptry protein ROP6 (ROP6) | location=TGME49_chrVIIb:3274819-3277268(-) | length=480 | sequence_SO=chromosome | SO=protein_coding	258660 |	3	4.64	4.72	22.08	11.87	10.42	TGME49_258660 |	organism=Toxoplasma_gondii_ME49 | product=rhoptry protein ROP6 (ROP6) | location=TGME49_chrVIIb:3274819-3277268(-) | length=480 | sequence_SO=chromosome | SO=protein_coding	258660 |	4	2.83139	2.48886	2.65461	2.33346	7.11213	7.11213	3.76704	3.7325	0.465006	4.00402	2.00145
TGME49_227050 |	5.54	9.55	31.74	7.457	3.633	TGME49_227050 |	organism=Toxoplasma_gondii_ME49 | product=ATPase/histidine kinase/DNA gyrase B/HSP90 domain-containing protein | location=TGME49_chrX:1125022-1128218(-) | length=1046 | sequence_SO=chromosome | SO=protein_coding	227050 |	4	5.01	7.56	27.53	8.987	3.824	TGME49_227050 |	organism=Toxoplasma_gondii_ME49 | product=ATPase/histidine kinase/DNA gyrase B/HSP90 domain-containing protein | location=TGME49_chrX:1125022-1128218(-) | length=1046 | sequence_SO=chromosome | SO=protein_coding	227050 |	4	2.67917	3.10456	2.72898	3.16228	2.33346	2.33346	2.48886	2.46604	0.113875	2.6621	1.41256
TGME49_265220 |	5.52	6.11	45.82	17.87	8.934	TGME49_265220 |	organism=Toxoplasma_gondii_ME49 | product=co-chaperone GrpE protein | location=TGME49_chrIX:1690438-1693418(+) | length=347 | sequence_SO=chromosome | SO=protein_coding	265220 |	3	7.3	7.98	51.3	24.21	16.14	TGME49_265220 |	organism=Toxoplasma_gondii_ME49 | product=co-chaperone GrpE protein | location=TGME49_chrIX:1690438-1693418(+) | length=347 | sequence_SO=chromosome | SO=protein_coding	265220 |	5	2.60615	3.63078	0.972747	1.33045	1.1695	1.5417	2.80543	3.7325	0.46844	2.22366	1.15294
TGME49_316140 |	5.5	5.65	39.16	24.33	22.05	TGME49_316140 |	organism=Toxoplasma_gondii_ME49 | product=hypothetical protein | location=TGME49_chrXI:5151277-5155318(-) | length=263 | sequence_SO=chromosome | SO=protein_coding	316140 |	4	6.92	6.99	34.98	22.43	20.15	TGME49_316140 |	organism=Toxoplasma_gondii_ME49 | product=hypothetical protein | location=TGME49_chrXI:5151277-5155318(-) | length=263 | sequence_SO=chromosome | SO=protein_coding	316140 |	4	3.49945	3.28095	3.56451	3.31131	2.75423	2.77971	2.44343	2.46604	0.141156	3.01245	1.59094
TGME49_285750 |	5.47	6.15	44.32	15.91	9.545	TGME49_285750 |	organism=Toxoplasma_gondii_ME49 | product=6,7-dihydropteridine reductase | location=TGME49_chrV:2254312-2256204(+) | length=440 | sequence_SO=chromosome | SO=protein_coding	285750 |	3	3.78	4.67	25.23	10.68	6.818	TGME49_285750 |	organism=Toxoplasma_gondii_ME49 | product=6,7-dihydropteridine reductase | location=TGME49_chrV:2254312-2256204(+) | length=440 | sequence_SO=chromosome | SO=protein_coding	285750 |	2	3.7325	4.16869	5.70164	6.30957	3.87258	3.87258	3.49945	3.69828	0.224952	4.35691	2.12331
TGME49_256030 |	5.47	5.65	58.2	17.58	17.58	TGME49_256030 |	organism=Toxoplasma_gondii_ME49 | product=hypothetical protein | location=TGME49_chrVIIb:4555610-4557168(-) | length=256 | sequence_SO=chromosome | SO=protein_coding	256030 |	4	2.79	2.89	42.58	14.06	5.859	TGME49_256030 |	organism=Toxoplasma_gondii_ME49 | product=hypothetical protein | location=TGME49_chrVIIb:4555610-4557168(-) | length=256 | sequence_SO=chromosome | SO=protein_coding	256030 |	1	2.07014	2.29087	1.58489	1.75388	5.01187	5.05825	5.86138	5.91562	0.488574	3.69336	1.88493
TGME49_315810 |	5.46	10.02	33.93	6.014	2.334	TGME49_315810 |	organism=Toxoplasma_gondii_ME49 | product=tRNA nucleotidyltransferase/poly(A) polymerase family protein | location=TGME49_chrXI:5003280-5008765(-) | length=1114 | sequence_SO=chromosome | SO=protein_coding	315810 |	3	5.8	8.05	34.38	9.605	2.873	TGME49_315810 |	organism=Toxoplasma_gondii_ME49 | product=tRNA nucleotidyltransferase/poly(A) polymerase family protein | location=TGME49_chrXI:5003280-5008765(-) | length=1114 | sequence_SO=chromosome | SO=protein_coding	315810 |	3	1.88799	2.14783	2.83139	3.16228	1.52757	1.48594	2.22844	2.208	0.24994	2.18493	1.12759
TGME49_277970 |	5.44	7.27	46.47	26.14	18.26	TGME49_277970 |	organism=Toxoplasma_gondii_ME49 | product=dolichol-phosphate-mannose synthase family protein | location=TGME49_chrXII:6378608-6384100(-) | length=241 | sequence_SO=chromosome | SO=protein_coding	277970 |	4	6.97	7.85	48.96	20.33	20.33	TGME49_277970 |	organism=Toxoplasma_gondii_ME49 | product=dolichol-phosphate-mannose synthase family protein | location=TGME49_chrXII:6378608-6384100(-) | length=241 | sequence_SO=chromosome | SO=protein_coding	277970 |	4	5.05825	4.87529	4.87529	4.74242	2.24905	2.26987	3.13329	3.13329	0.300948	3.79209	1.92299
TGME49_313370 |	5.38	6.65	24.24	4.505	2.075	TGME49_313370 |	organism=Toxoplasma_gondii_ME49 | product=hypothetical protein | location=TGME49_chrXI:3319067-3325590(+) | length=1687 | sequence_SO=chromosome | SO=protein_coding	313370 |	3	8.84	10.65	27.5	4.446	2.786	TGME49_313370 |	organism=Toxoplasma_gondii_ME49 | product=hypothetical protein | location=TGME49_chrXI:3319067-3325590(+) | length=1687 | sequence_SO=chromosome | SO=protein_coding	313370 |	4	9.0365	6.79204	9.0365	6.72977	2.91072	4.09261	3.80189	5.24808	0.366713	5.95601	2.57435
TGME49_227952 |	5.37	5.93	42.42	16.82	9.716	TGME49_227952 |	organism=Toxoplasma_gondii_ME49 | product=14-3-3 superfamily protein | location=TGME49_chrX:711263-714441(+) | length=422 | sequence_SO=chromosome | SO=protein_coding	227952 |	3	5.88	6.49	49.53	17.77	9.716	TGME49_227952 |	organism=Toxoplasma_gondii_ME49 | product=14-3-3 superfamily protein | location=TGME49_chrX:711263-714441(+) | length=422 | sequence_SO=chromosome | SO=protein_coding	227952 |	3	2.14783	1.97697	3.19154	2.96483	2.14783	2.12814	2.37684	2.35505	0.168927	2.41113	1.26971
TGME49_211420 |	5.35	5.42	58.48	29.24	24.56	TGME49_211420 |	organism=Toxoplasma_gondii_ME49 | product=RNA recognition motif-containing protein | location=TGME49_chrIV:1731619-1735229(-) | length=171 | sequence_SO=chromosome | SO=protein_coding	211420 |	3	8.24	8.39	61.4	40.94	33.33	TGME49_211420 |	organism=Toxoplasma_gondii_ME49 | product=RNA recognition motif-containing protein | location=TGME49_chrIV:1731619-1735229(-) | length=171 | sequence_SO=chromosome | SO=protein_coding	211420 |	5	1.40605	1.03753	3.49945	2.60615	4.13048	3.43558	3.56451	2.99226	0.360765	2.834	1.50284
TGME49_293590 |	5.28	6.2	41.38	16.88	7.804	TGME49_293590 |	organism=Toxoplasma_gondii_ME49 | product=3-oxoacyl-acyl-carrier protein synthase I/II, putative | location=TGME49_chrIa:439262-448019(+) | length=551 | sequence_SO=chromosome | SO=protein_coding	293590 |	3	5.8	6.72	36.84	15.43	7.441	TGME49_293590 |	organism=Toxoplasma_gondii_ME49 | product=3-oxoacyl-acyl-carrier protein synthase I/II, putative | location=TGME49_chrIa:439262-448019(+) | length=551 | sequence_SO=chromosome | SO=protein_coding	293590 |	3	1.45881	1.5417	1.90546	2.01372	2.29087	2.93765	2.208	2.83139	0.234696	2.14845	1.1033
TGME49_246560 |	5.28	6.15	77.1	54.2	37.4	TGME49_246560 |	organism=Toxoplasma_gondii_ME49 | product=vacuolar ATP synthase subunit g, putative | location=TGME49_chrXII:2857066-2859140(+) | length=131 | sequence_SO=chromosome | SO=protein_coding	246560 |	3	8.68	8.84	67.94	56.49	56.49	TGME49_246560 |	organism=Toxoplasma_gondii_ME49 | product=vacuolar ATP synthase subunit g, putative | location=TGME49_chrXII:2857066-2859140(+) | length=131 | sequence_SO=chromosome | SO=protein_coding	246560 |	6	14.4544	15.8489	10.3753	11.3763	12.942	14.8594	22.4905	24.4343	0.298615	15.8476	3.9862
TGME49_243720 |	5.15	5.75	31.92	20	8.846	TGME49_243720 |	organism=Toxoplasma_gondii_ME49 | product=peroxisomal biogenesis factor PEX11 (PEX11) | location=TGME49_chrVI:2813341-2816546(-) | length=260 | sequence_SO=chromosome | SO=protein_coding	243720 |	3	6.17	6.36	66.15	23.46	14.62	TGME49_243720 |	organism=Toxoplasma_gondii_ME49 | product=peroxisomal biogenesis factor PEX11 (PEX11) | location=TGME49_chrVI:2813341-2816546(-) | length=260 | sequence_SO=chromosome | SO=protein_coding	243720 |	3	3.63078	3.37287	4.96592	4.65586	2.44343	2.55859	2.24905	2.31206	0.307128	3.27357	1.71087
TGME49_239400 |	5.12	6.28	36.68	7.589	2.846	TGME49_239400 |	organism=Toxoplasma_gondii_ME49 | product=hypothetical protein | location=TGME49_chrVI:616583-623080(+) | length=1265 | sequence_SO=chromosome | SO=protein_coding	239400 |	2	2.81	4.37	39.05	6.087	1.502	TGME49_239400 |	organism=Toxoplasma_gondii_ME49 | product=hypothetical protein | location=TGME49_chrVI:616583-623080(+) | length=1265 | sequence_SO=chromosome | SO=protein_coding	239400 |	1	1.5417	2.63027	4.2462	5.49541	1.44544	2.1677	2.42103	3.43558	0.44657	2.92292	1.54741
TGME49_248390 |	5.12	5.35	66.67	33.33	12.06	TGME49_248390 |	organism=Toxoplasma_gondii_ME49 | product=ribosomal protein RPL26 (RPL26) | location=TGME49_chrXII:3831340-3832361(-) | length=141 | sequence_SO=chromosome | SO=protein_coding	248390 |	4	5.01	5.09	73.76	30.5	19.15	TGME49_248390 |	organism=Toxoplasma_gondii_ME49 | product=ribosomal protein RPL26 (RPL26) | location=TGME49_chrXII:3831340-3832361(-) | length=141 | sequence_SO=chromosome | SO=protein_coding	248390 |	3	3.46737	3.59749	2.48886	2.1677	4.48745	6.19441	5.70164	7.58578	0.397747	4.46134	2.15748
TGME49_309590 |	5.12	5.14	25.56	8.296	6.951	TGME49_309590 |	organism=Toxoplasma_gondii_ME49 | product=rhoptry protein ROP1 (ROP1) | location=TGME49_chrXI:746156-747496(+) | length=446 | sequence_SO=chromosome | SO=protein_coding	309590 |	3	3.38	3.39	23.99	7.399	5.381	TGME49_309590 |	organism=Toxoplasma_gondii_ME49 | product=rhoptry protein ROP1 (ROP1) | location=TGME49_chrXI:746156-747496(+) | length=446 | sequence_SO=chromosome | SO=protein_coding	309590 |	3	2.18776	2.14783	4.2462	4.16869	1.65959	1.7378	1.58489	1.65959	0.433653	2.42404	1.27742
TGME49_315620 |	5.05	6.66	43.32	17.57	9.653	TGME49_315620 |	organism=Toxoplasma_gondii_ME49 | product=vacuolar ATP synthase subunit C, putative | location=TGME49_chrXI:4862076-4863290(-) | length=404 | sequence_SO=chromosome | SO=protein_coding	315620 |	4	11.05	11.95	47.52	19.31	19.31	TGME49_315620 |	organism=Toxoplasma_gondii_ME49 | product=vacuolar ATP synthase subunit C, putative | location=TGME49_chrXI:4862076-4863290(-) | length=404 | sequence_SO=chromosome | SO=protein_coding	315620 |	6	2.55859	2.10863	1.51356	1.23595	2.03236	2.39883	2.26987	2.67917	0.223333	2.09962	1.07013
TGME49_295340 |	5.02	5.1	33.42	11.84	6.316	TGME49_295340 |	organism=Toxoplasma_gondii_ME49 | product=UV excision repair protein Rad23 protein | location=TGME49_chrIa:1813510-1819071(+) | length=380 | sequence_SO=chromosome | SO=protein_coding	295340 |	2	9.83	10.04	32.11	23.16	20.79	TGME49_295340 |	organism=Toxoplasma_gondii_ME49 | product=UV excision repair protein Rad23 protein | location=TGME49_chrIa:1813510-1819071(+) | length=380 | sequence_SO=chromosome | SO=protein_coding	295340 |	5	4.44631	3.83707	1.94089	1.67494	1.22462	1.25892	3.04789	3.13329	0.443512	2.57049	1.36204
[truncated: 107 more rows]

## Sheet: downregulated
	Technical replicate 1									Technical replicate 2									Tichnical replicate 1				Technical replicate 2
[truncated: 75 more rows]
