# Supplementary material for: Proteomic Differences between Developmental Stages of Toxoplasma gondii Revealed by iTRAQ-Based Quantitative Proteomics
Source: Front Microbiol. 2017 Jun 2;8:985. doi: 10.3389/fmicb.2017.00985 (PMC5454076; doi:10.3389/fmicb.2017.00985)
Supplement: Table S8 — List of differentially expressed proteins (DEPs) between tachyzoites and cysts (|log2 fold change|>1 and P < 0.05). [file Table8.XLSX]

## Sheet: upregulated
	Technical replicate 1									Technical replicate 2									Technical replicate 1				Technical replicate 2
Accession	Unused	Total	%Cov	%Cov(50)	%Cov(95)	Accession	Name	Species	Peptides(95%)	Unused	Total	%Cov	%Cov(50)	%Cov(95)	Accession	Name	Species	Peptides(95%)	119:117	121:117	119:118	121:118	119:117	121:117	119:118	121:118	Coefficient of variation	Average	Log2 fold change
TGME49_294820 |	415.24	415.24	52.12	34.16	27.37	TGME49_294820 |	organism=Toxoplasma_gondii_ME49 | product=type I fatty acid synthase, putative | location=TGME49_chrIa:1161521-1197564(+) | length=10021 | sequence_SO=chromosome | SO=protein_coding	294820 |	215	410.52	410.52	53.97	34.86	26.98	TGME49_294820 |	organism=Toxoplasma_gondii_ME49 | product=type I fatty acid synthase, putative | location=TGME49_chrIa:1161521-1197564(+) | length=10021 | sequence_SO=chromosome | SO=protein_coding	294820 |	214	10.666	5.86138	7.87046	3.90841	8.3946	4.87529	7.37904	3.76704	0.342521	6.59027	2.72034
TGME49_286782 |	90.53	91.7	66.3	49.34	42.85	TGME49_286782 |	organism=Toxoplasma_gondii_ME49 | product=MAM domain-containing protein | location=TGME49_chrV:1673628-1678313(-) | length=1356 | sequence_SO=chromosome | SO=protein_coding	286782 |	57	88.65	89.92	68.88	51.99	40.93	TGME49_286782 |	organism=Toxoplasma_gondii_ME49 | product=MAM domain-containing protein | location=TGME49_chrV:1673628-1678313(-) | length=1356 | sequence_SO=chromosome | SO=protein_coding	286782 |	62	8.24138	4.01791	7.24436	2.70396	9.54993	5.44503	8.70964	4.65586	0.365065	6.32101	2.66015
TGME49_226910 |	79.78	81.68	51.97	33.26	25.88	TGME49_226910 |	organism=Toxoplasma_gondii_ME49 | product=Amylo-alpha-1,6-glucosidase | location=TGME49_chrX:1231921-1248472(-) | length=1882 | sequence_SO=chromosome | SO=protein_coding	226910 |	40	78.44	81.71	57.28	34.11	28	TGME49_226910 |	organism=Toxoplasma_gondii_ME49 | product=Amylo-alpha-1,6-glucosidase | location=TGME49_chrX:1231921-1248472(-) | length=1882 | sequence_SO=chromosome | SO=protein_coding	226910 |	41	2.67917	2.44343	2.03236	1.95885	2.75423	2.39883	1.69044	1.64437	0.182524	2.20021	1.13764
TGME49_253030 |	64.39	66.95	52.85	31.13	24.2	TGME49_253030 |	organism=Toxoplasma_gondii_ME49 | product=glycosyl hydrolase, family 31 protein | location=TGME49_chrIII:688041-701428(+) | length=1616 | sequence_SO=chromosome | SO=protein_coding	253030 |	37	73.06	78.52	48.95	33.91	27.1	TGME49_253030 |	organism=Toxoplasma_gondii_ME49 | product=glycosyl hydrolase, family 31 protein | location=TGME49_chrIII:688041-701428(+) | length=1616 | sequence_SO=chromosome | SO=protein_coding	253030 |	43	6.48634	4.44631	3.76704	2.55859	4.83059	4.05509	2.91072	2.14783	0.336051	3.90031	1.96359
TGME49_203500 |	63.21	63.44	79.44	76.41	56.93	TGME49_203500 |	organism=Toxoplasma_gondii_ME49 | product=alanine dehydrogenase/pyridine nucleotide transhydrogenase domain-containing protein | location=TGME49_chrVIIa:2469215-2470871(+) | length=462 | sequence_SO=chromosome | SO=protein_coding	203500 |	49	47.48	47.53	77.49	72.94	58.87	TGME49_203500 |	organism=Toxoplasma_gondii_ME49 | product=alanine dehydrogenase/pyridine nucleotide transhydrogenase domain-containing protein | location=TGME49_chrVIIa:2469215-2470871(+) | length=462 | sequence_SO=chromosome | SO=protein_coding	203500 |	57	9.54993	4.92039	11.4815	4.83059	14.9969	6.85488	6.72977	2.99226	0.477184	7.79453	2.96246
TGME49_286750 |	53.65	58.02	79.42	61.94	53.01	TGME49_286750 |	organism=Toxoplasma_gondii_ME49 | product=MA3 domain-containing protein | location=TGME49_chrV:1688720-1696027(+) | length=515 | sequence_SO=chromosome | SO=protein_coding	286750 |	31	41.08	44.72	75.73	51.65	45.05	TGME49_286750 |	organism=Toxoplasma_gondii_ME49 | product=MA3 domain-containing protein | location=TGME49_chrV:1688720-1696027(+) | length=515 | sequence_SO=chromosome | SO=protein_coding	286750 |	25	3.98107	2.53513	3.01995	2.10863	3.69828	2.12814	2.60615	1.2942	0.308185	2.67144	1.41762
TGME49_234570 |	50.26	52.73	74.08	55.36	46.56	TGME49_234570 |	organism=Toxoplasma_gondii_ME49 | product=sterol carrier protein-2 HAD-2SCP-2 (HAD2SCP2) | location=TGME49_chrX:4467643-4473815(-) | length=625 | sequence_SO=chromosome | SO=protein_coding	234570 |	37	44.25	45.04	70.56	47.04	43.04	TGME49_234570 |	organism=Toxoplasma_gondii_ME49 | product=sterol carrier protein-2 HAD-2SCP-2 (HAD2SCP2) | location=TGME49_chrX:4467643-4473815(-) | length=625 | sequence_SO=chromosome | SO=protein_coding	234570 |	33	7.11213	2.83139	8.79023	2.99226	7.24436	4.69894	8.62979	5.44503	0.367896	5.96802	2.57725
TGME49_223840 |	49.43	51.81	51.91	34.58	23.73	TGME49_223840 |	organism=Toxoplasma_gondii_ME49 | product=ATP-citrate lyase, putative | location=TGME49_chrX:3540455-3544744(-) | length=1281 | sequence_SO=chromosome | SO=protein_coding	223840 |	27	58.61	59.89	58.86	35.6	29.12	TGME49_223840 |	organism=Toxoplasma_gondii_ME49 | product=ATP-citrate lyase, putative | location=TGME49_chrX:3540455-3544744(-) | length=1281 | sequence_SO=chromosome | SO=protein_coding	223840 |	35	4.20727	3.46737	2.46604	1.92309	4.69894	5.05825	4.92039	4.7863	0.284251	3.94096	1.97855
TGME49_210260 |	44.18	46.32	72.43	58.45	47.18	TGME49_210260 |	organism=Toxoplasma_gondii_ME49 | product=NAD-dependent glycerol-3-phosphate dehydrogenase | location=TGME49_chrIX:4916562-4924250(-) | length=515 | sequence_SO=chromosome | SO=protein_coding	210260 |	32	42.06	44.38	82.33	73.98	53.2	TGME49_210260 |	organism=Toxoplasma_gondii_ME49 | product=NAD-dependent glycerol-3-phosphate dehydrogenase | location=TGME49_chrIX:4916562-4924250(-) | length=515 | sequence_SO=chromosome | SO=protein_coding	210260 |	32	7.7983	4.05509	8.62979	4.2462	5.86138	7.7983	6.72977	7.58578	0.24323	6.58807	2.71986
TGME49_266270 |	44.15	45.88	74.19	46.3	44.21	TGME49_266270 |	organism=Toxoplasma_gondii_ME49 | product=short-chain-acyl-CoA dehydrogenase | location=TGME49_chrIX:1254023-1261765(-) | length=527 | sequence_SO=chromosome | SO=protein_coding	266270 |	36	51.47	54.65	78.94	60.53	56.17	TGME49_266270 |	organism=Toxoplasma_gondii_ME49 | product=short-chain-acyl-CoA dehydrogenase | location=TGME49_chrIX:1254023-1261765(-) | length=527 | sequence_SO=chromosome | SO=protein_coding	266270 |	36	12.8233	9.81748	11.1686	6.19441	12.1339	4.05509	9.2045	2.24905	0.429223	8.45579	3.07994
TGME49_206510 |	40.61	44.69	34.49	17.61	11.24	TGME49_206510 |	organism=Toxoplasma_gondii_ME49 | product=toxolysin TLN4 (TLN4) | location=TGME49_chrVIIa:903405-917753(+) | length=2340 | sequence_SO=chromosome | SO=protein_coding	206510 |	19	33.04	37.51	33.46	12.86	10.38	TGME49_206510 |	organism=Toxoplasma_gondii_ME49 | product=toxolysin TLN4 (TLN4) | location=TGME49_chrVIIa:903405-917753(+) | length=2340 | sequence_SO=chromosome | SO=protein_coding	206510 |	19	3.40408	1.97697	2.22844	1.24738	2.93765	1.1272	3.0761	1.27057	0.391751	2.15855	1.11006
TGME49_203240 |	40.27	40.49	60.49	40.05	33.02	TGME49_203240 |	organism=Toxoplasma_gondii_ME49 | product=hypothetical protein | location=TGME49_chrVIIa:2648993-2656492(-) | length=739 | sequence_SO=chromosome | SO=protein_coding	203240 |	21	35.03	35.56	50.61	42.22	34.64	TGME49_203240 |	organism=Toxoplasma_gondii_ME49 | product=hypothetical protein | location=TGME49_chrVIIa:2648993-2656492(-) | length=739 | sequence_SO=chromosome | SO=protein_coding	203240 |	23	4.69894	2.1677	4.01791	1.69044	5.49541	1.95885	3.53183	1.15878	0.475211	3.08998	1.6276
TGME49_209920 |	40.03	40.88	77.5	59.13	54.39	TGME49_209920 |	organism=Toxoplasma_gondii_ME49 | product=PAN domain-containing protein | location=TGME49_chrIb:1549281-1552256(+) | length=991 | sequence_SO=chromosome | SO=protein_coding	209920 |	26	25.47	26.06	62.16	51.46	29.87	TGME49_209920 |	organism=Toxoplasma_gondii_ME49 | product=PAN domain-containing protein | location=TGME49_chrIb:1549281-1552256(+) | length=991 | sequence_SO=chromosome | SO=protein_coding	209920 |	21	7.17794	7.58578	4.92039	4.65586	12.5892	9.46237	4.7863	2.63027	0.442584	6.72602	2.74975
TGME49_267680 |	38.91	39.38	28.09	19.89	14.94	TGME49_267680 |	organism=Toxoplasma_gondii_ME49 | product=microneme protein MIC12 (MIC12) | location=TGME49_chrIX:460511-469378(+) | length=2182 | sequence_SO=chromosome | SO=protein_coding	267680 |	23	38.45	39.27	24.15	19.8	15.08	TGME49_267680 |	organism=Toxoplasma_gondii_ME49 | product=microneme protein MIC12 (MIC12) | location=TGME49_chrIX:460511-469378(+) | length=2182 | sequence_SO=chromosome | SO=protein_coding	267680 |	20	4.69894	4.09261	4.44631	3.37287	6.79204	4.61318	4.44631	2.67917	0.254156	4.39268	2.1351
TGME49_259670 |	34.31	35.55	35.09	25.19	21.2	TGME49_259670 |	organism=Toxoplasma_gondii_ME49 | product=von Willebrand factor type A domain-containing protein | location=TGME49_chrVIIb:2722910-2726969(+) | length=1080 | sequence_SO=chromosome | SO=protein_coding	259670 |	23	30.2	32.48	31.39	22.87	21.48	TGME49_259670 |	organism=Toxoplasma_gondii_ME49 | product=von Willebrand factor type A domain-containing protein | location=TGME49_chrVIIb:2722910-2726969(+) | length=1080 | sequence_SO=chromosome | SO=protein_coding	259670 |	24	4.01791	1.69044	5.44503	2.58226	6.85488	5.80764	5.70164	4.57088	0.356348	4.58384	2.19656
TGME49_205130 |	33.99	38.37	28.32	6.249	4.443	TGME49_205130 |	organism=Toxoplasma_gondii_ME49 | product=hypothetical protein | location=TGME49_chrVIIa:1595654-1621704(+) | length=4817 | sequence_SO=chromosome | SO=protein_coding	205130 |	17	25.85	32.54	30.18	6.02	4.193	TGME49_205130 |	organism=Toxoplasma_gondii_ME49 | product=hypothetical protein | location=TGME49_chrVIIa:1595654-1621704(+) | length=4817 | sequence_SO=chromosome | SO=protein_coding	205130 |	14	1.92309	1.39316	1.34276	0.946237	3.80189	3.31131	3.66438	2.72898	0.44334	2.38898	1.25639
TGME49_237080 |	33.76	34.3	75.26	60.82	47.68	TGME49_237080 |	organism=Toxoplasma_gondii_ME49 | product=hypothetical protein | location=TGME49_chrX:5698526-5699692(-) | length=388 | sequence_SO=chromosome | SO=protein_coding	237080 |	20	32.11	32.74	73.2	56.44	46.65	TGME49_237080 |	organism=Toxoplasma_gondii_ME49 | product=hypothetical protein | location=TGME49_chrX:5698526-5699692(-) | length=388 | sequence_SO=chromosome | SO=protein_coding	237080 |	19	4.40555	2.31206	1.88799	0.981748	2.85759	1.97697	1.65959	1.18032	0.470869	2.15773	1.10951
TGME49_308090 |	33.66	34.56	71.77	49	43.9	TGME49_308090 |	organism=Toxoplasma_gondii_ME49 | product=rhoptry protein ROP5 (ROP5) | location=TGME49_chrXII:566721-568370(-) | length=549 | sequence_SO=chromosome | SO=protein_coding	308090 |	24	26.91	29.42	79.6	48.27	32.24	TGME49_308090 |	organism=Toxoplasma_gondii_ME49 | product=rhoptry protein ROP5 (ROP5) | location=TGME49_chrXII:566721-568370(-) | length=549 | sequence_SO=chromosome | SO=protein_coding	308090 |	19	3.66438	2.42103	2.67917	1.67494	3.46737	2.14783	1.24738	0.691831	0.429619	2.24924	1.16944
TGME49_258200 |	33.35	34.36	37.27	22.75	20.69	TGME49_258200 |	organism=Toxoplasma_gondii_ME49 | product=hypothetical protein | location=TGME49_chrVIIb:3521575-3524781(+) | length=1068 | sequence_SO=chromosome | SO=protein_coding	258200 |	19	31.12	32.55	46.07	22.57	16.85	TGME49_258200 |	organism=Toxoplasma_gondii_ME49 | product=hypothetical protein | location=TGME49_chrVIIb:3521575-3524781(+) | length=1068 | sequence_SO=chromosome | SO=protein_coding	258200 |	18	2.55859	1.59956	1.55597	0.92045	3.56451	2.18776	3.7325	2.26987	0.397494	2.29865	1.20079
TGME49_266760 |	32.49	34.03	54.71	35.69	21.72	TGME49_266760 |	organism=Toxoplasma_gondii_ME49 | product=isocitrate dehydrogenase | location=TGME49_chrIX:975799-978874(-) | length=594 | sequence_SO=chromosome | SO=protein_coding	266760 |	20	38.89	40.47	53.03	39.06	30.47	TGME49_266760 |	organism=Toxoplasma_gondii_ME49 | product=isocitrate dehydrogenase | location=TGME49_chrIX:975799-978874(-) | length=594 | sequence_SO=chromosome | SO=protein_coding	266760 |	27	6.85488	2.63027	4.52898	1.40605	7.94328	4.36516	5.86138	3.56451	0.437649	4.64431	2.21547
TGME49_290890 |	31.78	31.97	65.84	53.12	46.38	TGME49_290890 |	organism=Toxoplasma_gondii_ME49 | product=carbonyl reductase 1, putative | location=TGME49_chrIX:3919217-3923066(+) | length=401 | sequence_SO=chromosome | SO=protein_coding	290890 |	22	32.18	32.45	68.08	53.62	43.89	TGME49_290890 |	organism=Toxoplasma_gondii_ME49 | product=carbonyl reductase 1, putative | location=TGME49_chrIX:3919217-3923066(+) | length=401 | sequence_SO=chromosome | SO=protein_coding	290890 |	24	5.01187	2.53513	5.59758	2.77971	6.08135	5.86138	4.87529	3.90841	0.27909	4.58134	2.19577
TGME49_206400 |	30.5	31.18	69.16	40.51	30.66	TGME49_206400 |	organism=Toxoplasma_gondii_ME49 | product=FAD binding domain of DNA photolyase domain-containing protein | location=TGME49_chrVIIa:1014646-1017270(-) | length=548 | sequence_SO=chromosome | SO=protein_coding	206400 |	17	30.82	32.26	68.43	43.98	32.3	TGME49_206400 |	organism=Toxoplasma_gondii_ME49 | product=FAD binding domain of DNA photolyase domain-containing protein | location=TGME49_chrVIIa:1014646-1017270(-) | length=548 | sequence_SO=chromosome | SO=protein_coding	206400 |	17	3.01995	3.56451	2.31206	2.80543	5.80764	5.86138	4.96592	4.01791	0.316116	4.04435	2.01591
TGME49_243930 |	30.29	32.12	38.18	26.09	18.66	TGME49_243930 |	organism=Toxoplasma_gondii_ME49 | product=hypothetical protein | location=TGME49_chrVI:2894582-2900275(-) | length=943 | sequence_SO=chromosome | SO=protein_coding	243930 |	15	30.11	31.21	39.45	24.81	22.91	TGME49_243930 |	organism=Toxoplasma_gondii_ME49 | product=hypothetical protein | location=TGME49_chrVI:2894582-2900275(-) | length=943 | sequence_SO=chromosome | SO=protein_coding	243930 |	19	4.87529	3.13329	4.57088	2.58226	4.05509	2.01372	2.42103	0.912011	0.413855	3.07045	1.61845
TGME49_301210 |	29.91	31.16	41	25.32	17.85	TGME49_301210 |	organism=Toxoplasma_gondii_ME49 | product=NAD(P) transhydrogenase subunit beta, putative | location=TGME49_chrIV:2309882-2314928(+) | length=1244 | sequence_SO=chromosome | SO=protein_coding	301210 |	14	27.31	29.95	44.05	24.28	19.86	TGME49_301210 |	organism=Toxoplasma_gondii_ME49 | product=NAD(P) transhydrogenase subunit beta, putative | location=TGME49_chrIV:2309882-2314928(+) | length=1244 | sequence_SO=chromosome | SO=protein_coding	301210 |	16	7.7983	5.59758	4.7863	2.24905	6.91831	4.2462	4.32514	2.22844	0.390618	4.76866	2.25359
TGME49_247500 |	29.27	33.06	53.74	29.89	20.4	TGME49_247500 |	organism=Toxoplasma_gondii_ME49 | product=acyl-CoA dehydrogenase, middle domain-containing protein | location=TGME49_chrXII:3376763-3381829(-) | length=696 | sequence_SO=chromosome | SO=protein_coding	247500 |	13	16.39	18.47	43.25	22.27	16.24	TGME49_247500 |	organism=Toxoplasma_gondii_ME49 | product=acyl-CoA dehydrogenase, middle domain-containing protein | location=TGME49_chrXII:3376763-3381829(-) | length=696 | sequence_SO=chromosome | SO=protein_coding	247500 |	9	8.79023	5.97035	8.3946	4.48745	7.72681	7.37904	10.5682	10.5682	0.246058	7.98561	2.9974
TGME49_258550 |	28.62	30.17	82.13	62.89	58.76	TGME49_258550 |	organism=Toxoplasma_gondii_ME49 | product=SAG-related sequence SRS28 (SRS28) | location=TGME49_chrVIIb:3342513-3343517(+) | length=291 | sequence_SO=chromosome | SO=protein_coding	258550 |	35	39.42	40.49	82.47	58.76	58.76	TGME49_258550 |	organism=Toxoplasma_gondii_ME49 | product=SAG-related sequence SRS28 (SRS28) | location=TGME49_chrVIIb:3342513-3343517(+) | length=291 | sequence_SO=chromosome | SO=protein_coding	258550 |	46	2.65461	2.33346	2.99226	3.01995	3.69828	3.69828	2.33346	2.0893	0.201342	2.85245	1.5122
TGME49_316520 |	28.47	30.88	43.42	26.03	16.05	TGME49_316520 |	organism=Toxoplasma_gondii_ME49 | product=1,4-alpha-glucan-branching enzyme | location=TGME49_chrXI:5365070-5374873(-) | length=972 | sequence_SO=chromosome | SO=protein_coding	316520 |	13	33.64	36.97	46.6	21.6	19.96	TGME49_316520 |	organism=Toxoplasma_gondii_ME49 | product=1,4-alpha-glucan-branching enzyme | location=TGME49_chrXI:5365070-5374873(-) | length=972 | sequence_SO=chromosome | SO=protein_coding	316520 |	18	2.80543	3.34195	2.05116	1.88799	3.94457	5.29664	3.28095	3.76704	0.311172	3.29697	1.72114
TGME49_308020 |	27.6	28.09	69.61	56.1	48.83	TGME49_308020 |	organism=Toxoplasma_gondii_ME49 | product=SAG-related sequence SRS57 (SRS57) | location=TGME49_chrXII:509133-510290(-) | length=385 | sequence_SO=chromosome | SO=protein_coding	308020 |	15	26.54	26.92	74.29	51.95	51.95	TGME49_308020 |	organism=Toxoplasma_gondii_ME49 | product=SAG-related sequence SRS57 (SRS57) | location=TGME49_chrXII:509133-510290(-) | length=385 | sequence_SO=chromosome | SO=protein_coding	308020 |	20	4.83059	4.83059	3.46737	3.66438	3.80189	4.61318	2.07014	2.42103	0.265076	3.7124	1.89235
TGME49_265120 |	27.19	33.02	43.62	20.48	15.42	TGME49_265120 |	organism=Toxoplasma_gondii_ME49 | product=rhoptry neck protein, putative | location=TGME49_chrIX:1753383-1759261(+) | length=1167 | sequence_SO=chromosome | SO=protein_coding	265120 |	14	20.5	24.01	38.13	15.42	11.4	TGME49_265120 |	organism=Toxoplasma_gondii_ME49 | product=rhoptry neck protein, putative | location=TGME49_chrIX:1753383-1759261(+) | length=1167 | sequence_SO=chromosome | SO=protein_coding	265120 |	11	5.70164	3.76704	6.98232	4.92039	6.60694	3.80189	5.70164	2.83139	0.27308	5.03916	2.33318
TGME49_217530 |	26.95	28.63	54.07	29.81	23.92	TGME49_217530 |	organism=Toxoplasma_gondii_ME49 | product=hypothetical protein | location=TGME49_chrXII:1891934-1894742(+) | length=577 | sequence_SO=chromosome | SO=protein_coding	217530 |	12	32.57	34.25	55.11	40.55	32.76	TGME49_217530 |	organism=Toxoplasma_gondii_ME49 | product=hypothetical protein | location=TGME49_chrXII:1891934-1894742(+) | length=577 | sequence_SO=chromosome | SO=protein_coding	217530 |	17	3.69828	3.25087	2.91072	2.77971	5.59758	2.0893	3.94457	1.48594	0.363917	3.21962	1.68689
TGME49_258870 |	26.34	28.34	42.79	23.25	21.29	TGME49_258870 |	organism=Toxoplasma_gondii_ME49 | product=hypothetical protein | location=TGME49_chrVIIb:3113152-3117834(-) | length=916 | sequence_SO=chromosome | SO=protein_coding	258870 |	14	23.5	25.16	38.97	24.02	20.96	TGME49_258870 |	organism=Toxoplasma_gondii_ME49 | product=hypothetical protein | location=TGME49_chrVIIb:3113152-3117834(-) | length=916 | sequence_SO=chromosome | SO=protein_coding	258870 |	14	3.04789	1.2942	2.208	1.09648	3.87258	2.10863	2.05116	1	0.446072	2.08487	1.05996
TGME49_239510 |	25.89	26.47	89.44	59.53	52.2	TGME49_239510 |	organism=Toxoplasma_gondii_ME49 | product=hypothetical protein | location=TGME49_chrVI:726949-729586(+) | length=341 | sequence_SO=chromosome | SO=protein_coding	239510 |	20	22.18	22.65	80.06	67.16	61.58	TGME49_239510 |	organism=Toxoplasma_gondii_ME49 | product=hypothetical protein | location=TGME49_chrVI:726949-729586(+) | length=341 | sequence_SO=chromosome | SO=protein_coding	239510 |	23	16.5959	12.2462	9.2045	6.36796	23.1206	22.9087	17.2187	14.5881	0.366681	15.2813	3.9337
TGME49_290960 |	25.78	30.25	45.44	17.92	11.62	TGME49_290960 |	organism=Toxoplasma_gondii_ME49 | product=pyruvate phosphate dikinase, pep/pyruvate binding domain-containing protein | location=TGME49_chrIX:3984474-4001025(+) | length=1239 | sequence_SO=chromosome | SO=protein_coding	290960 |	12	19.91	24.98	42.45	20.66	13.72	TGME49_290960 |	organism=Toxoplasma_gondii_ME49 | product=pyruvate phosphate dikinase, pep/pyruvate binding domain-containing protein | location=TGME49_chrIX:3984474-4001025(+) | length=1239 | sequence_SO=chromosome | SO=protein_coding	290960 |	11	3.25087	3.10456	1.72187	1.78649	4.32514	4.09261	1.87068	1.64437	0.381342	2.72457	1.44603
TGME49_319350 |	25.67	25.98	84.17	62.53	59.37	TGME49_319350 |	organism=Toxoplasma_gondii_ME49 | product=SAG-related sequence SRS17B (SRS17B) | location=TGME49_chrIV:1013186-1015280(+) | length=379 | sequence_SO=chromosome | SO=protein_coding	319350 |	23	28.47	29.21	75.46	65.17	57.26	TGME49_319350 |	organism=Toxoplasma_gondii_ME49 | product=SAG-related sequence SRS17B (SRS17B) | location=TGME49_chrIV:1013186-1015280(+) | length=379 | sequence_SO=chromosome | SO=protein_coding	319350 |	22	4.52898	3.49945	4.87529	3.69828	3.46737	2.46604	4.20727	2.77971	0.20966	3.6903	1.88374
TGME49_269110 |	24.82	25.85	61.22	43.08	37.41	TGME49_269110 |	organism=Toxoplasma_gondii_ME49 | product=ornithine aminotransferase, mitochondrial precursor, putative | location=TGME49_chrVIII:6055032-6057498(-) | length=441 | sequence_SO=chromosome | SO=protein_coding	269110 |	13	24.93	26.67	65.31	47.39	39	TGME49_269110 |	organism=Toxoplasma_gondii_ME49 | product=ornithine aminotransferase, mitochondrial precursor, putative | location=TGME49_chrVIII:6055032-6057498(-) | length=441 | sequence_SO=chromosome | SO=protein_coding	269110 |	16	11.695	6.0256	7.58578	4.09261	10	7.87046	7.11213	4.2462	0.335213	7.32847	2.87351
TGME49_232170 |	24.75	25.59	35.57	28.32	25.5	TGME49_232170 |	organism=Toxoplasma_gondii_ME49 | product=hypothetical protein | location=TGME49_chrVIII:1911607-1915936(-) | length=745 | sequence_SO=chromosome | SO=protein_coding	232170 |	16	20.47	21.23	50.6	30.2	22.55	TGME49_232170 |	organism=Toxoplasma_gondii_ME49 | product=hypothetical protein | location=TGME49_chrVIII:1911607-1915936(-) | length=745 | sequence_SO=chromosome | SO=protein_coding	232170 |	12	3.98107	3.01995	3.87258	2.53513	5.24808	2.75423	4.05509	1.24738	0.340123	3.33919	1.7395
TGME49_216640 |	23.79	24.75	47.12	27.4	25.48	TGME49_216640 |	organism=Toxoplasma_gondii_ME49 | product=GHMP kinase, putative | location=TGME49_chrXI:5989059-5992466(+) | length=573 | sequence_SO=chromosome | SO=protein_coding	216640 |	14	24.09	25.12	56.54	35.78	25.48	TGME49_216640 |	organism=Toxoplasma_gondii_ME49 | product=GHMP kinase, putative | location=TGME49_chrXI:5989059-5992466(+) | length=573 | sequence_SO=chromosome | SO=protein_coding	216640 |	13	7.94328	3.98107	4.28548	1.7378	7.7983	5.05825	7.11213	5.19996	0.370943	5.38954	2.43016
TGME49_271210 |	23.34	24.07	54.12	36.19	27.95	TGME49_271210 |	organism=Toxoplasma_gondii_ME49 | product=4-alpha-glucanotransferase | location=TGME49_chrVIII:4636908-4639053(-) | length=619 | sequence_SO=chromosome | SO=protein_coding	271210 |	12	16.56	17.09	54.12	30.37	21	TGME49_271210 |	organism=Toxoplasma_gondii_ME49 | product=4-alpha-glucanotransferase | location=TGME49_chrVIII:4636908-4639053(-) | length=619 | sequence_SO=chromosome | SO=protein_coding	271210 |	9	11.8032	5.01187	6.66807	2.42103	6.25173	4.7863	7.51623	5.64937	0.404342	6.26348	2.64696
TGME49_254430 |	22.1	22.55	44.04	25.69	19.88	TGME49_254430 |	organism=Toxoplasma_gondii_ME49 | product=microneme protein, putative | location=TGME49_chrIII:1735526-1738215(-) | length=654 | sequence_SO=chromosome | SO=protein_coding	254430 |	15	22.6	22.71	49.85	26.91	22.94	TGME49_254430 |	organism=Toxoplasma_gondii_ME49 | product=microneme protein, putative | location=TGME49_chrIII:1735526-1738215(-) | length=654 | sequence_SO=chromosome | SO=protein_coding	254430 |	15	6.0256	5.24808	4.01791	4.01791	5.80764	4.96592	2.29087	1.5417	0.357414	4.23945	2.08388
TGME49_235315 |	22.07	23.96	22.38	10.14	6.057	TGME49_235315 |	organism=Toxoplasma_gondii_ME49 | product=PAN domain-containing protein | location=TGME49_chrX:4771126-4781903(+) | length=2328 | sequence_SO=chromosome | SO=protein_coding	235315 |	11	21.63	23.77	20.45	9.321	5.971	TGME49_235315 |	organism=Toxoplasma_gondii_ME49 | product=PAN domain-containing protein | location=TGME49_chrX:4771126-4781903(+) | length=2328 | sequence_SO=chromosome | SO=protein_coding	235315 |	10	4.87529	2.31206	1.70608	0.887156	5.15229	3.59749	5.86138	4.01791	0.466022	3.55121	1.82831
TGME49_203580 |	21.73	24.52	60.57	37.37	28.75	TGME49_203580 |	organism=Toxoplasma_gondii_ME49 | product=NAD-binding domain 4 domain-containing protein | location=TGME49_chrVIIa:2417056-2420957(+) | length=487 | sequence_SO=chromosome | SO=protein_coding	203580 |	12	28.28	32.19	58.73	41.89	30.6	TGME49_203580 |	organism=Toxoplasma_gondii_ME49 | product=NAD-binding domain 4 domain-containing protein | location=TGME49_chrVIIa:2417056-2420957(+) | length=487 | sequence_SO=chromosome | SO=protein_coding	203580 |	14	4.16869	3.37287	3.76704	3.43558	7.31139	3.80189	5.54626	2.208	0.34774	4.20147	2.07089
TGME49_215290 |	21.08	22.22	57.5	41.14	33.18	TGME49_215290 |	organism=Toxoplasma_gondii_ME49 | product=saccharopine dehydrogenase domain-containing protein | location=TGME49_chrX:6878379-6883968(+) | length=440 | sequence_SO=chromosome | SO=protein_coding	215290 |	13	23.03	23.13	68.41	39.55	36.36	TGME49_215290 |	organism=Toxoplasma_gondii_ME49 | product=saccharopine dehydrogenase domain-containing protein | location=TGME49_chrX:6878379-6883968(+) | length=440 | sequence_SO=chromosome | SO=protein_coding	215290 |	13	9.81748	3.59749	9.12011	3.49945	8.3946	4.40555	9.37562	4.01791	0.411359	6.52853	2.70676
TGME49_253710 |	20.76	22.75	38.67	23.72	12.54	TGME49_253710 |	organism=Toxoplasma_gondii_ME49 | product=hypothetical protein | location=TGME49_chrIII:1116342-1122495(-) | length=1037 | sequence_SO=chromosome | SO=protein_coding	253710 |	10	14.66	16.71	38.57	17.74	9.257	TGME49_253710 |	organism=Toxoplasma_gondii_ME49 | product=hypothetical protein | location=TGME49_chrIII:1116342-1122495(-) | length=1037 | sequence_SO=chromosome | SO=protein_coding	253710 |	8	6.13762	5.29664	4.20727	2.99226	7.37904	8.01678	6.66807	6.36796	0.263433	5.8832	2.5566
TGME49_259180 |	20.52	21.55	52.14	37.16	30.16	TGME49_259180 |	organism=Toxoplasma_gondii_ME49 | product=CBS family protein | location=TGME49_chrVIIb:2905668-2908955(-) | length=514 | sequence_SO=chromosome | SO=protein_coding	259180 |	10	23.59	24.79	50.39	37.35	34.82	TGME49_259180 |	organism=Toxoplasma_gondii_ME49 | product=CBS family protein | location=TGME49_chrVIIb:2905668-2908955(-) | length=514 | sequence_SO=chromosome | SO=protein_coding	259180 |	13	13.0617	7.65597	8.01678	5.01187	6.79204	6.98232	5.80764	5.64937	0.319349	7.37221	2.8821
TGME49_223700 |	20.35	22.81	37.56	16.87	11.27	TGME49_223700 |	organism=Toxoplasma_gondii_ME49 | product=F5/8 type C domain-containing protein | location=TGME49_chrX:3647071-3653213(-) | length=1571 | sequence_SO=chromosome | SO=protein_coding	223700 |	10	19.32	22.07	37.56	14	9.866	TGME49_223700 |	organism=Toxoplasma_gondii_ME49 | product=F5/8 type C domain-containing protein | location=TGME49_chrX:3647071-3653213(-) | length=1571 | sequence_SO=chromosome | SO=protein_coding	223700 |	9	3.28095	2.58226	1.92309	1.45881	4.16869	3.28095	2.48886	1.88799	0.319316	2.63395	1.39723
TGME49_315480 |	20.33	22.93	41.63	19.88	16.34	TGME49_315480 |	organism=Toxoplasma_gondii_ME49 | product=acyl-CoA dehydrogenase, middle domain-containing protein | location=TGME49_chrXI:4743731-4750665(-) | length=1016 | sequence_SO=chromosome | SO=protein_coding	315480 |	12	25.06	27.03	42.13	19.59	16.04	TGME49_315480 |	organism=Toxoplasma_gondii_ME49 | product=acyl-CoA dehydrogenase, middle domain-containing protein | location=TGME49_chrXI:4743731-4750665(-) | length=1016 | sequence_SO=chromosome | SO=protein_coding	315480 |	12	4.28548	2.88403	3.10456	2.29087	4.83059	3.53183	3.90841	2.88403	0.226389	3.46498	1.79285
TGME49_310160 |	20.32	21.71	36.68	18.29	12.79	TGME49_310160 |	organism=Toxoplasma_gondii_ME49 | product=argonaute AGO (AGO) | location=TGME49_chrXI:1099919-1105265(+) | length=946 | sequence_SO=chromosome | SO=protein_coding	310160 |	10	26.59	28.42	42.18	20.19	14.69	TGME49_310160 |	organism=Toxoplasma_gondii_ME49 | product=argonaute AGO (AGO) | location=TGME49_chrXI:1099919-1105265(+) | length=946 | sequence_SO=chromosome | SO=protein_coding	310160 |	13	3.25087	2.01372	2.88403	1.58489	3.76704	1.52757	4.61318	2.05116	0.383373	2.71156	1.43912
TGME49_225880 |	20.18	21.29	55.25	48.62	42.54	TGME49_225880 |	organism=Toxoplasma_gondii_ME49 | product=UDP-glucose 4-epimerase | location=TGME49_chrX:1967149-1970759(+) | length=362 | sequence_SO=chromosome | SO=protein_coding	225880 |	10	17.89	18.77	64.92	45.03	29.28	TGME49_225880 |	organism=Toxoplasma_gondii_ME49 | product=UDP-glucose 4-epimerase | location=TGME49_chrX:1967149-1970759(+) | length=362 | sequence_SO=chromosome | SO=protein_coding	225880 |	9	4.74242	4.87529	4.05509	5.15229	8.01678	5.59758	7.51623	5.70164	0.225745	5.70716	2.51277
TGME49_286250 |	20.13	21.99	49.02	29.1	22.46	TGME49_286250 |	organism=Toxoplasma_gondii_ME49 | product=hypothetical protein | location=TGME49_chrV:1886403-1888850(-) | length=512 | sequence_SO=chromosome | SO=protein_coding	286250 |	10	15.45	15.94	46.29	19.53	19.53	TGME49_286250 |	organism=Toxoplasma_gondii_ME49 | product=hypothetical protein | location=TGME49_chrV:1886403-1888850(-) | length=512 | sequence_SO=chromosome | SO=protein_coding	286250 |	9	3.22107	2.37684	2.44343	1.97697	3.22107	2.65461	7.51623	5.05825	0.487727	3.55856	1.83129
TGME49_311370 |	19.06	20.05	41.98	26.62	23.55	TGME49_311370 |	organism=Toxoplasma_gondii_ME49 | product=methylmalonate-semialdehyde dehydrogenase [acylating], putative	311370 |	12	11.62	12.35	40.1	18.77	14.85	TGME49_311370 |	organism=Toxoplasma_gondii_ME49 | product=methylmalonate-semialdehyde dehydrogenase [acylating], putative	311370 |	7	3.63078	3.10456	7.44732	5.39511	6.91831	2.55859	4.36516	1.43219	0.452385	4.3565	2.12317
TGME49_318650 |	18.91	22.13	30.42	17.47	15.6	TGME49_318650 |	organism=Toxoplasma_gondii_ME49 | product=transhydrogenase | location=TGME49_chrIV:1168908-1173420(+) | length=1019 | sequence_SO=chromosome | SO=protein_coding	318650 |	11	11.67	17.1	36.11	18.35	10.99	TGME49_318650 |	organism=Toxoplasma_gondii_ME49 | product=transhydrogenase | location=TGME49_chrIV:1168908-1173420(+) | length=1019 | sequence_SO=chromosome | SO=protein_coding	318650 |	7	6.30957	6.42688	5.91562	6.19441	3.80189	1.65959	2.96483	1.7378	0.444566	4.37632	2.12972
TGME49_288700 |	18.67	23.7	44.02	10.38	6.349	TGME49_288700 |	organism=Toxoplasma_gondii_ME49 | product=RecF/RecN/SMC N terminal domain-containing protein | location=TGME49_chrIX:2683389-2697596(+) | length=1638 | sequence_SO=chromosome | SO=protein_coding	288700 |	8	6.09	11.22	38.46	5.006	2.564	TGME49_288700 |	organism=Toxoplasma_gondii_ME49 | product=RecF/RecN/SMC N terminal domain-containing protein | location=TGME49_chrIX:2683389-2697596(+) | length=1638 | sequence_SO=chromosome | SO=protein_coding	288700 |	3	2.83139	1.20226	2.48886	0.981748	4.96592	2.93765	2.83139	1.6293	0.47721	2.48357	1.31241
TGME49_207820 |	18.61	20.45	41.42	29.74	18.43	TGME49_207820 |	organism=Toxoplasma_gondii_ME49 | product=cell-cycle-associated protein kinase MAPK, putative | location=TGME49_chrIb:313374-317963(+) | length=548 | sequence_SO=chromosome | SO=protein_coding	207820 |	8	12	13.33	46.35	23.36	14.78	TGME49_207820 |	organism=Toxoplasma_gondii_ME49 | product=cell-cycle-associated protein kinase MAPK, putative | location=TGME49_chrIb:313374-317963(+) | length=548 | sequence_SO=chromosome | SO=protein_coding	207820 |	7	10.4713	5.54626	11.4815	5.34564	8.95365	4.44631	11.1686	5.70164	0.347294	7.88937	2.97991
TGME49_306050 |	18.33	19.07	78.06	78.06	75.51	TGME49_306050 |	organism=Toxoplasma_gondii_ME49 | product=hypothetical protein | location=TGME49_chrIX:5776869-5778030(+) | length=196 | sequence_SO=chromosome | SO=protein_coding	306050 |	14	22.45	23.23	80.1	78.06	71.94	TGME49_306050 |	organism=Toxoplasma_gondii_ME49 | product=hypothetical protein | location=TGME49_chrIX:5776869-5778030(+) | length=196 | sequence_SO=chromosome | SO=protein_coding	306050 |	21	6.0256	8.24138	5.49541	6.25173	4.16869	4.05509	3.76704	2.99226	0.311465	5.12465	2.35745
TGME49_294600 |	18.08	18.62	50.8	20.88	16.11	TGME49_294600 |	organism=Toxoplasma_gondii_ME49 | product=Toxoplasma gondii family D protein | location=TGME49_chrIa:990121-991818(+) | length=565 | sequence_SO=chromosome | SO=protein_coding	294600 |	12	23.57	24.26	50.8	28.67	26.55	TGME49_294600 |	organism=Toxoplasma_gondii_ME49 | product=Toxoplasma gondii family D protein | location=TGME49_chrIa:990121-991818(+) | length=565 | sequence_SO=chromosome | SO=protein_coding	294600 |	17	8.70964	4.40555	6.48634	3.10456	8.47227	2.80543	5.05825	1.43219	0.491635	5.05928	2.33893
TGME49_278910 |	17.21	18.98	49.57	30.94	24.79	TGME49_278910 |	organism=Toxoplasma_gondii_ME49 | product=O-acetylserine (thiol) lyase 2, putative | location=TGME49_chrXII:5764702-5770055(+) | length=585 | sequence_SO=chromosome | SO=protein_coding	278910 |	9	13.35	15.29	47.86	23.93	21.71	TGME49_278910 |	organism=Toxoplasma_gondii_ME49 | product=O-acetylserine (thiol) lyase 2, putative | location=TGME49_chrXII:5764702-5770055(+) | length=585 | sequence_SO=chromosome | SO=protein_coding	278910 |	8	6.25173	4.20727	10.1859	6.79204	8.62979	6.36796	7.37904	5.49541	0.250297	6.91364	2.78945
TGME49_227800 |	16.66	18.62	32.03	14.61	9.453	TGME49_227800 |	organism=Toxoplasma_gondii_ME49 | product=EF hand domain-containing protein | location=TGME49_chrX:811185-820258(-) | length=1280 | sequence_SO=chromosome | SO=protein_coding	227800 |	7	14.37	16.25	24.92	12.73	8.516	TGME49_227800 |	organism=Toxoplasma_gondii_ME49 | product=EF hand domain-containing protein | location=TGME49_chrX:811185-820258(-) | length=1280 | sequence_SO=chromosome | SO=protein_coding	227800 |	7	2.37684	4.13048	1.0666	1.48594	1.31826	1.35519	2.83139	3.16228	0.461506	2.21587	1.14787
TGME49_234440 |	16.48	17.14	44.04	27.49	26.28	TGME49_234440 |	organism=Toxoplasma_gondii_ME49 | product=aminotransferase, putative | location=TGME49_chrX:4390371-4395229(+) | length=411 | sequence_SO=chromosome | SO=protein_coding	234440 |	9	17.59	18.96	55.47	34.55	25.3	TGME49_234440 |	organism=Toxoplasma_gondii_ME49 | product=aminotransferase, putative | location=TGME49_chrX:4390371-4395229(+) | length=411 | sequence_SO=chromosome | SO=protein_coding	234440 |	9	7.51623	3.34195	4.61318	1.61436	7.72681	3.69828	4.36516	1.83654	0.493878	4.33906	2.11738
TGME49_244850 |	16.3	19.25	37.5	15.68	11.17	TGME49_244850 |	organism=Toxoplasma_gondii_ME49 | product=GMC oxidoreductase | location=TGME49_chrVI:3527213-3537557(+) | length=976 | sequence_SO=chromosome | SO=protein_coding	244850 |	10	8.29	9.58	38.01	12.6	7.684	TGME49_244850 |	organism=Toxoplasma_gondii_ME49 | product=GMC oxidoreductase | location=TGME49_chrVI:3527213-3537557(+) | length=976 | sequence_SO=chromosome | SO=protein_coding	244850 |	6	5.97035	6.0256	4.87529	4.2462	9.63829	7.37904	3.22107	2.31206	0.40168	5.45849	2.4485
TGME49_267410 |	16.28	17.31	24.98	12.29	9.88	TGME49_267410 |	organism=Toxoplasma_gondii_ME49 | product=scavenger receptor protein SR1 precursor (SR1) | location=TGME49_chrIX:667920-673248(-) | length=1245 | sequence_SO=chromosome | SO=protein_coding	267410 |	10	12.1	13.75	25.86	10.52	8.353	TGME49_267410 |	organism=Toxoplasma_gondii_ME49 | product=scavenger receptor protein SR1 precursor (SR1) | location=TGME49_chrIX:667920-673248(-) | length=1245 | sequence_SO=chromosome | SO=protein_coding	267410 |	8	2.26987	2.85759	1.36773	1.87068	2.46604	2.67917	1.90546	1.94089	0.211546	2.16968	1.11748
TGME49_317705 |	16.2	17.36	52.83	31.54	29.92	TGME49_317705 |	organism=Toxoplasma_gondii_ME49 | product=enoyl-CoA hydratase/isomerase family protein | location=TGME49_chrIV:2664273-2667883(+) | length=371 | sequence_SO=chromosome | SO=protein_coding	317705 |	9	13.96	15.53	52.83	27.22	23.18	TGME49_317705 |	organism=Toxoplasma_gondii_ME49 | product=enoyl-CoA hydratase/isomerase family protein | location=TGME49_chrIV:2664273-2667883(+) | length=371 | sequence_SO=chromosome | SO=protein_coding	317705 |	9	4.28548	5.05825	4.09261	4.92039	3.90841	3.16228	2.48886	1.75388	0.292543	3.70877	1.89094
TGME49_273740 |	16.07	17.71	49.52	40.91	31.58	TGME49_273740 |	organism=Toxoplasma_gondii_ME49 | product=acetyl-CoA acyltransferase B, putative | location=TGME49_chrVIII:3296366-3299871(-) | length=418 | sequence_SO=chromosome | SO=protein_coding	273740 |	11	12.42	15.42	53.35	40.43	22.01	TGME49_273740 |	organism=Toxoplasma_gondii_ME49 | product=acetyl-CoA acyltransferase B, putative | location=TGME49_chrVIII:3296366-3299871(-) | length=418 | sequence_SO=chromosome | SO=protein_coding	273740 |	8	6.25173	4.28548	4.36516	2.80543	7.65597	3.16228	4.96592	1.95885	0.394032	4.43135	2.14775
TGME49_276880 |	16.01	16.04	90	80	80	TGME49_276880 |	organism=Toxoplasma_gondii_ME49 | product=hypothetical protein | location=TGME49_chrXII:6883692-6884454(+) | length=130 | sequence_SO=chromosome | SO=protein_coding	276880 |	15	14.23	14.24	82.31	71.54	66.15	TGME49_276880 |	organism=Toxoplasma_gondii_ME49 | product=hypothetical protein | location=TGME49_chrXII:6883692-6884454(+) | length=130 | sequence_SO=chromosome | SO=protein_coding	276880 |	14	4.01791	2.65461	2.48886	1.31826	4.16869	3.46737	1.87068	1.39316	0.393081	2.67244	1.41816
TGME49_202140 |	15.79	17.41	41.53	21.1	13.12	TGME49_202140 |	organism=Toxoplasma_gondii_ME49 | product=enoyl-CoA hydratase/isomerase family protein | location=TGME49_chrVIIa:3578227-3580633(-) | length=602 | sequence_SO=chromosome | SO=protein_coding	202140 |	7	9.88	11.3	37.54	18.77	12.29	TGME49_202140 |	organism=Toxoplasma_gondii_ME49 | product=enoyl-CoA hydratase/isomerase family protein | location=TGME49_chrVIIa:3578227-3580633(-) | length=602 | sequence_SO=chromosome | SO=protein_coding	202140 |	5	15.7036	14.5881	10.666	9.12011	15.9956	14.7231	9.0365	8.09096	0.254226	12.2405	3.61359
TGME49_306500 |	15.68	18.35	39.06	12.72	8.706	TGME49_306500 |	organism=Toxoplasma_gondii_ME49 | product=hypothetical protein | location=TGME49_chrIX:6137195-6144708(+) | length=1321 | sequence_SO=chromosome | SO=protein_coding	306500 |	8	20.73	24	44.44	16.88	10.22	TGME49_306500 |	organism=Toxoplasma_gondii_ME49 | product=hypothetical protein | location=TGME49_chrIX:6137195-6144708(+) | length=1321 | sequence_SO=chromosome | SO=protein_coding	306500 |	10	3.10456	3.66438	1.87068	2.37684	7.04693	7.44732	3.7325	4.01791	0.458916	4.15764	2.05576
TGME49_266130 |	15.38	18.56	69.06	52.52	38.13	TGME49_266130 |	organism=Toxoplasma_gondii_ME49 | product=peroxiredoxin PRX2 (PRX2) | location=TGME49_chrIX:1280860-1283571(-) | length=278 | sequence_SO=chromosome | SO=protein_coding	266130 |	11	10.17	10.58	67.63	44.96	35.97	TGME49_266130 |	organism=Toxoplasma_gondii_ME49 | product=peroxiredoxin PRX2 (PRX2) | location=TGME49_chrIX:1280860-1283571(-) | length=278 | sequence_SO=chromosome | SO=protein_coding	266130 |	8	7.04693	3.7325	3.0761	1.67494	6.0256	4.20727	2.48886	1.7378	0.486938	3.74875	1.90641
TGME49_214580 |	15.25	18	37.33	14.19	5.66	TGME49_214580 |	organism=Toxoplasma_gondii_ME49 | product=tetratricopeptide repeat-containing protein | location=TGME49_chrX:6374370-6384134(-) | length=1219 | sequence_SO=chromosome | SO=protein_coding	214580 |	6	8.86	12.82	37.08	11.32	6.399	TGME49_214580 |	organism=Toxoplasma_gondii_ME49 | product=tetratricopeptide repeat-containing protein | location=TGME49_chrX:6374370-6384134(-) | length=1219 | sequence_SO=chromosome | SO=protein_coding	214580 |	6	5.91562	6.54636	3.10456	3.25087	7.58578	6.91831	3.98107	3.66438	0.330775	5.12087	2.35639
TGME49_242890 |	15.07	22.5	30.96	7.24	3.652	TGME49_242890 |	organism=Toxoplasma_gondii_ME49 | product=hypothetical protein | location=TGME49_chrVI:2380334-2398628(+) | length=3149 | sequence_SO=chromosome | SO=protein_coding	242890 |	8	18.11	29.27	31.18	8.606	3.239	TGME49_242890 |	organism=Toxoplasma_gondii_ME49 | product=hypothetical protein | location=TGME49_chrVI:2380334-2398628(+) | length=3149 | sequence_SO=chromosome | SO=protein_coding	242890 |	9	4.28548	3.90841	2.31206	2.03236	5.44503	6.66807	3.46737	3.87258	0.357138	3.99892	1.99961
TGME49_269860 |	14.94	15.21	62.67	41.96	41.96	TGME49_269860 |	organism=Toxoplasma_gondii_ME49 | product=hypothetical protein | location=TGME49_chrVIII:5574437-5575853(+) | length=367 | sequence_SO=chromosome | SO=protein_coding	269860 |	13	17.4	17.62	61.31	52.32	40.87	TGME49_269860 |	organism=Toxoplasma_gondii_ME49 | product=hypothetical protein | location=TGME49_chrVIII:5574437-5575853(+) | length=367 | sequence_SO=chromosome | SO=protein_coding	269860 |	12	2.96483	2.77971	5.15229	7.51623	3.10456	2.48886	4.48745	2.83139	0.412626	3.91567	1.96926
TGME49_218560 |	14.87	23.76	25.63	6.884	3.442	TGME49_218560 |	organism=Toxoplasma_gondii_ME49 | product=acetyl-coA carboxylase ACC2 (ACC2) | location=TGME49_chrXII:1427271-1456117(-) | length=3399 | sequence_SO=chromosome | SO=protein_coding	218560 |	10	8.36	13.24	27.13	5.355	1.265	TGME49_218560 |	organism=Toxoplasma_gondii_ME49 | product=acetyl-coA carboxylase ACC2 (ACC2) | location=TGME49_chrXII:1427271-1456117(-) | length=3399 | sequence_SO=chromosome | SO=protein_coding	218560 |	3	4.16869	2.99226	4.20727	2.88403	3.43558	1.47231	2.88403	1.41906	0.337472	2.9329	1.55233
TGME49_291600 |	14.71	16.05	62.89	39.47	22.63	TGME49_291600 |	organism=Toxoplasma_gondii_ME49 | product=gamma interferon inducible lysosomal thiol reductase (GILT) protein | location=TGME49_chrIX:4285703-4290751(-) | length=380 | sequence_SO=chromosome | SO=protein_coding	291600 |	8	10.92	11.61	33.68	22.63	21.58	TGME49_291600 |	organism=Toxoplasma_gondii_ME49 | product=gamma interferon inducible lysosomal thiol reductase (GILT) protein | location=TGME49_chrIX:4285703-4290751(-) | length=380 | sequence_SO=chromosome | SO=protein_coding	291600 |	8	3.28095	0.847227	5.24808	1.51356	5.54626	3.98107	7.24436	4.16869	0.495859	3.97877	1.99232
TGME49_226860 |	14.03	14.27	58.57	43.33	40.95	TGME49_226860 |	organism=Toxoplasma_gondii_ME49 | product=SAG-related sequence SRS67 (SRS67) | location=TGME49_chrX:1284087-1284719(-) | length=210 | sequence_SO=chromosome | SO=protein_coding	226860 |	8	11.04	12.22	51.43	43.81	39.52	TGME49_226860 |	organism=Toxoplasma_gondii_ME49 | product=SAG-related sequence SRS67 (SRS67) | location=TGME49_chrX:1284087-1284719(-) | length=210 | sequence_SO=chromosome | SO=protein_coding	226860 |	8	2.46604	2.88403	0.824138	1.00925	3.28095	3.01995	1.70608	2.14783	0.3972	2.16728	1.11589
TGME49_258400 |	13.89	15.33	29.42	13.45	8.635	TGME49_258400 |	organism=Toxoplasma_gondii_ME49 | product=PA14 domain-containing protein | location=TGME49_chrVIIb:3436936-3441004(+) | length=996 | sequence_SO=chromosome | SO=protein_coding	258400 |	7	10.27	11.45	32.53	10.94	7.831	TGME49_258400 |	organism=Toxoplasma_gondii_ME49 | product=PA14 domain-containing protein | location=TGME49_chrVIIb:3436936-3441004(+) | length=996 | sequence_SO=chromosome | SO=protein_coding	258400 |	6	12.2462	11.9124	11.8032	11.3763	6.98232	5.97035	6.19441	5.19996	0.32554	8.96064	3.1636
TGME49_315730 |	13.7	14.41	39.48	28.26	18.43	TGME49_315730 |	organism=Toxoplasma_gondii_ME49 | product=apical membrane antigen 1 protein | location=TGME49_chrXI:4935446-4940427(+) | length=651 | sequence_SO=chromosome | SO=protein_coding	315730 |	7	5.67	6.41	37.48	20.89	11.83	TGME49_315730 |	organism=Toxoplasma_gondii_ME49 | product=apical membrane antigen 1 protein | location=TGME49_chrXI:4935446-4940427(+) | length=651 | sequence_SO=chromosome | SO=protein_coding	315730 |	4	10	7.87046	4.65586	2.75423	9.0365	14.0605	5.70164	8.70964	0.418048	7.8486	2.97244
TGME49_262150 |	13.38	14.7	38.51	16.26	12.47	TGME49_262150 |	organism=Toxoplasma_gondii_ME49 | product=kelch repeat and K+ channel tetramerisation domain containing protein | location=TGME49_chrVIIb:1331020-1338968(-) | length=818 | sequence_SO=chromosome | SO=protein_coding	262150 |	7	10.37	11.15	39.12	10.02	7.457	TGME49_262150 |	organism=Toxoplasma_gondii_ME49 | product=kelch repeat and K+ channel tetramerisation domain containing protein | location=TGME49_chrVIIb:1331020-1338968(-) | length=818 | sequence_SO=chromosome | SO=protein_coding	262150 |	5	3.37287	1.70608	2.10863	0.954993	4.61318	3.31131	1.94089	1.28233	0.481601	2.41128	1.2698
TGME49_270950 |	13.27	14.43	47.62	29.69	22.41	TGME49_270950 |	organism=Toxoplasma_gondii_ME49 | product=hypothetical protein | location=TGME49_chrVIII:4841185-4842384(-) | length=357 | sequence_SO=chromosome | SO=protein_coding	270950 |	11	11.46	13.12	53.22	32.77	31.37	TGME49_270950 |	organism=Toxoplasma_gondii_ME49 | product=hypothetical protein | location=TGME49_chrVIII:4841185-4842384(-) | length=357 | sequence_SO=chromosome | SO=protein_coding	270950 |	13	5.7544	4.48745	4.83059	3.01995	6.0256	5.91562	4.28548	3.56451	0.219998	4.73545	2.2435
TGME49_253400 |	12.82	14.88	42.84	19.61	10.27	TGME49_253400 |	organism=Toxoplasma_gondii_ME49 | product=hypothetical protein | location=TGME49_chrIII:922670-928701(-) | length=964 | sequence_SO=chromosome | SO=protein_coding	253400 |	7	15.99	18.18	45.02	16.18	11.41	TGME49_253400 |	organism=Toxoplasma_gondii_ME49 | product=hypothetical protein | location=TGME49_chrIII:922670-928701(-) | length=964 | sequence_SO=chromosome | SO=protein_coding	253400 |	8	6.54636	5.91562	5.29664	4.09261	6.54636	7.17794	5.05825	4.96592	0.168283	5.69996	2.51095
TGME49_256090 |	12.55	12.81	41.96	30.52	17.71	TGME49_256090 |	organism=Toxoplasma_gondii_ME49 | product=glycerophosphodiester phosphodiesterase family protein | location=TGME49_chrVIIb:4520793-4521896(+) | length=367 | sequence_SO=chromosome | SO=protein_coding	256090 |	6	13.91	13.97	53.68	31.06	26.16	TGME49_256090 |	organism=Toxoplasma_gondii_ME49 | product=glycerophosphodiester phosphodiesterase family protein | location=TGME49_chrVIIb:4520793-4521896(+) | length=367 | sequence_SO=chromosome | SO=protein_coding	256090 |	7	1.78649	1.39316	1.88799	1.49969	3.0761	2.51189	2.96483	2.18776	0.275836	2.16349	1.11336
TGME49_307640 |	12.3	12.77	49.65	24.65	19.72	TGME49_307640 |	organism=Toxoplasma_gondii_ME49 | product=CMGC kinase, CK2 family | location=TGME49_chrIX:5032275-5035373(-) | length=284 | sequence_SO=chromosome | SO=protein_coding	307640 |	6	4.87	5.88	58.1	16.9	5.986	TGME49_307640 |	organism=Toxoplasma_gondii_ME49 | product=CMGC kinase, CK2 family | location=TGME49_chrIX:5032275-5035373(-) | length=284 | sequence_SO=chromosome | SO=protein_coding	307640 |	2	7.94328	8.09096	4.48745	4.44631	2.63027	2.99226	2.48886	2.80543	0.48227	4.4856	2.1653
TGME49_264070 |	11.83	14.1	26.95	8.011	4.345	TGME49_264070 |	organism=Toxoplasma_gondii_ME49 | product=F5/8 type C domain-containing protein | location=TGME49_chrVIIb:207031-212673(+) | length=1473 | sequence_SO=chromosome | SO=protein_coding	264070 |	5	8.67	12.28	22.4	8.826	5.499	TGME49_264070 |	organism=Toxoplasma_gondii_ME49 | product=F5/8 type C domain-containing protein | location=TGME49_chrVIIb:207031-212673(+) | length=1473 | sequence_SO=chromosome | SO=protein_coding	264070 |	6	14.9969	7.44732	11.9124	5.64937	6.42688	6.79204	4.69894	5.10505	0.433196	7.87861	2.97794
TGME49_242390 |	11.51	11.66	61.6	38	28.4	TGME49_242390 |	organism=Toxoplasma_gondii_ME49 | product=enoyl-coa hydratase/isomerase family protein | location=TGME49_chrVI:2007300-2010512(-) | length=250 | sequence_SO=chromosome | SO=protein_coding	242390 |	6	8.77	8.97	56.4	34	31.2	TGME49_242390 |	organism=Toxoplasma_gondii_ME49 | product=enoyl-coa hydratase/isomerase family protein | location=TGME49_chrVI:2007300-2010512(-) | length=250 | sequence_SO=chromosome | SO=protein_coding	242390 |	7	7.04693	7.87046	4.40555	5.44503	9.46237	10.3753	4.65586	5.15229	0.311704	6.80172	2.7659
TGME49_261530 |	10.89	11.76	30.29	14.77	7.818	TGME49_261530 |	organism=Toxoplasma_gondii_ME49 | product=eukaryotic aspartyl protease superfamily protein | location=TGME49_chrVIIb:1664507-1669955(-) | length=921 | sequence_SO=chromosome | SO=protein_coding	261530 |	5	8.38	9.35	32.68	11.18	7.275	TGME49_261530 |	organism=Toxoplasma_gondii_ME49 | product=eukaryotic aspartyl protease superfamily protein | location=TGME49_chrVIIb:1664507-1669955(-) | length=921 | sequence_SO=chromosome | SO=protein_coding	261530 |	5	2.88403	2.99226	2.51189	2.58226	2.67917	1.75388	1.94089	1.19124	0.252722	2.31695	1.21223
TGME49_203340 |	10.54	11.99	34.34	12.66	5.514	TGME49_203340 |	organism=Toxoplasma_gondii_ME49 | product=metallo-beta-lactamase domain-containing protein | location=TGME49_chrVIIa:2565986-2569016(+) | length=798 | sequence_SO=chromosome | SO=protein_coding	203340 |	5	9.84	11.22	36.09	12.03	6.266	TGME49_203340 |	organism=Toxoplasma_gondii_ME49 | product=metallo-beta-lactamase domain-containing protein | location=TGME49_chrVIIa:2565986-2569016(+) | length=798 | sequence_SO=chromosome | SO=protein_coding	203340 |	5	6.91831	7.72681	8.16582	8.87156	6.08135	4.65586	5.7544	4.36516	0.233002	6.56741	2.71532
TGME49_203110 |	10.47	11	46.37	17.68	14.93	TGME49_203110 |	organism=Toxoplasma_gondii_ME49 | product=citrate synthase, putative | location=TGME49_chrVIIa:2806158-2809337(-) | length=509 | sequence_SO=chromosome | SO=protein_coding	203110 |	6	6.72	7.82	50.1	15.32	11.79	TGME49_203110 |	organism=Toxoplasma_gondii_ME49 | product=citrate synthase, putative | location=TGME49_chrVIIa:2806158-2809337(-) | length=509 | sequence_SO=chromosome | SO=protein_coding	203110 |	4	6.0256	3.83707	2.51189	1.1695	4.36516	4.01791	3.76704	3.04789	0.369826	3.59276	1.84509
TGME49_248670 |	10.35	10.8	20.96	11.76	8.456	TGME49_248670 |	organism=Toxoplasma_gondii_ME49 | product=V-type H(+)-translocating pyrophosphatase VP1 | location=TGME49_chrXII:4073180-4078137(+) | length=816 | sequence_SO=chromosome | SO=protein_coding	248670 |	8	9.04	9.73	19.73	9.926	9.436	TGME49_248670 |	organism=Toxoplasma_gondii_ME49 | product=V-type H(+)-translocating pyrophosphatase VP1 | location=TGME49_chrXII:4073180-4078137(+) | length=816 | sequence_SO=chromosome | SO=protein_coding	248670 |	6	2.12814	1.7378	2.65461	2.26987	3.25087	4.20727	1.04713	1.10662	0.434943	2.30029	1.20181
TGME49_220890 |	10.26	10.7	30.84	20.93	16.96	TGME49_220890 |	organism=Toxoplasma_gondii_ME49 | product=hypothetical protein | location=TGME49_chrII:38130-40839(-) | length=454 | sequence_SO=chromosome | SO=protein_coding	220890 |	6	8	8.2	27.97	13.22	13.22	TGME49_220890 |	organism=Toxoplasma_gondii_ME49 | product=hypothetical protein | location=TGME49_chrII:38130-40839(-) | length=454 | sequence_SO=chromosome | SO=protein_coding	220890 |	4	1.57036	1.57036	1.64437	1.75388	2.67917	3.10456	2.58226	2.88403	0.27346	2.22362	1.15291
TGME49_234165 |	10.21	11.91	55.58	33.45	21.22	TGME49_234165 |	organism=Toxoplasma_gondii_ME49 | product=hypothetical protein | location=TGME49_chrX:4167969-4171381(-) | length=1112 | sequence_SO=chromosome | SO=protein_coding	234165 |	6	11.89	14.51	48.56	31.83	26.98	TGME49_234165 |	organism=Toxoplasma_gondii_ME49 | product=hypothetical protein | location=TGME49_chrX:4167969-4171381(-) | length=1112 | sequence_SO=chromosome | SO=protein_coding	234165 |	8	4.48745	5.05825	2.83139	3.13329	6.42688	2.83139	3.40408	0.787046	0.439531	3.61997	1.85598
TGME49_216150 |	10.18	10.81	33	14.03	12.25	TGME49_216150 |	organism=Toxoplasma_gondii_ME49 | product=peptidase family M3 protein | location=TGME49_chrXI:6376951-6381318(+) | length=506 | sequence_SO=chromosome | SO=protein_coding	216150 |	6	7.74	8.78	39.33	12.65	9.881	TGME49_216150 |	organism=Toxoplasma_gondii_ME49 | product=peptidase family M3 protein | location=TGME49_chrXI:6376951-6381318(+) | length=506 | sequence_SO=chromosome | SO=protein_coding	216150 |	5	3.76704	4.13048	4.05509	4.09261	1.80302	1.6293	1.99526	1.90546	0.37572	2.92228	1.54709
TGME49_220280 |	10	10.29	30.6	16.63	16.63	TGME49_220280 |	organism=Toxoplasma_gondii_ME49 | product=mucin family glycoprotein | location=TGME49_chrV:255880-259048(+) | length=451 | sequence_SO=chromosome | SO=protein_coding	220280 |	6	5.85	6.08	29.05	15.08	11.75	TGME49_220280 |	organism=Toxoplasma_gondii_ME49 | product=mucin family glycoprotein | location=TGME49_chrV:255880-259048(+) | length=451 | sequence_SO=chromosome | SO=protein_coding	220280 |	4	3.87258	2.03236	2.70396	1.39316	3.25087	2.53513	1.39316	1.07647	0.404167	2.28221	1.19043
TGME49_223672 |	9.94	10.26	63.66	31.69	25.87	TGME49_223672 |	organism=Toxoplasma_gondii_ME49 | product=3'(2'),5'-bisphosphate nucleotidase | location=TGME49_chrX:3662573-3664398(+) | length=344 | sequence_SO=chromosome | SO=protein_coding	223672 |	5	9.87	10.02	43.6	29.65	27.91	TGME49_223672 |	organism=Toxoplasma_gondii_ME49 | product=3'(2'),5'-bisphosphate nucleotidase | location=TGME49_chrX:3662573-3664398(+) | length=344 | sequence_SO=chromosome | SO=protein_coding	223672 |	6	8.47227	9.81748	4.52898	5.29664	6.91831	7.94328	8.87156	8.47227	0.226562	7.5401	2.91458
TGME49_223830 |	9.92	10.18	31.87	18.13	15.16	TGME49_223830 |	organism=Toxoplasma_gondii_ME49 | product=fasciclin domain-containing protein | location=TGME49_chrX:3548812-3553440(-) | length=640 | sequence_SO=chromosome | SO=protein_coding	223830 |	9	13.83	14.15	28.59	20.62	19.06	TGME49_223830 |	organism=Toxoplasma_gondii_ME49 | product=fasciclin domain-containing protein | location=TGME49_chrX:3548812-3553440(-) | length=640 | sequence_SO=chromosome | SO=protein_coding	223830 |	11	7.24436	6.72977	9.72747	8.47227	8.16582	6.85488	5.19996	4.2462	0.233646	7.08009	2.82377
TGME49_214760 |	9.72	10.62	52.62	22.77	20.94	TGME49_214760 |	organism=Toxoplasma_gondii_ME49 | product=erythronate-4-phosphate dehydrogenase domain-containing protein | location=TGME49_chrX:6479194-6483107(+) | length=382 | sequence_SO=chromosome | SO=protein_coding	214760 |	5	4.31	4.6	29.32	14.4	7.853	TGME49_214760 |	organism=Toxoplasma_gondii_ME49 | product=erythronate-4-phosphate dehydrogenase domain-containing protein | location=TGME49_chrX:6479194-6483107(+) | length=382 | sequence_SO=chromosome | SO=protein_coding	214760 |	2	2.83139	1.52757	4.87529	2.18776	2.96483	1.1695	2.88403	1.13763	0.473951	2.44725	1.29116
TGME49_285690 |	9.49	9.64	41.8	18.55	15.43	TGME49_285690 |	organism=Toxoplasma_gondii_ME49 | product=notch (dsl) domain-containing protein | location=TGME49_chrV:2285533-2287938(-) | length=512 | sequence_SO=chromosome | SO=protein_coding	285690 |	7	8.19	8.27	41.21	26.76	14.84	TGME49_285690 |	organism=Toxoplasma_gondii_ME49 | product=notch (dsl) domain-containing protein | location=TGME49_chrV:2285533-2287938(-) | length=512 | sequence_SO=chromosome | SO=protein_coding	285690 |	6	4.96592	5.59758	4.28548	3.87258	8.70964	10.3753	4.61318	5.59758	0.359593	6.00215	2.58548
TGME49_293620 |	9.4	11.36	40.22	22.17	13.59	TGME49_293620 |	organism=Toxoplasma_gondii_ME49 | product=hypothetical protein | location=TGME49_chrIa:461299-464061(+) | length=920 | sequence_SO=chromosome | SO=protein_coding	293620 |	6	13.51	14.52	39.24	21.41	10.87	TGME49_293620 |	organism=Toxoplasma_gondii_ME49 | product=hypothetical protein | location=TGME49_chrIa:461299-464061(+) | length=920 | sequence_SO=chromosome | SO=protein_coding	293620 |	6	1.75388	2.18776	1.18032	1.23595	4.05509	2.39883	3.25087	1.77011	0.417581	2.2291	1.15646
TGME49_205658 |	9.3	11.65	33.72	8.391	5.697	TGME49_205658 |	organism=Toxoplasma_gondii_ME49 | product=F5/8 type C domain-containing protein | location=TGME49_chrVIIa:1228154-1233327(+) | length=1299 | sequence_SO=chromosome | SO=protein_coding	205658 |	6	7.81	9.84	21.48	6.697	4.927	TGME49_205658 |	organism=Toxoplasma_gondii_ME49 | product=F5/8 type C domain-containing protein | location=TGME49_chrVIIa:1228154-1233327(+) | length=1299 | sequence_SO=chromosome | SO=protein_coding	205658 |	4	3.94457	3.98107	2.93765	3.28095	4.05509	4.13048	3.87258	3.98107	0.105737	3.77293	1.91569
TGME49_258910 |	9.23	9.8	31.83	11.9	8.36	TGME49_258910 |	organism=Toxoplasma_gondii_ME49 | product=hypothetical protein | location=TGME49_chrVIIb:3093008-3097504(+) | length=933 | sequence_SO=chromosome | SO=protein_coding	258910 |	5	5.48	5.91	19.83	12.97	7.074	TGME49_258910 |	organism=Toxoplasma_gondii_ME49 | product=hypothetical protein | location=TGME49_chrVIIb:3093008-3097504(+) | length=933 | sequence_SO=chromosome | SO=protein_coding	258910 |	4	4.48745	3.10456	3.43558	2.31206	10.2802	5.49541	7.58578	4.32514	0.480934	5.12827	2.35847
TGME49_254760 |	9.21	10.37	45.17	22.45	14.36	TGME49_254760 |	organism=Toxoplasma_gondii_ME49 | product=hypothetical protein | location=TGME49_chrIII:1921953-1923838(-) | length=383 | sequence_SO=chromosome | SO=protein_coding	254760 |	4	12.87	14.01	49.61	34.73	22.98	TGME49_254760 |	organism=Toxoplasma_gondii_ME49 | product=hypothetical protein | location=TGME49_chrIII:1921953-1923838(-) | length=383 | sequence_SO=chromosome | SO=protein_coding	254760 |	6	2.46604	3.43558	2.31206	3.7325	4.05509	2.07014	1.72187	0.704693	0.410064	2.56225	1.35741
TGME49_320740 |	9.17	9.62	44.74	24.02	17.12	TGME49_320740 |	organism=Toxoplasma_gondii_ME49 | product=hypothetical protein | location=TGME49_chrIV:104091-107412(+) | length=333 | sequence_SO=chromosome | SO=protein_coding	320740 |	5	11.94	12.25	41.44	23.72	21.02	TGME49_320740 |	organism=Toxoplasma_gondii_ME49 | product=hypothetical protein | location=TGME49_chrIV:104091-107412(+) | length=333 | sequence_SO=chromosome | SO=protein_coding	320740 |	7	3.25087	0.990832	3.40408	0.928966	6.13762	5.05825	5.15229	4.65586	0.488683	3.69735	1.88649
TGME49_304670 |	8.73	10.19	61.83	32.84	12.13	TGME49_304670 |	organism=Toxoplasma_gondii_ME49 | product=leucine rich repeat-containing protein | location=TGME49_chrVIIa:615720-618428(-) | length=338 | sequence_SO=chromosome | SO=protein_coding	304670 |	4	4.91	6.54	59.76	22.19	8.58	TGME49_304670 |	organism=Toxoplasma_gondii_ME49 | product=leucine rich repeat-containing protein | location=TGME49_chrVIIa:615720-618428(-) | length=338 | sequence_SO=chromosome | SO=protein_coding	304670 |	3	1.19124	2.26987	1.1695	2.39883	2.55859	2.77971	1.78649	2.01372	0.278696	2.02099	1.01506
TGME49_229320 |	8.62	9.12	66.56	36.31	19.11	TGME49_229320 |	organism=Toxoplasma_gondii_ME49 | product=Cof family hydrolase subfamily protein | location=TGME49_chrVIII:165031-165975(-) | length=314 | sequence_SO=chromosome | SO=protein_coding	229320 |	5	7.75	7.84	56.69	26.43	18.47	TGME49_229320 |	organism=Toxoplasma_gondii_ME49 | product=Cof family hydrolase subfamily protein | location=TGME49_chrVIII:165031-165975(-) | length=314 | sequence_SO=chromosome | SO=protein_coding	229320 |	6	3.31131	3.01995	2.26987	2.03236	3.04789	2.72898	3.49945	2.70396	0.164956	2.82672	1.49913
TGME49_213680 |	8.52	9.79	43.19	13.24	9.405	TGME49_213680 |	organism=Toxoplasma_gondii_ME49 | product=MmgE/PrpD family protein | location=TGME49_chrV:1229268-1237547(-) | length=521 | sequence_SO=chromosome | SO=protein_coding	213680 |	4	8.27	9.7	51.25	16.51	12.48	TGME49_213680 |	organism=Toxoplasma_gondii_ME49 | product=MmgE/PrpD family protein | location=TGME49_chrV:1229268-1237547(-) | length=521 | sequence_SO=chromosome | SO=protein_coding	213680 |	5	5.10505	7.24436	3.63078	5.44503	3.22107	2.51189	4.36516	2.75423	0.348421	4.28469	2.09919
TGME49_205290 |	8.48	8.73	31.74	15.3	11.09	TGME49_205290 |	organism=Toxoplasma_gondii_ME49 | product=serine/threonine specific protein phosphatase | location=TGME49_chrVIIa:1491183-1495108(-) | length=523 | sequence_SO=chromosome | SO=protein_coding	205290 |	4	9.41	9.86	32.31	19.89	13.77	TGME49_205290 |	organism=Toxoplasma_gondii_ME49 | product=serine/threonine specific protein phosphatase | location=TGME49_chrVIIa:1491183-1495108(-) | length=523 | sequence_SO=chromosome | SO=protein_coding	205290 |	5	3.90841	5.44503	3.40408	5.01187	3.34195	2.75423	1.92309	1.58489	0.371564	3.42169	1.77471
TGME49_286778 |	8.37	8.42	51.05	21.05	21.05	TGME49_286778 |	organism=Toxoplasma_gondii_ME49 | product=hypothetical protein | location=TGME49_chrV:1678868-1679440(-) | length=190 | sequence_SO=chromosome | SO=protein_coding	286778 |	4	6.81	6.84	42.63	27.37	21.05	TGME49_286778 |	organism=Toxoplasma_gondii_ME49 | product=hypothetical protein | location=TGME49_chrV:1678868-1679440(-) | length=190 | sequence_SO=chromosome | SO=protein_coding	286778 |	4	6.25173	4.44631	6.19441	4.28548	2.93765	1.59956	2.60615	1.40605	0.476516	3.71592	1.89372
TGME49_315260 |	8.29	10.55	43.85	32.31	25.13	TGME49_315260 |	organism=Toxoplasma_gondii_ME49 | product=alanine dehydrogenase | location=TGME49_chrXI:4607359-4608930(+) | length=390 | sequence_SO=chromosome | SO=protein_coding	315260 |	7	10.09	11.1	43.85	32.05	32.05	TGME49_315260 |	organism=Toxoplasma_gondii_ME49 | product=alanine dehydrogenase | location=TGME49_chrXI:4607359-4608930(+) | length=390 | sequence_SO=chromosome | SO=protein_coding	315260 |	8	4.16869	3.83707	1.75388	1.57036	4.61318	4.83059	2.91072	3.19154	0.343077	3.3595	1.74825
TGME49_231900 |	8.23	10.07	53.52	23.79	12.33	TGME49_231900 |	organism=Toxoplasma_gondii_ME49 | product=acyl-CoA dehydrogenase domain-containing protein | location=TGME49_chrVIII:1623217-1627212(-) | length=454 | sequence_SO=chromosome | SO=protein_coding	231900 |	4	14.36	15.43	42.95	21.81	18.5	TGME49_231900 |	organism=Toxoplasma_gondii_ME49 | product=acyl-CoA dehydrogenase domain-containing protein | location=TGME49_chrVIII:1623217-1627212(-) | length=454 | sequence_SO=chromosome | SO=protein_coding	231900 |	8	15.417	17.5388	14.8594	17.0608	10.1859	7.24436	7.04693	5.10505	0.394786	11.8073	3.5616
TGME49_305770 |	8.08	8.99	32.4	15.77	14.69	TGME49_305770 |	organism=Toxoplasma_gondii_ME49 | product=ABC transporter, ATP-binding domain-containing protein | location=TGME49_chrIX:5559353-5563681(+) | length=463 | sequence_SO=chromosome | SO=protein_coding	305770 |	6	11.73	13.17	40.39	24.84	17.28	TGME49_305770 |	organism=Toxoplasma_gondii_ME49 | product=ABC transporter, ATP-binding domain-containing protein | location=TGME49_chrIX:5559353-5563681(+) | length=463 | sequence_SO=chromosome | SO=protein_coding	305770 |	6	3.31131	0.772681	2.77971	0.642688	2.91072	2.26987	3.19154	2.42103	0.423693	2.28744	1.19374
TGME49_320280 |	7.94	8.4	31.55	18.03	10.52	TGME49_320280 |	organism=Toxoplasma_gondii_ME49 | product=hypothetical protein | location=TGME49_chrIV:399523-401272(-) | length=466 | sequence_SO=chromosome | SO=protein_coding	320280 |	4	3	3.28	30.69	9.013	3.219	TGME49_320280 |	organism=Toxoplasma_gondii_ME49 | product=hypothetical protein | location=TGME49_chrIV:399523-401272(-) | length=466 | sequence_SO=chromosome | SO=protein_coding	320280 |	1	7.04693	2.96483	5.39511	1.72187	3.76704	3.43558	3.22107	2.83139	0.411182	3.79798	1.92523
TGME49_250750 |	7.89	9.4	29.57	9.14	3.674	TGME49_250750 |	organism=Toxoplasma_gondii_ME49 | product=tRNA (uracil-5-)-methyltransferase | location=TGME49_chrXII:5166600-5178480(-) | length=1116 | sequence_SO=chromosome | SO=protein_coding	250750 |	3	14.58	15.48	31.27	8.513	8.154	TGME49_250750 |	organism=Toxoplasma_gondii_ME49 | product=tRNA (uracil-5-)-methyltransferase | location=TGME49_chrXII:5166600-5178480(-) | length=1116 | sequence_SO=chromosome | SO=protein_coding	250750 |	8	1.09648	2.63027	1.23595	3.01995	2.60615	1.43219	3.01995	1.52757	0.37208	2.07106	1.05037
TGME49_297460 |	7.84	9.49	40.05	12.22	11.09	TGME49_297460 |	organism=Toxoplasma_gondii_ME49 | product=hypothetical protein | location=TGME49_chrII:1793751-1799364(-) | length=442 | sequence_SO=chromosome | SO=protein_coding	297460 |	5	6.04	6.62	47.74	8.145	8.145	TGME49_297460 |	organism=Toxoplasma_gondii_ME49 | product=hypothetical protein | location=TGME49_chrII:1793751-1799364(-) | length=442 | sequence_SO=chromosome | SO=protein_coding	297460 |	3	2.99226	3.69828	1.35519	1.07647	4.09261	2.55859	2.14783	1.23595	0.447535	2.39465	1.25981
TGME49_229690 |	7.73	9.33	19.89	4.73	3.453	TGME49_229690 |	organism=Toxoplasma_gondii_ME49 | product=autophagy-related protein 7 atg7, putative | location=TGME49_chrVIII:380441-387586(-) | length=1332 | sequence_SO=chromosome | SO=protein_coding	229690 |	5	7.11	9.09	21.17	6.156	4.279	TGME49_229690 |	organism=Toxoplasma_gondii_ME49 | product=autophagy-related protein 7 atg7, putative | location=TGME49_chrVIII:380441-387586(-) | length=1332 | sequence_SO=chromosome | SO=protein_coding	229690 |	4	2.46604	1.52757	3.80189	2.75423	1.88799	1.11686	1.7378	1.03753	0.425325	2.04124	1.02945
TGME49_232400 |	7.66	8.54	41.89	27.85	17.43	TGME49_232400 |	organism=Toxoplasma_gondii_ME49 | product=PAN domain-containing protein | location=TGME49_chrVIII:2073453-2074694(-) | length=413 | sequence_SO=chromosome | SO=protein_coding	232400 |	6	9.96	12.05	38.01	27.6	15.25	TGME49_232400 |	organism=Toxoplasma_gondii_ME49 | product=PAN domain-containing protein | location=TGME49_chrVIII:2073453-2074694(-) | length=413 | sequence_SO=chromosome | SO=protein_coding	232400 |	8	7.44732	8.24138	5.15229	5.29664	5.39511	6.08135	4.44631	3.80189	0.241852	5.73279	2.51924
TGME49_295640 |	7.48	11.89	34.1	8.285	5.684	TGME49_295640 |	organism=Toxoplasma_gondii_ME49 | product=peptidase family M13 protein | location=TGME49_chrIa:1660726-1663842(+) | length=1038 | sequence_SO=chromosome | SO=protein_coding	295640 |	5	11.05	13.59	38.82	13.39	7.803	TGME49_295640 |	organism=Toxoplasma_gondii_ME49 | product=peptidase family M13 protein | location=TGME49_chrIa:1660726-1663842(+) | length=1038 | sequence_SO=chromosome | SO=protein_coding	295640 |	7	10.5682	10.4713	10	8.24138	7.24436	5.64937	2.70396	1.24738	0.47476	7.01574	2.8106
TGME49_202090 |	7.31	7.43	47.98	42.93	35.35	TGME49_202090 |	organism=Toxoplasma_gondii_ME49 | product=hypothetical protein | location=TGME49_chrVIIa:3615812-3616408(-) | length=198 | sequence_SO=chromosome | SO=protein_coding	202090 |	4	4.3	4.36	43.43	28.79	24.24	TGME49_202090 |	organism=Toxoplasma_gondii_ME49 | product=hypothetical protein | location=TGME49_chrVIIa:3615812-3616408(-) | length=198 | sequence_SO=chromosome | SO=protein_coding	202090 |	4	2.75423	6.42688	2.0893	5.01187	4.09261	3.04789	2.83139	2.1677	0.399975	3.55273	1.82893
TGME49_232580 |	7.27	8.09	38	7.186	4.385	TGME49_232580 |	organism=Toxoplasma_gondii_ME49 | product=propionate-CoA ligase | location=TGME49_chrVIII:2170716-2174546(-) | length=821 | sequence_SO=chromosome | SO=protein_coding	232580 |	3	13.55	14.65	37.15	11.45	10.72	TGME49_232580 |	organism=Toxoplasma_gondii_ME49 | product=propionate-CoA ligase | location=TGME49_chrVIII:2170716-2174546(-) | length=821 | sequence_SO=chromosome | SO=protein_coding	232580 |	7	3.28095	1.52757	6.48634	4.69894	7.72681	6.19441	3.59749	2.46604	0.448455	4.49732	2.16907
TGME49_251550 |	7.04	7.04	75.79	63.16	41.05	TGME49_251550 |	organism=Toxoplasma_gondii_ME49 | product=acyl-coa-binding protein | location=TGME49_chrXII:5453851-5454796(-) | length=95 | sequence_SO=chromosome | SO=protein_coding	251550 |	4	6.96	7.08	73.68	56.84	56.84	TGME49_251550 |	organism=Toxoplasma_gondii_ME49 | product=acyl-coa-binding protein | location=TGME49_chrXII:5453851-5454796(-) | length=95 | sequence_SO=chromosome | SO=protein_coding	251550 |	6	1.58489	2.93765	1.43219	2.208	1.15878	1.58489	3.43558	3.10456	0.373809	2.18082	1.12487
TGME49_242300 |	6.4	6.87	35.88	26.47	16.47	TGME49_242300 |	organism=Toxoplasma_gondii_ME49 | product=dihydrodipicolinate synthase | location=TGME49_chrVI:1949773-1951397(+) | length=340 | sequence_SO=chromosome | SO=protein_coding	242300 |	5	10.56	10.89	49.12	35.88	26.47	TGME49_242300 |	organism=Toxoplasma_gondii_ME49 | product=dihydrodipicolinate synthase | location=TGME49_chrVI:1949773-1951397(+) | length=340 | sequence_SO=chromosome | SO=protein_coding	242300 |	6	4.96592	6.79204	4.13048	5.80764	7.31139	7.87046	5.80764	5.86138	0.188483	6.06837	2.60131
TGME49_259530 |	6.38	7.12	19.71	5.593	3.595	TGME49_259530 |	organism=Toxoplasma_gondii_ME49 | product=GalNac | location=TGME49_chrVIIb:2785053-2791780(+) | length=751 | sequence_SO=chromosome | SO=protein_coding	259530 |	3	4.41	4.96	23.3	3.595	2.53	TGME49_259530 |	organism=Toxoplasma_gondii_ME49 | product=GalNac | location=TGME49_chrVIIb:2785053-2791780(+) | length=751 | sequence_SO=chromosome | SO=protein_coding	259530 |	2	2.58226	4.48745	2.51189	3.80189	4.01791	2.55859	3.87258	2.58226	0.232293	3.30185	1.72328
TGME49_297280 |	6.21	6.58	59.02	41.46	20.98	TGME49_297280 |	organism=Toxoplasma_gondii_ME49 | product=hypothetical protein | location=TGME49_chrII:1654637-1655629(-) | length=205 | sequence_SO=chromosome | SO=protein_coding	297280 |	3	7.24	7.79	59.02	28.78	26.34	TGME49_297280 |	organism=Toxoplasma_gondii_ME49 | product=hypothetical protein | location=TGME49_chrII:1654637-1655629(-) | length=205 | sequence_SO=chromosome | SO=protein_coding	297280 |	4	9.63829	3.83707	7.44732	2.75423	10.0925	13.1826	8.55067	11.272	0.399876	8.34683	3.06123
TGME49_238940 |	6.2	7.75	58.7	27.72	14.13	TGME49_238940 |	organism=Toxoplasma_gondii_ME49 | product=GDP mannose 4,6-dehydratase, putative | location=TGME49_chrVI:322456-329404(+) | length=368 | sequence_SO=chromosome | SO=protein_coding	238940 |	3	5.59	6.25	43.75	14.4	9.511	TGME49_238940 |	organism=Toxoplasma_gondii_ME49 | product=GDP mannose 4,6-dehydratase, putative | location=TGME49_chrVI:322456-329404(+) | length=368 | sequence_SO=chromosome | SO=protein_coding	238940 |	3	3.83707	4.20727	3.16228	3.59749	2.14783	2.0893	1.34276	1.2942	0.393144	2.70977	1.43817
TGME49_238200 |	6.12	6.66	24.52	7.097	6.323	TGME49_238200 |	organism=Toxoplasma_gondii_ME49 | product=alpha/beta hydrolase fold domain-containing protein | location=TGME49_chrVI:121839-130651(+) | length=775 | sequence_SO=chromosome | SO=protein_coding	238200 |	4	7.19	7.51	34.06	11.23	8.645	TGME49_238200 |	organism=Toxoplasma_gondii_ME49 | product=alpha/beta hydrolase fold domain-containing protein | location=TGME49_chrVI:121839-130651(+) | length=775 | sequence_SO=chromosome | SO=protein_coding	238200 |	4	3.66438	2.96483	3.83707	2.88403	5.59758	4.32514	3.94457	3.63078	0.206811	3.85605	1.94712
TGME49_226230 |	5.87	6.25	30.67	20.1	5.928	TGME49_226230 |	organism=Toxoplasma_gondii_ME49 | product=hypothetical protein | location=TGME49_chrX:1777178-1778344(+) | length=388 | sequence_SO=chromosome | SO=protein_coding	226230 |	2	6.21	6.37	38.92	15.72	12.63	TGME49_226230 |	organism=Toxoplasma_gondii_ME49 | product=hypothetical protein | location=TGME49_chrX:1777178-1778344(+) | length=388 | sequence_SO=chromosome | SO=protein_coding	226230 |	5	11.4815	7.7983	6.0256	4.52898	15.7036	10.4713	8.55067	2.58226	0.465262	8.39278	3.06915
TGME49_309540 |	5.12	5.5	61.94	14.53	14.53	TGME49_309540 |	organism=Toxoplasma_gondii_ME49 | product=hypothetical protein | location=TGME49_chrXI:714478-720944(-) | length=289 | sequence_SO=chromosome | SO=protein_coding	309540 |	3	3.37	3.94	53.98	29.76	17.65	TGME49_309540 |	organism=Toxoplasma_gondii_ME49 | product=hypothetical protein | location=TGME49_chrXI:714478-720944(-) | length=289 | sequence_SO=chromosome | SO=protein_coding	309540 |	3	3.0761	3.63078	1.45881	4.01791	1.49969	1.72187	1.38038	1.59956	0.444369	2.29814	1.20046
TGME49_276155 |	4.95	6.95	37.67	7.258	2.535	TGME49_276155 |	organism=Toxoplasma_gondii_ME49 | product=hypothetical protein | location=TGME49_chrIII:110575-118814(+) | length=868 | sequence_SO=chromosome | SO=protein_coding	276155 |	2	5.54	7.55	43.09	8.641	4.147	TGME49_276155 |	organism=Toxoplasma_gondii_ME49 | product=hypothetical protein | location=TGME49_chrIII:110575-118814(+) | length=868 | sequence_SO=chromosome | SO=protein_coding	276155 |	3	2.14783	1.95885	1.43219	1.25892	4.16869	2.48886	4.13048	2.53513	0.410793	2.51512	1.33063
TGME49_257130 |	4.94	5.84	32.73	7.786	2.92	TGME49_257130 |	organism=Toxoplasma_gondii_ME49 | product=zinc finger (CCCH type) motif-containing protein | location=TGME49_chrVIIb:4200091-4203747(+) | length=822 | sequence_SO=chromosome | SO=protein_coding	257130 |	2	4.14	4.54	23.84	8.881	4.745	TGME49_257130 |	organism=Toxoplasma_gondii_ME49 | product=zinc finger (CCCH type) motif-containing protein | location=TGME49_chrVIIb:4200091-4203747(+) | length=822 | sequence_SO=chromosome | SO=protein_coding	257130 |	3	1.61436	2.53513	2.01372	2.35505	2.93765	2.60615	2.0893	1.94089	0.176333	2.26153	1.1773
TGME49_286060 |	4.78	5.3	37.28	20.23	13.29	TGME49_286060 |	organism=Toxoplasma_gondii_ME49 | product=tricarboxylate carrier protein | location=TGME49_chrV:2025024-2028257(+) | length=346 | sequence_SO=chromosome | SO=protein_coding	286060 |	3	8.43	9.01	33.82	20.23	18.79	TGME49_286060 |	organism=Toxoplasma_gondii_ME49 | product=tricarboxylate carrier protein | location=TGME49_chrV:2025024-2028257(+) | length=346 | sequence_SO=chromosome | SO=protein_coding	286060 |	6	3.59749	1.80302	3.34195	1.67494	4.16869	4.2462	4.20727	3.80189	0.291884	3.35518	1.74639
TGME49_271892 |	4.38	4.71	46.93	13.92	8.091	TGME49_271892 |	organism=Toxoplasma_gondii_ME49 | product=hypothetical protein | location=TGME49_chrVIII:4293838-4296304(-) | length=309 | sequence_SO=chromosome | SO=protein_coding	271892 |	2	3.61	4.51	46.93	12.94	11.65	TGME49_271892 |	organism=Toxoplasma_gondii_ME49 | product=hypothetical protein | location=TGME49_chrVIII:4293838-4296304(-) | length=309 | sequence_SO=chromosome | SO=protein_coding	271892 |	3	5.64937	7.65597	3.28095	4.20727	2.31206	2.96483	2.46604	3.0761	0.436077	3.95157	1.98243
TGME49_278180 |	4.27	4.53	44.42	17.12	4.963	TGME49_278180 |	organism=Toxoplasma_gondii_ME49 | product=hypothetical protein | location=TGME49_chrXII:6257813-6259024(-) | length=403 | sequence_SO=chromosome | SO=protein_coding	278180 |	2	5.64	5.83	32.75	15.14	10.42	TGME49_278180 |	organism=Toxoplasma_gondii_ME49 | product=hypothetical protein | location=TGME49_chrXII:6257813-6259024(-) | length=403 | sequence_SO=chromosome | SO=protein_coding	278180 |	3	7.17794	5.64937	4.48745	2.93765	7.24436	2.01372	6.54636	1.55597	0.458503	4.7016	2.23315
TGME49_275710 |	4.06	4.35	16.13	5.093	4.244	TGME49_275710 |	organism=Toxoplasma_gondii_ME49 | product=hypothetical protein | location=TGME49_chrIII:263069-265112(-) | length=589 | sequence_SO=chromosome | SO=protein_coding	275710 |	2	2.04	2.3	16.98	3.396	1.868	TGME49_275710 |	organism=Toxoplasma_gondii_ME49 | product=hypothetical protein | location=TGME49_chrIII:263069-265112(-) | length=589 | sequence_SO=chromosome | SO=protein_coding	275710 |	1	4.20727	3.0761	5.39511	4.2462	1.75388	1.90546	1.33045	1.44544	0.494158	2.91999	1.54596
TGME49_289740 |	4.02	4.59	35.89	6.168	3.364	TGME49_289740 |	organism=Toxoplasma_gondii_ME49 | product=hypothetical protein | location=TGME49_chrIX:3414766-3420028(-) | length=535 | sequence_SO=chromosome | SO=protein_coding	289740 |	2	4.64	5.17	36.82	9.533	7.103	TGME49_289740 |	organism=Toxoplasma_gondii_ME49 | product=hypothetical protein | location=TGME49_chrIX:3414766-3420028(-) | length=535 | sequence_SO=chromosome | SO=protein_coding	289740 |	3	9.0365	12.1339	14.1906	14.8594	6.98232	7.7983	5.01187	5.54626	0.379652	9.44488	3.23953
TGME49_205760 |	3.55	3.91	34.87	15.56	9.51	TGME49_205760 |	organism=Toxoplasma_gondii_ME49 | product=membrane protein | location=TGME49_chrVIIa:1169915-1171625(-) | length=347 | sequence_SO=chromosome | SO=protein_coding	205760 |	3	3.63	4.2	36.02	14.41	9.222	TGME49_205760 |	organism=Toxoplasma_gondii_ME49 | product=membrane protein | location=TGME49_chrVIIa:1169915-1171625(-) | length=347 | sequence_SO=chromosome | SO=protein_coding	205760 |	2	2.14783	2.72898	1.88799	2.37684	2.60615	2.77971	2.31206	2.51189	0.116798	2.41893	1.27437
TGME49_211270 |	3.33	5.53	17.75	2.171	0.4086	TGME49_211270 |	organism=Toxoplasma_gondii_ME49 | product=sushi domain (scr repeat) domain-containing protein | location=TGME49_chrIV:1860733-1877887(-) | length=3916 | sequence_SO=chromosome | SO=protein_coding	211270 |	1	1.68	4.15	15.02	1.711	0.7661	TGME49_211270 |	organism=Toxoplasma_gondii_ME49 | product=sushi domain (scr repeat) domain-containing protein | location=TGME49_chrIV:1860733-1877887(-) | length=3916 | sequence_SO=chromosome | SO=protein_coding	211270 |	2	3.66438	4.2462	1.75388	1.92309	4.57088	1.78649	4.2462	1.80302	0.402055	2.99927	1.58461
TGME49_248900 |	3.07	3.73	34.62	13.87	2.733	TGME49_248900 |	organism=Toxoplasma_gondii_ME49 | product=hypothetical protein | location=TGME49_chrXII:4249263-4254042(-) | length=988 | sequence_SO=chromosome | SO=protein_coding	248900 |	1	6.67	7.42	30.47	10.02	6.275	TGME49_248900 |	organism=Toxoplasma_gondii_ME49 | product=hypothetical protein | location=TGME49_chrXII:4249263-4254042(-) | length=988 | sequence_SO=chromosome | SO=protein_coding	248900 |	3	5.29664	3.87258	4.01791	2.88403	8.16582	7.17794	5.29664	2.93765	0.362994	4.95615	2.30922
TGME49_223520 |	2.96	3.83	24.02	6.983	1.117	TGME49_223520 |	organism=Toxoplasma_gondii_ME49 | product=EF hand domain-containing protein | location=TGME49_chrX:3761771-3764655(+) | length=716 | sequence_SO=chromosome | SO=protein_coding	223520 |	1	2.59	3.97	20.39	10.34	3.212	TGME49_223520 |	organism=Toxoplasma_gondii_ME49 | product=EF hand domain-containing protein | location=TGME49_chrX:3761771-3764655(+) | length=716 | sequence_SO=chromosome | SO=protein_coding	223520 |	2	2.29087	2.42103	1.69044	1.77011	2.58226	1.59956	3.40408	1.51356	0.279629	2.15899	1.11036
TGME49_207450 |	2.75	3.36	34.68	9.056	3.854	TGME49_207450 |	organism=Toxoplasma_gondii_ME49 | product=DNA segment, Chr 10, Wayne State University 52, expressed family protein | location=TGME49_chrIb:69592-75449(+) | length=519 | sequence_SO=chromosome | SO=protein_coding	207450 |	1	1.86	2.26	27.75	5.395	5.395	TGME49_207450 |	organism=Toxoplasma_gondii_ME49 | product=DNA segment, Chr 10, Wayne State University 52, expressed family protein | location=TGME49_chrIb:69592-75449(+) | length=519 | sequence_SO=chromosome | SO=protein_coding	207450 |	2	4.01791	3.49945	2.10863	1.8197	1.41906	1.47231	1.28233	1.33045	0.466973	2.11873	1.0832
TGME49_287270 |	2.21	2.87	26.56	4.972	2.415	TGME49_287270 |	organism=Toxoplasma_gondii_ME49 | product=hypothetical protein | location=TGME49_chrV:1487275-1489389(+) | length=704 | sequence_SO=chromosome | SO=protein_coding	287270 |	1	8.04	9.43	32.24	9.517	7.386	TGME49_287270 |	organism=Toxoplasma_gondii_ME49 | product=hypothetical protein | location=TGME49_chrV:1487275-1489389(+) | length=704 | sequence_SO=chromosome | SO=protein_coding	287270 |	4	3.87258	1.59956	2.91072	1.14815	2.39883	1.97697	2.37684	1.97697	0.342353	2.28258	1.19066
TGME49_253300 |	2.21	2.73	25.84	4.869	1.685	TGME49_253300 |	organism=Toxoplasma_gondii_ME49 | product=hypothetical protein | location=TGME49_chrIII:840978-843254(+) | length=534 | sequence_SO=chromosome | SO=protein_coding	253300 |	1	2	2.43	24.53	1.685	1.685	TGME49_253300 |	organism=Toxoplasma_gondii_ME49 | product=hypothetical protein | location=TGME49_chrIII:840978-843254(+) | length=534 | sequence_SO=chromosome | SO=protein_coding	253300 |	1	1.78649	1.90546	1.83654	1.95885	2.26987	4.09261	1.7378	3.16228	0.337621	2.34374	1.22881
TGME49_293480 |	2.16	3.57	26.61	3.267	1.275	TGME49_293480 |	organism=Toxoplasma_gondii_ME49 | product=MoeA N-terminal region (domain I and II) domain-containing protein | location=TGME49_chrIa:353683-357450(-) | length=1255 | sequence_SO=chromosome | SO=protein_coding	293480 |	1	2.14	3.05	23.19	3.904	1.275	TGME49_293480 |	organism=Toxoplasma_gondii_ME49 | product=MoeA N-terminal region (domain I and II) domain-containing protein | location=TGME49_chrIa:353683-357450(-) | length=1255 | sequence_SO=chromosome | SO=protein_coding	293480 |	1	3.83707	3.83707	1.41906	1.44544	2.24905	1.87068	1.75388	1.44544	0.431155	2.23221	1.15847
TGME49_238460 |	2.1	2.1	17.39	15.22	9.239	TGME49_238460 |	organism=Toxoplasma_gondii_ME49 | product=SAG-related sequence SRS22B (SRS22B) | location=TGME49_chrVI:237702-238256(-) | length=184 | sequence_SO=chromosome | SO=protein_coding	238460 |	1	2.06	2.07	20.65	15.22	9.239	TGME49_238460 |	organism=Toxoplasma_gondii_ME49 | product=SAG-related sequence SRS22B (SRS22B) | location=TGME49_chrVI:237702-238256(-) | length=184 | sequence_SO=chromosome | SO=protein_coding	238460 |	1	2.51189	4.61318	2.77971	5.10505	8.47227	7.87046	8.55067	7.94328	0.39722	5.98081	2.58034
TGME49_238850 |	1.77	1.82	15.64	7.821	6.704	TGME49_238850 |	organism=Toxoplasma_gondii_ME49 | product=SAG-related sequence SRS22I (SRS22I) | location=TGME49_chrVI:270184-270723(-) | length=179 | sequence_SO=chromosome | SO=protein_coding	238850 |	1	2	2.01	18.44	6.704	6.704	TGME49_238850 |	organism=Toxoplasma_gondii_ME49 | product=SAG-related sequence SRS22I (SRS22I) | location=TGME49_chrVI:270184-270723(-) | length=179 | sequence_SO=chromosome | SO=protein_coding	238850 |	1	4.28548	5.19996	7.65597	10.0925	3.25087	1.97697	6.48634	3.13329	0.479476	5.26018	2.39511
TGME49_306020 |	1.6	2.91	26.26	1.594	0.1809	TGME49_306020 |	organism=Toxoplasma_gondii_ME49 | product=hypothetical protein | location=TGME49_chrIX:5725096-5755268(+) | length=8847 | sequence_SO=chromosome | SO=protein_coding	306020 |	1	3.3	5.74	24.35	1.752	0.3956	TGME49_306020 |	organism=Toxoplasma_gondii_ME49 | product=hypothetical protein | location=TGME49_chrIX:5725096-5755268(+) | length=8847 | sequence_SO=chromosome | SO=protein_coding	306020 |	3	2.24905	1.95885	1.94089	1.70608	3.31131	1.23595	4.05509	1.80302	0.381952	2.28253	1.19063
TGME49_311710 |	1.55	4.79	24.68	5.255	2.229	TGME49_311710 |	organism=Toxoplasma_gondii_ME49 | product=hypothetical protein | location=TGME49_chrXI:2221340-2223352(-) | length=628 | sequence_SO=chromosome | SO=protein_coding	311710 |	2	6.68	8.22	31.53	8.28	5.892	TGME49_311710 |	organism=Toxoplasma_gondii_ME49 | product=hypothetical protein | location=TGME49_chrXI:2221340-2223352(-) | length=628 | sequence_SO=chromosome | SO=protein_coding	311710 |	4	4.57088	2.05116	3.63078	1.6293	3.0761	2.63027	5.24808	4.69894	0.358267	3.44194	1.78322
TGME49_320730 |	1.55	1.79	28.77	6.961	3.48	TGME49_320730 |	organism=Toxoplasma_gondii_ME49 | product=homoserine O-acetyltransferase, putative | location=TGME49_chrIV:110432-113267(+) | length=431 | sequence_SO=chromosome | SO=protein_coding	320730 |	1	4.93	5.1	18.79	9.281	8.121	TGME49_320730 |	organism=Toxoplasma_gondii_ME49 | product=homoserine O-acetyltransferase, putative | location=TGME49_chrIV:110432-113267(+) | length=431 | sequence_SO=chromosome | SO=protein_coding	320730 |	3	2.26987	2.77971	1.70608	2.10863	4.13048	4.13048	5.59758	5.15229	0.394409	3.48439	1.80091
TGME49_298590 |	1.36	1.63	38.83	5.495	5.495	TGME49_298590 |	organism=Toxoplasma_gondii_ME49 | product=hypothetical protein | location=TGME49_chrXI:6579418-6580239(+) | length=273 | sequence_SO=chromosome | SO=protein_coding	298590 |	1	3.11	3.33	20.88	10.99	10.99	TGME49_298590 |	organism=Toxoplasma_gondii_ME49 | product=hypothetical protein | location=TGME49_chrXI:6579418-6580239(+) | length=273 | sequence_SO=chromosome | SO=protein_coding	298590 |	2	2.63027	3.01995	2.07014	2.37684	1.72187	1.94089	1.78649	2.01372	0.191046	2.19502	1.13423
TGME49_318720 |	1.34	2.21	27.5	6.193	2.55	TGME49_318720 |	organism=Toxoplasma_gondii_ME49 | product=pyridoxal phosphate enzyme, YggS family protein | location=TGME49_chrIV:1122761-1127116(-) | length=549 | sequence_SO=chromosome | SO=protein_coding	318720 |	1	2.01	2.56	31.51	5.1	2.55	TGME49_318720 |	organism=Toxoplasma_gondii_ME49 | product=pyridoxal phosphate enzyme, YggS family protein | location=TGME49_chrIV:1122761-1127116(-) | length=549 | sequence_SO=chromosome | SO=protein_coding	318720 |	1					3.04789	1.88799	3.83707	2.35505	0.264474	2.782	1.47612
TGME49_310220 |	1.34	1.77	15.11	1.719	0.8596	TGME49_310220 |	organism=Toxoplasma_gondii_ME49 | product=hypothetical protein | location=TGME49_chrXI:1164143-1176974(+) | length=1396 | sequence_SO=chromosome | SO=protein_coding	310220 |	1	3.56	5.89	20.92	3.367	1.576	TGME49_310220 |	organism=Toxoplasma_gondii_ME49 | product=hypothetical protein | location=TGME49_chrXI:1164143-1176974(+) | length=1396 | sequence_SO=chromosome | SO=protein_coding	310220 |	2	3.59749	1.90546	3.34195	1.58489	4.61318	4.05509	2.44343	2.12814	0.347285	2.9587	1.56497
TGME49_242390 |	11.51	11.66	61.6	38	28.4	TGME49_242390 |	organism=Toxoplasma_gondii_ME49 | product=enoyl-coa hydratase/isomerase family protein | location=TGME49_chrVI:2007300-2010512(-) | length=250 | sequence_SO=chromosome | SO=protein_coding	242390 |	6	8.77	8.97	56.4	34	31.2	TGME49_242390 |	organism=Toxoplasma_gondii_ME49 | product=enoyl-coa hydratase/isomerase family protein | location=TGME49_chrVI:2007300-2010512(-) | length=250 | sequence_SO=chromosome | SO=protein_coding	242390 |	7	7.04693	7.87046	4.40555	5.44503	9.46237	10.3753	4.65586	5.15229	0.311704	6.80172	2.7659

## Sheet: downregulated
	Replicate 1									Replicate 2									Replicate 1				Replicate 2
Accession	Unused	Total	%Cov	%Cov(50)	%Cov(95)	Accession	Name	Species	Peptides(95%)	Unused	Total	%Cov	%Cov(50)	%Cov(95)	Accession	Name	Species	Peptides(95%)	119:117	121:117	119:118	121:118	119:117	121:117	119:118	121:118	Coefficient of variation	Average	Log2 fold change
TGME49_306060 |	129.34	130.85	50.67	33.46	24.4	TGME49_306060 |	organism=Toxoplasma_gondii_ME49 | product=rhoptry neck protein RON8 (RON8) | location=TGME49_chrIX:5780561-5794847(-) | length=2980 | sequence_SO=chromosome | SO=protein_coding	306060 |	61	117.24	120.13	48.39	29.87	23.96	TGME49_306060 |	organism=Toxoplasma_gondii_ME49 | product=rhoptry neck protein RON8 (RON8) | location=TGME49_chrIX:5780561-5794847(-) | length=2980 | sequence_SO=chromosome | SO=protein_coding	306060 |	54	0.413047	0.444631	0.440555	0.474242	0.534564	0.496592	0.544503	0.501187	0.0905125	0.481165	-1.0554
TGME49_294550 |	116.72	120.06	46.16	20.12	13.19	TGME49_294550 |	organism=Toxoplasma_gondii_ME49 | product=dynein heavy chain | location=TGME49_chrIa:933739-963583(+) | length=4974 | sequence_SO=chromosome | SO=protein_coding	294550 |	55	124.61	127.25	45.5	20.49	15.32	TGME49_294550 |	organism=Toxoplasma_gondii_ME49 | product=dynein heavy chain | location=TGME49_chrIa:933739-963583(+) | length=4974 | sequence_SO=chromosome | SO=protein_coding	294550 |	58	0.313329	0.369828	0.349945	0.409261	0.428549	0.390841	0.474242	0.465586	0.130216	0.400198	-1.32122
TGME49_290950 |	110.81	112.95	62.8	43.85	38.01	TGME49_290950 |	organism=Toxoplasma_gondii_ME49 | product=clathrin heavy chain, putative | location=TGME49_chrIX:3962472-3974679(-) | length=1731 | sequence_SO=chromosome | SO=protein_coding	290950 |	56	104.31	107.3	58.52	42.06	36.34	TGME49_290950 |	organism=Toxoplasma_gondii_ME49 | product=clathrin heavy chain, putative | location=TGME49_chrIX:3962472-3974679(-) | length=1731 | sequence_SO=chromosome | SO=protein_coding	290950 |	53	0.127057	0.299226	0.140605	0.353183	0.122462	0.233346	0.133045	0.267917	0.404967	0.209605	-2.25425
TGME49_273760 |	103.72	104.75	84.12	69.88	59.2	TGME49_273760 |	organism=Toxoplasma_gondii_ME49 | product=heat shock protein HSP70 (HSP70) | location=TGME49_chrVIII:3289396-3291420(-) | length=674 | sequence_SO=chromosome | SO=protein_coding	273760 |	81	105.26	106.21	79.97	70.62	64.54	TGME49_273760 |	organism=Toxoplasma_gondii_ME49 | product=heat shock protein HSP70 (HSP70) | location=TGME49_chrVIII:3289396-3291420(-) | length=674 | sequence_SO=chromosome | SO=protein_coding	273760 |	92	0.102802	0.288403	0.10666	0.337287	0.114815	0.201372	0.110662	0.214783	0.462777	0.184598	-2.43754
TGME49_223920 |	97.46	100.08	56.79	34.32	29.37	TGME49_223920 |	organism=Toxoplasma_gondii_ME49 | product=rhoptry neck protein RON3 (RON3) | location=TGME49_chrX:3453595-3464270(+) | length=1958 | sequence_SO=chromosome | SO=protein_coding	223920 |	50	87.15	91.19	60.88	32.07	26.56	TGME49_223920 |	organism=Toxoplasma_gondii_ME49 | product=rhoptry neck protein RON3 (RON3) | location=TGME49_chrX:3453595-3464270(+) | length=1958 | sequence_SO=chromosome | SO=protein_coding	223920 |	45	0.401791	0.349945	0.401791	0.363078	0.452898	0.398107	0.539511	0.465586	0.137066	0.421588	-1.24609
TGME49_226960 |	87.91	90.23	51.27	43.1	40.24	TGME49_226960 |	organism=Toxoplasma_gondii_ME49 | product=phosphofructokinase PFKII (PFKII) | location=TGME49_chrX:1186437-1197681(-) | length=1225 | sequence_SO=chromosome | SO=protein_coding	226960 |	55	93.36	95.33	63.92	49.31	39.35	TGME49_226960 |	organism=Toxoplasma_gondii_ME49 | product=phosphofructokinase PFKII (PFKII) | location=TGME49_chrX:1186437-1197681(-) | length=1225 | sequence_SO=chromosome | SO=protein_coding	226960 |	65	0.199526	0.270396	0.197697	0.283139	0.148594	0.192309	0.183654	0.242103	0.200973	0.214677	-2.21976
TGME49_249390 |	87.35	89.42	71.39	52.24	37.89	TGME49_249390 |	organism=Toxoplasma_gondii_ME49 | product=glutamate/leucine/phenylalanine/valine dehydrogenase family protein | location=TGME49_chrXII:4509664-4520160(+) | length=1206 | sequence_SO=chromosome | SO=protein_coding	249390 |	44	84.82	87.35	67.74	48.01	39.05	TGME49_249390 |	organism=Toxoplasma_gondii_ME49 | product=glutamate/leucine/phenylalanine/valine dehydrogenase family protein | location=TGME49_chrXII:4509664-4520160(+) | length=1206 | sequence_SO=chromosome | SO=protein_coding	249390 |	46	0.42462	0.343558	0.474242	0.383707	0.331131	0.331131	0.376704	0.37325	0.121542	0.379793	-1.39672
TGME49_294800 |	82.74	83.47	84.82	72.54	66.52	TGME49_294800 |	organism=Toxoplasma_gondii_ME49 | product=elongation factor 1-alpha (EF-1-ALPHA), putative | location=TGME49_chrIa:1148058-1149678(-) | length=448 | sequence_SO=chromosome | SO=protein_coding	294800 |	77	86.71	87.61	92.19	76.12	64.51	TGME49_294800 |	organism=Toxoplasma_gondii_ME49 | product=elongation factor 1-alpha (EF-1-ALPHA), putative | location=TGME49_chrIa:1148058-1149678(-) | length=448 | sequence_SO=chromosome | SO=protein_coding	294800 |	89	0.201372	0.296483	0.15417	0.210863	0.291072	0.280543	0.280543	0.275423	0.198063	0.248809	-2.00689
TGME49_311470 |	82.59	84.2	56.23	38.25	34.43	TGME49_311470 |	organism=Toxoplasma_gondii_ME49 | product=rhoptry neck protein RON5 (RON5) | location=TGME49_chrXI:2084486-2104219(-) | length=1702 | sequence_SO=chromosome | SO=protein_coding	311470 |	44	71.77	75.95	53.76	37.02	31.49	TGME49_311470 |	organism=Toxoplasma_gondii_ME49 | product=rhoptry neck protein RON5 (RON5) | location=TGME49_chrXI:2084486-2104219(-) | length=1702 | sequence_SO=chromosome | SO=protein_coding	311470 |	41	0.390841	0.570164	0.432514	0.642688	0.401791	0.519996	0.409261	0.529663	0.177168	0.487115	-1.03767
TGME49_235470 |	78	79.59	74.13	49.7	40.79	TGME49_235470 |	organism=Toxoplasma_gondii_ME49 | product=myosin A | location=TGME49_chrX:4884161-4889835(+) | length=831 | sequence_SO=chromosome | SO=protein_coding	235470 |	55	75.87	77.84	72.32	53.19	42.96	TGME49_235470 |	organism=Toxoplasma_gondii_ME49 | product=myosin A | location=TGME49_chrX:4884161-4889835(+) | length=831 | sequence_SO=chromosome | SO=protein_coding	235470 |	50	0.258226	0.288403	0.277971	0.310456	0.231207	0.405508	0.244343	0.420727	0.219741	0.304605	-1.71499
TGME49_244560 |	76.14	79.47	74.5	57.14	48.76	TGME49_244560 |	organism=Toxoplasma_gondii_ME49 | product=heat shock protein 90, putative | location=TGME49_chrVI:3356828-3362144(+) | length=847 | sequence_SO=chromosome | SO=protein_coding	244560 |	50	73.01	77.28	70.48	53.72	44.63	TGME49_244560 |	organism=Toxoplasma_gondii_ME49 | product=heat shock protein 90, putative | location=TGME49_chrVI:3356828-3362144(+) | length=847 | sequence_SO=chromosome | SO=protein_coding	244560 |	49	0.145881	0.224906	0.164437	0.263027	0.0691831	0.083946	0.0765597	0.0912011	0.48967	0.139893	-2.83761
TGME49_273090 |	76.09	77.7	77.44	55.24	46.98	TGME49_273090 |	organism=Toxoplasma_gondii_ME49 | product=cell division protein CDC48CY (CDC48CY) | location=TGME49_chrVIII:3664539-3673736(-) | length=811 | sequence_SO=chromosome | SO=protein_coding	273090 |	54	66.14	69.65	72.63	59.43	53.02	TGME49_273090 |	organism=Toxoplasma_gondii_ME49 | product=cell division protein CDC48CY (CDC48CY) | location=TGME49_chrVIII:3664539-3673736(-) | length=811 | sequence_SO=chromosome | SO=protein_coding	273090 |	54	0.222843	0.218776	0.212814	0.244343	0.253513	0.20893	0.248886	0.214783	0.0732699	0.228111	-2.13219
TGME49_201680 |	70.01	72.93	61.08	36.5	32.33	TGME49_201680 |	organism=Toxoplasma_gondii_ME49 | product=eukaryotic initiation factor-3 subunit 10, putative | location=TGME49_chrVIIa:3854159-3862560(+) | length=1033 | sequence_SO=chromosome | SO=protein_coding	201680 |	36	70.87	72.82	62.63	42.5	33.69	TGME49_201680 |	organism=Toxoplasma_gondii_ME49 | product=eukaryotic initiation factor-3 subunit 10, putative | location=TGME49_chrVIIa:3854159-3862560(+) | length=1033 | sequence_SO=chromosome | SO=protein_coding	201680 |	34	0.145881	0.30761	0.136773	0.285759	0.119124	0.172187	0.128233	0.194089	0.364428	0.186207	-2.42502
TGME49_288360 |	69.62	71.3	85.78	69.38	61.1	TGME49_288360 |	organism=Toxoplasma_gondii_ME49 | product=tryptophanyl-tRNA synthetase (TrpRS2) | location=TGME49_chrIX:2473710-2478137(+) | length=689 | sequence_SO=chromosome | SO=protein_coding	288360 |	64	66.81	68	76.63	66.04	56.02	TGME49_288360 |	organism=Toxoplasma_gondii_ME49 | product=tryptophanyl-tRNA synthetase (TrpRS2) | location=TGME49_chrIX:2473710-2478137(+) | length=689 | sequence_SO=chromosome | SO=protein_coding	288360 |	60	0.199526	0.144544	0.167494	0.131826	0.16293	0.0937562	0.155597	0.092045	0.240173	0.143465	-2.80123
TGME49_228170 |	68.94	73.93	56.81	35.68	27.16	TGME49_228170 |	organism=Toxoplasma_gondii_ME49 | product=inner membrane complex protein IMC2A (IMC2A) | location=TGME49_chrX:520228-525722(-) | length=1491 | sequence_SO=chromosome | SO=protein_coding	228170 |	36	60.17	64.92	53.52	32.26	24.28	TGME49_228170 |	organism=Toxoplasma_gondii_ME49 | product=inner membrane complex protein IMC2A (IMC2A) | location=TGME49_chrX:520228-525722(-) | length=1491 | sequence_SO=chromosome | SO=protein_coding	228170 |	30	0.260615	0.263027	0.265461	0.280543	0.313329	0.340408	0.316228	0.346737	0.110709	0.298293	-1.7452
TGME49_288380 |	66.57	69.01	74.01	50.71	43.79	TGME49_288380 |	organism=Toxoplasma_gondii_ME49 | product=heat shock protein HSP90 (HSP90) | location=TGME49_chrIX:2483404-2487798(+) | length=708 | sequence_SO=chromosome | SO=protein_coding	288380 |	63	80.76	82.66	76.13	60.59	51.98	TGME49_288380 |	organism=Toxoplasma_gondii_ME49 | product=heat shock protein HSP90 (HSP90) | location=TGME49_chrIX:2483404-2487798(+) | length=708 | sequence_SO=chromosome | SO=protein_coding	288380 |	63	0.15417	0.296483	0.18197	0.349945	0.11695	0.177011	0.183654	0.270396	0.345683	0.216322	-2.20875
TGME49_223390 |	66.18	71.16	41.64	26.05	14.68	TGME49_223390 |	organism=Toxoplasma_gondii_ME49 | product=activating signal cointegrator 1 complex subunit 3 family 1 ASCC3L1, putative | location=TGME49_chrX:3866423-3883318(+) | length=2207 | sequence_SO=chromosome | SO=protein_coding	223390 |	29	67.24	70.96	41.5	23.33	17.99	TGME49_223390 |	organism=Toxoplasma_gondii_ME49 | product=activating signal cointegrator 1 complex subunit 3 family 1 ASCC3L1, putative | location=TGME49_chrX:3866423-3883318(+) | length=2207 | sequence_SO=chromosome | SO=protein_coding	223390 |	32	0.331131	0.42462	0.337287	0.432514	0.283139	0.316228	0.267917	0.310456	0.167529	0.337911	-1.56528
TGME49_238050 |	65.39	67	77.9	55.26	40.28	TGME49_238050 |	organism=Toxoplasma_gondii_ME49 | product=nuclease and tudor domain-containing protein (SND1) | location=TGME49_chrVI:31927-40706(+) | length=941 | sequence_SO=chromosome | SO=protein_coding	238050 |	34	61.65	64.14	75.35	53.88	40.7	TGME49_238050 |	organism=Toxoplasma_gondii_ME49 | product=nuclease and tudor domain-containing protein (SND1) | location=TGME49_chrVI:31927-40706(+) | length=941 | sequence_SO=chromosome | SO=protein_coding	238050 |	32	0.444631	0.554626	0.483059	0.60256	0.380189	0.469894	0.353183	0.448745	0.165212	0.467111	-1.09816
TGME49_216670 |	65.24	68.47	63.02	45.8	39.21	TGME49_216670 |	organism=Toxoplasma_gondii_ME49 | product=FUSE-binding protein 2 / KH-type splicing regulatory protein (FUBP2) | location=TGME49_chrXI:5969861-5973900(-) | length=941 | sequence_SO=chromosome | SO=protein_coding	216670 |	35	59.07	62.68	66.21	42.3	33.37	TGME49_216670 |	organism=Toxoplasma_gondii_ME49 | product=FUSE-binding protein 2 / KH-type splicing regulatory protein (FUBP2) | location=TGME49_chrXI:5969861-5973900(-) | length=941 | sequence_SO=chromosome | SO=protein_coding	216670 |	32	0.141906	0.242103	0.152757	0.275423	0.285759	0.188799	0.30479	0.242103	0.251002	0.229205	-2.12529
TGME49_313410 |	64.85	67.1	61.78	43.54	36.3	TGME49_313410 |	organism=Toxoplasma_gondii_ME49 | product=proteasome 26S regulatory subunit | location=TGME49_chrXI:3350293-3360813(+) | length=1091 | sequence_SO=chromosome | SO=protein_coding	313410 |	32	53.06	55.76	58.02	37.95	31.07	TGME49_313410 |	organism=Toxoplasma_gondii_ME49 | product=proteasome 26S regulatory subunit | location=TGME49_chrXI:3350293-3360813(+) | length=1091 | sequence_SO=chromosome | SO=protein_coding	313410 |	29	0.169044	0.145881	0.183654	0.164437	0.469894	0.461318	0.428549	0.440555	0.464256	0.307916	-1.69939
TGME49_209030 |	64.48	68.99	90.69	77.93	69.41	TGME49_209030 |	organism=Toxoplasma_gondii_ME49 | product=actin ACT1 (ACT1) | location=TGME49_chrIb:998462-1000024(+) | length=376 | sequence_SO=chromosome | SO=protein_coding	209030 |	73	63.25	66	80.59	78.99	69.15	TGME49_209030 |	organism=Toxoplasma_gondii_ME49 | product=actin ACT1 (ACT1) | location=TGME49_chrIb:998462-1000024(+) | length=376 | sequence_SO=chromosome | SO=protein_coding	209030 |	73	0.37325	0.496592	0.359749	0.524808	0.383707	0.515229	0.343558	0.483059	0.164723	0.434994	-1.20093
TGME49_311720 |	63.04	72.49	85.33	70.06	56.14	TGME49_311720 |	organism=Toxoplasma_gondii_ME49 | product=chaperonin protein BiP | location=TGME49_chrXI:2225378-2228753(-) | length=668 | sequence_SO=chromosome | SO=protein_coding	311720 |	61	82.12	96.59	82.63	69.91	63.92	TGME49_311720 |	organism=Toxoplasma_gondii_ME49 | product=chaperonin protein BiP | location=TGME49_chrXI:2225378-2228753(-) | length=668 | sequence_SO=chromosome | SO=protein_coding	311720 |	94	0.092045	0.207014	0.0963829	0.233346	0.134276	0.20893	0.139316	0.226986	0.326055	0.167287	-2.5796
TGME49_289690 |	60.92	61.06	73.42	63.8	54.19	TGME49_289690 |	organism=Toxoplasma_gondii_ME49 | product=glyceraldehyde-3-phosphate dehydrogenase GAPDH1 (GAPDH1) | location=TGME49_chrIX:3379273-3381336(-) | length=489 | sequence_SO=chromosome | SO=protein_coding	289690 |	63	64.13	64.23	74.23	61.55	55.21	TGME49_289690 |	organism=Toxoplasma_gondii_ME49 | product=glyceraldehyde-3-phosphate dehydrogenase GAPDH1 (GAPDH1) | location=TGME49_chrIX:3379273-3381336(-) | length=489 | sequence_SO=chromosome | SO=protein_coding	289690 |	66	0.554626	0.544503	0.366438	0.401791	0.383707	0.42462	0.285759	0.343558	0.212491	0.413125	-1.27535
TGME49_290290 |	59.71	62.18	63.1	47.16	38.83	TGME49_290290 |	organism=Toxoplasma_gondii_ME49 | product=ubiquitin-activating enzyme E1 family protein | location=TGME49_chrIX:3681333-3691332(+) | length=1092 | sequence_SO=chromosome | SO=protein_coding	290290 |	35	57.84	58.76	60.99	45.05	38.28	TGME49_290290 |	organism=Toxoplasma_gondii_ME49 | product=ubiquitin-activating enzyme E1 family protein | location=TGME49_chrIX:3681333-3691332(+) | length=1092 | sequence_SO=chromosome | SO=protein_coding	290290 |	33	0.177011	0.134276	0.183654	0.136773	0.210863	0.299226	0.258226	0.363078	0.34308	0.220388	-2.18188
TGME49_231970 |	59.11	64.31	33.92	17.26	11.62	TGME49_231970 |	organism=Toxoplasma_gondii_ME49 | product=pre-mRNA processing splicing factor PRP8 (PRP8) | location=TGME49_chrVIII:1682051-1696653(+) | length=2538 | sequence_SO=chromosome | SO=protein_coding	231970 |	28	52.06	57.62	41.84	16.71	10.44	TGME49_231970 |	organism=Toxoplasma_gondii_ME49 | product=pre-mRNA processing splicing factor PRP8 (PRP8) | location=TGME49_chrVIII:1682051-1696653(+) | length=2538 | sequence_SO=chromosome | SO=protein_coding	231970 |	22	0.37325	0.487529	0.390841	0.505825	0.469894	0.448745	0.613762	0.570164	0.159058	0.482501	-1.0514
TGME49_278870 |	56.43	61.15	43.47	21.3	16.9	TGME49_278870 |	organism=Toxoplasma_gondii_ME49 | product=myosin F | location=TGME49_chrXII:5794929-5810468(+) | length=1953 | sequence_SO=chromosome | SO=protein_coding	278870 |	26	49.83	54.62	44.8	21.97	14.13	TGME49_278870 |	organism=Toxoplasma_gondii_ME49 | product=myosin F | location=TGME49_chrXII:5794929-5810468(+) | length=1953 | sequence_SO=chromosome | SO=protein_coding	278870 |	23	0.251189	0.325087	0.270396	0.363078	0.383707	0.37325	0.337287	0.349945	0.135076	0.331742	-1.59186
TGME49_300100 |	56.16	59.97	47.8	28.74	23.33	TGME49_300100 |	organism=Toxoplasma_gondii_ME49 | product=rhoptry neck protein RON2 (RON2) | location=TGME49_chrXII:214954-225453(-) | length=1479 | sequence_SO=chromosome | SO=protein_coding	300100 |	30	47.72	51.66	44.08	27.11	18.86	TGME49_300100 |	organism=Toxoplasma_gondii_ME49 | product=rhoptry neck protein RON2 (RON2) | location=TGME49_chrXII:214954-225453(-) | length=1479 | sequence_SO=chromosome | SO=protein_coding	300100 |	23	0.42462	0.461318	0.376704	0.380189	0.49204	0.519996	0.457088	0.474242	0.10669	0.448275	-1.15755
TGME49_219310 |	55.29	56.05	68.22	51.71	43.52	TGME49_219310 |	organism=Toxoplasma_gondii_ME49 | product=DnaK family protein | location=TGME49_chrXII:977608-984396(+) | length=818 | sequence_SO=chromosome | SO=protein_coding	219310 |	37	60.26	61.11	71.76	63.33	47.31	TGME49_219310 |	organism=Toxoplasma_gondii_ME49 | product=DnaK family protein | location=TGME49_chrXII:977608-984396(+) | length=818 | sequence_SO=chromosome | SO=protein_coding	219310 |	41	0.313329	0.310456	0.229087	0.233346	0.293765	0.251189	0.212814	0.205116	0.159742	0.256138	-1.96501
TGME49_294350 |	54.58	61.08	42.65	16.89	13.76	TGME49_294350 |	organism=Toxoplasma_gondii_ME49 | product=DEAD/DEAH box helicase domain-containing protein | location=TGME49_chrIa:816367-839422(-) | length=2434 | sequence_SO=chromosome | SO=protein_coding	294350 |	27	61.54	66.55	46.01	18.24	15.16	TGME49_294350 |	organism=Toxoplasma_gondii_ME49 | product=DEAD/DEAH box helicase domain-containing protein | location=TGME49_chrIa:816367-839422(-) | length=2434 | sequence_SO=chromosome | SO=protein_coding	294350 |	31	0.296483	0.452898	0.328095	0.554626	0.510505	0.549541	0.444631	0.49204	0.198174	0.453602	-1.1405
TGME49_230420 |	53.63	55.86	52.33	41.63	31.75	TGME49_230420 |	organism=Toxoplasma_gondii_ME49 | product=sarco/endoplasmic reticulum Ca2+-ATPase | location=TGME49_chrVIII:763904-776922(+) | length=1093 | sequence_SO=chromosome | SO=protein_coding	230420 |	31	57.33	59.66	47.48	38.52	34.49	TGME49_230420 |	organism=Toxoplasma_gondii_ME49 | product=sarco/endoplasmic reticulum Ca2+-ATPase | location=TGME49_chrVIII:763904-776922(+) | length=1093 | sequence_SO=chromosome | SO=protein_coding	230420 |	34	0.265461	0.313329	0.242103	0.299226	0.277971	0.220801	0.197697	0.178649	0.180396	0.249405	-2.00344
TGME49_247550 |	53.55	55.71	82.26	64.35	61.91	TGME49_247550 |	organism=Toxoplasma_gondii_ME49 | product=heat shock protein HSP60 (HSP60) | location=TGME49_chrXII:3411121-3415093(-) | length=575 | sequence_SO=chromosome | SO=protein_coding	247550 |	44	51.4	54.87	79.83	64.87	58.26	TGME49_247550 |	organism=Toxoplasma_gondii_ME49 | product=heat shock protein HSP60 (HSP60) | location=TGME49_chrXII:3411121-3415093(-) | length=575 | sequence_SO=chromosome | SO=protein_coding	247550 |	42	0.164437	0.149969	0.183654	0.167494	0.237684	0.233346	0.265461	0.253513	0.204918	0.206945	-2.27268
TGME49_318230 |	52.28	52.99	90.89	80.58	64.75	TGME49_318230 |	organism=Toxoplasma_gondii_ME49 | product=phosphoglycerate kinase PGKI (PGKI) | location=TGME49_chrIV:1472986-1475939(+) | length=417 | sequence_SO=chromosome | SO=protein_coding	318230 |	43	47.15	48.11	94.96	77.22	65.71	TGME49_318230 |	organism=Toxoplasma_gondii_ME49 | product=phosphoglycerate kinase PGKI (PGKI) | location=TGME49_chrIV:1472986-1475939(+) | length=417 | sequence_SO=chromosome | SO=protein_coding	318230 |	40	0.369828	0.440555	0.448745	0.487529	0.642688	0.519996	0.534564	0.42462	0.161409	0.483566	-1.04822
TGME49_256760 |	51.89	52.6	88.14	79.1	68.36	TGME49_256760 |	organism=Toxoplasma_gondii_ME49 | product=pyruvate kinase PyK1 (PYKI) | location=TGME49_chrVIIb:4480902-4484463(-) | length=531 | sequence_SO=chromosome | SO=protein_coding	256760 |	47	49	50.42	86.25	77.21	65.16	TGME49_256760 |	organism=Toxoplasma_gondii_ME49 | product=pyruvate kinase PyK1 (PYKI) | location=TGME49_chrVIIb:4480902-4484463(-) | length=531 | sequence_SO=chromosome | SO=protein_coding	256760 |	49	0.349945	0.353183	0.356451	0.394457	0.251189	0.353183	0.291072	0.432514	0.150945	0.347749	-1.52388
TGME49_217680 |	51.3	54.59	41.54	22.38	15.58	TGME49_217680 |	organism=Toxoplasma_gondii_ME49 | product=hypothetical protein | location=TGME49_chrXII:1990538-2002447(-) | length=2234 | sequence_SO=chromosome | SO=protein_coding	217680 |	22	38.83	40.94	41.36	18.71	12.18	TGME49_217680 |	organism=Toxoplasma_gondii_ME49 | product=hypothetical protein | location=TGME49_chrXII:1990538-2002447(-) | length=2234 | sequence_SO=chromosome | SO=protein_coding	217680 |	18	0.244343	0.21677	0.251189	0.226986	0.390841	0.359749	0.420727	0.390841	0.255604	0.312681	-1.67724
TGME49_268850 |	50.69	51.81	86.11	70.11	57.26	TGME49_268850 |	organism=Toxoplasma_gondii_ME49 | product=enolase 2 | location=TGME49_chrVIII:6250570-6252648(-) | length=475 | sequence_SO=chromosome | SO=protein_coding	268850 |	46	59.16	61.56	83.37	72.63	64	TGME49_268850 |	organism=Toxoplasma_gondii_ME49 | product=enolase 2 | location=TGME49_chrVIII:6250570-6252648(-) | length=475 | sequence_SO=chromosome | SO=protein_coding	268850 |	55	0.205116	0.260615	0.175388	0.235505	0.448745	0.343558	0.331131	0.248886	0.294933	0.281118	-1.83075
TGME49_230960 |	49.77	53.1	45.82	30.49	22.3	TGME49_230960 |	organism=Toxoplasma_gondii_ME49 | product=splicing factor 3b, subunit 3, putative | location=TGME49_chrVIII:1137557-1148655(-) | length=1233 | sequence_SO=chromosome | SO=protein_coding	230960 |	23	36.06	38.06	45.42	22.22	19.3	TGME49_230960 |	organism=Toxoplasma_gondii_ME49 | product=splicing factor 3b, subunit 3, putative | location=TGME49_chrVIII:1137557-1148655(-) | length=1233 | sequence_SO=chromosome | SO=protein_coding	230960 |	17	0.405508	0.496592	0.398107	0.505825	0.428549	0.359749	0.428549	0.363078	0.12063	0.423245	-1.24044
TGME49_226830 |	49.11	51.47	63.01	38.17	30.49	TGME49_226830 |	organism=Toxoplasma_gondii_ME49 | product=DnaK family protein | location=TGME49_chrX:1311834-1315968(-) | length=938 | sequence_SO=chromosome | SO=protein_coding	226830 |	30	52.48	54.11	62.58	36.99	29.64	TGME49_226830 |	organism=Toxoplasma_gondii_ME49 | product=DnaK family protein | location=TGME49_chrX:1311834-1315968(-) | length=938 | sequence_SO=chromosome | SO=protein_coding	226830 |	29	0.260615	0.283139	0.288403	0.328095	0.183654	0.122462	0.220801	0.147231	0.298339	0.2293	-2.12469
TGME49_305340 |	47.06	50	41.23	21.56	15.03	TGME49_305340 |	organism=Toxoplasma_gondii_ME49 | product=corepressor complex CRC230 (CRC230) | location=TGME49_chrIX:5376196-5389817(+) | length=1916 | sequence_SO=chromosome | SO=protein_coding	305340 |	21	40.22	44.31	35.59	16.96	13.57	TGME49_305340 |	organism=Toxoplasma_gondii_ME49 | product=corepressor complex CRC230 (CRC230) | location=TGME49_chrIX:5376196-5389817(+) | length=1916 | sequence_SO=chromosome | SO=protein_coding	305340 |	20	0.255859	0.214783	0.246604	0.222843	0.505825	0.263027	0.47863	0.248886	0.359873	0.304557	-1.71522
TGME49_219540 |	46.6	49.39	50.7	32.42	22.19	TGME49_219540 |	organism=Toxoplasma_gondii_ME49 | product=cytosolic tRNA-Ala synthetase | location=TGME49_chrXII:862344-876041(-) | length=1280 | sequence_SO=chromosome | SO=protein_coding	219540 |	23	50.45	53.35	48.05	30.23	21.33	TGME49_219540 |	organism=Toxoplasma_gondii_ME49 | product=cytosolic tRNA-Ala synthetase | location=TGME49_chrXII:862344-876041(-) | length=1280 | sequence_SO=chromosome | SO=protein_coding	219540 |	22	0.30479	0.310456	0.325087	0.376704	0.260615	0.461318	0.272898	0.49204	0.228789	0.350488	-1.51256
TGME49_219850 |	46.52	48.98	62.53	41.69	33.49	TGME49_219850 |	organism=Toxoplasma_gondii_ME49 | product=prolyl-tRNA synthetase (ProRS) | location=TGME49_chrXII:592887-601806(-) | length=830 | sequence_SO=chromosome | SO=protein_coding	219850 |	26	47.6	48.78	62.77	43.61	32.77	TGME49_219850 |	organism=Toxoplasma_gondii_ME49 | product=prolyl-tRNA synthetase (ProRS) | location=TGME49_chrXII:592887-601806(-) | length=830 | sequence_SO=chromosome | SO=protein_coding	219850 |	25	0.210863	0.205116	0.224906	0.229087	0.185353	0.253513	0.205116	0.288403	0.1351	0.225295	-2.15012
TGME49_289300 |	45.91	47.83	46.31	32.07	30.74	TGME49_289300 |	organism=Toxoplasma_gondii_ME49 | product=methionyl-tRNA synthetase | location=TGME49_chrIX:3158174-3162976(+) | length=976 | sequence_SO=chromosome | SO=protein_coding	289300 |	24	34.64	36.95	45.9	23.46	21.31	TGME49_289300 |	organism=Toxoplasma_gondii_ME49 | product=methionyl-tRNA synthetase | location=TGME49_chrIX:3158174-3162976(+) | length=976 | sequence_SO=chromosome | SO=protein_coding	289300 |	20	0.349945	0.334195	0.349945	0.353183	0.444631	0.452898	0.457088	0.469894	0.137702	0.401472	-1.31663
TGME49_239820 |	44.66	46.46	71.03	57.95	44.37	TGME49_239820 |	organism=Toxoplasma_gondii_ME49 | product=D-3-phosphoglycerate dehydrogenase | location=TGME49_chrVI:939130-947919(-) | length=604 | sequence_SO=chromosome | SO=protein_coding	239820 |	29	42.46	45.28	76.16	66.06	54.3	TGME49_239820 |	organism=Toxoplasma_gondii_ME49 | product=D-3-phosphoglycerate dehydrogenase | location=TGME49_chrVI:939130-947919(-) | length=604 | sequence_SO=chromosome | SO=protein_coding	239820 |	35	0.134276	0.242103	0.141906	0.288403	0.207014	0.18197	0.253513	0.205116	0.242866	0.206788	-2.27378
TGME49_300260 |	44.56	46.76	52.73	34.48	26.78	TGME49_300260 |	organism=Toxoplasma_gondii_ME49 | product=threonyl-tRNA synthetase family protein | location=TGME49_chrXII:122563-127091(+) | length=844 | sequence_SO=chromosome | SO=protein_coding	300260 |	21	44.43	46.65	58.06	35.43	28.91	TGME49_300260 |	organism=Toxoplasma_gondii_ME49 | product=threonyl-tRNA synthetase family protein | location=TGME49_chrXII:122563-127091(+) | length=844 | sequence_SO=chromosome | SO=protein_coding	300260 |	23	0.199526	0.260615	0.21677	0.288403	0.275423	0.265461	0.293765	0.277971	0.122227	0.259742	-1.94485
TGME49_278660 |	44.35	46.26	52.09	31.09	22.27	TGME49_278660 |	organism=Toxoplasma_gondii_ME49 | product=P-type ATPase4, putative | location=TGME49_chrXII:5948867-5961962(+) | length=1338 | sequence_SO=chromosome | SO=protein_coding	278660 |	21	49.15	51.08	45.67	31.46	23.62	TGME49_278660 |	organism=Toxoplasma_gondii_ME49 | product=P-type ATPase4, putative | location=TGME49_chrXII:5948867-5961962(+) | length=1338 | sequence_SO=chromosome | SO=protein_coding	278660 |	24	0.11695	0.144544	0.139316	0.192309	0.239883	0.334195	0.220801	0.322107	0.359104	0.213763	-2.22592
TGME49_221470 |	44.32	45.1	65.76	54.53	49.46	TGME49_221470 |	organism=Toxoplasma_gondii_ME49 | product=hypothetical protein | location=TGME49_chrII:375726-384556(+) | length=552 | sequence_SO=chromosome | SO=protein_coding	221470 |	28	41.8	42.61	81.34	52.54	49.64	TGME49_221470 |	organism=Toxoplasma_gondii_ME49 | product=hypothetical protein | location=TGME49_chrII:375726-384556(+) | length=552 | sequence_SO=chromosome | SO=protein_coding	221470 |	29	0.30761	0.258226	0.328095	0.267917	0.363078	0.299226	0.483059	0.413047	0.210717	0.340032	-1.55626
TGME49_309120 |	44.31	46.7	74.33	52.01	45.98	TGME49_309120 |	organism=Toxoplasma_gondii_ME49 | product=ribosomal protein RPL4 (RPL4) | location=TGME49_chrXI:514541-515887(-) | length=448 | sequence_SO=chromosome | SO=protein_coding	309120 |	26	37.77	39.99	73.66	49.55	40.18	TGME49_309120 |	organism=Toxoplasma_gondii_ME49 | product=ribosomal protein RPL4 (RPL4) | location=TGME49_chrXI:514541-515887(-) | length=448 | sequence_SO=chromosome | SO=protein_coding	309120 |	25	0.203236	0.147231	0.18197	0.138038	0.144544	0.251189	0.12942	0.235505	0.244722	0.178892	-2.48284
TGME49_253290 |	43.51	45.55	46.29	29.57	21.7	TGME49_253290 |	organism=Toxoplasma_gondii_ME49 | product=valyl-tRNA synthetase | location=TGME49_chrIII:826641-839041(+) | length=1106 | sequence_SO=chromosome | SO=protein_coding	253290 |	21	33.26	35.91	51.27	27.4	17.45	TGME49_253290 |	organism=Toxoplasma_gondii_ME49 | product=valyl-tRNA synthetase | location=TGME49_chrIII:826641-839041(+) | length=1106 | sequence_SO=chromosome | SO=protein_coding	253290 |	16	0.177011	0.334195	0.170608	0.340408	0.175388	0.331131	0.192309	0.363078	0.316162	0.260516	-1.94056
TGME49_248810 |	42.46	42.96	72.03	54.33	43.46	TGME49_248810 |	organism=Toxoplasma_gondii_ME49 | product=nuclear factor NF7 | location=TGME49_chrXII:4184814-4190953(+) | length=497 | sequence_SO=chromosome | SO=protein_coding	248810 |	30	40.91	41.96	72.23	62.17	49.5	TGME49_248810 |	organism=Toxoplasma_gondii_ME49 | product=nuclear factor NF7 | location=TGME49_chrXII:4184814-4190953(+) | length=497 | sequence_SO=chromosome | SO=protein_coding	248810 |	26	0.501187	0.474242	0.457088	0.409261	0.319154	0.301995	0.349945	0.325087	0.186633	0.392245	-1.35017
TGME49_251780 |	42.03	44.76	68.54	46.29	39.01	TGME49_251780 |	organism=Toxoplasma_gondii_ME49 | product=heat shock protein | location=TGME49_chrXII:5582774-5587740(-) | length=728 | sequence_SO=chromosome | SO=protein_coding	251780 |	34	45.07	50.68	75.41	53.85	45.6	TGME49_251780 |	organism=Toxoplasma_gondii_ME49 | product=heat shock protein | location=TGME49_chrXII:5582774-5587740(-) | length=728 | sequence_SO=chromosome | SO=protein_coding	251780 |	39	0.277971	0.285759	0.390841	0.420727	0.387258	0.608135	0.428549	0.691831	0.310978	0.436384	-1.19633
TGME49_240650 |	41.46	43.11	45.62	24.62	18.92	TGME49_240650 |	organism=Toxoplasma_gondii_ME49 | product=coatomer protein complex, subunit alpha, putative | location=TGME49_chrVI:1357243-1373545(-) | length=1300 | sequence_SO=chromosome | SO=protein_coding	240650 |	20	50.37	53.43	51.46	30.69	26	TGME49_240650 |	organism=Toxoplasma_gondii_ME49 | product=coatomer protein complex, subunit alpha, putative | location=TGME49_chrVI:1357243-1373545(-) | length=1300 | sequence_SO=chromosome | SO=protein_coding	240650 |	27	0.218776	0.376704	0.220801	0.398107	0.529663	0.824138	0.496592	0.787046	0.445593	0.481478	-1.05446
TGME49_227948 |	40.79	44.19	49.77	29.94	15.54	TGME49_227948 |	organism=Toxoplasma_gondii_ME49 | product=peptidase M16 inactive domain-containing protein | location=TGME49_chrX:716364-726488(+) | length=1306 | sequence_SO=chromosome | SO=protein_coding	227948 |	17	39.55	43.83	48.93	23.66	18.15	TGME49_227948 |	organism=Toxoplasma_gondii_ME49 | product=peptidase M16 inactive domain-containing protein | location=TGME49_chrX:716364-726488(+) | length=1306 | sequence_SO=chromosome | SO=protein_coding	227948 |	18	0.554626	0.487529	0.505825	0.444631	0.387258	0.47863	0.432514	0.544503	0.110761	0.479439	-1.06058
TGME49_229360 |	40.74	43.08	69.27	43.45	40	TGME49_229360 |	organism=Toxoplasma_gondii_ME49 | product=transaldolase | location=TGME49_chrVIII:199436-203613(-) | length=550 | sequence_SO=chromosome | SO=protein_coding	229360 |	23	38.29	41.21	63.45	42.18	36.55	TGME49_229360 |	organism=Toxoplasma_gondii_ME49 | product=transaldolase | location=TGME49_chrVIII:199436-203613(-) | length=550 | sequence_SO=chromosome | SO=protein_coding	229360 |	26	0.291072	0.469894	0.340408	0.570164	0.265461	0.296483	0.313329	0.405508	0.267476	0.36904	-1.43815
TGME49_256990 |	40.33	43.96	65.24	39.3	31	TGME49_256990 |	organism=Toxoplasma_gondii_ME49 | product=glycyl-tRNA synthetase | location=TGME49_chrVIIb:4294413-4297718(+) | length=771 | sequence_SO=chromosome | SO=protein_coding	256990 |	20	34.6	37.34	67.57	36.45	25.68	TGME49_256990 |	organism=Toxoplasma_gondii_ME49 | product=glycyl-tRNA synthetase | location=TGME49_chrVIIb:4294413-4297718(+) | length=771 | sequence_SO=chromosome | SO=protein_coding	256990 |	18	0.210863	0.570164	0.275423	0.751623	0.212814	0.554626	0.210863	0.564937	0.47962	0.418914	-1.25527
TGME49_229180 |	40.08	42.4	51.86	23.18	19.71	TGME49_229180 |	organism=Toxoplasma_gondii_ME49 | product=HEAT repeat-containing protein | location=TGME49_chrVIII:73928-83761(-) | length=1238 | sequence_SO=chromosome | SO=protein_coding	229180 |	19	42	44	55.33	31.02	23.42	TGME49_229180 |	organism=Toxoplasma_gondii_ME49 | product=HEAT repeat-containing protein | location=TGME49_chrVIII:73928-83761(-) | length=1238 | sequence_SO=chromosome | SO=protein_coding	229180 |	23	0.159956	0.104713	0.210863	0.115878	0.183654	0.337287	0.222843	0.383707	0.433784	0.214863	-2.21851
TGME49_217460 |	39.76	42.6	58.6	40.47	33.14	TGME49_217460 |	organism=Toxoplasma_gondii_ME49 | product=glutaminyl-tRNA synthetase (GlnRS) | location=TGME49_chrXII:1848488-1855912(-) | length=860 | sequence_SO=chromosome | SO=protein_coding	217460 |	19	41.57	44.75	60.35	41.63	36.05	TGME49_217460 |	organism=Toxoplasma_gondii_ME49 | product=glutaminyl-tRNA synthetase (GlnRS) | location=TGME49_chrXII:1848488-1855912(-) | length=860 | sequence_SO=chromosome | SO=protein_coding	217460 |	20	0.331131	0.559758	0.353183	0.60256	0.21677	0.319154	0.237684	0.349945	0.350983	0.371273	-1.42945
TGME49_266990 |	39.35	44.24	57.48	27.56	23.66	TGME49_266990 |	organism=Toxoplasma_gondii_ME49 | product=beta-COP | location=TGME49_chrIX:851634-862137(+) | length=1103 | sequence_SO=chromosome | SO=protein_coding	266990 |	21	34.43	41.22	50.86	25.48	20.04	TGME49_266990 |	organism=Toxoplasma_gondii_ME49 | product=beta-COP | location=TGME49_chrIX:851634-862137(+) | length=1103 | sequence_SO=chromosome | SO=protein_coding	266990 |	18	0.340408	0.420727	0.30761	0.405508	0.383707	0.539511	0.405508	0.648634	0.240605	0.431452	-1.21273
TGME49_263060 |	38.93	40.79	41	27.08	19.38	TGME49_263060 |	organism=Toxoplasma_gondii_ME49 | product=Proteasome/cyclosome repeat-containing protein | location=TGME49_chrVIIb:834384-849804(-) | length=1156 | sequence_SO=chromosome | SO=protein_coding	263060 |	21	45.19	48.27	52.6	35.81	26.47	TGME49_263060 |	organism=Toxoplasma_gondii_ME49 | product=Proteasome/cyclosome repeat-containing protein | location=TGME49_chrVIIb:834384-849804(-) | length=1156 | sequence_SO=chromosome | SO=protein_coding	263060 |	24	0.212814	0.42462	0.237684	0.519996	0.416869	0.452898	0.534564	0.539511	0.286803	0.417369	-1.2606
TGME49_231640 |	38.67	42.23	67.32	49.43	41.54	TGME49_231640 |	organism=Toxoplasma_gondii_ME49 | product=alveolin domain containing intermediate filament IMC1 (ALV1) | location=TGME49_chrVIII:1516857-1519632(+) | length=609 | sequence_SO=chromosome | SO=protein_coding	231640 |	29	30.39	31.97	63.38	42.53	30.71	TGME49_231640 |	organism=Toxoplasma_gondii_ME49 | product=alveolin domain containing intermediate filament IMC1 (ALV1) | location=TGME49_chrVIII:1516857-1519632(+) | length=609 | sequence_SO=chromosome | SO=protein_coding	231640 |	23	0.288403	0.265461	0.313329	0.296483	0.369828	0.212814	0.369828	0.21677	0.192598	0.291615	-1.77787
TGME49_243710 |	38.46	40.86	68.49	53.52	42.96	TGME49_243710 |	organism=Toxoplasma_gondii_ME49 | product=t-complex protein beta subunit | location=TGME49_chrVI:2803485-2811554(+) | length=568 | sequence_SO=chromosome | SO=protein_coding	243710 |	25	43.56	46.42	77.99	55.63	45.42	TGME49_243710 |	organism=Toxoplasma_gondii_ME49 | product=t-complex protein beta subunit | location=TGME49_chrVI:2803485-2811554(+) | length=568 | sequence_SO=chromosome | SO=protein_coding	243710 |	22	0.185353	0.258226	0.210863	0.296483	0.272898	0.275423	0.310456	0.310456	0.161278	0.26502	-1.91583
TGME49_290160 |	38.36	40.07	40.66	26.91	24.01	TGME49_290160 |	organism=Toxoplasma_gondii_ME49 | product=sortilin, putative | location=TGME49_chrIX:3602744-3612505(-) | length=1033 | sequence_SO=chromosome | SO=protein_coding	290160 |	19	32	33.71	45.79	29.72	20.62	TGME49_290160 |	organism=Toxoplasma_gondii_ME49 | product=sortilin, putative | location=TGME49_chrIX:3602744-3612505(-) | length=1033 | sequence_SO=chromosome | SO=protein_coding	290160 |	15	0.265461	0.214783	0.255859	0.201372	0.363078	0.325087	0.413047	0.366438	0.240806	0.300641	-1.73389
TGME49_294898 |	38.17	38.81	53.93	34.58	30.83	TGME49_294898 |	organism=Toxoplasma_gondii_ME49 | product=tetratricopeptide repeat-containing protein | location=TGME49_chrIa:1252410-1260641(-) | length=827 | sequence_SO=chromosome | SO=protein_coding	294898 |	19	30.91	31.85	61.19	29.99	27.09	TGME49_294898 |	organism=Toxoplasma_gondii_ME49 | product=tetratricopeptide repeat-containing protein | location=TGME49_chrIa:1252410-1260641(-) | length=827 | sequence_SO=chromosome | SO=protein_coding	294898 |	17	0.334195	0.244343	0.316228	0.233346	0.698232	0.597035	0.630957	0.534564	0.389023	0.448613	-1.15646
TGME49_272910 |	38.06	40.4	77.86	52.4	41.33	TGME49_272910 |	organism=Toxoplasma_gondii_ME49 | product=T-complex protein 1 delta subunit | location=TGME49_chrVIII:3703587-3710903(+) | length=542 | sequence_SO=chromosome | SO=protein_coding	272910 |	22	39.14	42.16	83.21	55.17	42.8	TGME49_272910 |	organism=Toxoplasma_gondii_ME49 | product=T-complex protein 1 delta subunit | location=TGME49_chrVIII:3703587-3710903(+) | length=542 | sequence_SO=chromosome | SO=protein_coding	272910 |	23	0.143219	0.220801	0.15417	0.244343	0.15417	0.405508	0.16293	0.42462	0.448957	0.23872	-2.06661
TGME49_249900 |	37.33	38.24	87.11	75.16	58.18	TGME49_249900 |	organism=Toxoplasma_gondii_ME49 | product=adenine nucleotide translocator, putative | location=TGME49_chrXII:4937491-4938447(+) | length=318 | sequence_SO=chromosome | SO=protein_coding	249900 |	24	37.27	37.35	83.96	70.44	58.81	TGME49_249900 |	organism=Toxoplasma_gondii_ME49 | product=adenine nucleotide translocator, putative | location=TGME49_chrXII:4937491-4938447(+) | length=318 | sequence_SO=chromosome | SO=protein_coding	249900 |	28	0.0672977	0.201372	0.0711213	0.244343	0.11695	0.239883	0.124738	0.280543	0.464018	0.168281	-2.57105
TGME49_250770 |	37.3	38.74	77.43	60.44	49.51	TGME49_250770 |	organism=Toxoplasma_gondii_ME49 | product=eukaryotic initiation factor-4A, putative | location=TGME49_chrXII:5194324-5196361(-) | length=412 | sequence_SO=chromosome | SO=protein_coding	250770 |	31	34.23	35.08	80.34	67.23	50.49	TGME49_250770 |	organism=Toxoplasma_gondii_ME49 | product=eukaryotic initiation factor-4A, putative | location=TGME49_chrXII:5194324-5196361(-) | length=412 | sequence_SO=chromosome | SO=protein_coding	250770 |	26	0.0937562	0.135519	0.0972747	0.147231	0.131826	0.175388	0.133045	0.190546	0.228011	0.138073	-2.85649
TGME49_273520 |	36.77	37.44	61.73	48.09	38.1	TGME49_273520 |	organism=Toxoplasma_gondii_ME49 | product=PCI domain-containing protein | location=TGME49_chrVIII:3419960-3427248(+) | length=601 | sequence_SO=chromosome | SO=protein_coding	273520 |	18	27.25	29.03	54.91	35.44	27.45	TGME49_273520 |	organism=Toxoplasma_gondii_ME49 | product=PCI domain-containing protein | location=TGME49_chrVIII:3419960-3427248(+) | length=601 | sequence_SO=chromosome | SO=protein_coding	273520 |	14	0.263027	0.291072	0.283139	0.288403	0.469894	0.383707	0.457088	0.383707	0.218285	0.352505	-1.50429
TGME49_205440 |	36.5	38.09	75	42.63	39.57	TGME49_205440 |	organism=Toxoplasma_gondii_ME49 | product=CCT chaperonin gamma subunit | location=TGME49_chrVIIa:1397504-1403332(+) | length=556 | sequence_SO=chromosome | SO=protein_coding	205440 |	22	26.84	28.52	74.64	42.81	26.08	TGME49_205440 |	organism=Toxoplasma_gondii_ME49 | product=CCT chaperonin gamma subunit | location=TGME49_chrVIIa:1397504-1403332(+) | length=556 | sequence_SO=chromosome | SO=protein_coding	205440 |	14	0.474242	0.37325	0.448745	0.353183	0.405508	0.597035	0.313329	0.487529	0.195284	0.431603	-1.21222
TGME49_318430 |	36.5	37.2	56.95	48.14	46.58	TGME49_318430 |	organism=Toxoplasma_gondii_ME49 | product=malate dehydrogenase MDH (MDH) | location=TGME49_chrIV:1339076-1343350(-) | length=511 | sequence_SO=chromosome | SO=protein_coding	318430 |	28	32.85	33.67	54.79	42.86	40.12	TGME49_318430 |	organism=Toxoplasma_gondii_ME49 | product=malate dehydrogenase MDH (MDH) | location=TGME49_chrIV:1339076-1343350(-) | length=511 | sequence_SO=chromosome | SO=protein_coding	318430 |	23	0.316228	0.487529	0.299226	0.559758	0.328095	0.380189	0.280543	0.325087	0.25062	0.372082	-1.42631
TGME49_269950 |	36.34	38.57	58.26	33.05	27.54	TGME49_269950 |	organism=Toxoplasma_gondii_ME49 | product=hypothetical protein | location=TGME49_chrVIII:5502774-5506290(-) | length=944 | sequence_SO=chromosome | SO=protein_coding	269950 |	17	38.19	39.63	53.39	32.2	27.44	TGME49_269950 |	organism=Toxoplasma_gondii_ME49 | product=hypothetical protein | location=TGME49_chrVIII:5502774-5506290(-) | length=944 | sequence_SO=chromosome | SO=protein_coding	269950 |	19	0.751623	0.544503	0.564937	0.413047	0.293765	0.301995	0.337287	0.376704	0.333755	0.447983	-1.15849
TGME49_226250 |	36.34	37.01	50.95	39.37	35.56	TGME49_226250 |	organism=Toxoplasma_gondii_ME49 | product=DEAD (Asp-Glu-Ala-Asp) box polypeptide DDX3X (DDX3X) | location=TGME49_chrX:1759628-1762586(+) | length=734 | sequence_SO=chromosome | SO=protein_coding	226250 |	20	36.64	37.6	61.58	41.14	33.11	TGME49_226250 |	organism=Toxoplasma_gondii_ME49 | product=DEAD (Asp-Glu-Ala-Asp) box polypeptide DDX3X (DDX3X) | location=TGME49_chrX:1759628-1762586(+) | length=734 | sequence_SO=chromosome | SO=protein_coding	226250 |	19	0.161436	0.203236	0.161436	0.203236	0.37325	0.474242	0.346737	0.452898	0.409438	0.297059	-1.75118
TGME49_309730 |	35.56	36.73	49.7	39.27	32.93	TGME49_309730 |	organism=Toxoplasma_gondii_ME49 | product=thioredoxin reductase | location=TGME49_chrXI:773821-781347(-) | length=662 | sequence_SO=chromosome | SO=protein_coding	309730 |	19	31.03	32.75	50	37.31	33.08	TGME49_309730 |	organism=Toxoplasma_gondii_ME49 | product=thioredoxin reductase | location=TGME49_chrXI:773821-781347(-) | length=662 | sequence_SO=chromosome | SO=protein_coding	309730 |	21	0.199526	0.239883	0.226986	0.280543	0.159956	0.359749	0.194089	0.452898	0.346238	0.264204	-1.92028
TGME49_256970 |	35.48	36.51	61.36	50.49	41.07	TGME49_256970 |	organism=Toxoplasma_gondii_ME49 | product=vacuolar ATP synthase subunit A, putative | location=TGME49_chrVIIb:4315661-4325274(-) | length=616 | sequence_SO=chromosome | SO=protein_coding	256970 |	18	34.45	35.35	61.04	45.29	40.1	TGME49_256970 |	organism=Toxoplasma_gondii_ME49 | product=vacuolar ATP synthase subunit A, putative | location=TGME49_chrVIIb:4315661-4325274(-) | length=616 | sequence_SO=chromosome | SO=protein_coding	256970 |	19	0.337287	0.293765	0.390841	0.363078	0.549541	0.420727	0.619441	0.47863	0.239877	0.431664	-1.21202
TGME49_321620 |	34.99	36.7	55.81	27.21	25.81	TGME49_321620 |	organism=Toxoplasma_gondii_ME49 | product=dynamin-related protein DRPB (DRPB) | location=TGME49_chrIb:1689989-1700172(+) | length=860 | sequence_SO=chromosome | SO=protein_coding	321620 |	21	37.98	39.85	56.98	37.21	31.74	TGME49_321620 |	organism=Toxoplasma_gondii_ME49 | product=dynamin-related protein DRPB (DRPB) | location=TGME49_chrIb:1689989-1700172(+) | length=860 | sequence_SO=chromosome | SO=protein_coding	321620 |	22	0.272898	0.237684	0.299226	0.253513	0.346737	0.331131	0.349945	0.337287	0.13641	0.303553	-1.71998
TGME49_236210 |	34.82	35.86	68.17	42.63	40.47	TGME49_236210 |	organism=Toxoplasma_gondii_ME49 | product=peptidase M16 family potein, putative | location=TGME49_chrX:5327303-5332929(+) | length=509 | sequence_SO=chromosome | SO=protein_coding	236210 |	21	31.78	32.41	63.46	44.2	37.92	TGME49_236210 |	organism=Toxoplasma_gondii_ME49 | product=peptidase M16 family potein, putative | location=TGME49_chrX:5327303-5332929(+) | length=509 | sequence_SO=chromosome | SO=protein_coding	236210 |	19	0.0972747	0.356451	0.083946	0.366438	0.229087	0.277971	0.207014	0.251189	0.419099	0.233671	-2.09745
TGME49_292220 |	34.78	37.4	73.84	44.27	38.53	TGME49_292220 |	organism=Toxoplasma_gondii_ME49 | product=PCI domain-containing protein | location=TGME49_chrIX:4617149-4624014(+) | length=558 | sequence_SO=chromosome | SO=protein_coding	292220 |	19	39.42	41.71	69.53	58.96	50.72	TGME49_292220 |	organism=Toxoplasma_gondii_ME49 | product=PCI domain-containing protein | location=TGME49_chrIX:4617149-4624014(+) | length=558 | sequence_SO=chromosome | SO=protein_coding	292220 |	22	0.233346	0.20893	0.203236	0.203236	0.237684	0.316228	0.313329	0.448745	0.295053	0.270592	-1.88581
TGME49_216860 |	34.75	36.16	70.28	56.91	48.85	TGME49_216860 |	organism=Toxoplasma_gondii_ME49 | product=DEAD (Asp-Glu-Ala-Asp) box polypeptide DDX39 (DDX39) | location=TGME49_chrXI:5844665-5848755(+) | length=434 | sequence_SO=chromosome | SO=protein_coding	216860 |	23	21.5	21.91	67.74	42.17	35.02	TGME49_216860 |	organism=Toxoplasma_gondii_ME49 | product=DEAD (Asp-Glu-Ala-Asp) box polypeptide DDX39 (DDX39) | location=TGME49_chrXI:5844665-5848755(+) | length=434 | sequence_SO=chromosome | SO=protein_coding	216860 |	16	0.380189	0.319154	0.394457	0.337287	0.255859	0.313329	0.280543	0.346737	0.133263	0.328444	-1.60628
TGME49_294620 |	34.38	36.79	41.5	25.23	21.63	TGME49_294620 |	organism=Toxoplasma_gondii_ME49 | product=eukaryotic initiation factor-3, subunit 8, putative | location=TGME49_chrIa:1004103-1010938(-) | length=971 | sequence_SO=chromosome | SO=protein_coding	294620 |	21	28.47	30	50.36	25.85	21.01	TGME49_294620 |	organism=Toxoplasma_gondii_ME49 | product=eukaryotic initiation factor-3, subunit 8, putative | location=TGME49_chrIa:1004103-1010938(-) | length=971 | sequence_SO=chromosome | SO=protein_coding	294620 |	15	0.444631	0.524808	0.496592	0.586138	0.343558	0.387258	0.349945	0.401791	0.184907	0.44184	-1.1784
TGME49_280600 |	34.13	37.07	44.25	21.57	17.01	TGME49_280600 |	organism=Toxoplasma_gondii_ME49 | product=histidyl-tRNA synthetase (HisRS), putative | location=TGME49_chrVIIa:272269-276473(-) | length=1252 | sequence_SO=chromosome | SO=protein_coding	280600 |	15	30.39	32.7	47.04	24.04	15.26	TGME49_280600 |	organism=Toxoplasma_gondii_ME49 | product=histidyl-tRNA synthetase (HisRS), putative | location=TGME49_chrVIIa:272269-276473(-) | length=1252 | sequence_SO=chromosome | SO=protein_coding	280600 |	13	0.420727	0.465586	0.452898	0.496592	0.413047	0.337287	0.42462	0.346737	0.122962	0.419687	-1.25262
TGME49_229990 |	34	36.41	78.65	55.11	44.34	TGME49_229990 |	organism=Toxoplasma_gondii_ME49 | product=T-complex protein 1 subunit alpha, putative | location=TGME49_chrVIII:496370-503107(-) | length=548 | sequence_SO=chromosome | SO=protein_coding	229990 |	21	27.65	31.53	70.62	50.36	37.41	TGME49_229990 |	organism=Toxoplasma_gondii_ME49 | product=T-complex protein 1 subunit alpha, putative | location=TGME49_chrVIII:496370-503107(-) | length=548 | sequence_SO=chromosome | SO=protein_coding	229990 |	19	0.140605	0.293765	0.194089	0.416869	0.353183	0.387258	0.316228	0.337287	0.289243	0.30491	-1.71354
TGME49_295110 |	33.65	35.14	61.22	45.39	35.65	TGME49_295110 |	organism=Toxoplasma_gondii_ME49 | product=rhoptry protein ROP7 (ROP7) | location=TGME49_chrIa:1408573-1410300(-) | length=575 | sequence_SO=chromosome | SO=protein_coding	295110 |	21	34.2	36.18	57.39	46.61	37.91	TGME49_295110 |	organism=Toxoplasma_gondii_ME49 | product=rhoptry protein ROP7 (ROP7) | location=TGME49_chrIa:1408573-1410300(-) | length=575 | sequence_SO=chromosome | SO=protein_coding	295110 |	22	0.328095	0.334195	0.353183	0.353183	0.265461	0.263027	0.293765	0.291072	0.110804	0.310248	-1.68851
TGME49_243800 |	33.56	34.76	57.78	32.98	31.27	TGME49_243800 |	organism=Toxoplasma_gondii_ME49 | product=long-chain fatty acid CoA ligase, putative | location=TGME49_chrVI:2863905-2875028(-) | length=758 | sequence_SO=chromosome | SO=protein_coding	243800 |	17	33.87	35.83	56.6	37.86	32.06	TGME49_243800 |	organism=Toxoplasma_gondii_ME49 | product=long-chain fatty acid CoA ligase, putative | location=TGME49_chrVI:2863905-2875028(-) | length=758 | sequence_SO=chromosome | SO=protein_coding	243800 |	18	0.366438	0.356451	0.376704	0.366438	0.277971	0.229087	0.328095	0.272898	0.159792	0.32176	-1.63594
TGME49_209950 |	33.3	34.62	63.21	51.18	46.23	TGME49_209950 |	organism=Toxoplasma_gondii_ME49 | product=thioredoxin, putative | location=TGME49_chrIb:1570278-1574641(-) | length=424 | sequence_SO=chromosome | SO=protein_coding	209950 |	27	31.64	32.78	62.03	53.54	46.7	TGME49_209950 |	organism=Toxoplasma_gondii_ME49 | product=thioredoxin, putative | location=TGME49_chrIb:1570278-1574641(-) | length=424 | sequence_SO=chromosome | SO=protein_coding	209950 |	25	0.0816582	0.203236	0.0903649	0.246604	0.143219	0.237684	0.175388	0.30479	0.394241	0.185368	-2.43154
TGME49_240600 |	33.28	34.4	65.22	36.73	33.58	TGME49_240600 |	organism=Toxoplasma_gondii_ME49 | product=chaperonin cpn60, putative | location=TGME49_chrVI:1335457-1339036(+) | length=667 | sequence_SO=chromosome | SO=protein_coding	240600 |	20	34.2	35.48	63.87	38.23	35.23	TGME49_240600 |	organism=Toxoplasma_gondii_ME49 | product=chaperonin cpn60, putative | location=TGME49_chrVI:1335457-1339036(+) | length=667 | sequence_SO=chromosome | SO=protein_coding	240600 |	20	0.275423	0.291072	0.322107	0.356451	0.331131	0.376704	0.349945	0.405508	0.118863	0.338543	-1.56259
TGME49_269180 |	33.24	37.14	32.83	14.88	9.97	TGME49_269180 |	organism=Toxoplasma_gondii_ME49 | product=MIF4G domain-containing protein | location=TGME49_chrVIII:6011236-6023582(-) | length=2668 | sequence_SO=chromosome | SO=protein_coding	269180 |	18	31	35.36	29.12	13.87	8.358	TGME49_269180 |	organism=Toxoplasma_gondii_ME49 | product=MIF4G domain-containing protein | location=TGME49_chrVIII:6011236-6023582(-) | length=2668 | sequence_SO=chromosome | SO=protein_coding	269180 |	13	0.349945	0.420727	0.319154	0.346737	0.711214	0.469894	0.554626	0.328095	0.293403	0.437549	-1.19248
TGME49_219800 |	33.08	34.58	80.2	67.13	52.87	TGME49_219800 |	organism=Toxoplasma_gondii_ME49 | product=vacuolar ATP synthase subunit b, putative | location=TGME49_chrXII:638220-640954(+) | length=505 | sequence_SO=chromosome | SO=protein_coding	219800 |	20	38.21	40.42	77.62	62.77	55.45	TGME49_219800 |	organism=Toxoplasma_gondii_ME49 | product=vacuolar ATP synthase subunit b, putative | location=TGME49_chrXII:638220-640954(+) | length=505 | sequence_SO=chromosome | SO=protein_coding	219800 |	25	0.340408	0.452898	0.337287	0.436516	0.432514	0.737904	0.416869	0.758578	0.316872	0.489122	-1.03173
TGME49_318440 |	32.83	36.97	35.85	13.47	8.192	TGME49_318440 |	organism=Toxoplasma_gondii_ME49 | product=helicase associated domain (ha2) protein | location=TGME49_chrIV:1321030-1334390(-) | length=2234 | sequence_SO=chromosome | SO=protein_coding	318440 |	14	32.17	35.59	34.56	10.74	8.147	TGME49_318440 |	organism=Toxoplasma_gondii_ME49 | product=helicase associated domain (ha2) protein | location=TGME49_chrIV:1321030-1334390(-) | length=2234 | sequence_SO=chromosome | SO=protein_coding	318440 |	14	0.30761	0.505825	0.310456	0.515229	0.440555	0.349945	0.452898	0.359749	0.193844	0.405283	-1.303
TGME49_249990 |	32.68	36.98	60.26	34.49	25.3	TGME49_249990 |	organism=Toxoplasma_gondii_ME49 | product=hypothetical protein | location=TGME49_chrXII:4972727-4977510(-) | length=838 | sequence_SO=chromosome | SO=protein_coding	249990 |	17	31.52	35.32	50.12	32.46	25.54	TGME49_249990 |	organism=Toxoplasma_gondii_ME49 | product=hypothetical protein | location=TGME49_chrXII:4972727-4977510(-) | length=838 | sequence_SO=chromosome | SO=protein_coding	249990 |	16	0.224906	0.474242	0.248886	0.539511	0.331131	0.559758	0.340408	0.591562	0.328094	0.4138	-1.27299
TGME49_273370 |	32.64	34.56	48.28	29.89	19.64	TGME49_273370 |	organism=Toxoplasma_gondii_ME49 | product=coatomer gamma 2-subunit protein, putative | location=TGME49_chrVIII:3558268-3562375(-) | length=1044 | sequence_SO=chromosome | SO=protein_coding	273370 |	16	45.34	47.29	47.13	28.74	26.92	TGME49_273370 |	organism=Toxoplasma_gondii_ME49 | product=coatomer gamma 2-subunit protein, putative | location=TGME49_chrVIII:3558268-3562375(-) | length=1044 | sequence_SO=chromosome | SO=protein_coding	273370 |	23	0.413047	0.30479	0.353183	0.253513	0.18197	0.210863	0.180302	0.199526	0.309402	0.262149	-1.93154
TGME49_256770 |	32.54	33.12	68.35	56.96	47.09	TGME49_256770 |	organism=Toxoplasma_gondii_ME49 | product=eukaryotic translation initiation factor 4A, isoform 3, putative | location=TGME49_chrVIIb:4476055-4479046(+) | length=395 | sequence_SO=chromosome | SO=protein_coding	256770 |	16	23.87	25.34	74.68	55.44	42.03	TGME49_256770 |	organism=Toxoplasma_gondii_ME49 | product=eukaryotic translation initiation factor 4A, isoform 3, putative | location=TGME49_chrVIIb:4476055-4479046(+) | length=395 | sequence_SO=chromosome | SO=protein_coding	256770 |	12	0.139316	0.226986	0.136773	0.233346	0.383707	0.496592	0.49204	0.591562	0.489621	0.33754	-1.56687
TGME49_311400 |	32.5	35.13	33.25	16.4	13.44	TGME49_311400 |	organism=Toxoplasma_gondii_ME49 | product=WD domain, G-beta repeat-containing protein | location=TGME49_chrXI:2047395-2060641(-) | length=1585 | sequence_SO=chromosome | SO=protein_coding	311400 |	16	39.11	41.14	37.85	23.03	17.6	TGME49_311400 |	organism=Toxoplasma_gondii_ME49 | product=WD domain, G-beta repeat-containing protein | location=TGME49_chrXI:2047395-2060641(-) | length=1585 | sequence_SO=chromosome | SO=protein_coding	311400 |	19	0.201372	0.178649	0.205116	0.220801	0.255859	0.258226	0.222843	0.244343	0.117733	0.223401	-2.16229
TGME49_263090 |	32.31	33.48	80.19	63.16	51.08	TGME49_263090 |	organism=Toxoplasma_gondii_ME49 | product=14-3-3 protein | location=TGME49_chrVIIb:813151-815788(+) | length=323 | sequence_SO=chromosome | SO=protein_coding	263090 |	28	26.74	27.39	87	51.08	48.92	TGME49_263090 |	organism=Toxoplasma_gondii_ME49 | product=14-3-3 protein | location=TGME49_chrVIIb:813151-815788(+) | length=323 | sequence_SO=chromosome | SO=protein_coding	263090 |	26	0.0963829	0.195884	0.111686	0.251189	0.165959	0.283139	0.147231	0.275423	0.356553	0.190862	-2.3894
TGME49_218410 |	32.04	33.85	69.43	59.24	57.96	TGME49_218410 |	organism=Toxoplasma_gondii_ME49 | product=ribosomal protein RPP0 (RPP0) | location=TGME49_chrXII:1530473-1532964(+) | length=314 | sequence_SO=chromosome | SO=protein_coding	218410 |	22	29.34	30.26	69.43	57.96	53.18	TGME49_218410 |	organism=Toxoplasma_gondii_ME49 | product=ribosomal protein RPP0 (RPP0) | location=TGME49_chrXII:1530473-1532964(+) | length=314 | sequence_SO=chromosome | SO=protein_coding	218410 |	19	0.125893	0.387258	0.107647	0.37325	0.169044	0.413047	0.141906	0.380189	0.486521	0.262279	-1.93082
TGME49_291960 |	32.03	32.71	62.67	49.14	39.43	TGME49_291960 |	organism=Toxoplasma_gondii_ME49 | product=rhoptry kinase family protein ROP40 (incomplete catalytic triad) (ROP40) | location=TGME49_chrIX:4435031-4438065(+) | length=525 | sequence_SO=chromosome | SO=protein_coding	291960 |	22	30.44	31.15	59.24	45.52	42.86	TGME49_291960 |	organism=Toxoplasma_gondii_ME49 | product=rhoptry kinase family protein ROP40 (incomplete catalytic triad) (ROP40) | location=TGME49_chrIX:4435031-4438065(+) | length=525 | sequence_SO=chromosome | SO=protein_coding	291960 |	20	0.359749	0.380189	0.409261	0.436516	0.337287	0.291072	0.440555	0.380189	0.124541	0.379352	-1.39839
TGME49_229480 |	32.02	32.84	76.12	65.97	62.99	TGME49_229480 |	organism=Toxoplasma_gondii_ME49 | product=calcium binding protein precursor, putative | location=TGME49_chrVIII:292153-294701(-) | length=335 | sequence_SO=chromosome | SO=protein_coding	229480 |	27	32.61	32.76	90.15	67.16	57.31	TGME49_229480 |	organism=Toxoplasma_gondii_ME49 | product=calcium binding protein precursor, putative | location=TGME49_chrVIII:292153-294701(-) | length=335 | sequence_SO=chromosome | SO=protein_coding	229480 |	29	0.140605	0.122462	0.164437	0.144544	0.0981748	0.077983	0.0946237	0.0724436	0.274754	0.114409	-3.12773
TGME49_283780 |	32.01	34.04	60.36	32.38	25.57	TGME49_283780 |	organism=Toxoplasma_gondii_ME49 | product=glucose-6-phosphate isomerase GPI (GPI) | location=TGME49_chrV:2973954-2984048(-) | length=661 | sequence_SO=chromosome | SO=protein_coding	283780 |	19	32.96	35.65	54.01	33.74	28.74	TGME49_283780 |	organism=Toxoplasma_gondii_ME49 | product=glucose-6-phosphate isomerase GPI (GPI) | location=TGME49_chrV:2973954-2984048(-) | length=661 | sequence_SO=chromosome | SO=protein_coding	283780 |	19	0.505825	0.383707	0.586138	0.457088	0.387258	0.534564	0.356451	0.505825	0.165577	0.464607	-1.10592
TGME49_310080 |	31.88	38.08	50.19	33.97	25.48	TGME49_310080 |	organism=Toxoplasma_gondii_ME49 | product=AMP-binding enzyme domain-containing protein | location=TGME49_chrXI:1044538-1048223(-) | length=789 | sequence_SO=chromosome | SO=protein_coding	310080 |	20	50.31	55.46	63.12	48.54	38.28	TGME49_310080 |	organism=Toxoplasma_gondii_ME49 | product=AMP-binding enzyme domain-containing protein | location=TGME49_chrXI:1044538-1048223(-) | length=789 | sequence_SO=chromosome | SO=protein_coding	310080 |	26	0.231207	0.285759	0.231207	0.272898	0.195884	0.205116	0.159956	0.159956	0.201145	0.217748	-2.19927
TGME49_252510 |	31.43	32.6	45.73	27.13	22.45	TGME49_252510 |	organism=Toxoplasma_gondii_ME49 | product=hypothetical protein | location=TGME49_chrIII:600682-607826(-) | length=726 | sequence_SO=chromosome | SO=protein_coding	252510 |	14	34.49	35.48	51.65	32.37	27	TGME49_252510 |	organism=Toxoplasma_gondii_ME49 | product=hypothetical protein | location=TGME49_chrIII:600682-607826(-) | length=726 | sequence_SO=chromosome | SO=protein_coding	252510 |	16	0.636796	0.436516	0.461318	0.325087	0.47863	0.258226	0.586138	0.30761	0.287316	0.43629	-1.19664
TGME49_251690 |	31.12	33.79	66.39	44.4	41.49	TGME49_251690 |	organism=Toxoplasma_gondii_ME49 | product=seryl-tRNA synthetase, cytoplasmic, putative | location=TGME49_chrXII:5531499-5532947(+) | length=482 | sequence_SO=chromosome | SO=protein_coding	251690 |	18	33.66	35.44	85.06	53.32	41.49	TGME49_251690 |	organism=Toxoplasma_gondii_ME49 | product=seryl-tRNA synthetase, cytoplasmic, putative | location=TGME49_chrXII:5531499-5532947(+) | length=482 | sequence_SO=chromosome | SO=protein_coding	251690 |	19	0.331131	0.383707	0.387258	0.440555	0.255859	0.301995	0.283139	0.359749	0.167557	0.342924	-1.54404
TGME49_249530 |	31	36.23	48.44	25.96	17.51	TGME49_249530 |	organism=Toxoplasma_gondii_ME49 | product=exportin 1, putative | location=TGME49_chrXII:4590841-4605940(+) | length=1125 | sequence_SO=chromosome | SO=protein_coding	249530 |	16	20.52	26.39	42.4	20.27	12.27	TGME49_249530 |	organism=Toxoplasma_gondii_ME49 | product=exportin 1, putative | location=TGME49_chrXII:4590841-4605940(+) | length=1125 | sequence_SO=chromosome | SO=protein_coding	249530 |	11	0.263027	0.366438	0.192309	0.248886	0.272898	0.134276	0.283139	0.135519	0.312262	0.237061	-2.07667
TGME49_285980 |	30.84	31.79	67.66	45.21	35.79	TGME49_285980 |	organism=Toxoplasma_gondii_ME49 | product=glucosephosphate-mutase GPM1 (GPM1) | location=TGME49_chrV:2088847-2098552(-) | length=637 | sequence_SO=chromosome | SO=protein_coding	285980 |	15	24.66	25.88	60.75	42.86	25.43	TGME49_285980 |	organism=Toxoplasma_gondii_ME49 | product=glucosephosphate-mutase GPM1 (GPM1) | location=TGME49_chrV:2088847-2098552(-) | length=637 | sequence_SO=chromosome | SO=protein_coding	285980 |	12	0.416869	0.343558	0.452898	0.363078	0.625173	0.187068	0.731139	0.218776	0.418288	0.41732	-1.26077
TGME49_270250 |	30.69	30.95	73.68	64.21	62.63	TGME49_270250 |	organism=Toxoplasma_gondii_ME49 | product=dense granule protein GRA1 (GRA1) | location=TGME49_chrVIII:5309663-5310370(-) | length=190 | sequence_SO=chromosome | SO=protein_coding	270250 |	33	20.38	20.62	67.89	52.11	44.74	TGME49_270250 |	organism=Toxoplasma_gondii_ME49 | product=dense granule protein GRA1 (GRA1) | location=TGME49_chrVIII:5309663-5310370(-) | length=190 | sequence_SO=chromosome | SO=protein_coding	270250 |	29	0.283139	0.205116	0.319154	0.235505	0.207014	0.20893	0.218776	0.222843	0.163805	0.23756	-2.07364
TGME49_318410 |	30.64	33.49	70.76	49.72	35.75	TGME49_318410 |	organism=Toxoplasma_gondii_ME49 | product=TCP-1 chaperonin, putative | location=TGME49_chrIV:1352872-1358251(+) | length=537 | sequence_SO=chromosome | SO=protein_coding	318410 |	15	30.38	34.86	67.41	40.78	32.96	TGME49_318410 |	organism=Toxoplasma_gondii_ME49 | product=TCP-1 chaperonin, putative | location=TGME49_chrIV:1352872-1358251(+) | length=537 | sequence_SO=chromosome | SO=protein_coding	318410 |	15	0.322107	0.233346	0.363078	0.270396	0.214783	0.349945	0.21677	0.343558	0.202488	0.289248	-1.78962
TGME49_209600 |	30.49	32.25	57.21	39.47	34.81	TGME49_209600 |	organism=Toxoplasma_gondii_ME49 | product=hypothetical protein | location=TGME49_chrIb:1356384-1358208(-) | length=451 | sequence_SO=chromosome | SO=protein_coding	209600 |	19	27.95	29.92	62.53	45.68	37.92	TGME49_209600 |	organism=Toxoplasma_gondii_ME49 | product=hypothetical protein | location=TGME49_chrIb:1356384-1358208(-) | length=451 | sequence_SO=chromosome | SO=protein_coding	209600 |	18	0.231207	0.263027	0.265461	0.301995	0.255859	0.253513	0.267917	0.283139	0.0738159	0.265265	-1.9145
TGME49_222860 |	30.46	33.67	51.98	30.56	22.88	TGME49_222860 |	organism=Toxoplasma_gondii_ME49 | product=eukaryotic translation initiation factor, putative | location=TGME49_chrII:1259168-1270639(-) | length=756 | sequence_SO=chromosome | SO=protein_coding	222860 |	17	24.37	26.77	48.41	27.12	26.19	TGME49_222860 |	organism=Toxoplasma_gondii_ME49 | product=eukaryotic translation initiation factor, putative | location=TGME49_chrII:1259168-1270639(-) | length=756 | sequence_SO=chromosome | SO=protein_coding	222860 |	16	0.288403	0.313329	0.319154	0.343558	0.122462	0.194089	0.123595	0.190546	0.354916	0.236892	-2.0777
TGME49_204400 |	30.45	34.8	59.1	40.21	29.81	TGME49_204400 |	organism=Toxoplasma_gondii_ME49 | product=ATPase synthase subunit alpha, putative | location=TGME49_chrVIIa:1815332-1822685(+) | length=577 | sequence_SO=chromosome | SO=protein_coding	204400 |	19	27.71	30.83	60.66	37.95	33.62	TGME49_204400 |	organism=Toxoplasma_gondii_ME49 | product=ATPase synthase subunit alpha, putative | location=TGME49_chrVIIa:1815332-1822685(+) | length=577 | sequence_SO=chromosome | SO=protein_coding	204400 |	21	0.37325	0.654636	0.369828	0.654636	0.409261	0.57544	0.366438	0.564937	0.24347	0.496053	-1.01143
TGME49_230450 |	30.38	34.07	57.64	45.34	32.51	TGME49_230450 |	organism=Toxoplasma_gondii_ME49 | product=bifunctional GMP synthase/glutamine amidotransferase protein | location=TGME49_chrVIII:796468-801150(+) | length=569 | sequence_SO=chromosome | SO=protein_coding	230450 |	17	23.79	26.95	58.35	33.92	26.71	TGME49_230450 |	organism=Toxoplasma_gondii_ME49 | product=bifunctional GMP synthase/glutamine amidotransferase protein | location=TGME49_chrVIII:796468-801150(+) | length=569 | sequence_SO=chromosome | SO=protein_coding	230450 |	12	0.428549	0.428549	0.432514	0.416869	0.47863	0.319154	0.37325	0.246604	0.179289	0.390515	-1.35655
TGME49_206470 |	30.3	33.05	61.85	48.55	46.05	TGME49_206470 |	organism=Toxoplasma_gondii_ME49 | product=pyruvate dehydrogenase complex subunit PDH-E3II (PDHE3II) | location=TGME49_chrVIIa:947003-953655(+) | length=519 | sequence_SO=chromosome | SO=protein_coding	206470 |	21	29.1	31.64	73.99	45.09	40.08	TGME49_206470 |	organism=Toxoplasma_gondii_ME49 | product=pyruvate dehydrogenase complex subunit PDH-E3II (PDHE3II) | location=TGME49_chrVIIa:947003-953655(+) | length=519 | sequence_SO=chromosome | SO=protein_coding	206470 |	17	0.185353	0.483059	0.224906	0.559758	0.597035	0.704693	0.564937	0.630957	0.35862	0.493837	-1.01789
TGME49_262920 |	30.08	32.07	48.66	23.25	20.99	TGME49_262920 |	organism=Toxoplasma_gondii_ME49 | product=trypsin domain-containing protein | location=TGME49_chrVIIb:922803-931563(+) | length=972 | sequence_SO=chromosome | SO=protein_coding	262920 |	15	32.34	34.37	47.94	31.28	27.57	TGME49_262920 |	organism=Toxoplasma_gondii_ME49 | product=trypsin domain-containing protein | location=TGME49_chrVIIb:922803-931563(+) | length=972 | sequence_SO=chromosome | SO=protein_coding	262920 |	16	0.20893	0.319154	0.212814	0.340408	0.387258	0.394457	0.413047	0.420727	0.236331	0.337099	-1.56875
TGME49_230210 |	30.08	30.94	53.21	44.11	36.79	TGME49_230210 |	organism=Toxoplasma_gondii_ME49 | product=alveolin domain containing intermediate filament IMC10 (ALV12) | location=TGME49_chrVIII:685641-688988(+) | length=560 | sequence_SO=chromosome | SO=protein_coding	230210 |	19	26.57	27.1	57.5	47.86	38.75	TGME49_230210 |	organism=Toxoplasma_gondii_ME49 | product=alveolin domain containing intermediate filament IMC10 (ALV12) | location=TGME49_chrVIII:685641-688988(+) | length=560 | sequence_SO=chromosome | SO=protein_coding	230210 |	18	0.401791	0.121339	0.457088	0.131826	0.448745	0.299226	0.49204	0.325087	0.402687	0.334643	-1.57931
TGME49_286080 |	29.8	33.7	38.89	20.14	16.47	TGME49_286080 |	organism=Toxoplasma_gondii_ME49 | product=elongation factor 2 family protein | location=TGME49_chrV:2008581-2019709(+) | length=1008 | sequence_SO=chromosome | SO=protein_coding	286080 |	14	20.87	25.72	39.38	17.56	11.71	TGME49_286080 |	organism=Toxoplasma_gondii_ME49 | product=elongation factor 2 family protein | location=TGME49_chrV:2008581-2019709(+) | length=1008 | sequence_SO=chromosome | SO=protein_coding	286080 |	11	0.343558	0.440555	0.380189	0.496592	0.30761	0.310456	0.359749	0.356451	0.161861	0.374395	-1.41737
TGME49_227360 |	29.77	30.84	79.95	49.1	36.76	TGME49_227360 |	organism=Toxoplasma_gondii_ME49 | product=ribosomal protein RPL3 (RPL3) | location=TGME49_chrX:993887-996580(-) | length=389 | sequence_SO=chromosome | SO=protein_coding	227360 |	21	21.35	22.53	70.44	41.65	31.36	TGME49_227360 |	organism=Toxoplasma_gondii_ME49 | product=ribosomal protein RPL3 (RPL3) | location=TGME49_chrX:993887-996580(-) | length=389 | sequence_SO=chromosome | SO=protein_coding	227360 |	16	0.108643	0.164437	0.110662	0.16293	0.0954993	0.255859	0.0946237	0.267917	0.415686	0.157571	-2.66592
TGME49_292080 |	29.68	32.76	42.18	20.97	15.73	TGME49_292080 |	organism=Toxoplasma_gondii_ME49 | product=leucyl-tRNA synthetase | location=TGME49_chrIX:4536660-4548159(+) | length=1259 | sequence_SO=chromosome | SO=protein_coding	292080 |	15	31.21	33.27	41.7	21.84	15.01	TGME49_292080 |	organism=Toxoplasma_gondii_ME49 | product=leucyl-tRNA synthetase | location=TGME49_chrIX:4536660-4548159(+) | length=1259 | sequence_SO=chromosome | SO=protein_coding	292080 |	14	0.21677	0.343558	0.253513	0.413047	0.242103	0.253513	0.229087	0.246604	0.230415	0.274774	-1.86368
TGME49_277500 |	29.55	32.97	65.55	43.28	37.18	TGME49_277500 |	organism=Toxoplasma_gondii_ME49 | product=26S proteasome regulatory subunit 7, putative | location=TGME49_chrXII:6660694-6665364(+) | length=476 | sequence_SO=chromosome | SO=protein_coding	277500 |	17	24.94	29.7	70.8	46.85	31.51	TGME49_277500 |	organism=Toxoplasma_gondii_ME49 | product=26S proteasome regulatory subunit 7, putative | location=TGME49_chrXII:6660694-6665364(+) | length=476 | sequence_SO=chromosome | SO=protein_coding	277500 |	16	0.220801	0.337287	0.18197	0.299226	0.353183	0.30761	0.363078	0.322107	0.201659	0.298158	-1.74585
TGME49_243960 |	29.48	31.26	45.55	33.63	23.34	TGME49_243960 |	organism=Toxoplasma_gondii_ME49 | product=nuclear transport factor 2 (ntf2) domain-containing protein | location=TGME49_chrVI:2913145-2919586(-) | length=797 | sequence_SO=chromosome | SO=protein_coding	243960 |	14	31.55	32.85	41.53	29.86	27.48	TGME49_243960 |	organism=Toxoplasma_gondii_ME49 | product=nuclear transport factor 2 (ntf2) domain-containing protein | location=TGME49_chrVI:2913145-2919586(-) | length=797 | sequence_SO=chromosome | SO=protein_coding	243960 |	16	0.244343	0.11272	0.233346	0.114815	0.203236	0.313329	0.265461	0.390841	0.374525	0.234761	-2.09073
TGME49_203310 |	29.32	30.71	71.61	60.17	50	TGME49_203310 |	organism=Toxoplasma_gondii_ME49 | product=dense granule protein GRA7 (GRA7) | location=TGME49_chrVIIa:2604424-2605134(+) | length=236 | sequence_SO=chromosome | SO=protein_coding	203310 |	24	23.34	24.23	64.83	54.66	49.58	TGME49_203310 |	organism=Toxoplasma_gondii_ME49 | product=dense granule protein GRA7 (GRA7) | location=TGME49_chrVIIa:2604424-2605134(+) | length=236 | sequence_SO=chromosome | SO=protein_coding	203310 |	20	0.235505	0.0981748	0.207014	0.0972747	0.265461	0.16293	0.316228	0.212814	0.361423	0.199425	-2.32608
TGME49_287500 |	29.25	34.1	62.95	38.67	32.55	TGME49_287500 |	organism=Toxoplasma_gondii_ME49 | product=T complex chaperonin, putative | location=TGME49_chrV:565764-571057(-) | length=556 | sequence_SO=chromosome | SO=protein_coding	287500 |	17	32.29	33.96	67.99	49.1	37.41	TGME49_287500 |	organism=Toxoplasma_gondii_ME49 | product=T complex chaperonin, putative | location=TGME49_chrV:565764-571057(-) | length=556 | sequence_SO=chromosome | SO=protein_coding	287500 |	19	0.349945	0.648634	0.376704	0.724436	0.188799	0.325087	0.275423	0.457088	0.411033	0.418265	-1.25751
TGME49_235930 |	29.22	29.9	65.09	40.7	29.65	TGME49_235930 |	organism=Toxoplasma_gondii_ME49 | product=domain K- type RNA binding proteins family protein | location=TGME49_chrX:5186140-5192433(+) | length=570 | sequence_SO=chromosome | SO=protein_coding	235930 |	14	34.76	35.21	61.23	38.07	34.21	TGME49_235930 |	organism=Toxoplasma_gondii_ME49 | product=domain K- type RNA binding proteins family protein | location=TGME49_chrX:5186140-5192433(+) | length=570 | sequence_SO=chromosome | SO=protein_coding	235930 |	17	0.265461	0.265461	0.21677	0.263027	0.366438	0.267917	0.356451	0.255859	0.171415	0.282173	-1.82535
TGME49_231960 |	29.15	30.14	29.15	20.22	14.76	TGME49_231960 |	organism=Toxoplasma_gondii_ME49 | product=omega secalin, putative | location=TGME49_chrVIII:1670549-1676797(-) | length=1904 | sequence_SO=chromosome | SO=protein_coding	231960 |	16	17.04	18.66	26.52	11.82	10.66	TGME49_231960 |	organism=Toxoplasma_gondii_ME49 | product=omega secalin, putative | location=TGME49_chrVIII:1670549-1676797(-) | length=1904 | sequence_SO=chromosome | SO=protein_coding	231960 |	9	0.380189	0.409261	0.465586	0.505825	0.383707	0.328095	0.409261	0.343558	0.137549	0.403185	-1.31049
TGME49_270510 |	29.12	29.74	50.3	32.1	22.63	TGME49_270510 |	organism=Toxoplasma_gondii_ME49 | product=asparaginyl-tRNA synthetase (NOB+tRNA synthase) | location=TGME49_chrVIII:5220893-5224199(+) | length=676 | sequence_SO=chromosome | SO=protein_coding	270510 |	15	22.4	23.01	45.27	27.37	16.86	TGME49_270510 |	organism=Toxoplasma_gondii_ME49 | product=asparaginyl-tRNA synthetase (NOB+tRNA synthase) | location=TGME49_chrVIII:5220893-5224199(+) | length=676 | sequence_SO=chromosome | SO=protein_coding	270510 |	12	0.155597	0.440555	0.151356	0.440555	0.218776	0.487529	0.21677	0.483059	0.436043	0.324275	-1.62471
TGME49_289580 |	29.09	29.39	64.91	46.49	38.82	TGME49_289580 |	organism=Toxoplasma_gondii_ME49 | product=strictosidine synthase subfamily protein | location=TGME49_chrIX:3332822-3338264(-) | length=456 | sequence_SO=chromosome | SO=protein_coding	289580 |	16	18.66	19.53	64.04	32.24	26.32	TGME49_289580 |	organism=Toxoplasma_gondii_ME49 | product=strictosidine synthase subfamily protein | location=TGME49_chrIX:3332822-3338264(-) | length=456 | sequence_SO=chromosome | SO=protein_coding	289580 |	10	0.272898	0.376704	0.328095	0.496592	0.642688	0.529663	0.685488	0.549541	0.284729	0.485209	-1.04332
TGME49_233460 |	29.08	29.43	81.55	75	69.05	TGME49_233460 |	organism=Toxoplasma_gondii_ME49 | product=SAG-related sequence SRS29B (SRS29B) | location=TGME49_chrVIII:2664481-2665491(+) | length=336 | sequence_SO=chromosome | SO=protein_coding	233460 |	29	27.97	27.97	80.06	72.02	69.05	TGME49_233460 |	organism=Toxoplasma_gondii_ME49 | product=SAG-related sequence SRS29B (SRS29B) | location=TGME49_chrVIII:2664481-2665491(+) | length=336 | sequence_SO=chromosome | SO=protein_coding	233460 |	25	0.448745	0.57544	0.380189	0.49204	0.291072	0.524808	0.291072	0.524808	0.231572	0.441022	-1.18108
TGME49_249270 |	29.01	33.53	55.03	36.38	29.25	TGME49_249270 |	organism=Toxoplasma_gondii_ME49 | product=protein disulfide isomerase-related protein (provisional), putative | location=TGME49_chrXII:4417115-4422515(+) | length=547 | sequence_SO=chromosome | SO=protein_coding	249270 |	17	24.31	28.66	57.22	42.41	31.63	TGME49_249270 |	organism=Toxoplasma_gondii_ME49 | product=protein disulfide isomerase-related protein (provisional), putative | location=TGME49_chrXII:4417115-4422515(+) | length=547 | sequence_SO=chromosome | SO=protein_coding	249270 |	17	0.113763	0.246604	0.12942	0.285759	0.0946237	0.244343	0.115878	0.316228	0.429841	0.193327	-2.37088
TGME49_219320 |	28.99	29.76	54.29	41.3	35.73	TGME49_219320 |	organism=Toxoplasma_gondii_ME49 | product=acid phosphatase GAP50 (GAP50) | location=TGME49_chrXII:969240-972134(-) | length=431 | sequence_SO=chromosome | SO=protein_coding	219320 |	22	23.62	24.09	53.36	42.92	34.57	TGME49_219320 |	organism=Toxoplasma_gondii_ME49 | product=acid phosphatase GAP50 (GAP50) | location=TGME49_chrXII:969240-972134(-) | length=431 | sequence_SO=chromosome | SO=protein_coding	219320 |	22	0.359749	0.448745	0.409261	0.505825	0.416869	0.529663	0.436516	0.534564	0.128786	0.455149	-1.13559
TGME49_253430 |	28.97	29.7	58.33	32.82	27.89	TGME49_253430 |	organism=Toxoplasma_gondii_ME49 | product=asparagine synthetase, putative | location=TGME49_chrIII:943203-949862(+) | length=588 | sequence_SO=chromosome | SO=protein_coding	253430 |	14	21.18	21.68	51.19	24.32	24.32	TGME49_253430 |	organism=Toxoplasma_gondii_ME49 | product=asparagine synthetase, putative | location=TGME49_chrIII:943203-949862(+) | length=588 | sequence_SO=chromosome | SO=protein_coding	253430 |	13	0.277971	0.258226	0.30761	0.285759	0.524808	0.580764	0.570164	0.630957	0.349363	0.429532	-1.21916
TGME49_252220 |	28.95	34.48	69.2	41.59	29.73	TGME49_252220 |	organism=Toxoplasma_gondii_ME49 | product=tetratricopeptide repeat domain containing protein | location=TGME49_chrIII:408827-414881(+) | length=565 | sequence_SO=chromosome | SO=protein_coding	252220 |	15	32.44	33.59	65.66	42.48	36.46	TGME49_252220 |	organism=Toxoplasma_gondii_ME49 | product=tetratricopeptide repeat domain containing protein | location=TGME49_chrIII:408827-414881(+) | length=565 | sequence_SO=chromosome | SO=protein_coding	252220 |	19	0.260615	0.178649	0.222843	0.148594	0.0510505	0.18197	0.0496592	0.214783	0.443002	0.163521	-2.61246
TGME49_231850 |	28.85	29.84	87.61	78.25	70.39	TGME49_231850 |	organism=Toxoplasma_gondii_ME49 | product=serine-threonine phosophatase 2C (PP2C) | location=TGME49_chrVIII:1587255-1591609(+) | length=331 | sequence_SO=chromosome | SO=protein_coding	231850 |	21	24.46	24.85	78.55	67.37	63.44	TGME49_231850 |	organism=Toxoplasma_gondii_ME49 | product=serine-threonine phosophatase 2C (PP2C) | location=TGME49_chrVIII:1587255-1591609(+) | length=331 | sequence_SO=chromosome | SO=protein_coding	231850 |	26	0.258226	0.288403	0.205116	0.244343	0.136773	0.149969	0.141906	0.15417	0.283913	0.197363	-2.34107
TGME49_313080 |	28.82	31.97	67.47	43.08	35.38	TGME49_313080 |	organism=Toxoplasma_gondii_ME49 | product=hypothetical protein | location=TGME49_chrXI:3085561-3086928(-) | length=455 | sequence_SO=chromosome | SO=protein_coding	313080 |	17	31.49	33.34	61.54	47.03	34.95	TGME49_313080 |	organism=Toxoplasma_gondii_ME49 | product=hypothetical protein | location=TGME49_chrXI:3085561-3086928(-) | length=455 | sequence_SO=chromosome | SO=protein_coding	313080 |	19	0.515229	0.630957	0.436516	0.60256	0.226986	0.363078	0.253513	0.42462	0.321731	0.431682	-1.21196
TGME49_283850 |	28.74	31.16	67.4	41.55	30.82	TGME49_283850 |	organism=Toxoplasma_gondii_ME49 | product=peptidyl-prolyl cis-trans isomerase | location=TGME49_chrV:2913986-2921224(-) | length=503 | sequence_SO=chromosome | SO=protein_coding	283850 |	14	25.52	26.94	72.56	53.08	38.77	TGME49_283850 |	organism=Toxoplasma_gondii_ME49 | product=peptidyl-prolyl cis-trans isomerase | location=TGME49_chrV:2913986-2921224(-) | length=503 | sequence_SO=chromosome | SO=protein_coding	283850 |	17	0.331131	0.263027	0.340408	0.272898	0.30761	0.331131	0.346737	0.376704	0.111171	0.321206	-1.63843
TGME49_289650 |	28.61	29.76	40.62	31.31	28.95	TGME49_289650 |	organism=Toxoplasma_gondii_ME49 | product=PEP-carboxykinase I | location=TGME49_chrIX:3365112-3368307(+) | length=677 | sequence_SO=chromosome | SO=protein_coding	289650 |	15	22.57	22.99	47.42	32.79	24.22	TGME49_289650 |	organism=Toxoplasma_gondii_ME49 | product=PEP-carboxykinase I | location=TGME49_chrIX:3365112-3368307(+) | length=677 | sequence_SO=chromosome | SO=protein_coding	289650 |	14	0.293765	0.248886	0.30479	0.251189	0.322107	0.366438	0.325087	0.353183	0.13021	0.30818	-1.69815
TGME49_232710 |	28.59	29.24	75.29	58.3	57.92	TGME49_232710 |	organism=Toxoplasma_gondii_ME49 | product=ribosomal protein RPS3A (RPS3A) | location=TGME49_chrVIII:2235909-2237297(+) | length=259 | sequence_SO=chromosome | SO=protein_coding	232710 |	21	25.44	25.62	74.52	60.62	46.72	TGME49_232710 |	organism=Toxoplasma_gondii_ME49 | product=ribosomal protein RPS3A (RPS3A) | location=TGME49_chrVIII:2235909-2237297(+) | length=259 | sequence_SO=chromosome | SO=protein_coding	232710 |	21	0.0928966	0.118032	0.0972747	0.136773	0.0487529	0.183654	0.0539511	0.21677	0.465744	0.118513	-3.07688
TGME49_311230 |	28.56	34.01	28	7.932	4.264	TGME49_311230 |	organism=Toxoplasma_gondii_ME49 | product=hypothetical protein | location=TGME49_chrXI:1880862-1900195(+) | length=4690 | sequence_SO=chromosome | SO=protein_coding	311230 |	15	37.44	41.97	27.08	8.507	5.885	TGME49_311230 |	organism=Toxoplasma_gondii_ME49 | product=hypothetical protein | location=TGME49_chrXI:1880862-1900195(+) | length=4690 | sequence_SO=chromosome | SO=protein_coding	311230 |	18	0.420727	0.353183	0.394457	0.343558	0.313329	0.210863	0.398107	0.299226	0.185312	0.341681	-1.54928
TGME49_210690 |	28.48	28.68	76.56	51.17	46.09	TGME49_210690 |	organism=Toxoplasma_gondii_ME49 | product=ribosomal protein RPS6 (RPS6) | location=TGME49_chrIV:2156530-2158101(+) | length=256 | sequence_SO=chromosome | SO=protein_coding	210690 |	20	24.08	25.04	69.92	51.17	44.53	TGME49_210690 |	organism=Toxoplasma_gondii_ME49 | product=ribosomal protein RPS6 (RPS6) | location=TGME49_chrIV:2156530-2158101(+) | length=256 | sequence_SO=chromosome | SO=protein_coding	210690 |	19	0.115878	0.136773	0.118032	0.149969	0.152757	0.134276	0.194089	0.167494	0.166679	0.146158	-2.7744
TGME49_240870 |	28.3	32.79	43.94	23.38	17.64	TGME49_240870 |	organism=Toxoplasma_gondii_ME49 | product=beta adaptin protein, putative | location=TGME49_chrVI:1486135-1499617(+) | length=924 | sequence_SO=chromosome | SO=protein_coding	240870 |	15	33.08	35.87	48.48	27.38	16.77	TGME49_240870 |	organism=Toxoplasma_gondii_ME49 | product=beta adaptin protein, putative | location=TGME49_chrVI:1486135-1499617(+) | length=924 | sequence_SO=chromosome | SO=protein_coding	240870 |	15	0.413047	0.465586	0.519996	0.608135	0.270396	0.409261	0.277971	0.448745	0.24952	0.426642	-1.2289
TGME49_261010 |	28.29	31.4	75.55	56.48	49.88	TGME49_261010 |	organism=Toxoplasma_gondii_ME49 | product=tat-binding family protein, putative | location=TGME49_chrVIIb:1973639-1978870(-) | length=409 | sequence_SO=chromosome | SO=protein_coding	261010 |	15	36.93	38.75	85.82	66.26	50.12	TGME49_261010 |	organism=Toxoplasma_gondii_ME49 | product=tat-binding family protein, putative | location=TGME49_chrVIIb:1973639-1978870(-) | length=409 | sequence_SO=chromosome | SO=protein_coding	261010 |	20	0.293765	0.194089	0.313329	0.205116	0.452898	0.452898	0.440555	0.452898	0.302055	0.350693	-1.51172
TGME49_214090 |	28.23	32.36	39.81	16.51	10.27	TGME49_214090 |	organism=Toxoplasma_gondii_ME49 | product=signal peptidase | location=TGME49_chrX:6018231-6030876(+) | length=1859 | sequence_SO=chromosome | SO=protein_coding	214090 |	14	30.19	34.6	44.32	14.69	11.94	TGME49_214090 |	organism=Toxoplasma_gondii_ME49 | product=signal peptidase | location=TGME49_chrX:6018231-6030876(+) | length=1859 | sequence_SO=chromosome | SO=protein_coding	214090 |	15	0.452898	0.363078	0.461318	0.366438	0.353183	0.270396	0.387258	0.293765	0.170448	0.368542	-1.4401
TGME49_207440 |	28.12	29.09	76.6	54.17	43.59	TGME49_207440 |	organism=Toxoplasma_gondii_ME49 | product=ribosomal protein RPS4 (RPS4) | location=TGME49_chrIb:62048-65198(-) | length=312 | sequence_SO=chromosome | SO=protein_coding	207440 |	24	24.34	25.77	67.31	51.6	31.41	TGME49_207440 |	organism=Toxoplasma_gondii_ME49 | product=ribosomal protein RPS4 (RPS4) | location=TGME49_chrIb:62048-65198(-) | length=312 | sequence_SO=chromosome | SO=protein_coding	207440 |	18	0.114815	0.138038	0.114815	0.135519	0.0648634	0.157036	0.0619441	0.159956	0.29834	0.118373	-3.07858
TGME49_269190 |	28.09	35.59	47.44	25.43	20.9	TGME49_269190 |	organism=Toxoplasma_gondii_ME49 | product=glyceraldehyde-3-phosphate dehydrogenase GAPDH2 (GAPDH2) | location=TGME49_chrVIII:6002854-6006768(-) | length=995 | sequence_SO=chromosome | SO=protein_coding	269190 |	20	39.68	43.47	53.57	35.78	32.96	TGME49_269190 |	organism=Toxoplasma_gondii_ME49 | product=glyceraldehyde-3-phosphate dehydrogenase GAPDH2 (GAPDH2) | location=TGME49_chrVIII:6002854-6006768(-) | length=995 | sequence_SO=chromosome | SO=protein_coding	269190 |	23	0.194089	0.235505	0.197697	0.244343	0.199526	0.134276	0.201372	0.134276	0.196601	0.192636	-2.37605
TGME49_202530 |	28	30.15	50.58	26.13	20.83	TGME49_202530 |	organism=Toxoplasma_gondii_ME49 | product=aspartate-tRNA ligase | location=TGME49_chrVIIa:3254640-3260430(-) | length=773 | sequence_SO=chromosome | SO=protein_coding	202530 |	13	34.85	36.4	58.73	33.25	27.68	TGME49_202530 |	organism=Toxoplasma_gondii_ME49 | product=aspartate-tRNA ligase | location=TGME49_chrVIIa:3254640-3260430(-) | length=773 | sequence_SO=chromosome | SO=protein_coding	202530 |	15	0.519996	0.231207	0.524808	0.229087	0.534564	0.293765	0.60256	0.275423	0.366971	0.401426	-1.31679
TGME49_242070 |	27.7	28.89	65.71	44.42	39.48	TGME49_242070 |	organism=Toxoplasma_gondii_ME49 | product=cAMP-dependent protein kinase regulatory subunit | location=TGME49_chrVI:1871928-1877303(-) | length=385 | sequence_SO=chromosome | SO=protein_coding	242070 |	18	28.67	30.55	72.73	43.38	39.48	TGME49_242070 |	organism=Toxoplasma_gondii_ME49 | product=cAMP-dependent protein kinase regulatory subunit | location=TGME49_chrVI:1871928-1877303(-) | length=385 | sequence_SO=chromosome | SO=protein_coding	242070 |	17	0.334195	0.328095	0.405508	0.420727	0.134276	0.194089	0.152757	0.214783	0.387322	0.273054	-1.87274
TGME49_306330 |	27.64	29.13	65.81	45.02	33.85	TGME49_306330 |	organism=Toxoplasma_gondii_ME49 | product=phospholipase | location=TGME49_chrIX:5968718-5971499(+) | length=582 | sequence_SO=chromosome | SO=protein_coding	306330 |	14	32.51	33.16	65.81	49.83	39.52	TGME49_306330 |	organism=Toxoplasma_gondii_ME49 | product=phospholipase | location=TGME49_chrIX:5968718-5971499(+) | length=582 | sequence_SO=chromosome | SO=protein_coding	306330 |	16	0.510505	0.353183	0.608135	0.409261	0.613762	0.448745	0.474242	0.337287	0.208744	0.46939	-1.09114
TGME49_231600 |	27.56	32.45	44.05	20.1	15.14	TGME49_231600 |	organism=Toxoplasma_gondii_ME49 | product=HEAT repeat-containing protein | location=TGME49_chrVIII:1479924-1491169(-) | length=1169 | sequence_SO=chromosome | SO=protein_coding	231600 |	14	32.23	35.77	40.55	23.18	17.19	TGME49_231600 |	organism=Toxoplasma_gondii_ME49 | product=HEAT repeat-containing protein | location=TGME49_chrVIII:1479924-1491169(-) | length=1169 | sequence_SO=chromosome | SO=protein_coding	231600 |	15	0.197697	0.420727	0.210863	0.49204	0.49204	0.519996	0.519996	0.570164	0.315227	0.42794	-1.22452
TGME49_236650 |	27.55	28	54.91	38.73	32.18	TGME49_236650 |	organism=Toxoplasma_gondii_ME49 | product=DEAD (Asp-Glu-Ala-Asp) box polypeptide 17 (DDX17) | location=TGME49_chrX:5472440-5476058(-) | length=550 | sequence_SO=chromosome | SO=protein_coding	236650 |	15	22.08	23.2	53.09	34.55	25.64	TGME49_236650 |	organism=Toxoplasma_gondii_ME49 | product=DEAD (Asp-Glu-Ala-Asp) box polypeptide 17 (DDX17) | location=TGME49_chrX:5472440-5476058(-) | length=550 | sequence_SO=chromosome | SO=protein_coding	236650 |	12	0.334195	0.258226	0.322107	0.258226	0.224906	0.285759	0.253513	0.331131	0.136293	0.283508	-1.81854
TGME49_275690 |	27.54	30.93	50.39	23.48	19.18	TGME49_275690 |	organism=Toxoplasma_gondii_ME49 | product=ClpB, putative | location=TGME49_chrIII:268477-279998(+) | length=1022 | sequence_SO=chromosome | SO=protein_coding	275690 |	15	23.3	26.32	50.68	21.14	16.63	TGME49_275690 |	organism=Toxoplasma_gondii_ME49 | product=ClpB, putative | location=TGME49_chrIII:268477-279998(+) | length=1022 | sequence_SO=chromosome | SO=protein_coding	275690 |	13	0.214783	0.258226	0.235505	0.277971	0.313329	0.37325	0.313329	0.369828	0.186002	0.294528	-1.76353
TGME49_314100 |	27.53	28.13	55	31.55	30.86	TGME49_314100 |	organism=Toxoplasma_gondii_ME49 | product=tetratricopeptide repeat-containing protein | location=TGME49_chrXI:3919047-3925217(+) | length=580 | sequence_SO=chromosome | SO=protein_coding	314100 |	16	25.87	26	48.79	29.48	27.59	TGME49_314100 |	organism=Toxoplasma_gondii_ME49 | product=tetratricopeptide repeat-containing protein | location=TGME49_chrXI:3919047-3925217(+) | length=580 | sequence_SO=chromosome | SO=protein_coding	314100 |	13	0.319154	0.487529	0.380189	0.597035	0.322107	0.313329	0.387258	0.376704	0.231121	0.397913	-1.32948
TGME49_297060 |	26.67	28.9	69.62	60.18	51.33	TGME49_297060 |	organism=Toxoplasma_gondii_ME49 | product=phosphoglycerate mutase PGMII (PGMII) | location=TGME49_chrII:1510431-1514312(-) | length=339 | sequence_SO=chromosome | SO=protein_coding	297060 |	23	28.25	29.84	65.49	52.8	51.62	TGME49_297060 |	organism=Toxoplasma_gondii_ME49 | product=phosphoglycerate mutase PGMII (PGMII) | location=TGME49_chrII:1510431-1514312(-) | length=339 | sequence_SO=chromosome | SO=protein_coding	297060 |	27	0.0912011	0.291072	0.0954993	0.299226	0.194089	0.409261	0.205116	0.448745	0.487753	0.254276	-1.97553
TGME49_297745 |	26.65	32.11	28.86	6.905	3.62	TGME49_297745 |	organism=Toxoplasma_gondii_ME49 | product=hypothetical protein | location=TGME49_chrII:1962653-1979374(-) | length=3867 | sequence_SO=chromosome | SO=protein_coding	297745 |	11	38.41	44.84	32.3	9.982	6.491	TGME49_297745 |	organism=Toxoplasma_gondii_ME49 | product=hypothetical protein | location=TGME49_chrII:1962653-1979374(-) | length=3867 | sequence_SO=chromosome | SO=protein_coding	297745 |	18	0.440555	0.337287	0.524808	0.383707	0.586138	0.267917	0.501187	0.235505	0.286342	0.409638	-1.28758
TGME49_321500 |	26.63	26.67	62.74	53.47	38.74	TGME49_321500 |	organism=Toxoplasma_gondii_ME49 | product=RNA recognition motif-containing protein | location=TGME49_chrIb:1763330-1766835(+) | length=475 | sequence_SO=chromosome | SO=protein_coding	321500 |	19	25.96	28.5	66.95	53.89	44.84	TGME49_321500 |	organism=Toxoplasma_gondii_ME49 | product=RNA recognition motif-containing protein | location=TGME49_chrIb:1763330-1766835(+) | length=475 | sequence_SO=chromosome | SO=protein_coding	321500 |	18	0.296483	0.239883	0.291072	0.235505	0.133045	0.258226	0.144544	0.275423	0.251149	0.234273	-2.09374
TGME49_267330 |	26.53	27.88	53.61	26.29	22.94	TGME49_267330 |	organism=Toxoplasma_gondii_ME49 | product=fumarate hydratase | location=TGME49_chrIX:710487-716309(+) | length=776 | sequence_SO=chromosome | SO=protein_coding	267330 |	13	32.81	35.06	48.2	31.44	27.06	TGME49_267330 |	organism=Toxoplasma_gondii_ME49 | product=fumarate hydratase | location=TGME49_chrIX:710487-716309(+) | length=776 | sequence_SO=chromosome | SO=protein_coding	267330 |	16	0.205116	0.231207	0.226986	0.265461	0.299226	0.570164	0.328095	0.60256	0.42995	0.341102	-1.55173
TGME49_248340 |	26.43	26.87	83.84	68.12	65.94	TGME49_248340 |	organism=Toxoplasma_gondii_ME49 | product=GTP-binding nuclear protein ran/tc4 | location=TGME49_chrXII:3816745-3819802(+) | length=229 | sequence_SO=chromosome | SO=protein_coding	248340 |	21	26.45	26.93	76.86	62.88	62.88	TGME49_248340 |	organism=Toxoplasma_gondii_ME49 | product=GTP-binding nuclear protein ran/tc4 | location=TGME49_chrXII:3816745-3819802(+) | length=229 | sequence_SO=chromosome | SO=protein_coding	248340 |	22	0.267917	0.337287	0.258226	0.346737	0.255859	0.387258	0.301995	0.474242	0.214295	0.32869	-1.6052
TGME49_202370 |	26.13	27.19	72.2	40.11	37.13	TGME49_202370 |	organism=Toxoplasma_gondii_ME49 | product=T-complex protein 1, epsilon subunit (TCP-1-epsilon), putative | location=TGME49_chrVIIa:3385050-3391970(+) | length=536 | sequence_SO=chromosome | SO=protein_coding	202370 |	18	26.23	26.91	67.54	43.28	40.3	TGME49_202370 |	organism=Toxoplasma_gondii_ME49 | product=T-complex protein 1, epsilon subunit (TCP-1-epsilon), putative | location=TGME49_chrVIIa:3385050-3391970(+) | length=536 | sequence_SO=chromosome | SO=protein_coding	202370 |	16	0.316228	0.524808	0.363078	0.597035	0.47863	0.432514	0.49204	0.428549	0.18405	0.45411	-1.13889
TGME49_214350 |	26.11	26.96	77.02	52.02	45.71	TGME49_214350 |	organism=Toxoplasma_gondii_ME49 | product=GTP-binding protein, putative | location=TGME49_chrX:6260711-6264729(+) | length=396 | sequence_SO=chromosome | SO=protein_coding	214350 |	17	31.02	32.13	65.66	50.25	47.22	TGME49_214350 |	organism=Toxoplasma_gondii_ME49 | product=GTP-binding protein, putative | location=TGME49_chrX:6260711-6264729(+) | length=396 | sequence_SO=chromosome | SO=protein_coding	214350 |	16	0.237684	0.580764	0.328095	0.824138	0.21677	0.409261	0.218776	0.436516	0.48549	0.406501	-1.29867
TGME49_263300 |	25.97	26.7	71.38	56.9	46.55	TGME49_263300 |	organism=Toxoplasma_gondii_ME49 | product=eukaryotic porin protein | location=TGME49_chrVIIb:643032-646756(-) | length=290 | sequence_SO=chromosome | SO=protein_coding	263300 |	15	25.39	26.14	79.31	64.48	41.72	TGME49_263300 |	organism=Toxoplasma_gondii_ME49 | product=eukaryotic porin protein | location=TGME49_chrVIIb:643032-646756(-) | length=290 | sequence_SO=chromosome | SO=protein_coding	263300 |	14	0.220801	0.398107	0.248886	0.444631	0.144544	0.343558	0.172187	0.42462	0.36813	0.299667	-1.73857
TGME49_291680 |	25.5	29.09	49.94	33.38	20.23	TGME49_291680 |	organism=Toxoplasma_gondii_ME49 | product=Sec23/Sec24 trunk domain-containing protein | location=TGME49_chrIX:4325023-4339147(-) | length=791 | sequence_SO=chromosome | SO=protein_coding	291680 |	13	24.21	28.88	46.52	34.26	18.46	TGME49_291680 |	organism=Toxoplasma_gondii_ME49 | product=Sec23/Sec24 trunk domain-containing protein | location=TGME49_chrIX:4325023-4339147(-) | length=791 | sequence_SO=chromosome | SO=protein_coding	291680 |	13	0.440555	0.401791	0.420727	0.359749	0.401791	0.457088	0.398107	0.452898	0.0737933	0.416588	-1.26331
TGME49_221210 |	25.43	28.38	86.03	78.77	73.74	TGME49_221210 |	organism=Toxoplasma_gondii_ME49 | product=cyclophilin | location=TGME49_chrII:135770-137645(+) | length=179 | sequence_SO=chromosome | SO=protein_coding	221210 |	26	29.79	30.4	80.45	78.77	70.39	TGME49_221210 |	organism=Toxoplasma_gondii_ME49 | product=cyclophilin | location=TGME49_chrII:135770-137645(+) | length=179 | sequence_SO=chromosome | SO=protein_coding	221210 |	25	0.49204	0.258226	0.448745	0.210863	0.233346	0.133045	0.248886	0.133045	0.461845	0.269775	-1.89017
TGME49_268950 |	25.4	26.25	69.43	35.36	27.62	TGME49_268950 |	organism=Toxoplasma_gondii_ME49 | product=hypothetical protein | location=TGME49_chrVIII:6185325-6190104(-) | length=543 | sequence_SO=chromosome | SO=protein_coding	268950 |	13	29.68	30.85	65.93	39.78	32.04	TGME49_268950 |	organism=Toxoplasma_gondii_ME49 | product=hypothetical protein | location=TGME49_chrVIII:6185325-6190104(-) | length=543 | sequence_SO=chromosome | SO=protein_coding	268950 |	14	0.265461	0.613762	0.214783	0.501187	0.501187	0.436516	0.539511	0.448745	0.288348	0.440144	-1.18395
TGME49_205380 |	25.28	27.01	62.89	48.71	44.59	TGME49_205380 |	organism=Toxoplasma_gondii_ME49 | product=fructose-bisphospatase I | location=TGME49_chrVIIa:1430312-1433953(+) | length=388 | sequence_SO=chromosome | SO=protein_coding	205380 |	15	26.02	26.18	54.9	44.59	41.49	TGME49_205380 |	organism=Toxoplasma_gondii_ME49 | product=fructose-bisphospatase I | location=TGME49_chrVIIa:1430312-1433953(+) | length=388 | sequence_SO=chromosome | SO=protein_coding	205380 |	16	0.248886	0.218776	0.258226	0.248886	0.192309	0.280543	0.260615	0.369828	0.187691	0.259759	-1.94476
TGME49_220860 |	25.14	26.14	50.83	41.03	34.88	TGME49_220860 |	organism=Toxoplasma_gondii_ME49 | product=DEAD/DEAH box helicase | location=TGME49_chrII:24997-28873(+) | length=602 | sequence_SO=chromosome | SO=protein_coding	220860 |	15	25.61	26.55	57.97	37.04	29.4	TGME49_220860 |	organism=Toxoplasma_gondii_ME49 | product=DEAD/DEAH box helicase | location=TGME49_chrII:24997-28873(+) | length=602 | sequence_SO=chromosome | SO=protein_coding	220860 |	13	0.275423	0.349945	0.231207	0.30761	0.366438	0.420727	0.346737	0.394457	0.173523	0.336568	-1.57103
TGME49_243730 |	25.1	25.41	74.22	54.39	44.48	TGME49_243730 |	organism=Toxoplasma_gondii_ME49 | product=rhoptry protein ROP9 (ROP9) | location=TGME49_chrVI:2819522-2822066(+) | length=353 | sequence_SO=chromosome | SO=protein_coding	243730 |	14	28.03	28.06	64.87	44.76	41.08	TGME49_243730 |	organism=Toxoplasma_gondii_ME49 | product=rhoptry protein ROP9 (ROP9) | location=TGME49_chrVI:2819522-2822066(+) | length=353 | sequence_SO=chromosome | SO=protein_coding	243730 |	15	0.248886	0.248886	0.280543	0.285759	0.436516	0.510505	0.359749	0.413047	0.262363	0.347986	-1.5229
TGME49_232250 |	25.08	26.14	62.15	45.02	34.46	TGME49_232250 |	organism=Toxoplasma_gondii_ME49 | product=catalase | location=TGME49_chrVIII:1973118-1980623(-) | length=502 | sequence_SO=chromosome | SO=protein_coding	232250 |	19	27.52	28.57	67.73	47.21	34.66	TGME49_232250 |	organism=Toxoplasma_gondii_ME49 | product=catalase | location=TGME49_chrVIII:1973118-1980623(-) | length=502 | sequence_SO=chromosome | SO=protein_coding	232250 |	20	0.349945	0.432514	0.37325	0.469894	0.539511	0.452898	0.586138	0.49204	0.160092	0.462024	-1.11396
TGME49_228210 |	25.02	27.94	64.32	52.01	41.96	TGME49_228210 |	organism=Toxoplasma_gondii_ME49 | product=26S proteasome regulatory subunit | location=TGME49_chrX:487340-493886(-) | length=398 | sequence_SO=chromosome | SO=protein_coding	228210 |	14	20.68	24.05	82.66	50.25	35.43	TGME49_228210 |	organism=Toxoplasma_gondii_ME49 | product=26S proteasome regulatory subunit | location=TGME49_chrX:487340-493886(-) | length=398 | sequence_SO=chromosome | SO=protein_coding	228210 |	12	0.337287	0.390841	0.343558	0.398107	0.559758	0.178649	0.501187	0.164437	0.360486	0.359228	-1.47703
TGME49_254570 |	24.82	34.39	44.88	13.29	7.15	TGME49_254570 |	organism=Toxoplasma_gondii_ME49 | product=hypothetical protein | location=TGME49_chrIII:1831237-1844046(-) | length=1972 | sequence_SO=chromosome | SO=protein_coding	254570 |	11	27.75	38.49	48.38	15.82	7.911	TGME49_254570 |	organism=Toxoplasma_gondii_ME49 | product=hypothetical protein | location=TGME49_chrIII:1831237-1844046(-) | length=1972 | sequence_SO=chromosome | SO=protein_coding	254570 |	12	0.483059	0.263027	0.316228	0.175388	0.383707	0.30479	0.369828	0.288403	0.264607	0.323054	-1.63015
TGME49_216970 |	24.62	26.55	67.31	32.37	22.38	TGME49_216970 |	organism=Toxoplasma_gondii_ME49 | product=coronin, putative | location=TGME49_chrXI:5750947-5761908(-) | length=621 | sequence_SO=chromosome | SO=protein_coding	216970 |	13	31.3	33.22	67.63	42.03	36.07	TGME49_216970 |	organism=Toxoplasma_gondii_ME49 | product=coronin, putative | location=TGME49_chrXI:5750947-5761908(-) | length=621 | sequence_SO=chromosome | SO=protein_coding	216970 |	17	0.322107	0.436516	0.366438	0.49204	0.310456	0.469894	0.296483	0.440555	0.184323	0.391811	-1.35177
TGME49_268200 |	24.6	25.32	56.02	44.14	30.4	TGME49_268200 |	organism=Toxoplasma_gondii_ME49 | product=RNA recognition motif-containing protein | location=TGME49_chrVIII:6650217-6653313(+) | length=648 | sequence_SO=chromosome | SO=protein_coding	268200 |	15	31.28	31.71	50.62	40.43	33.33	TGME49_268200 |	organism=Toxoplasma_gondii_ME49 | product=RNA recognition motif-containing protein | location=TGME49_chrVIII:6650217-6653313(+) | length=648 | sequence_SO=chromosome | SO=protein_coding	268200 |	15	0.203236	0.534564	0.212814	0.57544	0.239883	0.648634	0.258226	0.724436	0.478704	0.424654	-1.23564
TGME49_215785 |	24.42	25.35	58.89	47.34	29.79	TGME49_215785 |	organism=Toxoplasma_gondii_ME49 | product=rhoptry protein ROP2A (ROP2A) | location=TGME49_chrX:7156744-7158043(+) | length=433 | sequence_SO=chromosome | SO=protein_coding	215785 |	20	30.58	32.19	57.74	44.11	35.1	TGME49_215785 |	organism=Toxoplasma_gondii_ME49 | product=rhoptry protein ROP2A (ROP2A) | location=TGME49_chrX:7156744-7158043(+) | length=433 | sequence_SO=chromosome | SO=protein_coding	215785 |	22	0.218776	0.20893	0.180302	0.194089	0.436516	0.277971	0.448745	0.310456	0.351227	0.284473	-1.81364
TGME49_301440 |	24.36	30.97	56.36	38.32	33.16	TGME49_301440 |	organism=Toxoplasma_gondii_ME49 | product=calcium-dependent protein kinase CDPK1 (CDPK1) | location=TGME49_chrIV:2480041-2486303(+) | length=582 | sequence_SO=chromosome | SO=protein_coding	301440 |	18	21.41	25.32	49.83	33.51	25.43	TGME49_301440 |	organism=Toxoplasma_gondii_ME49 | product=calcium-dependent protein kinase CDPK1 (CDPK1) | location=TGME49_chrIV:2480041-2486303(+) | length=582 | sequence_SO=chromosome | SO=protein_coding	301440 |	16	0.394457	0.47863	0.420727	0.510505	0.380189	0.636796	0.349945	0.619441	0.214139	0.473836	-1.07754
TGME49_202680 |	24.03	25.08	55.6	27.35	22.91	TGME49_202680 |	organism=Toxoplasma_gondii_ME49 | product=peptidase M16, alpha subunit, putative | location=TGME49_chrVIIa:3108389-3114699(-) | length=563 | sequence_SO=chromosome | SO=protein_coding	202680 |	15	17.39	20.21	62.88	27	22.2	TGME49_202680 |	organism=Toxoplasma_gondii_ME49 | product=peptidase M16, alpha subunit, putative | location=TGME49_chrVIIa:3108389-3114699(-) | length=563 | sequence_SO=chromosome | SO=protein_coding	202680 |	14	0.199526	0.296483	0.205116	0.337287	0.242103	0.272898	0.239883	0.263027	0.167357	0.25704	-1.95993
TGME49_205010 |	23.6	27.84	38.6	15.37	10.75	TGME49_205010 |	organism=Toxoplasma_gondii_ME49 | product=U2 small nuclear ribonucleoprotein family protein, putative | location=TGME49_chrVIIa:1671583-1680020(-) | length=1386 | sequence_SO=chromosome | SO=protein_coding	205010 |	11	21.43	26.31	32.97	15.87	9.235	TGME49_205010 |	organism=Toxoplasma_gondii_ME49 | product=U2 small nuclear ribonucleoprotein family protein, putative | location=TGME49_chrVIIa:1671583-1680020(-) | length=1386 | sequence_SO=chromosome | SO=protein_coding	205010 |	11	0.57544	0.630957	0.559758	0.613762	0.285759	0.322107	0.313329	0.366438	0.304375	0.458444	-1.12518
TGME49_258580 |	23.59	25.85	62.5	38.98	29.77	TGME49_258580 |	organism=Toxoplasma_gondii_ME49 | product=rhoptry protein ROP17 (ROP17) | location=TGME49_chrVIIb:3321930-3323756(-) | length=608 | sequence_SO=chromosome | SO=protein_coding	258580 |	15	28.96	31.92	56.74	42.76	30.26	TGME49_258580 |	organism=Toxoplasma_gondii_ME49 | product=rhoptry protein ROP17 (ROP17) | location=TGME49_chrVIIb:3321930-3323756(-) | length=608 | sequence_SO=chromosome | SO=protein_coding	258580 |	15	0.310456	0.380189	0.334195	0.405508	0.337287	0.666807	0.380189	0.758578	0.353511	0.446651	-1.16278
TGME49_310780 |	23.34	23.74	64.06	54.49	51.88	TGME49_310780 |	organism=Toxoplasma_gondii_ME49 | product=dense granule protein GRA4 (GRA4) | location=TGME49_chrXI:1588521-1589558(-) | length=345 | sequence_SO=chromosome | SO=protein_coding	310780 |	13	15.91	16.25	62.9	49.86	41.45	TGME49_310780 |	organism=Toxoplasma_gondii_ME49 | product=dense granule protein GRA4 (GRA4) | location=TGME49_chrXI:1588521-1589558(-) | length=345 | sequence_SO=chromosome | SO=protein_coding	310780 |	10	0.239883	0.660694	0.20893	0.642688	0.409261	0.346737	0.496592	0.416869	0.365402	0.427707	-1.22531
TGME49_297500 |	23.29	25.26	68.13	39.01	27.47	TGME49_297500 |	organism=Toxoplasma_gondii_ME49 | product=T-complex protein 1 eta subunit | location=TGME49_chrII:1831198-1838756(-) | length=546 | sequence_SO=chromosome | SO=protein_coding	297500 |	10	21	22.05	63.55	40.48	28.39	TGME49_297500 |	organism=Toxoplasma_gondii_ME49 | product=T-complex protein 1 eta subunit | location=TGME49_chrII:1831198-1838756(-) | length=546 | sequence_SO=chromosome | SO=protein_coding	297500 |	12	0.539511	0.539511	0.580764	0.580764	0.253513	0.534564	0.251189	0.539511	0.274612	0.477416	-1.06668
TGME49_208590 |	23.14	24.81	65.47	32.84	26.32	TGME49_208590 |	organism=Toxoplasma_gondii_ME49 | product=vacuolar ATP synthase subunit 54kD, putative | location=TGME49_chrIb:804370-812276(+) | length=475 | sequence_SO=chromosome | SO=protein_coding	208590 |	12	27.19	28.06	57.05	38.53	34.74	TGME49_208590 |	organism=Toxoplasma_gondii_ME49 | product=vacuolar ATP synthase subunit 54kD, putative | location=TGME49_chrIb:804370-812276(+) | length=475 | sequence_SO=chromosome | SO=protein_coding	208590 |	13	0.559758	0.444631	0.619441	0.474242	0.220801	0.267917	0.237684	0.288403	0.373078	0.38911	-1.36175
TGME49_274190 |	22.93	23.52	35.85	22.37	17.8	TGME49_274190 |	organism=Toxoplasma_gondii_ME49 | product=eukaryotic initiation factor 2B epsilon subunit, putative | location=TGME49_chrVIII:2936868-2944224(+) | length=809 | sequence_SO=chromosome | SO=protein_coding	274190 |	12	22.03	22.84	37.33	21.38	18.42	TGME49_274190 |	organism=Toxoplasma_gondii_ME49 | product=eukaryotic initiation factor 2B epsilon subunit, putative | location=TGME49_chrVIII:2936868-2944224(+) | length=809 | sequence_SO=chromosome | SO=protein_coding	274190 |	11	0.197697	0.405508	0.212814	0.42462	0.18197	0.448745	0.188799	0.496592	0.396913	0.319593	-1.64569
TGME49_306960 |	22.85	23.92	49.48	30.07	20.3	TGME49_306960 |	organism=Toxoplasma_gondii_ME49 | product=phenylalanine--tRNA ligase, beta subunit protein | location=TGME49_chrXI:146838-156759(-) | length=675 | sequence_SO=chromosome | SO=protein_coding	306960 |	10	24.25	25.71	50.07	29.48	24.89	TGME49_306960 |	organism=Toxoplasma_gondii_ME49 | product=phenylalanine--tRNA ligase, beta subunit protein | location=TGME49_chrXI:146838-156759(-) | length=675 | sequence_SO=chromosome | SO=protein_coding	306960 |	14	0.210863	0.239883	0.178649	0.220801	0.299226	0.416869	0.313329	0.436516	0.309305	0.289517	-1.78828
TGME49_247470 |	22.85	23.54	43.47	29.1	26.68	TGME49_247470 |	organism=Toxoplasma_gondii_ME49 | product=nucleolar protein, putative | location=TGME49_chrXII:3359532-3363829(+) | length=536 | sequence_SO=chromosome | SO=protein_coding	247470 |	11	18.03	20.11	47.76	27.05	24.63	TGME49_247470 |	organism=Toxoplasma_gondii_ME49 | product=nucleolar protein, putative | location=TGME49_chrXII:3359532-3363829(+) | length=536 | sequence_SO=chromosome | SO=protein_coding	247470 |	9	0.42462	0.474242	0.483059	0.544503	0.277971	0.356451	0.328095	0.432514	0.199834	0.415182	-1.26818
TGME49_266060 |	22.81	22.98	80.49	66.9	47.39	TGME49_266060 |	organism=Toxoplasma_gondii_ME49 | product=ribosomal protein RPSA (RPSA) | location=TGME49_chrIX:1325582-1327921(-) | length=287 | sequence_SO=chromosome | SO=protein_coding	266060 |	16	23.68	23.88	85.71	75.61	58.19	TGME49_266060 |	organism=Toxoplasma_gondii_ME49 | product=ribosomal protein RPSA (RPSA) | location=TGME49_chrIX:1325582-1327921(-) | length=287 | sequence_SO=chromosome | SO=protein_coding	266060 |	17	0.255859	0.57544	0.248886	0.559758	0.296483	0.794328	0.310456	0.816582	0.459973	0.482224	-1.05222
TGME49_230940 |	22.8	23.34	28.63	15.63	11.29	TGME49_230940 |	organism=Toxoplasma_gondii_ME49 | product=hypothetical protein | location=TGME49_chrVIII:1115271-1125001(+) | length=1523 | sequence_SO=chromosome | SO=protein_coding	230940 |	12	31.01	31.66	30.27	17.53	15.5	TGME49_230940 |	organism=Toxoplasma_gondii_ME49 | product=hypothetical protein | location=TGME49_chrVIII:1115271-1125001(+) | length=1523 | sequence_SO=chromosome | SO=protein_coding	230940 |	16	0.141906	0.175388	0.141906	0.180302	0.155597	0.100925	0.158489	0.103753	0.191138	0.144783	-2.78803
TGME49_273870 |	22.78	27.65	40.36	15.81	9.19	TGME49_273870 |	organism=Toxoplasma_gondii_ME49 | product=SWI2/SNF2 ISWI-like (AT hook) | location=TGME49_chrVIII:3202463-3216906(+) | length=1556 | sequence_SO=chromosome | SO=protein_coding	273870 |	10	20.16	24.64	43.7	13.62	6.941	TGME49_273870 |	organism=Toxoplasma_gondii_ME49 | product=SWI2/SNF2 ISWI-like (AT hook) | location=TGME49_chrVIII:3202463-3216906(+) | length=1556 | sequence_SO=chromosome | SO=protein_coding	273870 |	9	0.291072	0.285759	0.325087	0.316228	0.398107	0.398107	0.448745	0.432514	0.167501	0.361952	-1.46613
TGME49_223960 |	22.73	23.77	64.69	50.77	46.39	TGME49_223960 |	organism=Toxoplasma_gondii_ME49 | product=ubiquitin interaction motif family protein | location=TGME49_chrX:3424810-3428960(-) | length=388 | sequence_SO=chromosome | SO=protein_coding	223960 |	14	21.35	22.1	74.74	51.55	44.85	TGME49_223960 |	organism=Toxoplasma_gondii_ME49 | product=ubiquitin interaction motif family protein | location=TGME49_chrX:3424810-3428960(-) | length=388 | sequence_SO=chromosome | SO=protein_coding	223960 |	11	0.103753	0.313329	0.0862978	0.275423	0.170608	0.231207	0.205116	0.288403	0.376705	0.209267	-2.25658
TGME49_207640 |	22.66	25.06	39.05	15.54	11.19	TGME49_207640 |	organism=Toxoplasma_gondii_ME49 | product=isoleucyl-tRNA synthetase family protein | location=TGME49_chrIb:171234-186505(-) | length=1242 | sequence_SO=chromosome | SO=protein_coding	207640 |	11	22.24	24.64	39.05	17.47	12.24	TGME49_207640 |	organism=Toxoplasma_gondii_ME49 | product=isoleucyl-tRNA synthetase family protein | location=TGME49_chrIb:171234-186505(-) | length=1242 | sequence_SO=chromosome | SO=protein_coding	207640 |	12	0.524808	0.356451	0.564937	0.387258	0.444631	0.231207	0.420727	0.242103	0.282792	0.396515	-1.33455
TGME49_232340 |	22.61	23.63	46.89	29.3	21.61	TGME49_232340 |	organism=Toxoplasma_gondii_ME49 | product=protein phosphatase 2C domain-containing protein | location=TGME49_chrVIII:2020403-2025236(-) | length=546 | sequence_SO=chromosome | SO=protein_coding	232340 |	13	19.57	20.24	46.15	23.08	21.79	TGME49_232340 |	organism=Toxoplasma_gondii_ME49 | product=protein phosphatase 2C domain-containing protein | location=TGME49_chrVIII:2020403-2025236(-) | length=546 | sequence_SO=chromosome | SO=protein_coding	232340 |	10	0.220801	0.316228	0.258226	0.369828	0.293765	0.387258	0.316228	0.416869	0.192199	0.3224	-1.63308
TGME49_242660 |	22.54	24.51	46.24	22.77	20.07	TGME49_242660 |	organism=Toxoplasma_gondii_ME49 | product=vacuolar sorting protein 35, putative | location=TGME49_chrVI:2163306-2172988(-) | length=852 | sequence_SO=chromosome | SO=protein_coding	242660 |	13	23.59	26.21	51.06	25.82	22.77	TGME49_242660 |	organism=Toxoplasma_gondii_ME49 | product=vacuolar sorting protein 35, putative | location=TGME49_chrVI:2163306-2172988(-) | length=852 | sequence_SO=chromosome | SO=protein_coding	242660 |	13	0.496592	0.539511	0.474242	0.515229	0.331131	0.554626	0.301995	0.524808	0.19323	0.467267	-1.09768
TGME49_310640 |	22.5	22.7	72.28	55.78	47.19	TGME49_310640 |	organism=Toxoplasma_gondii_ME49 | product=phosphorylase family protein | location=TGME49_chrXI:1497307-1500407(-) | length=303 | sequence_SO=chromosome | SO=protein_coding	310640 |	13	21.14	21.33	72.61	60.73	48.51	TGME49_310640 |	organism=Toxoplasma_gondii_ME49 | product=phosphorylase family protein | location=TGME49_chrXI:1497307-1500407(-) | length=303 | sequence_SO=chromosome | SO=protein_coding	310640 |	14	0.155597	0.559758	0.158489	0.586138	0.432514	0.534564	0.49204	0.60256	0.388483	0.440207	-1.18374
TGME49_240060 |	22.45	24.03	43.89	25.15	19.34	TGME49_240060 |	organism=Toxoplasma_gondii_ME49 | product=hypothetical protein | location=TGME49_chrVI:1035230-1037761(+) | length=843 | sequence_SO=chromosome | SO=protein_coding	240060 |	12	17.44	18.43	42.94	21.59	18.39	TGME49_240060 |	organism=Toxoplasma_gondii_ME49 | product=hypothetical protein | location=TGME49_chrVI:1035230-1037761(+) | length=843 | sequence_SO=chromosome | SO=protein_coding	240060 |	10	0.1	0.299226	0.115878	0.328095	0.194089	0.30479	0.207014	0.331131	0.37389	0.235028	-2.0891
TGME49_224900 |	22.38	24.06	68.09	60.31	54.09	TGME49_224900 |	organism=Toxoplasma_gondii_ME49 | product=adenylate kinase, putative | location=TGME49_chrX:2700827-2703461(+) | length=257 | sequence_SO=chromosome | SO=protein_coding	224900 |	12	22.64	24.28	80.16	55.25	51.36	TGME49_224900 |	organism=Toxoplasma_gondii_ME49 | product=adenylate kinase, putative | location=TGME49_chrX:2700827-2703461(+) | length=257 | sequence_SO=chromosome | SO=protein_coding	224900 |	13	0.141906	0.12942	0.158489	0.151356	0.158489	0.201372	0.17378	0.226986	0.179524	0.167725	-2.57583
TGME49_251540 |	22.17	22.81	79.56	58.49	54.09	TGME49_251540 |	organism=Toxoplasma_gondii_ME49 | product=dense granule protein GRA9 (GRA9) | location=TGME49_chrXII:5450509-5452072(+) | length=318 | sequence_SO=chromosome | SO=protein_coding	251540 |	13	20.66	21.19	73.58	60.69	60.69	TGME49_251540 |	organism=Toxoplasma_gondii_ME49 | product=dense granule protein GRA9 (GRA9) | location=TGME49_chrXII:5450509-5452072(+) | length=318 | sequence_SO=chromosome | SO=protein_coding	251540 |	15	0.501187	0.648634	0.505825	0.654636	0.452898	0.299226	0.465586	0.313329	0.256606	0.480165	-1.0584
TGME49_263850 |	22.13	22.17	73.8	67.69	50.22	TGME49_263850 |	organism=Toxoplasma_gondii_ME49 | product=hypothetical protein | location=TGME49_chrVIIb:289444-292282(-) | length=229 | sequence_SO=chromosome | SO=protein_coding	263850 |	13	23.52	23.74	79.91	72.49	52.84	TGME49_263850 |	organism=Toxoplasma_gondii_ME49 | product=hypothetical protein | location=TGME49_chrVIIb:289444-292282(-) | length=229 | sequence_SO=chromosome | SO=protein_coding	263850 |	17	0.366438	0.496592	0.420727	0.570164	0.231207	0.366438	0.272898	0.440555	0.263751	0.395627	-1.33779
TGME49_205710 |	21.92	23.96	58.36	32.83	18.69	TGME49_205710 |	organism=Toxoplasma_gondii_ME49 | product=lysine-tRNA ligase | location=TGME49_chrVIIa:1202972-1207953(+) | length=658 | sequence_SO=chromosome | SO=protein_coding	205710 |	11	27.38	28.91	57.6	30.7	24.47	TGME49_205710 |	organism=Toxoplasma_gondii_ME49 | product=lysine-tRNA ligase | location=TGME49_chrVIIa:1202972-1207953(+) | length=658 | sequence_SO=chromosome | SO=protein_coding	205710 |	14	0.180302	0.148594	0.293765	0.214783	0.201372	0.30479	0.255859	0.376704	0.285108	0.247021	-2.01729
TGME49_207620 |	21.92	23.06	58.73	35.99	23.64	TGME49_207620 |	organism=Toxoplasma_gondii_ME49 | product=pyridine nucleotide-disulfide oxidoreductase domain-containing protein | location=TGME49_chrIb:155910-163530(-) | length=664 | sequence_SO=chromosome | SO=protein_coding	207620 |	11	19.64	21.02	41.72	31.63	25.75	TGME49_207620 |	organism=Toxoplasma_gondii_ME49 | product=pyridine nucleotide-disulfide oxidoreductase domain-containing protein | location=TGME49_chrIb:155910-163530(-) | length=664 | sequence_SO=chromosome | SO=protein_coding	207620 |	12	0.483059	0.580764	0.544503	0.654636	0.544503	0.343558	0.519996	0.30761	0.220855	0.497329	-1.00773
TGME49_260630 |	21.9	23.51	37.33	25.33	18.22	TGME49_260630 |	organism=Toxoplasma_gondii_ME49 | product=DnaJ family Sec63 protein | location=TGME49_chrVIIb:2106666-2113172(-) | length=675 | sequence_SO=chromosome | SO=protein_coding	260630 |	12	22.84	24.07	46.37	28.15	21.04	TGME49_260630 |	organism=Toxoplasma_gondii_ME49 | product=DnaJ family Sec63 protein | location=TGME49_chrVIIb:2106666-2113172(-) | length=675 | sequence_SO=chromosome | SO=protein_coding	260630 |	12	0.310456	0.260615	0.277971	0.235505	0.366438	0.636796	0.242103	0.432514	0.367246	0.3453	-1.53408
TGME49_251500 |	21.89	24.93	41.83	29.67	26.33	TGME49_251500 |	organism=Toxoplasma_gondii_ME49 | product=eukaryotic initiation factor-3, subunit 3, putative | location=TGME49_chrXII:5431564-5434372(+) | length=600 | sequence_SO=chromosome | SO=protein_coding	251500 |	15	18.77	20.05	40.83	29.33	25.83	TGME49_251500 |	organism=Toxoplasma_gondii_ME49 | product=eukaryotic initiation factor-3, subunit 3, putative | location=TGME49_chrXII:5431564-5434372(+) | length=600 | sequence_SO=chromosome | SO=protein_coding	251500 |	14	0.322107	0.487529	0.346737	0.534564	0.197697	0.177011	0.205116	0.187068	0.430262	0.307229	-1.70262
TGME49_267430 |	21.84	23.64	60	37.88	33.88	TGME49_267430 |	organism=Toxoplasma_gondii_ME49 | product=DnaJ domain-containing protein | location=TGME49_chrIX:656532-662192(+) | length=425 | sequence_SO=chromosome | SO=protein_coding	267430 |	12	14.21	15.41	45.88	29.18	25.65	TGME49_267430 |	organism=Toxoplasma_gondii_ME49 | product=DnaJ domain-containing protein | location=TGME49_chrIX:656532-662192(+) | length=425 | sequence_SO=chromosome | SO=protein_coding	267430 |	7	0.183654	0.165959	0.21677	0.188799	0.188799	0.251189	0.242103	0.319154	0.212966	0.219553	-2.18736
TGME49_249180 |	21.83	23.45	53.28	38.69	24.1	TGME49_249180 |	organism=Toxoplasma_gondii_ME49 | product=bifunctional dihydrofolate reductase-thymidylate synthase | location=TGME49_chrXII:4362479-4368529(-) | length=610 | sequence_SO=chromosome | SO=protein_coding	249180 |	12	19.03	19.65	52.46	30.66	23.77	TGME49_249180 |	organism=Toxoplasma_gondii_ME49 | product=bifunctional dihydrofolate reductase-thymidylate synthase | location=TGME49_chrXII:4362479-4368529(-) | length=610 | sequence_SO=chromosome | SO=protein_coding	249180 |	11	0.401791	0.349945	0.47863	0.413047	0.401791	0.448745	0.452898	0.519996	0.114037	0.433355	-1.20638
TGME49_205510 |	21.75	22.65	65.51	42.65	38.57	TGME49_205510 |	organism=Toxoplasma_gondii_ME49 | product=nucleolar protein 5, putative | location=TGME49_chrVIIa:1360672-1364647(-) | length=490 | sequence_SO=chromosome | SO=protein_coding	205510 |	12	22.23	22.88	59.8	40.61	35.1	TGME49_205510 |	organism=Toxoplasma_gondii_ME49 | product=nucleolar protein 5, putative | location=TGME49_chrVIIa:1360672-1364647(-) | length=490 | sequence_SO=chromosome | SO=protein_coding	205510 |	13	0.420727	0.496592	0.428549	0.510505	0.448745	0.401791	0.465586	0.413047	0.0829478	0.448193	-1.15781
TGME49_263870 |	21.66	23.61	42.29	19.79	15.43	TGME49_263870 |	organism=Toxoplasma_gondii_ME49 | product=glutamate-tRNA ligase | location=TGME49_chrVIIb:274169-283563(-) | length=849 | sequence_SO=chromosome | SO=protein_coding	263870 |	10	21.11	22.89	44.29	16.96	13.19	TGME49_263870 |	organism=Toxoplasma_gondii_ME49 | product=glutamate-tRNA ligase | location=TGME49_chrVIIb:274169-283563(-) | length=849 | sequence_SO=chromosome | SO=protein_coding	263870 |	10	0.120226	0.148594	0.147231	0.177011	0.0660693	0.104713	0.0801678	0.127057	0.284979	0.121384	-3.04235
TGME49_324600 |	21.62	21.93	83.85	75.52	67.19	TGME49_324600 |	organism=Toxoplasma_gondii_ME49 | product=heat shock protein | location=tgme49_asmbl.1472:63-891(+) | length=192 | sequence_SO=supercontig | SO=protein_coding	324600 |	15	20.78	21.47	80.21	67.71	67.71	TGME49_324600 |	organism=Toxoplasma_gondii_ME49 | product=heat shock protein | location=tgme49_asmbl.1472:63-891(+) | length=192 | sequence_SO=supercontig | SO=protein_coding	324600 |	16	0.301995	0.501187	0.359749	0.60256	0.440555	0.469894	0.505825	0.544503	0.195718	0.465783	-1.10227
TGME49_215470 |	21.44	23.17	88.02	64.52	34.56	TGME49_215470 |	organism=Toxoplasma_gondii_ME49 | product=ribosomal protein RPL10A (RPL10A) | location=TGME49_chrX:6973901-6975798(+) | length=217 | sequence_SO=chromosome | SO=protein_coding	215470 |	12	20.63	22.63	70.97	51.15	42.86	TGME49_215470 |	organism=Toxoplasma_gondii_ME49 | product=ribosomal protein RPL10A (RPL10A) | location=TGME49_chrX:6973901-6975798(+) | length=217 | sequence_SO=chromosome | SO=protein_coding	215470 |	13	0.133045	0.258226	0.141906	0.291072	0.164437	0.296483	0.197697	0.394457	0.363848	0.234665	-2.09132
TGME49_253820 |	21.34	21.52	83.63	65.49	59.29	TGME49_253820 |	organism=Toxoplasma_gondii_ME49 | product=hypothetical protein | location=TGME49_chrIII:1222692-1224524(+) | length=226 | sequence_SO=chromosome | SO=protein_coding	253820 |	14	24.13	25.17	80.09	65.49	61.95	TGME49_253820 |	organism=Toxoplasma_gondii_ME49 | product=hypothetical protein | location=TGME49_chrIII:1222692-1224524(+) | length=226 | sequence_SO=chromosome | SO=protein_coding	253820 |	14	0.291072	0.188799	0.291072	0.188799	0.319154	0.20893	0.349945	0.214783	0.23148	0.256569	-1.96258
TGME49_290600 |	21.33	21.46	60.06	52.55	48.05	TGME49_290600 |	organism=Toxoplasma_gondii_ME49 | product=succinyl-CoA-synthetase alpha SCSA (SCSA) | location=TGME49_chrIX:3760535-3764070(+) | length=333 | sequence_SO=chromosome | SO=protein_coding	290600 |	12	18.3	18.33	55.56	41.74	33.33	TGME49_290600 |	organism=Toxoplasma_gondii_ME49 | product=succinyl-CoA-synthetase alpha SCSA (SCSA) | location=TGME49_chrIX:3760535-3764070(+) | length=333 | sequence_SO=chromosome | SO=protein_coding	290600 |	10	0.111686	0.285759	0.123595	0.343558	0.270396	0.334195	0.283139	0.334195	0.33176	0.260815	-1.9389
TGME49_242330 |	21.13	22.05	81.25	70.83	65.63	TGME49_242330 |	organism=Toxoplasma_gondii_ME49 | product=ribosomal protein RPS5 (RPS5) | location=TGME49_chrVI:1972856-1973922(-) | length=192 | sequence_SO=chromosome | SO=protein_coding	242330 |	19	23.11	24.62	86.98	68.23	64.58	TGME49_242330 |	organism=Toxoplasma_gondii_ME49 | product=ribosomal protein RPS5 (RPS5) | location=TGME49_chrVI:1972856-1973922(-) | length=192 | sequence_SO=chromosome | SO=protein_coding	242330 |	16	0.554626	0.613762	0.448745	0.483059	0.394457	0.469894	0.319154	0.398107	0.190228	0.460226	-1.11959
TGME49_219520 |	20.99	22.01	56.38	41.07	37.5	TGME49_219520 |	organism=Toxoplasma_gondii_ME49 | product=histone arginine methyltransferase PRMT1 (PRMT1) | location=TGME49_chrXII:886187-889595(-) | length=392 | sequence_SO=chromosome | SO=protein_coding	219520 |	12	16.54	17.17	78.83	41.84	37.76	TGME49_219520 |	organism=Toxoplasma_gondii_ME49 | product=histone arginine methyltransferase PRMT1 (PRMT1) | location=TGME49_chrXII:886187-889595(-) | length=392 | sequence_SO=chromosome | SO=protein_coding	219520 |	11	0.113763	0.387258	0.128233	0.440555	0.277971	0.331131	0.272898	0.316228	0.377916	0.283505	-1.81856
TGME49_273460 |	20.86	23.45	61.97	30.99	24.88	TGME49_273460 |	organism=Toxoplasma_gondii_ME49 | product=eukaryotic translation initiation factor 3 subunit 6 interacting protein | location=TGME49_chrVIII:3492252-3498123(-) | length=639 | sequence_SO=chromosome | SO=protein_coding	273460 |	11	25.5	27.21	63.54	33.8	23.79	TGME49_273460 |	organism=Toxoplasma_gondii_ME49 | product=eukaryotic translation initiation factor 3 subunit 6 interacting protein | location=TGME49_chrVIII:3492252-3498123(-) | length=639 | sequence_SO=chromosome | SO=protein_coding	273460 |	15	0.280543	0.30761	0.270396	0.316228	0.394457	0.394457	0.363078	0.363078	0.136604	0.336231	-1.57248
TGME49_313140 |	20.75	24.52	53.3	30.43	29.63	TGME49_313140 |	organism=Toxoplasma_gondii_ME49 | product=isocitrate dehydrogenase | location=TGME49_chrXI:3132733-3138618(-) | length=621 | sequence_SO=chromosome | SO=protein_coding	313140 |	15	22.84	27.08	62.32	38.81	29.47	TGME49_313140 |	organism=Toxoplasma_gondii_ME49 | product=isocitrate dehydrogenase | location=TGME49_chrXI:3132733-3138618(-) | length=621 | sequence_SO=chromosome | SO=protein_coding	313140 |	18	0.143219	0.334195	0.16293	0.42462	0.194089	0.288403	0.239883	0.349945	0.347372	0.26716	-1.90422
TGME49_223040 |	20.7	21.81	81.59	59	54.81	TGME49_223040 |	organism=Toxoplasma_gondii_ME49 | product=hypothetical protein | location=TGME49_chrII:1380192-1381747(-) | length=239 | sequence_SO=chromosome | SO=protein_coding	223040 |	11	11.99	12.07	54.81	41	33.47	TGME49_223040 |	organism=Toxoplasma_gondii_ME49 | product=hypothetical protein | location=TGME49_chrII:1380192-1381747(-) | length=239 | sequence_SO=chromosome | SO=protein_coding	223040 |	6	0.465586	0.549541	0.483059	0.554626	0.316228	0.194089	0.349945	0.20893	0.34515	0.39025	-1.35753
TGME49_235700 |	20.58	21.21	58.79	43.94	37.58	TGME49_235700 |	organism=Toxoplasma_gondii_ME49 | product=sedoheptulose-1,7-bisphosphatase | location=TGME49_chrX:5065275-5069669(-) | length=330 | sequence_SO=chromosome | SO=protein_coding	235700 |	11	19.75	20.59	67.88	55.76	43.33	TGME49_235700 |	organism=Toxoplasma_gondii_ME49 | product=sedoheptulose-1,7-bisphosphatase | location=TGME49_chrX:5065275-5069669(-) | length=330 | sequence_SO=chromosome | SO=protein_coding	235700 |	11	0.125893	0.110662	0.16293	0.144544	0.353183	0.258226	0.340408	0.255859	0.410825	0.218963	-2.19124
TGME49_319560 |	20.52	20.56	57.44	39.95	32.11	TGME49_319560 |	organism=Toxoplasma_gondii_ME49 | product=microneme protein MIC3 (MIC3) | location=TGME49_chrIV:912578-913851(+) | length=383 | sequence_SO=chromosome | SO=protein_coding	319560 |	10	22.23	22.26	45.95	38.38	36.55	TGME49_319560 |	organism=Toxoplasma_gondii_ME49 | product=microneme protein MIC3 (MIC3) | location=TGME49_chrIV:912578-913851(+) | length=383 | sequence_SO=chromosome | SO=protein_coding	319560 |	14	0.642688	0.280543	0.586138	0.275423	0.428549	0.356451	0.432514	0.366438	0.296454	0.421093	-1.24779
TGME49_263070 |	20.48	20.88	43.78	28.76	20.96	TGME49_263070 |	organism=Toxoplasma_gondii_ME49 | product=CMGC kinase, CK2 family | location=TGME49_chrVIIb:827321-832243(+) | length=539 | sequence_SO=chromosome | SO=protein_coding	263070 |	10	13.73	14.54	43.97	21.71	12.06	TGME49_263070 |	organism=Toxoplasma_gondii_ME49 | product=CMGC kinase, CK2 family | location=TGME49_chrVIIb:827321-832243(+) | length=539 | sequence_SO=chromosome | SO=protein_coding	263070 |	6	0.239883	0.448745	0.288403	0.544503	0.313329	0.283139	0.390841	0.343558	0.263629	0.35655	-1.48782
TGME49_290200 |	20.46	21.2	54.25	40.23	40.23	TGME49_290200 |	organism=Toxoplasma_gondii_ME49 | product=NAD/NADP octopine/nopaline dehydrogenase, alpha-helical domain-containing protein | location=TGME49_chrIX:3639665-3644302(-) | length=435 | sequence_SO=chromosome | SO=protein_coding	290200 |	12	16.45	16.94	47.36	40.23	35.4	TGME49_290200 |	organism=Toxoplasma_gondii_ME49 | product=NAD/NADP octopine/nopaline dehydrogenase, alpha-helical domain-containing protein | location=TGME49_chrIX:3639665-3644302(-) | length=435 | sequence_SO=chromosome | SO=protein_coding	290200 |	9	0.366438	0.398107	0.390841	0.42462	0.496592	0.519996	0.539511	0.559758	0.152676	0.461983	-1.11409
TGME49_231630 |	20.27	20.43	43.36	27.43	23.01	TGME49_231630 |	organism=Toxoplasma_gondii_ME49 | product=alveolin domain containing intermediate filament IMC4 (ALV4) | location=TGME49_chrVIII:1513141-1515301(-) | length=452 | sequence_SO=chromosome | SO=protein_coding	231630 |	11	21.66	21.85	44.69	30.31	23.01	TGME49_231630 |	organism=Toxoplasma_gondii_ME49 | product=alveolin domain containing intermediate filament IMC4 (ALV4) | location=TGME49_chrVIII:1513141-1515301(-) | length=452 | sequence_SO=chromosome | SO=protein_coding	231630 |	15	0.398107	0.376704	0.337287	0.313329	0.346737	0.711214	0.376704	0.816582	0.39027	0.459583	-1.1216
TGME49_315320 |	20.18	20.29	67.17	55.02	44.07	TGME49_315320 |	organism=Toxoplasma_gondii_ME49 | product=SAG-related sequence SRS52A (SRS52A) | location=TGME49_chrXI:4647415-4649068(+) | length=329 | sequence_SO=chromosome | SO=protein_coding	315320 |	13	14.89	15.05	71.43	55.93	50.46	TGME49_315320 |	organism=Toxoplasma_gondii_ME49 | product=SAG-related sequence SRS52A (SRS52A) | location=TGME49_chrXI:4647415-4649068(+) | length=329 | sequence_SO=chromosome | SO=protein_coding	315320 |	15	0.285759	0.580764	0.293765	0.60256	0.340408	0.42462	0.387258	0.47863	0.268579	0.42422	-1.23711
TGME49_277000 |	20	22.3	30.23	17.57	12.27	TGME49_277000 |	organism=Toxoplasma_gondii_ME49 | product=transport protein Sec24, putative | location=TGME49_chrXII:6793879-6802659(-) | length=1019 | sequence_SO=chromosome | SO=protein_coding	277000 |	10	14.58	15.9	31.01	12.17	10.6	TGME49_277000 |	organism=Toxoplasma_gondii_ME49 | product=transport protein Sec24, putative | location=TGME49_chrXII:6793879-6802659(-) | length=1019 | sequence_SO=chromosome | SO=protein_coding	277000 |	8	0.529663	0.387258	0.457088	0.337287	0.544503	0.717794	0.356451	0.49204	0.243236	0.477761	-1.06564
TGME49_311240 |	19.97	20.72	67.37	45.31	40.38	TGME49_311240 |	organism=Toxoplasma_gondii_ME49 | product=DnaJ family chaperone, putative | location=TGME49_chrXI:1901474-1906488(-) | length=426 | sequence_SO=chromosome | SO=protein_coding	311240 |	13	18.68	18.94	64.79	48.36	37.79	TGME49_311240 |	organism=Toxoplasma_gondii_ME49 | product=DnaJ family chaperone, putative | location=TGME49_chrXI:1901474-1906488(-) | length=426 | sequence_SO=chromosome | SO=protein_coding	311240 |	14	0.101859	0.288403	0.110662	0.325087	0.214783	0.299226	0.242103	0.337287	0.357954	0.239926	-2.05934
TGME49_317720 |	19.95	21.83	57.8	31.2	19.54	TGME49_317720 |	organism=Toxoplasma_gondii_ME49 | product=eukaryotic translation initiation factor 3 subunit 7, putative | location=TGME49_chrIV:2669610-2676886(+) | length=609 | sequence_SO=chromosome | SO=protein_coding	317720 |	10	18.31	20.64	54.68	31.86	24.14	TGME49_317720 |	organism=Toxoplasma_gondii_ME49 | product=eukaryotic translation initiation factor 3 subunit 7, putative | location=TGME49_chrIV:2669610-2676886(+) | length=609 | sequence_SO=chromosome | SO=protein_coding	317720 |	12	0.136773	0.188799	0.138038	0.199526	0.255859	0.30761	0.263027	0.319154	0.294144	0.226098	-2.14498
TGME49_300310 |	19.95	21.01	70.73	41.92	30.91	TGME49_300310 |	organism=Toxoplasma_gondii_ME49 | product=26S proteasome regulatory subunit, S6a family AAA ATpase | location=TGME49_chrXII:94985-102072(-) | length=427 | sequence_SO=chromosome | SO=protein_coding	300310 |	12	19.94	20.9	78.92	55.5	35.36	TGME49_300310 |	organism=Toxoplasma_gondii_ME49 | product=26S proteasome regulatory subunit, S6a family AAA ATpase | location=TGME49_chrXII:94985-102072(-) | length=427 | sequence_SO=chromosome | SO=protein_coding	300310 |	14	0.207014	0.398107	0.165959	0.359749	0.258226	0.172187	0.283139	0.141906	0.353918	0.248286	-2.00993
TGME49_313270 |	19.94	22.41	30.55	7.646	6.61	TGME49_313270 |	organism=Toxoplasma_gondii_ME49 | product=hypothetical protein | location=TGME49_chrXI:3220853-3233276(+) | length=2799 | sequence_SO=chromosome | SO=protein_coding	313270 |	11	22.37	26.43	30.19	9.253	5.931	TGME49_313270 |	organism=Toxoplasma_gondii_ME49 | product=hypothetical protein | location=TGME49_chrXI:3220853-3233276(+) | length=2799 | sequence_SO=chromosome | SO=protein_coding	313270 |	11	0.299226	0.457088	0.334195	0.510505	0.654636	0.461318	0.591562	0.416869	0.241323	0.465675	-1.1026
TGME49_278050 |	19.94	20.05	66.4	66.4	46.96	TGME49_278050 |	organism=Toxoplasma_gondii_ME49 | product=proteasome subunit alpha type 1, putative | location=TGME49_chrXII:6331629-6336773(-) | length=247 | sequence_SO=chromosome | SO=protein_coding	278050 |	10	14.69	14.96	60.73	51.01	43.32	TGME49_278050 |	organism=Toxoplasma_gondii_ME49 | product=proteasome subunit alpha type 1, putative | location=TGME49_chrXII:6331629-6336773(-) | length=247 | sequence_SO=chromosome | SO=protein_coding	278050 |	8	0.275423	0.285759	0.331131	0.340408	0.0895365	0.155597	0.1	0.180302	0.429834	0.21977	-2.18594
TGME49_309752 |	19.93	21.04	42.97	38.35	29.12	TGME49_309752 |	organism=Toxoplasma_gondii_ME49 | product=succinate-Coenzyme A ligase, beta subunit, putative | location=TGME49_chrXI:787257-790480(+) | length=498 | sequence_SO=chromosome | SO=protein_coding	309752 |	11	16.76	17.47	52.61	35.14	25.9	TGME49_309752 |	organism=Toxoplasma_gondii_ME49 | product=succinate-Coenzyme A ligase, beta subunit, putative | location=TGME49_chrXI:787257-790480(+) | length=498 | sequence_SO=chromosome | SO=protein_coding	309752 |	10	0.149969	0.144544	0.201372	0.195884	0.316228	0.280543	0.325087	0.280543	0.28688	0.236771	-2.07843
TGME49_247760 |	19.91	21.45	44.39	24.84	17.53	TGME49_247760 |	organism=Toxoplasma_gondii_ME49 | product=AMP-binding enzyme domain-containing protein | location=TGME49_chrXII:3564422-3575482(-) | length=793 | sequence_SO=chromosome | SO=protein_coding	247760 |	9	23.79	25.08	43.13	24.09	17.78	TGME49_247760 |	organism=Toxoplasma_gondii_ME49 | product=AMP-binding enzyme domain-containing protein | location=TGME49_chrXII:3564422-3575482(-) | length=793 | sequence_SO=chromosome | SO=protein_coding	247760 |	11	0.280543	0.47863	0.319154	0.559758	0.42462	0.619441	0.452898	0.666807	0.268216	0.475231	-1.0733
TGME49_271050 |	19.86	19.97	71.12	60.96	55.08	TGME49_271050 |	organism=Toxoplasma_gondii_ME49 | product=SAG-related sequence SRS34A (SRS34A) | location=TGME49_chrVIII:4758133-4758696(+) | length=187 | sequence_SO=chromosome | SO=protein_coding	271050 |	14	20.1	20.53	71.12	60.96	56.68	TGME49_271050 |	organism=Toxoplasma_gondii_ME49 | product=SAG-related sequence SRS34A (SRS34A) | location=TGME49_chrVIII:4758133-4758696(+) | length=187 | sequence_SO=chromosome | SO=protein_coding	271050 |	15	0.409261	0.49204	0.452898	0.544503	0.299226	0.461318	0.349945	0.539511	0.183354	0.443588	-1.17271
TGME49_255420 |	19.83	20.1	79.14	69.78	56.83	TGME49_255420 |	organism=Toxoplasma_gondii_ME49 | product=hypothetical protein | location=TGME49_chrVIIb:4836879-4838610(-) | length=278 | sequence_SO=chromosome | SO=protein_coding	255420 |	11	23.33	23.87	82.01	65.47	59.71	TGME49_255420 |	organism=Toxoplasma_gondii_ME49 | product=hypothetical protein | location=TGME49_chrVIIb:4836879-4838610(-) | length=278 | sequence_SO=chromosome | SO=protein_coding	255420 |	12	0.570164	0.235505	0.809096	0.299226	0.642688	0.47863	0.544503	0.356451	0.361875	0.492033	-1.02317
TGME49_230850 |	19.77	20.63	44.96	29.2	23.53	TGME49_230850 |	organism=Toxoplasma_gondii_ME49 | product=hypothetical protein | location=TGME49_chrVIII:1061637-1064135(+) | length=476 | sequence_SO=chromosome | SO=protein_coding	230850 |	9	10.29	11.31	40.13	19.12	17.23	TGME49_230850 |	organism=Toxoplasma_gondii_ME49 | product=hypothetical protein | location=TGME49_chrVIII:1061637-1064135(+) | length=476 | sequence_SO=chromosome | SO=protein_coding	230850 |	5	0.248886	0.180302	0.242103	0.175388	0.469894	0.316228	0.457088	0.30761	0.353296	0.299687	-1.73847
TGME49_310750 |	19.72	20.42	43.59	34.78	26.12	TGME49_310750 |	organism=Toxoplasma_gondii_ME49 | product=emp24/gp25L/p24 family protein | location=TGME49_chrXI:1568699-1573498(+) | length=601 | sequence_SO=chromosome | SO=protein_coding	310750 |	11	16.04	17.35	46.76	29.62	18.8	TGME49_310750 |	organism=Toxoplasma_gondii_ME49 | product=emp24/gp25L/p24 family protein | location=TGME49_chrXI:1568699-1573498(+) | length=601 | sequence_SO=chromosome | SO=protein_coding	310750 |	8	0.159956	0.248886	0.122462	0.222843	0.136773	0.104713	0.128233	0.0946237	0.341671	0.152311	-2.71491
TGME49_279380 |	19.69	20.4	59.38	47.81	26.56	TGME49_279380 |	organism=Toxoplasma_gondii_ME49 | product=hypothetical protein | location=TGME49_chrIX:214977-219835(+) | length=320 | sequence_SO=chromosome | SO=protein_coding	279380 |	9	21.41	22.67	68.75	49.69	37.19	TGME49_279380 |	organism=Toxoplasma_gondii_ME49 | product=hypothetical protein | location=TGME49_chrIX:214977-219835(+) | length=320 | sequence_SO=chromosome | SO=protein_coding	279380 |	12	0.0704693	0.141906	0.0765597	0.161436	0.147231	0.172187	0.139316	0.170608	0.276553	0.134964	-2.88935
TGME49_216000 |	19.66	20.18	49.07	36.25	23.23	TGME49_216000 |	organism=Toxoplasma_gondii_ME49 | product=alveolin domain containing intermediate filament IMC3 (ALV3) | location=TGME49_chrXI:6475497-6477113(+) | length=538 | sequence_SO=chromosome | SO=protein_coding	216000 |	11	19.67	19.9	54.09	33.46	29.93	TGME49_216000 |	organism=Toxoplasma_gondii_ME49 | product=alveolin domain containing intermediate filament IMC3 (ALV3) | location=TGME49_chrXI:6475497-6477113(+) | length=538 | sequence_SO=chromosome | SO=protein_coding	216000 |	14	0.394457	0.346737	0.483059	0.416869	0.255859	0.20893	0.291072	0.233346	0.277107	0.328791	-1.60476
TGME49_247460 |	19.54	20.31	67.19	47.95	41.32	TGME49_247460 |	organism=Toxoplasma_gondii_ME49 | product=proliferating cell nuclear antigen PCNA1 (PCNA1) | location=TGME49_chrXII:3353988-3356540(-) | length=317 | sequence_SO=chromosome | SO=protein_coding	247460 |	10	18.01	19.85	60.25	45.43	40.38	TGME49_247460 |	organism=Toxoplasma_gondii_ME49 | product=proliferating cell nuclear antigen PCNA1 (PCNA1) | location=TGME49_chrXII:3353988-3356540(-) | length=317 | sequence_SO=chromosome | SO=protein_coding	247460 |	9	0.559758	0.452898	0.554626	0.461318	0.483059	0.383707	0.505825	0.401791	0.126453	0.475373	-1.07287
TGME49_289830 |	19.53	19.7	61.19	50.45	36.12	TGME49_289830 |	organism=Toxoplasma_gondii_ME49 | product=eukaryotic initiation factor-3, delta subunit, putative | location=TGME49_chrIX:3473649-3478897(+) | length=335 | sequence_SO=chromosome | SO=protein_coding	289830 |	10	18.7	18.96	51.94	39.1	33.43	TGME49_289830 |	organism=Toxoplasma_gondii_ME49 | product=eukaryotic initiation factor-3, delta subunit, putative | location=TGME49_chrIX:3473649-3478897(+) | length=335 | sequence_SO=chromosome | SO=protein_coding	289830 |	9	0.296483	0.539511	0.272898	0.505825	0.501187	0.394457	0.549541	0.420727	0.230919	0.435079	-1.20065
TGME49_234190 |	19.24	19.99	37.98	27.56	16.97	TGME49_234190 |	organism=Toxoplasma_gondii_ME49 | product=serine hydroxymethyltransferase 2, putative | location=TGME49_chrX:4177572-4181894(-) | length=595 | sequence_SO=chromosome | SO=protein_coding	234190 |	9	15.24	17.78	34.96	24.03	19.83	TGME49_234190 |	organism=Toxoplasma_gondii_ME49 | product=serine hydroxymethyltransferase 2, putative | location=TGME49_chrX:4177572-4181894(-) | length=595 | sequence_SO=chromosome | SO=protein_coding	234190 |	9	0.296483	0.267917	0.301995	0.283139	0.405508	0.47863	0.37325	0.444631	0.210801	0.356444	-1.48825
TGME49_244690 |	19.14	20.41	51.52	28.57	20.87	TGME49_244690 |	organism=Toxoplasma_gondii_ME49 | product=hypothetical protein | location=TGME49_chrVI:3452022-3453893(+) | length=623 | sequence_SO=chromosome | SO=protein_coding	244690 |	11	18.75	20.95	50.08	26.16	21.51	TGME49_244690 |	organism=Toxoplasma_gondii_ME49 | product=hypothetical protein | location=TGME49_chrVI:3452022-3453893(+) | length=623 | sequence_SO=chromosome | SO=protein_coding	244690 |	12	0.529663	0.648634	0.49204	0.60256	0.30479	0.253513	0.356451	0.285759	0.330031	0.434176	-1.20365
TGME49_215220 |	19.12	21.84	58.98	28.46	18.6	TGME49_215220 |	organism=Toxoplasma_gondii_ME49 | product=hypothetical protein | location=TGME49_chrX:6825368-6827843(+) | length=629 | sequence_SO=chromosome | SO=protein_coding	215220 |	9	16.91	18.96	51.35	26.39	22.42	TGME49_215220 |	organism=Toxoplasma_gondii_ME49 | product=hypothetical protein | location=TGME49_chrX:6825368-6827843(+) | length=629 | sequence_SO=chromosome | SO=protein_coding	215220 |	8	0.465586	0.432514	0.301995	0.272898	0.319154	0.30761	0.346737	0.334195	0.180186	0.347586	-1.52456
TGME49_285870 |	19.02	19.35	67.38	51.22	46.95	TGME49_285870 |	organism=Toxoplasma_gondii_ME49 | product=SAG-related sequence SRS20A (SRS20A) | location=TGME49_chrV:2158758-2160660(-) | length=328 | sequence_SO=chromosome | SO=protein_coding	285870 |	12	16.16	17.33	58.84	50	33.84	TGME49_285870 |	organism=Toxoplasma_gondii_ME49 | product=SAG-related sequence SRS20A (SRS20A) | location=TGME49_chrV:2158758-2160660(-) | length=328 | sequence_SO=chromosome | SO=protein_coding	285870 |	9	0.280543	0.515229	0.30479	0.559758	0.237684	0.510505	0.260615	0.57544	0.338358	0.40557	-1.30198
TGME49_217820 |	19	19.81	49.68	37.15	36.07	TGME49_217820 |	organism=Toxoplasma_gondii_ME49 | product=PCI domain-containing protein | location=TGME49_chrXII:2149943-2155311(+) | length=463 | sequence_SO=chromosome | SO=protein_coding	217820 |	12	17.63	17.74	49.68	28.73	25.49	TGME49_217820 |	organism=Toxoplasma_gondii_ME49 | product=PCI domain-containing protein | location=TGME49_chrXII:2149943-2155311(+) | length=463 | sequence_SO=chromosome | SO=protein_coding	217820 |	11	0.133045	0.613762	0.133045	0.666807	0.47863	0.636796	0.501187	0.672977	0.439797	0.479531	-1.0603
TGME49_261210 |	18.96	21.71	54.43	41.86	24.12	TGME49_261210 |	organism=Toxoplasma_gondii_ME49 | product=26s proteasome subunit p55, putative | location=TGME49_chrVIIb:1830929-1838196(+) | length=485 | sequence_SO=chromosome | SO=protein_coding	261210 |	9	27.66	29.73	65.36	45.98	37.73	TGME49_261210 |	organism=Toxoplasma_gondii_ME49 | product=26s proteasome subunit p55, putative | location=TGME49_chrVIIb:1830929-1838196(+) | length=485 | sequence_SO=chromosome | SO=protein_coding	261210 |	17	0.188799	0.704693	0.21677	0.870964	0.524808	0.316228	0.57544	0.346737	0.484839	0.468055	-1.09525
TGME49_314810 |	18.95	20.17	67.05	47.29	34.11	TGME49_314810 |	organism=Toxoplasma_gondii_ME49 | product=ribosomal protein RPL7 (RPL7) | location=TGME49_chrXI:4309840-4313516(+) | length=258 | sequence_SO=chromosome | SO=protein_coding	314810 |	18	17.02	18.03	64.34	45.35	30.62	TGME49_314810 |	organism=Toxoplasma_gondii_ME49 | product=ribosomal protein RPL7 (RPL7) | location=TGME49_chrXI:4309840-4313516(+) | length=258 | sequence_SO=chromosome | SO=protein_coding	314810 |	15	0.17378	0.272898	0.169044	0.272898	0.210863	0.233346	0.226986	0.258226	0.168135	0.227255	-2.13762
TGME49_207840 |	18.9	19.17	87.88	71.97	62.88	TGME49_207840 |	organism=Toxoplasma_gondii_ME49 | product=ribosomal protein RPS17 (RPS17) | location=TGME49_chrIb:326578-328280(-) | length=132 | sequence_SO=chromosome | SO=protein_coding	207840 |	15	14.24	14.51	81.82	68.18	54.55	TGME49_207840 |	organism=Toxoplasma_gondii_ME49 | product=ribosomal protein RPS17 (RPS17) | location=TGME49_chrIb:326578-328280(-) | length=132 | sequence_SO=chromosome | SO=protein_coding	207840 |	13	0.201372	0.10666	0.20893	0.123595	0.203236	0.265461	0.199526	0.288403	0.289591	0.199648	-2.32447
TGME49_290660 |	18.8	19.75	55.16	41.26	33.63	TGME49_290660 |	organism=Toxoplasma_gondii_ME49 | product=RNA recognition motif-containing protein | location=TGME49_chrIX:3822235-3826751(-) | length=446 | sequence_SO=chromosome | SO=protein_coding	290660 |	10	13.28	13.52	47.98	40.58	32.74	TGME49_290660 |	organism=Toxoplasma_gondii_ME49 | product=RNA recognition motif-containing protein | location=TGME49_chrIX:3822235-3826751(-) | length=446 | sequence_SO=chromosome | SO=protein_coding	290660 |	11	0.255859	0.319154	0.277971	0.346737	0.127057	0.212814	0.136773	0.220801	0.312037	0.237146	-2.07615
TGME49_216650 |	18.79	19.06	52.75	32.11	28.21	TGME49_216650 |	organism=Toxoplasma_gondii_ME49 | product=S15 sporozoite-expressed protein | location=TGME49_chrXI:5983173-5986605(-) | length=436 | sequence_SO=chromosome | SO=protein_coding	216650 |	9	22.4	22.84	44.5	33.49	30.28	TGME49_216650 |	organism=Toxoplasma_gondii_ME49 | product=S15 sporozoite-expressed protein | location=TGME49_chrXI:5983173-5986605(-) | length=436 | sequence_SO=chromosome | SO=protein_coding	216650 |	12	0.175388	0.474242	0.178649	0.469894	0.17378	0.465586	0.185353	0.496592	0.45632	0.327436	-1.61072
TGME49_318710 |	18.73	21.13	50.31	19.98	15.29	TGME49_318710 |	organism=Toxoplasma_gondii_ME49 | product=ATP-binding cassette sub-family F member 1 | location=TGME49_chrIV:1128539-1137775(+) | length=811 | sequence_SO=chromosome | SO=protein_coding	318710 |	10	17.47	20.56	42.17	21.45	15.17	TGME49_318710 |	organism=Toxoplasma_gondii_ME49 | product=ATP-binding cassette sub-family F member 1 | location=TGME49_chrIV:1128539-1137775(+) | length=811 | sequence_SO=chromosome | SO=protein_coding	318710 |	11	0.265461	0.0912011	0.239883	0.0903649	0.17378	0.122462	0.190546	0.124738	0.382411	0.162305	-2.62322
TGME49_314410 |	18.65	22.4	39.07	8.933	4.489	TGME49_314410 |	organism=Toxoplasma_gondii_ME49 | product=aquarius, putative | location=TGME49_chrXI:4069823-4083248(+) | length=2250 | sequence_SO=chromosome | SO=protein_coding	314410 |	8	19.84	23.4	36.71	9.778	4.578	TGME49_314410 |	organism=Toxoplasma_gondii_ME49 | product=aquarius, putative | location=TGME49_chrXI:4069823-4083248(+) | length=2250 | sequence_SO=chromosome | SO=protein_coding	314410 |	8	0.469894	0.529663	0.253513	0.30479	0.608135	0.288403	0.717794	0.334195	0.362171	0.438298	-1.19001
TGME49_313670 |	18.58	23.06	35.45	14.75	11.19	TGME49_313670 |	organism=Toxoplasma_gondii_ME49 | product=adaptin n terminal region domain-containing protein | location=TGME49_chrXI:3592164-3598631(-) | length=1010 | sequence_SO=chromosome | SO=protein_coding	313670 |	10	12.95	18.47	31.58	9.802	5.941	TGME49_313670 |	organism=Toxoplasma_gondii_ME49 | product=adaptin n terminal region domain-containing protein | location=TGME49_chrXI:3592164-3598631(-) | length=1010 | sequence_SO=chromosome | SO=protein_coding	313670 |	6	0.346737	0.487529	0.452898	0.608135	0.288403	0.469894	0.331131	0.469894	0.224936	0.431828	-1.21147
TGME49_258390 |	18.58	19.43	69.77	36.02	33.75	TGME49_258390 |	organism=Toxoplasma_gondii_ME49 | product=DnaJ protein, putative | location=TGME49_chrVIIb:3439367-3440953(-) | length=397 | sequence_SO=chromosome | SO=protein_coding	258390 |	10	10.82	11.14	57.93	29.72	21.41	TGME49_258390 |	organism=Toxoplasma_gondii_ME49 | product=DnaJ protein, putative | location=TGME49_chrVIIb:3439367-3440953(-) | length=397 | sequence_SO=chromosome | SO=protein_coding	258390 |	6	0.483059	0.337287	0.580764	0.394457	0.145881	0.272898	0.165959	0.319154	0.411528	0.337432	-1.56733
TGME49_225050 |	18.52	18.95	55.95	24.83	17.86	TGME49_225050 |	organism=Toxoplasma_gondii_ME49 | product=adenosylhomocysteinase, putative | location=TGME49_chrX:2554854-2557240(-) | length=588 | sequence_SO=chromosome | SO=protein_coding	225050 |	15	24.56	25.45	52.89	35.71	31.12	TGME49_225050 |	organism=Toxoplasma_gondii_ME49 | product=adenosylhomocysteinase, putative | location=TGME49_chrX:2554854-2557240(-) | length=588 | sequence_SO=chromosome | SO=protein_coding	225050 |	18	0.30479	0.42462	0.353183	0.49204	0.244343	0.380189	0.296483	0.469894	0.220988	0.370693	-1.4317
TGME49_211030 |	18.34	19.12	83.25	65.45	53.4	TGME49_211030 |	organism=Toxoplasma_gondii_ME49 | product=hypothetical protein | location=TGME49_chrIV:1959475-1961940(-) | length=191 | sequence_SO=chromosome | SO=protein_coding	211030 |	12	13.74	13.84	83.25	68.06	38.74	TGME49_211030 |	organism=Toxoplasma_gondii_ME49 | product=hypothetical protein | location=TGME49_chrIV:1959475-1961940(-) | length=191 | sequence_SO=chromosome | SO=protein_coding	211030 |	8	0.369828	0.529663	0.394457	0.570164	0.253513	0.353183	0.226986	0.299226	0.306243	0.374628	-1.41647
TGME49_297720 |	18.31	22.28	42.96	15.06	7.938	TGME49_297720 |	organism=Toxoplasma_gondii_ME49 | product=trehalose-phosphatase | location=TGME49_chrII:1940101-1952593(+) | length=1222 | sequence_SO=chromosome | SO=protein_coding	297720 |	9	20.53	25.44	42.72	16.2	9.329	TGME49_297720 |	organism=Toxoplasma_gondii_ME49 | product=trehalose-phosphatase | location=TGME49_chrII:1940101-1952593(+) | length=1222 | sequence_SO=chromosome | SO=protein_coding	297720 |	9	0.501187	0.283139	0.570164	0.322107	0.510505	0.203236	0.474242	0.192309	0.365372	0.382111	-1.38794
TGME49_297810 |	18.26	18.66	60.9	57.14	50	TGME49_297810 |	organism=Toxoplasma_gondii_ME49 | product=hypothetical protein | location=TGME49_chrII:2036460-2039203(-) | length=266 | sequence_SO=chromosome | SO=protein_coding	297810 |	11	16.67	17.12	68.05	48.87	45.49	TGME49_297810 |	organism=Toxoplasma_gondii_ME49 | product=hypothetical protein | location=TGME49_chrII:2036460-2039203(-) | length=266 | sequence_SO=chromosome | SO=protein_coding	297810 |	11	0.267917	0.275423	0.380189	0.383707	0.413047	0.242103	0.428549	0.255859	0.219165	0.330849	-1.59575
TGME49_321680 |	18.22	18.35	60.75	35.22	31.18	TGME49_321680 |	organism=Toxoplasma_gondii_ME49 | product=hypothetical protein | location=TGME49_chrIb:1639386-1642790(-) | length=372 | sequence_SO=chromosome | SO=protein_coding	321680 |	9	18.35	18.39	69.89	37.1	31.18	TGME49_321680 |	organism=Toxoplasma_gondii_ME49 | product=hypothetical protein | location=TGME49_chrIb:1639386-1642790(-) | length=372 | sequence_SO=chromosome | SO=protein_coding	321680 |	10	0.363078	0.158489	0.21677	0.114815	0.127057	0.203236	0.131826	0.233346	0.394338	0.193577	-2.36902
TGME49_232410 |	17.99	20.42	90.45	69.09	61.36	TGME49_232410 |	organism=Toxoplasma_gondii_ME49 | product=PDI family protein | location=TGME49_chrVIII:2079700-2081437(-) | length=220 | sequence_SO=chromosome | SO=protein_coding	232410 |	12	23.1	23.76	87.73	75.45	67.73	TGME49_232410 |	organism=Toxoplasma_gondii_ME49 | product=PDI family protein | location=TGME49_chrVIII:2079700-2081437(-) | length=220 | sequence_SO=chromosome | SO=protein_coding	232410 |	18	0.642688	0.319154	0.452898	0.222843	0.758578	0.496592	0.469894	0.293765	0.369088	0.457051	-1.12957
TGME49_216590 |	17.94	19.88	34.16	16.93	13.17	TGME49_216590 |	organism=Toxoplasma_gondii_ME49 | product=HEAT repeat-containing protein | location=TGME49_chrXI:6061226-6067819(-) | length=1010 | sequence_SO=chromosome | SO=protein_coding	216590 |	9	19.66	21.16	30.3	17.03	12.57	TGME49_216590 |	organism=Toxoplasma_gondii_ME49 | product=HEAT repeat-containing protein | location=TGME49_chrXI:6061226-6067819(-) | length=1010 | sequence_SO=chromosome | SO=protein_coding	216590 |	10	0.570164	0.380189	0.524808	0.343558	0.401791	0.277971	0.387258	0.267917	0.25422	0.394207	-1.34297
TGME49_228190 |	17.87	20.49	46.24	32.37	29.77	TGME49_228190 |	organism=Toxoplasma_gondii_ME49 | product=eukaryotic initiation factor-3, subunit 5, putative | location=TGME49_chrX:505019-507250(+) | length=346 | sequence_SO=chromosome | SO=protein_coding	228190 |	11	12.65	15.15	51.73	31.5	19.65	TGME49_228190 |	organism=Toxoplasma_gondii_ME49 | product=eukaryotic initiation factor-3, subunit 5, putative | location=TGME49_chrX:505019-507250(+) | length=346 | sequence_SO=chromosome | SO=protein_coding	228190 |	7	0.197697	0.220801	0.30761	0.440555	0.277971	0.131826	0.369828	0.165959	0.37353	0.264031	-1.92122
TGME49_263050 |	17.84	19.97	52.68	31.83	21.69	TGME49_263050 |	organism=Toxoplasma_gondii_ME49 | product=ribosomal protein RPL13 (RPL13) | location=TGME49_chrVIIb:852681-856181(-) | length=355 | sequence_SO=chromosome | SO=protein_coding	263050 |	12	13.41	15.08	56.34	29.3	16.9	TGME49_263050 |	organism=Toxoplasma_gondii_ME49 | product=ribosomal protein RPL13 (RPL13) | location=TGME49_chrVIIb:852681-856181(-) | length=355 | sequence_SO=chromosome | SO=protein_coding	263050 |	7	0.118032	0.237684	0.104713	0.237684	0.144544	0.267917	0.149969	0.296483	0.353683	0.194628	-2.36121
TGME49_227960 |	17.82	20.89	51.58	29.84	15.81	TGME49_227960 |	organism=Toxoplasma_gondii_ME49 | product=PCI domain-containing protein | location=TGME49_chrX:702701-705472(-) | length=506 | sequence_SO=chromosome | SO=protein_coding	227960 |	9	21.29	24.79	50.4	32.61	21.34	TGME49_227960 |	organism=Toxoplasma_gondii_ME49 | product=PCI domain-containing protein | location=TGME49_chrX:702701-705472(-) | length=506 | sequence_SO=chromosome | SO=protein_coding	227960 |	13	0.258226	0.539511	0.218776	0.515229	0.353183	0.465586	0.57544	0.758578	0.361845	0.460566	-1.11852
TGME49_259010 |	17.74	19.25	63.64	45.71	37.63	TGME49_259010 |	organism=Toxoplasma_gondii_ME49 | product=vacuolar ATP synthase subunit d, putative | location=TGME49_chrVIIb:3027834-3033993(-) | length=396 | sequence_SO=chromosome | SO=protein_coding	259010 |	9	19.64	20.48	59.09	43.94	38.89	TGME49_259010 |	organism=Toxoplasma_gondii_ME49 | product=vacuolar ATP synthase subunit d, putative | location=TGME49_chrVIIb:3027834-3033993(-) | length=396 | sequence_SO=chromosome | SO=protein_coding	259010 |	10	0.420727	0.444631	0.398107	0.42462	0.145881	0.325087	0.157036	0.398107	0.334043	0.339275	-1.55947
TGME49_223590 |	17.68	17.94	42.28	29.54	29.54	TGME49_223590 |	organism=Toxoplasma_gondii_ME49 | product=proteasome subunit | location=TGME49_chrX:3722001-3723334(-) | length=369 | sequence_SO=chromosome | SO=protein_coding	223590 |	9	15.39	15.7	49.32	32.79	32.79	TGME49_223590 |	organism=Toxoplasma_gondii_ME49 | product=proteasome subunit | location=TGME49_chrX:3722001-3723334(-) | length=369 | sequence_SO=chromosome | SO=protein_coding	223590 |	10	0.457088	0.452898	0.47863	0.465586	0.275423	0.394457	0.313329	0.461318	0.176024	0.412341	-1.27809
TGME49_312480 |	17.57	18.73	65.98	45.08	40.98	TGME49_312480 |	organism=Toxoplasma_gondii_ME49 | product=uracil phosphoribosyltransferase FUR1, putative | location=TGME49_chrXI:2718646-2722734(+) | length=244 | sequence_SO=chromosome | SO=protein_coding	312480 |	10	14.33	15.05	72.13	40.16	38.11	TGME49_312480 |	organism=Toxoplasma_gondii_ME49 | product=uracil phosphoribosyltransferase FUR1, putative | location=TGME49_chrXI:2718646-2722734(+) | length=244 | sequence_SO=chromosome | SO=protein_coding	312480 |	9	0.554626	0.483059	0.349945	0.325087	0.591562	0.363078	0.586138	0.380189	0.231581	0.454211	-1.13857
TGME49_223140 |	17.55	18.16	43.22	32.84	20.76	TGME49_223140 |	organism=Toxoplasma_gondii_ME49 | product=tRNA binding domain-containing protein | location=TGME49_chrII:1469704-1475074(+) | length=472 | sequence_SO=chromosome | SO=protein_coding	223140 |	8	18.66	19.28	42.37	31.57	21.19	TGME49_223140 |	organism=Toxoplasma_gondii_ME49 | product=tRNA binding domain-containing protein | location=TGME49_chrII:1469704-1475074(+) | length=472 | sequence_SO=chromosome | SO=protein_coding	223140 |	9	0.280543	0.190546	0.322107	0.212814	0.390841	0.353183	0.413047	0.380189	0.244094	0.317909	-1.65331
TGME49_223940 |	17.4	20.23	88.98	55.51	48.98	TGME49_223940 |	organism=Toxoplasma_gondii_ME49 | product=GAP45 | location=TGME49_chrX:3440541-3441278(-) | length=245 | sequence_SO=chromosome | SO=protein_coding	223940 |	13	16.56	19.12	82.04	52.65	45.31	TGME49_223940 |	organism=Toxoplasma_gondii_ME49 | product=GAP45 | location=TGME49_chrX:3440541-3441278(-) | length=245 | sequence_SO=chromosome | SO=protein_coding	223940 |	11	0.390841	0.275423	0.487529	0.346737	0.564937	0.296483	0.529663	0.316228	0.26133	0.40098	-1.3184
TGME49_202390 |	17.32	19	50.09	22.66	19.59	TGME49_202390 |	organism=Toxoplasma_gondii_ME49 | product=S15 sporozoite-expressed protein | location=TGME49_chrVIIa:3363188-3365772(-) | length=587 | sequence_SO=chromosome | SO=protein_coding	202390 |	9	12.41	14.73	40.37	22.83	14.31	TGME49_202390 |	organism=Toxoplasma_gondii_ME49 | product=S15 sporozoite-expressed protein | location=TGME49_chrVIIa:3363188-3365772(-) | length=587 | sequence_SO=chromosome | SO=protein_coding	202390 |	7	0.420727	0.353183	0.436516	0.37325	0.440555	0.363078	0.469894	0.369828	0.101393	0.403379	-1.30979
TGME49_275802 |	17.3	19.25	40.27	19.73	16.99	TGME49_275802 |	organism=Toxoplasma_gondii_ME49 | product=SRP72 RNA-binding domain-containing protein | location=TGME49_chrIII:219283-226852(-) | length=730 | sequence_SO=chromosome | SO=protein_coding	275802 |	9	13.96	18.04	46.58	20.68	12.88	TGME49_275802 |	organism=Toxoplasma_gondii_ME49 | product=SRP72 RNA-binding domain-containing protein | location=TGME49_chrIII:219283-226852(-) | length=730 | sequence_SO=chromosome | SO=protein_coding	275802 |	7	0.239883	0.30479	0.242103	0.316228	0.255859	0.20893	0.263027	0.218776	0.138763	0.256199	-1.96466
TGME49_244110 |	17.18	18.29	61.2	42.49	39.26	TGME49_244110 |	organism=Toxoplasma_gondii_ME49 | product=nucleosome assembly protein (nap) protein | location=TGME49_chrVI:3029432-3035090(+) | length=433 | sequence_SO=chromosome | SO=protein_coding	244110 |	12	15.37	17.31	54.73	38.34	33.72	TGME49_244110 |	organism=Toxoplasma_gondii_ME49 | product=nucleosome assembly protein (nap) protein | location=TGME49_chrVI:3029432-3035090(+) | length=433 | sequence_SO=chromosome | SO=protein_coding	244110 |	11	0.296483	0.398107	0.285759	0.369828	0.258226	0.60256	0.253513	0.60256	0.352481	0.383379	-1.38316
TGME49_293570 |	17.14	17.56	49.23	32.82	24.87	TGME49_293570 |	organism=Toxoplasma_gondii_ME49 | product=translocation protein sec62, putative | location=TGME49_chrIa:423051-429569(-) | length=390 | sequence_SO=chromosome | SO=protein_coding	293570 |	9	20.02	20.56	52.82	34.62	27.18	TGME49_293570 |	organism=Toxoplasma_gondii_ME49 | product=translocation protein sec62, putative | location=TGME49_chrIa:423051-429569(-) | length=390 | sequence_SO=chromosome | SO=protein_coding	293570 |	9	0.380189	0.387258	0.310456	0.346737	0.214783	0.387258	0.172187	0.319154	0.241375	0.314753	-1.66771
TGME49_239100 |	17.1	18.21	80.61	60.2	46.94	TGME49_239100 |	organism=Toxoplasma_gondii_ME49 | product=ribosomal protein RPS7 (RPS7) | location=TGME49_chrVI:462430-464737(+) | length=196 | sequence_SO=chromosome | SO=protein_coding	239100 |	13	18.01	20.16	77.55	65.31	46.94	TGME49_239100 |	organism=Toxoplasma_gondii_ME49 | product=ribosomal protein RPS7 (RPS7) | location=TGME49_chrVI:462430-464737(+) | length=196 | sequence_SO=chromosome | SO=protein_coding	239100 |	14	0.0862978	0.188799	0.083946	0.183654	0.122462	0.134276	0.138038	0.165959	0.272443	0.137929	-2.858
TGME49_205558 |	17.07	18.06	81.48	71.43	67.72	TGME49_205558 |	organism=Toxoplasma_gondii_ME49 | product=NAC domain-containing protein | location=TGME49_chrVIIa:1334559-1336332(+) | length=189 | sequence_SO=chromosome | SO=protein_coding	205558 |	15	16.24	16.72	91.53	68.25	64.55	TGME49_205558 |	organism=Toxoplasma_gondii_ME49 | product=NAC domain-containing protein | location=TGME49_chrVIIa:1334559-1336332(+) | length=189 | sequence_SO=chromosome | SO=protein_coding	205558 |	14	0.0648634	0.0912011	0.0744732	0.10666	0.0831764	0.0619441	0.0870964	0.0711213	0.174469	0.0800669	-3.64265
TGME49_206590 |	17.04	18.81	43.89	19.47	16.28	TGME49_206590 |	organism=Toxoplasma_gondii_ME49 | product=calcium-dependent protein kinase CDPK2A (CDPK2A) | location=TGME49_chrVIIa:800466-807183(-) | length=786 | sequence_SO=chromosome | SO=protein_coding	206590 |	10	13.63	14.13	28.12	13.87	10.94	TGME49_206590 |	organism=Toxoplasma_gondii_ME49 | product=calcium-dependent protein kinase CDPK2A (CDPK2A) | location=TGME49_chrVIIa:800466-807183(-) | length=786 | sequence_SO=chromosome | SO=protein_coding	206590 |	7	0.461318	0.291072	0.510505	0.322107	0.630957	0.501187	0.416869	0.349945	0.243816	0.435495	-1.19927
TGME49_286120 |	16.98	21.08	43.39	20	10.91	TGME49_286120 |	organism=Toxoplasma_gondii_ME49 | product=prolyl endopeptidase | location=TGME49_chrV:1975618-1984673(-) | length=825 | sequence_SO=chromosome | SO=protein_coding	286120 |	8	18.58	22.98	38.79	16.48	14.3	TGME49_286120 |	organism=Toxoplasma_gondii_ME49 | product=prolyl endopeptidase | location=TGME49_chrV:1975618-1984673(-) | length=825 | sequence_SO=chromosome | SO=protein_coding	286120 |	11	0.413047	0.359749	0.515229	0.448745	0.299226	0.214783	0.405508	0.267917	0.255678	0.365526	-1.45196
TGME49_269840 |	16.93	17.81	57.32	42.36	42.36	TGME49_269840 |	organism=Toxoplasma_gondii_ME49 | product=proteasome regulatory subunit | location=TGME49_chrVIII:5581804-5584983(-) | length=314 | sequence_SO=chromosome | SO=protein_coding	269840 |	11	18.3	18.81	62.74	44.27	41.08	TGME49_269840 |	organism=Toxoplasma_gondii_ME49 | product=proteasome regulatory subunit | location=TGME49_chrVIII:5581804-5584983(-) | length=314 | sequence_SO=chromosome | SO=protein_coding	269840 |	11	0.376704	0.636796	0.380189	0.636796	0.214783	0.337287	0.248886	0.383707	0.367371	0.401893	-1.31512
TGME49_262620 |	16.85	17.58	70.65	42.66	33.45	TGME49_262620 |	organism=Toxoplasma_gondii_ME49 | product=RNA recognition motif-containing protein | location=TGME49_chrVIIb:1119507-1122427(+) | length=293 | sequence_SO=chromosome | SO=protein_coding	262620 |	10	23.02	23.26	59.04	45.39	43	TGME49_262620 |	organism=Toxoplasma_gondii_ME49 | product=RNA recognition motif-containing protein | location=TGME49_chrVIIb:1119507-1122427(+) | length=293 | sequence_SO=chromosome | SO=protein_coding	262620 |	12	0.291072	0.272898	0.30479	0.299226	0.277971	0.369828	0.272898	0.366438	0.120651	0.30689	-1.70421
TGME49_319850 |	16.84	16.91	37.98	28.08	27.68	TGME49_319850 |	organism=Toxoplasma_gondii_ME49 | product=splicing factor U2AF family SnRNP auxilary factor large subunit, RRM domain-containing protein | location=TGME49_chrIV:745952-748103(+) | length=495 | sequence_SO=chromosome | SO=protein_coding	319850 |	10	20.49	20.93	40.2	29.7	26.06	TGME49_319850 |	organism=Toxoplasma_gondii_ME49 | product=splicing factor U2AF family SnRNP auxilary factor large subunit, RRM domain-containing protein | location=TGME49_chrIV:745952-748103(+) | length=495 | sequence_SO=chromosome | SO=protein_coding	319850 |	11	0.457088	0.224906	0.685488	0.356451	0.387258	0.570164	0.444631	0.660694	0.311004	0.473335	-1.07907
TGME49_248480 |	16.82	18.1	72.87	45.74	43.09	TGME49_248480 |	organism=Toxoplasma_gondii_ME49 | product=ribosomal protein RPS9 (RPS9) | location=TGME49_chrXII:3884353-3886214(+) | length=188 | sequence_SO=chromosome | SO=protein_coding	248480 |	10	14.75	15.18	57.45	44.68	43.09	TGME49_248480 |	organism=Toxoplasma_gondii_ME49 | product=ribosomal protein RPS9 (RPS9) | location=TGME49_chrXII:3884353-3886214(+) | length=188 | sequence_SO=chromosome | SO=protein_coding	248480 |	9	0.178649	0.363078	0.177011	0.359749	0.131826	0.37325	0.140605	0.416869	0.421356	0.26763	-1.90169
TGME49_232600 |	16.79	18.36	41.2	29.32	24.36	TGME49_232600 |	organism=Toxoplasma_gondii_ME49 | product=phospholipase, patatin family protein | location=TGME49_chrVIII:2186702-2189360(+) | length=665 | sequence_SO=chromosome | SO=protein_coding	232600 |	9	17.18	17.63	53.68	28.42	26.17	TGME49_232600 |	organism=Toxoplasma_gondii_ME49 | product=phospholipase, patatin family protein | location=TGME49_chrVIII:2186702-2189360(+) | length=665 | sequence_SO=chromosome | SO=protein_coding	232600 |	9	0.170608	0.432514	0.187068	0.448745	0.331131	0.436516	0.366438	0.47863	0.313042	0.356456	-1.4882
TGME49_239752 |	16.62	17.5	33.92	12.27	12.15	TGME49_239752 |	organism=Toxoplasma_gondii_ME49 | product=hypothetical protein | location=TGME49_chrVI:892412-895568(+) | length=905 | sequence_SO=chromosome | SO=protein_coding	239752 |	8	19.74	20.82	34.36	16.8	12.04	TGME49_239752 |	organism=Toxoplasma_gondii_ME49 | product=hypothetical protein | location=TGME49_chrVI:892412-895568(+) | length=905 | sequence_SO=chromosome | SO=protein_coding	239752 |	9	0.376704	0.469894	0.356451	0.440555	0.529663	0.524808	0.544503	0.539511	0.148348	0.472761	-1.08082
TGME49_248600 |	16.59	17.89	57.79	26.8	16.25	TGME49_248600 |	organism=Toxoplasma_gondii_ME49 | product=aspartate aminotransferase | location=TGME49_chrXII:4017094-4024942(-) | length=597 | sequence_SO=chromosome | SO=protein_coding	248600 |	10	13.86	15.26	50.92	26.8	21.94	TGME49_248600 |	organism=Toxoplasma_gondii_ME49 | product=aspartate aminotransferase | location=TGME49_chrXII:4017094-4024942(-) | length=597 | sequence_SO=chromosome | SO=protein_coding	248600 |	9	0.319154	0.539511	0.37325	0.625173	0.343558	0.564937	0.398107	0.654636	0.261748	0.477291	-1.06706
TGME49_274060 |	16.56	17.74	70.9	47.99	32.51	TGME49_274060 |	organism=Toxoplasma_gondii_ME49 | product=2-oxoglutarate/malate translocase OMT (OMT) | location=TGME49_chrVIII:3047633-3050247(+) | length=323 | sequence_SO=chromosome | SO=protein_coding	274060 |	10	19.47	20.38	72.45	57.59	39.01	TGME49_274060 |	organism=Toxoplasma_gondii_ME49 | product=2-oxoglutarate/malate translocase OMT (OMT) | location=TGME49_chrVIII:3047633-3050247(+) | length=323 | sequence_SO=chromosome | SO=protein_coding	274060 |	10	0.544503	0.505825	0.591562	0.549541	0.440555	0.401791	0.496592	0.465586	0.116791	0.499494	-1.00146
TGME49_248740 |	16.55	19.83	38.6	13.54	8.058	TGME49_248740 |	organism=Toxoplasma_gondii_ME49 | product=hypothetical protein | location=TGME49_chrXII:4133880-4141152(-) | length=1241 | sequence_SO=chromosome | SO=protein_coding	248740 |	8	15.73	20.43	46.9	16.04	10.15	TGME49_248740 |	organism=Toxoplasma_gondii_ME49 | product=hypothetical protein | location=TGME49_chrXII:4133880-4141152(-) | length=1241 | sequence_SO=chromosome | SO=protein_coding	248740 |	9	0.203236	0.138038	0.244343	0.152757	0.18197	0.205116	0.192309	0.218776	0.167779	0.192068	-2.38031
TGME49_313390 |	16.52	16.98	63.48	48.23	31.21	TGME49_313390 |	organism=Toxoplasma_gondii_ME49 | product=ribosomal protein RPL6 (RPL6) | location=TGME49_chrXI:3337418-3338266(+) | length=282 | sequence_SO=chromosome | SO=protein_coding	313390 |	11	15.17	15.4	63.48	41.49	28.01	TGME49_313390 |	organism=Toxoplasma_gondii_ME49 | product=ribosomal protein RPL6 (RPL6) | location=TGME49_chrXI:3337418-3338266(+) | length=282 | sequence_SO=chromosome | SO=protein_coding	313390 |	11	0.143219	0.270396	0.15417	0.301995	0.11695	0.301995	0.118032	0.322107	0.392424	0.216108	-2.21018
TGME49_320050 |	16.46	17.18	64.19	45.81	31.94	TGME49_320050 |	organism=Toxoplasma_gondii_ME49 | product=ribosomal protein RPL5 (RPL5) | location=TGME49_chrIV:550949-553977(+) | length=310 | sequence_SO=chromosome | SO=protein_coding	320050 |	10	15.86	17.02	73.55	45.81	27.1	TGME49_320050 |	organism=Toxoplasma_gondii_ME49 | product=ribosomal protein RPL5 (RPL5) | location=TGME49_chrIV:550949-553977(+) | length=310 | sequence_SO=chromosome | SO=protein_coding	320050 |	7	0.0981748	0.263027	0.102802	0.301995	0.0895365	0.157036	0.0990832	0.183654	0.473825	0.161914	-2.6267
TGME49_289600 |	16.46	16.57	55.88	40.81	38.24	TGME49_289600 |	organism=Toxoplasma_gondii_ME49 | product=heat shock protein HSP29 (HSP29) | location=TGME49_chrIX:3340230-3341704(-) | length=272 | sequence_SO=chromosome | SO=protein_coding	289600 |	10	16.92	17.14	63.24	37.5	32.72	TGME49_289600 |	organism=Toxoplasma_gondii_ME49 | product=heat shock protein HSP29 (HSP29) | location=TGME49_chrIX:3340230-3341704(-) | length=272 | sequence_SO=chromosome | SO=protein_coding	289600 |	9	0.185353	0.244343	0.20893	0.277971	0.277971	0.340408	0.37325	0.448745	0.279887	0.294622	-1.76307
TGME49_284540 |	16.43	17.77	69.05	48.41	41.67	TGME49_284540 |	organism=Toxoplasma_gondii_ME49 | product=ATP synthase F1, delta subunit protein | location=TGME49_chrV:2730684-2732476(-) | length=252 | sequence_SO=chromosome | SO=protein_coding	284540 |	10	18.16	19.14	57.54	43.65	38.1	TGME49_284540 |	organism=Toxoplasma_gondii_ME49 | product=ATP synthase F1, delta subunit protein | location=TGME49_chrV:2730684-2732476(-) | length=252 | sequence_SO=chromosome | SO=protein_coding	284540 |	9	0.331131	0.436516	0.356451	0.465586	0.436516	0.316228	0.580764	0.432514	0.190958	0.419463	-1.25338
TGME49_260520 |	16.42	17.18	41.78	15.5	14.56	TGME49_260520 |	organism=Toxoplasma_gondii_ME49 | product=hypothetical protein | location=TGME49_chrVIIb:2190699-2193134(-) | length=742 | sequence_SO=chromosome | SO=protein_coding	260520 |	8	12.22	12.81	30.46	15.5	9.569	TGME49_260520 |	organism=Toxoplasma_gondii_ME49 | product=hypothetical protein | location=TGME49_chrVIIb:2190699-2193134(-) | length=742 | sequence_SO=chromosome | SO=protein_coding	260520 |	5	0.390841	0.246604	0.413047	0.244343	0.539511	0.356451	0.544503	0.353183	0.276097	0.38606	-1.3731
TGME49_203980 |	16.35	21.4	25.01	10.47	6.618	TGME49_203980 |	organism=Toxoplasma_gondii_ME49 | product=hypothetical protein | location=TGME49_chrVIIa:2062064-2074174(+) | length=1919 | sequence_SO=chromosome | SO=protein_coding	203980 |	12	13.56	18.17	28.71	7.973	4.273	TGME49_203980 |	organism=Toxoplasma_gondii_ME49 | product=hypothetical protein | location=TGME49_chrVIIa:2062064-2074174(+) | length=1919 | sequence_SO=chromosome | SO=protein_coding	203980 |	7	0.192309	0.128233	0.197697	0.130617	0.401791	0.224906	0.343558	0.203236	0.398157	0.227793	-2.1342
TGME49_221950 |	16.31	17.19	34.77	18.64	17.2	TGME49_221950 |	organism=Toxoplasma_gondii_ME49 | product=splicesome-associated protein, putative | location=TGME49_chrII:720706-727153(-) | length=558 | sequence_SO=chromosome | SO=protein_coding	221950 |	8	11	13.9	34.95	17.2	10.04	TGME49_221950 |	organism=Toxoplasma_gondii_ME49 | product=splicesome-associated protein, putative | location=TGME49_chrII:720706-727153(-) | length=558 | sequence_SO=chromosome | SO=protein_coding	221950 |	6	0.47863	0.461318	0.42462	0.416869	0.483059	0.299226	0.549541	0.313329	0.187037	0.428324	-1.22323
TGME49_263040 |	16.28	16.8	66.35	38.86	34.6	TGME49_263040 |	organism=Toxoplasma_gondii_ME49 | product=ribosomal protein RPS16 (RPS16) | location=TGME49_chrVIIb:856869-858555(+) | length=211 | sequence_SO=chromosome | SO=protein_coding	263040 |	11	11.02	11.43	65.4	31.75	27.96	TGME49_263040 |	organism=Toxoplasma_gondii_ME49 | product=ribosomal protein RPS16 (RPS16) | location=TGME49_chrVIIb:856869-858555(+) | length=211 | sequence_SO=chromosome | SO=protein_coding	263040 |	12	0.448745	0.465586	0.496592	0.505825	0.231207	0.474242	0.175388	0.387258	0.296938	0.398105	-1.32878
TGME49_225060 |	16.25	17.87	54.09	34.86	29.81	TGME49_225060 |	organism=Toxoplasma_gondii_ME49 | product=nucleoredoxin family protein | location=TGME49_chrX:2547352-2552083(+) | length=416 | sequence_SO=chromosome | SO=protein_coding	225060 |	9	15.36	16.33	57.69	29.81	29.81	TGME49_225060 |	organism=Toxoplasma_gondii_ME49 | product=nucleoredoxin family protein | location=TGME49_chrX:2547352-2552083(+) | length=416 | sequence_SO=chromosome | SO=protein_coding	225060 |	11	0.201372	0.263027	0.277971	0.340408	0.220801	0.501187	0.188799	0.432514	0.349368	0.30326	-1.72137
TGME49_215430 |	16.25	16.72	72.54	59.43	36.89	TGME49_215430 |	organism=Toxoplasma_gondii_ME49 | product=hypothetical protein | location=TGME49_chrX:6952371-6956462(-) | length=244 | sequence_SO=chromosome | SO=protein_coding	215430 |	8	16.02	16.57	70.9	41.39	36.48	TGME49_215430 |	organism=Toxoplasma_gondii_ME49 | product=hypothetical protein | location=TGME49_chrX:6952371-6956462(-) | length=244 | sequence_SO=chromosome | SO=protein_coding	215430 |	8	0.340408	0.288403	0.316228	0.296483	0.369828	0.440555	0.356451	0.432514	0.151405	0.355109	-1.49367
TGME49_319340 |	16.21	17.02	41.58	26.2	21	TGME49_319340 |	organism=Toxoplasma_gondii_ME49 | product=hypothetical protein | location=TGME49_chrIV:1019035-1020963(+) | length=481 | sequence_SO=chromosome | SO=protein_coding	319340 |	9	19.63	19.8	45.11	26.4	23.7	TGME49_319340 |	organism=Toxoplasma_gondii_ME49 | product=hypothetical protein | location=TGME49_chrIV:1019035-1020963(+) | length=481 | sequence_SO=chromosome | SO=protein_coding	319340 |	10	0.369828	0.296483	0.390841	0.313329	0.334195	0.440555	0.328095	0.42462	0.136532	0.362243	-1.46497
TGME49_310000 |	16.19	16.98	36.72	24.62	16.41	TGME49_310000 |	organism=Toxoplasma_gondii_ME49 | product=membrane protein, putative | location=TGME49_chrXI:997770-1003411(+) | length=719 | sequence_SO=chromosome | SO=protein_coding	310000 |	8	9.95	11.34	37.27	14.19	11.4	TGME49_310000 |	organism=Toxoplasma_gondii_ME49 | product=membrane protein, putative | location=TGME49_chrXI:997770-1003411(+) | length=719 | sequence_SO=chromosome | SO=protein_coding	310000 |	5	0.21677	0.487529	0.452898	0.887156	0.474242	0.30479	0.619441	0.394457	0.399221	0.47966	-1.05992
TGME49_221870 |	16.17	17.74	21.7	8.886	8.376	TGME49_221870 |	organism=Toxoplasma_gondii_ME49 | product=hypothetical protein | location=TGME49_chrII:644118-650964(+) | length=1373 | sequence_SO=chromosome | SO=protein_coding	221870 |	8	15.04	17.88	29.72	11.51	7.429	TGME49_221870 |	organism=Toxoplasma_gondii_ME49 | product=hypothetical protein | location=TGME49_chrII:644118-650964(+) | length=1373 | sequence_SO=chromosome | SO=protein_coding	221870 |	7	0.428549	0.195884	0.416869	0.18197	0.432514	0.222843	0.401791	0.205116	0.354262	0.310692	-1.68644
TGME49_306930 |	16.15	18.92	44.02	31.79	30.43	TGME49_306930 |	organism=Toxoplasma_gondii_ME49 | product=proteasome subunit beta type 7 precursor, putative | location=TGME49_chrXI:177495-180749(-) | length=368 | sequence_SO=chromosome | SO=protein_coding	306930 |	12	13.01	13.62	45.92	31.79	24.73	TGME49_306930 |	organism=Toxoplasma_gondii_ME49 | product=proteasome subunit beta type 7 precursor, putative | location=TGME49_chrXI:177495-180749(-) | length=368 | sequence_SO=chromosome | SO=protein_coding	306930 |	9	0.18197	0.251189	0.192309	0.313329	0.310456	0.280543	0.283139	0.265461	0.178087	0.259799	-1.94453
TGME49_259550 |	16.11	18.39	42.65	18.45	13.9	TGME49_259550 |	organism=Toxoplasma_gondii_ME49 | product=dihydropteroate synthase | location=TGME49_chrVIIb:2776188-2781191(-) | length=748 | sequence_SO=chromosome | SO=protein_coding	259550 |	9	18.29	19.8	39.97	17.65	13.5	TGME49_259550 |	organism=Toxoplasma_gondii_ME49 | product=dihydropteroate synthase | location=TGME49_chrVIIb:2776188-2781191(-) | length=748 | sequence_SO=chromosome | SO=protein_coding	259550 |	10	0.242103	0.398107	0.244343	0.413047	0.346737	0.436516	0.376704	0.49204	0.224234	0.3687	-1.43948
TGME49_212250 |	16.11	17.91	36.9	14.34	9.257	TGME49_212250 |	organism=Toxoplasma_gondii_ME49 | product=XPG N-terminal domain-containing protein | location=TGME49_chrX:3958323-3962416(+) | length=767 | sequence_SO=chromosome | SO=protein_coding	212250 |	7	12.42	15.65	37.03	13.17	8.475	TGME49_212250 |	organism=Toxoplasma_gondii_ME49 | product=XPG N-terminal domain-containing protein | location=TGME49_chrX:3958323-3962416(+) | length=767 | sequence_SO=chromosome | SO=protein_coding	212250 |	7	0.270396	0.420727	0.296483	0.465586	0.409261	0.390841	0.436516	0.420727	0.165624	0.388817	-1.36284
TGME49_221380 |	15.98	16.87	67.61	37.65	27.13	TGME49_221380 |	organism=Toxoplasma_gondii_ME49 | product=alba 1 | location=TGME49_chrII:298383-300526(-) | length=247 | sequence_SO=chromosome | SO=protein_coding	221380 |	9	12.88	13.02	63.97	38.46	24.29	TGME49_221380 |	organism=Toxoplasma_gondii_ME49 | product=alba 1 | location=TGME49_chrII:298383-300526(-) | length=247 | sequence_SO=chromosome | SO=protein_coding	221380 |	5	0.187068	0.570164	0.205116	0.666807	0.20893	0.49204	0.197697	0.539511	0.49368	0.383417	-1.38302
TGME49_232300 |	15.98	16.47	74.12	45.88	32.16	TGME49_232300 |	organism=Toxoplasma_gondii_ME49 | product=ribosomal protein RPS3 (RPS3) | location=TGME49_chrVIII:1998615-1999591(-) | length=255 | sequence_SO=chromosome | SO=protein_coding	232300 |	11	13.82	15	72.55	41.18	29.02	TGME49_232300 |	organism=Toxoplasma_gondii_ME49 | product=ribosomal protein RPS3 (RPS3) | location=TGME49_chrVIII:1998615-1999591(-) | length=255 | sequence_SO=chromosome | SO=protein_coding	232300 |	9	0.263027	0.17378	0.270396	0.187068	0.222843	0.183654	0.263027	0.214783	0.165085	0.222322	-2.16928
TGME49_239740 |	15.93	16.5	50.25	28.92	23.77	TGME49_239740 |	organism=Toxoplasma_gondii_ME49 | product=dense granule protein GRA14 (GRA14) | location=TGME49_chrVI:883268-884494(-) | length=408 | sequence_SO=chromosome | SO=protein_coding	239740 |	9	15.58	17.52	42.65	32.6	27.45	TGME49_239740 |	organism=Toxoplasma_gondii_ME49 | product=dense granule protein GRA14 (GRA14) | location=TGME49_chrVI:883268-884494(-) | length=408 | sequence_SO=chromosome | SO=protein_coding	239740 |	11	0.349945	0.128233	0.383707	0.136773	0.380189	0.175388	0.366438	0.165959	0.423716	0.260829	-1.93882
TGME49_244250 |	15.84	16.07	41.56	34.25	25.16	TGME49_244250 |	organism=Toxoplasma_gondii_ME49 | product=hypothetical protein | location=TGME49_chrVI:3138274-3141126(-) | length=616 | sequence_SO=chromosome | SO=protein_coding	244250 |	9	14.57	14.91	34.58	26.95	21.92	TGME49_244250 |	organism=Toxoplasma_gondii_ME49 | product=hypothetical protein | location=TGME49_chrVI:3138274-3141126(-) | length=616 | sequence_SO=chromosome | SO=protein_coding	244250 |	10	0.322107	0.151356	0.255859	0.114815	0.263027	0.0737904	0.328095	0.0954993	0.482365	0.200569	-2.31783
TGME49_267080 |	15.72	21.58	56.46	38.32	31.75	TGME49_267080 |	organism=Toxoplasma_gondii_ME49 | product=26S protease regulatory subunit 4, putative | location=TGME49_chrIX:788659-794078(+) | length=441 | sequence_SO=chromosome | SO=protein_coding	267080 |	10	10.9	19.21	62.81	35.15	25.62	TGME49_267080 |	organism=Toxoplasma_gondii_ME49 | product=26S protease regulatory subunit 4, putative | location=TGME49_chrIX:788659-794078(+) | length=441 | sequence_SO=chromosome | SO=protein_coding	267080 |	10	0.387258	0.524808	0.409261	0.564937	0.474242	0.413047	0.444631	0.366438	0.144069	0.448078	-1.15818
TGME49_229950 |	15.64	19.8	64.3	44.5	25.67	TGME49_229950 |	organism=Toxoplasma_gondii_ME49 | product=26S proteasome regulatory subunit 6b, putative | location=TGME49_chrVIII:485820-492029(+) | length=409 | sequence_SO=chromosome | SO=protein_coding	229950 |	8	19.04	24.02	59.66	41.08	35.21	TGME49_229950 |	organism=Toxoplasma_gondii_ME49 | product=26S proteasome regulatory subunit 6b, putative | location=TGME49_chrVIII:485820-492029(+) | length=409 | sequence_SO=chromosome | SO=protein_coding	229950 |	14	0.226986	0.334195	0.328095	0.483059	0.177011	0.235505	0.187068	0.265461	0.3362	0.279673	-1.83819
TGME49_262050 |	15.61	16.45	45.41	23.3	16.16	TGME49_262050 |	organism=Toxoplasma_gondii_ME49 | product=rhoptry kinase family protein ROP39 (ROP39) | location=TGME49_chrVIIb:1407193-1408959(+) | length=588 | sequence_SO=chromosome | SO=protein_coding	262050 |	7	12.61	13.6	46.09	25.17	14.63	TGME49_262050 |	organism=Toxoplasma_gondii_ME49 | product=rhoptry kinase family protein ROP39 (ROP39) | location=TGME49_chrVIIb:1407193-1408959(+) | length=588 | sequence_SO=chromosome | SO=protein_coding	262050 |	8	0.448745	0.529663	0.465586	0.549541	0.440555	0.288403	0.444631	0.291072	0.209283	0.432275	-1.20998
TGME49_214290 |	15.6	15.85	69.53	46.09	43.75	TGME49_214290 |	organism=Toxoplasma_gondii_ME49 | product=DJ-1 family protein | location=TGME49_chrX:6217062-6218889(+) | length=256 | sequence_SO=chromosome | SO=protein_coding	214290 |	13	14.62	14.77	58.2	50	47.66	TGME49_214290 |	organism=Toxoplasma_gondii_ME49 | product=DJ-1 family protein | location=TGME49_chrX:6217062-6218889(+) | length=256 | sequence_SO=chromosome | SO=protein_coding	214290 |	12	0.444631	0.469894	0.765597	0.794328	0.263027	0.394457	0.325087	0.483059	0.365243	0.49251	-1.02177
TGME49_309210 |	15.52	15.78	41.79	26.62	24.63	TGME49_309210 |	organism=Toxoplasma_gondii_ME49 | product=peroxiredoxin 6, putative | location=TGME49_chrXI:558298-561176(-) | length=402 | sequence_SO=chromosome | SO=protein_coding	309210 |	12	19.5	19.77	43.28	34.08	28.36	TGME49_309210 |	organism=Toxoplasma_gondii_ME49 | product=peroxiredoxin 6, putative | location=TGME49_chrXI:558298-561176(-) | length=402 | sequence_SO=chromosome | SO=protein_coding	309210 |	12	0.260615	0.30761	0.231207	0.277971	0.190546	0.275423	0.201372	0.296483	0.158359	0.255153	-1.97056
TGME49_220400 |	15.4	16.43	96.61	93.22	63.56	TGME49_220400 |	organism=Toxoplasma_gondii_ME49 | product=actin depolymerizing factor ADF (ADF) | location=TGME49_chrV:352732-354045(-) | length=118 | sequence_SO=chromosome | SO=protein_coding	220400 |	19	17.68	18.82	96.61	82.2	69.49	TGME49_220400 |	organism=Toxoplasma_gondii_ME49 | product=actin depolymerizing factor ADF (ADF) | location=TGME49_chrV:352732-354045(-) | length=118 | sequence_SO=chromosome | SO=protein_coding	220400 |	14	0.172187	0.224906	0.175388	0.260615	0.322107	0.172187	0.337287	0.175388	0.281791	0.230008	-2.12024
TGME49_310790 |	15.32	15.88	67.12	52.97	44.29	TGME49_310790 |	organism=Toxoplasma_gondii_ME49 | product=hypothetical protein | location=TGME49_chrXI:1592976-1595007(+) | length=219 | sequence_SO=chromosome | SO=protein_coding	310790 |	13	16.04	16.39	65.3	49.77	47.95	TGME49_310790 |	organism=Toxoplasma_gondii_ME49 | product=hypothetical protein | location=TGME49_chrXI:1592976-1595007(+) | length=219 | sequence_SO=chromosome | SO=protein_coding	310790 |	14	0.255859	0.444631	0.316228	0.549541	0.519996	0.625173	0.580764	0.679204	0.279033	0.496424	-1.01035
TGME49_234450 |	15.2	15.56	51.95	34.2	28.57	TGME49_234450 |	organism=Toxoplasma_gondii_ME49 | product=ribosomal protein RPS15A (RPS15A) | location=TGME49_chrX:4397204-4399086(+) | length=231 | sequence_SO=chromosome | SO=protein_coding	234450 |	11	12.15	12.93	52.38	31.6	27.71	TGME49_234450 |	organism=Toxoplasma_gondii_ME49 | product=ribosomal protein RPS15A (RPS15A) | location=TGME49_chrX:4397204-4399086(+) | length=231 | sequence_SO=chromosome | SO=protein_coding	234450 |	11	0.172187	0.272898	0.141906	0.194089	0.369828	0.178649	0.353183	0.164437	0.361989	0.230897	-2.11468
TGME49_288630 |	15.19	15.99	67.97	59.79	32.74	TGME49_288630 |	organism=Toxoplasma_gondii_ME49 | product=nucleosome assembly protein (NAP), putative | location=TGME49_chrIX:2644741-2646097(+) | length=281 | sequence_SO=chromosome | SO=protein_coding	288630 |	9	7.91	8.78	73.67	39.15	24.91	TGME49_288630 |	organism=Toxoplasma_gondii_ME49 | product=nucleosome assembly protein (NAP), putative | location=TGME49_chrIX:2644741-2646097(+) | length=281 | sequence_SO=chromosome | SO=protein_coding	288630 |	5	0.356451	0.263027	0.343558	0.253513	0.0946237	0.226986	0.0954993	0.244343	0.389783	0.23475	-2.0908
TGME49_205700 |	15.1	16.99	54.02	35.63	31.32	TGME49_205700 |	organism=Toxoplasma_gondii_ME49 | product=cyclophilin precursor | location=TGME49_chrVIIa:1209729-1210775(+) | length=348 | sequence_SO=chromosome | SO=protein_coding	205700 |	14	13.64	14.31	47.7	32.76	23.28	TGME49_205700 |	organism=Toxoplasma_gondii_ME49 | product=cyclophilin precursor | location=TGME49_chrVIIa:1209729-1210775(+) | length=348 | sequence_SO=chromosome | SO=protein_coding	205700 |	11	0.220801	0.258226	0.226986	0.253513	0.185353	0.165959	0.170608	0.139316	0.201112	0.202595	-2.30333
TGME49_209910 |	15.09	16.79	64.23	60.16	47.97	TGME49_209910 |	organism=Toxoplasma_gondii_ME49 | product=histone H2Bv | location=TGME49_chrIb:1546363-1547275(+) | length=123 | sequence_SO=chromosome | SO=protein_coding	209910 |	10	8.1	12.69	75.61	52.03	47.97	TGME49_209910 |	organism=Toxoplasma_gondii_ME49 | product=histone H2Bv | location=TGME49_chrIb:1546363-1547275(+) | length=123 | sequence_SO=chromosome | SO=protein_coding	209910 |	11	0.401791	0.353183	0.42462	0.369828	0.420727	0.501187	0.448745	0.534564	0.133927	0.431831	-1.21146
TGME49_228490 |	15.05	17.85	41.62	32.74	29.7	TGME49_228490 |	organism=Toxoplasma_gondii_ME49 | product=hypothetical protein | location=TGME49_chrX:290486-294187(-) | length=394 | sequence_SO=chromosome | SO=protein_coding	228490 |	7	12.34	14.4	37.82	29.44	23.1	TGME49_228490 |	organism=Toxoplasma_gondii_ME49 | product=hypothetical protein | location=TGME49_chrX:290486-294187(-) | length=394 | sequence_SO=chromosome | SO=protein_coding	228490 |	6	0.432514	0.340408	0.444631	0.343558	0.366438	0.316228	0.444631	0.383707	0.124013	0.384014	-1.38077
TGME49_315270 |	15.03	15.7	40.77	19.49	14.74	TGME49_315270 |	organism=Toxoplasma_gondii_ME49 | product=hypothetical protein | location=TGME49_chrXI:4609959-4617338(-) | length=780 | sequence_SO=chromosome | SO=protein_coding	315270 |	8	9.64	10.48	46.54	16.28	13.97	TGME49_315270 |	organism=Toxoplasma_gondii_ME49 | product=hypothetical protein | location=TGME49_chrXI:4609959-4617338(-) | length=780 | sequence_SO=chromosome | SO=protein_coding	315270 |	7	0.390841	0.37325	0.387258	0.366438	0.239883	0.178649	0.270396	0.195884	0.277841	0.300325	-1.7354
TGME49_240280 |	14.94	15.99	44.42	26.2	20.73	TGME49_240280 |	organism=Toxoplasma_gondii_ME49 | product=S1/P1nuclease | location=TGME49_chrVI:1134358-1141757(-) | length=439 | sequence_SO=chromosome | SO=protein_coding	240280 |	8	19.52	20.2	49.43	30.3	26.88	TGME49_240280 |	organism=Toxoplasma_gondii_ME49 | product=S1/P1nuclease | location=TGME49_chrVI:1134358-1141757(-) | length=439 | sequence_SO=chromosome | SO=protein_coding	240280 |	11	0.608135	0.469894	0.544503	0.420727	0.737904	0.239883	0.711214	0.231207	0.365148	0.495433	-1.01324
TGME49_216260 |	14.92	17.31	50.67	24.19	19.24	TGME49_216260 |	organism=Toxoplasma_gondii_ME49 | product=eukaryotic initiation factor-2B, gamma subunit, putative | location=TGME49_chrXI:6272081-6278998(+) | length=525 | sequence_SO=chromosome | SO=protein_coding	216260 |	7	13.84	15.36	43.24	23.81	18.48	TGME49_216260 |	organism=Toxoplasma_gondii_ME49 | product=eukaryotic initiation factor-2B, gamma subunit, putative | location=TGME49_chrXI:6272081-6278998(+) | length=525 | sequence_SO=chromosome | SO=protein_coding	216260 |	7	0.255859	0.265461	0.328095	0.331131	0.570164	0.60256	0.580764	0.608135	0.338905	0.442771	-1.17537
TGME49_305290 |	14.86	15.65	49.57	33.04	23.77	TGME49_305290 |	organism=Toxoplasma_gondii_ME49 | product=vacuolar atp synthase subunit e, putative | location=TGME49_chrIX:5334840-5337967(-) | length=345 | sequence_SO=chromosome | SO=protein_coding	305290 |	7	12.68	13.38	46.09	29.28	21.45	TGME49_305290 |	organism=Toxoplasma_gondii_ME49 | product=vacuolar atp synthase subunit e, putative | location=TGME49_chrIX:5334840-5337967(-) | length=345 | sequence_SO=chromosome | SO=protein_coding	305290 |	7	0.275423	0.340408	0.248886	0.301995	0.549541	0.816582	0.559758	0.824138	0.450176	0.489591	-1.03035
TGME49_236570 |	14.82	15.24	44.58	24.94	23.17	TGME49_236570 |	organism=Toxoplasma_gondii_ME49 | product=lysine decarboxylase family protein | location=TGME49_chrX:5431958-5434592(+) | length=397 | sequence_SO=chromosome | SO=protein_coding	236570 |	7	17.73	18.49	47.36	33.25	28.97	TGME49_236570 |	organism=Toxoplasma_gondii_ME49 | product=lysine decarboxylase family protein | location=TGME49_chrX:5431958-5434592(+) | length=397 | sequence_SO=chromosome | SO=protein_coding	236570 |	10	0.125893	0.328095	0.133045	0.363078	0.246604	0.37325	0.331131	0.501187	0.395114	0.300285	-1.73559
TGME49_264610 |	14.73	14.88	31.86	23.49	20.23	TGME49_264610 |	organism=Toxoplasma_gondii_ME49 | product=RNA recognition motif-containing protein | location=TGME49_chrIX:2174061-2180163(-) | length=430 | sequence_SO=chromosome | SO=protein_coding	264610 |	10	16.02	16.13	39.77	22.79	22.79	TGME49_264610 |	organism=Toxoplasma_gondii_ME49 | product=RNA recognition motif-containing protein | location=TGME49_chrIX:2174061-2180163(-) | length=430 | sequence_SO=chromosome | SO=protein_coding	264610 |	11	0.210863	0.167494	0.224906	0.187068	0.203236	0.188799	0.205116	0.199526	0.0817379	0.198376	-2.33369
TGME49_209160 |	14.72	15.43	64.15	32.61	27.21	TGME49_209160 |	organism=Toxoplasma_gondii_ME49 | product=myristoyl CoA:protein N-myristoyltransferase | location=TGME49_chrIb:1080369-1088759(-) | length=463 | sequence_SO=chromosome | SO=protein_coding	209160 |	10	20.52	20.96	68.47	38.01	30.24	TGME49_209160 |	organism=Toxoplasma_gondii_ME49 | product=myristoyl CoA:protein N-myristoyltransferase | location=TGME49_chrIb:1080369-1088759(-) | length=463 | sequence_SO=chromosome | SO=protein_coding	209160 |	12	0.190546	0.253513	0.244343	0.313329	0.293765	0.49204	0.340408	0.57544	0.36293	0.337923	-1.56523
TGME49_207770 |	14.7	15.12	42.07	22.9	18.2	TGME49_207770 |	organism=Toxoplasma_gondii_ME49 | product=PCI domain-containing protein | location=TGME49_chrIb:278826-284996(-) | length=511 | sequence_SO=chromosome | SO=protein_coding	207770 |	8	16.45	17.54	53.62	25.64	22.5	TGME49_207770 |	organism=Toxoplasma_gondii_ME49 | product=PCI domain-containing protein | location=TGME49_chrIb:278826-284996(-) | length=511 | sequence_SO=chromosome | SO=protein_coding	207770 |	11	0.30479	0.322107	0.170608	0.175388	0.597035	0.291072	0.501187	0.248886	0.431413	0.326384	-1.61536
TGME49_284560 |	14.61	14.81	76.32	64.74	49.47	TGME49_284560 |	organism=Toxoplasma_gondii_ME49 | product=ribosomal protein RPL9 (RPL9) | location=TGME49_chrV:2713061-2715476(+) | length=190 | sequence_SO=chromosome | SO=protein_coding	284560 |	9	12.14	12.5	73.68	53.68	50.53	TGME49_284560 |	organism=Toxoplasma_gondii_ME49 | product=ribosomal protein RPL9 (RPL9) | location=TGME49_chrV:2713061-2715476(+) | length=190 | sequence_SO=chromosome | SO=protein_coding	284560 |	9	0.122462	0.322107	0.152757	0.469894	0.366438	0.529663	0.349945	0.505825	0.404593	0.352386	-1.50477
TGME49_226410 |	14.51	16.87	52.13	30.18	28.35	TGME49_226410 |	organism=Toxoplasma_gondii_ME49 | product=EF-1 guanine nucleotide exchange domain-containing protein | location=TGME49_chrX:1656226-1658238(-) | length=328 | sequence_SO=chromosome | SO=protein_coding	226410 |	11	10.85	17.49	60.67	29.57	26.52	TGME49_226410 |	organism=Toxoplasma_gondii_ME49 | product=EF-1 guanine nucleotide exchange domain-containing protein | location=TGME49_chrX:1656226-1658238(-) | length=328 | sequence_SO=chromosome | SO=protein_coding	226410 |	11	0.172187	0.452898	0.218776	0.597035	0.296483	0.457088	0.49204	0.751623	0.423779	0.429766	-1.21838
TGME49_313010 |	14.49	15.9	53.05	26.74	25.68	TGME49_313010 |	organism=Toxoplasma_gondii_ME49 | product=DEAD (Asp-Glu-Ala-Asp) box polypeptide DDX6 (DDX6) | location=TGME49_chrXI:3033376-3037786(-) | length=475 | sequence_SO=chromosome | SO=protein_coding	313010 |	9	15.98	17.78	56	33.05	20.21	TGME49_313010 |	organism=Toxoplasma_gondii_ME49 | product=DEAD (Asp-Glu-Ala-Asp) box polypeptide DDX6 (DDX6) | location=TGME49_chrXI:3033376-3037786(-) | length=475 | sequence_SO=chromosome | SO=protein_coding	313010 |	7	0.253513	0.420727	0.328095	0.539511	0.122462	0.288403	0.151356	0.369828	0.416694	0.309237	-1.69322
TGME49_212290 |	14.41	16.99	53.99	36.1	25.56	TGME49_212290 |	organism=Toxoplasma_gondii_ME49 | product=ribosomal protein RPS19 (RPS19) | location=TGME49_chrX:3941333-3943033(-) | length=313 | sequence_SO=chromosome | SO=protein_coding	212290 |	15	12.82	14.4	49.52	33.87	21.41	TGME49_212290 |	organism=Toxoplasma_gondii_ME49 | product=ribosomal protein RPS19 (RPS19) | location=TGME49_chrX:3941333-3943033(-) | length=313 | sequence_SO=chromosome | SO=protein_coding	212290 |	14	0.328095	0.340408	0.387258	0.398107	0.124738	0.244343	0.145881	0.291072	0.342423	0.282488	-1.82374
TGME49_257090 |	14.41	14.85	62.67	35.38	28.41	TGME49_257090 |	organism=Toxoplasma_gondii_ME49 | product=NAC domain-containing protein | location=TGME49_chrVIIb:4224344-4225423(+) | length=359 | sequence_SO=chromosome | SO=protein_coding	257090 |	12	13.72	14.29	49.86	32.87	26.18	TGME49_257090 |	organism=Toxoplasma_gondii_ME49 | product=NAC domain-containing protein | location=TGME49_chrVIIb:4224344-4225423(+) | length=359 | sequence_SO=chromosome | SO=protein_coding	257090 |	9	0.231207	0.288403	0.237684	0.296483	0.165959	0.340408	0.158489	0.346737	0.261902	0.258171	-1.9536
TGME49_292130 |	14.4	15.02	59.79	37.41	32.17	TGME49_292130 |	organism=Toxoplasma_gondii_ME49 | product=ribosomal protein RPL13A (RPL13A) | location=TGME49_chrIX:4567863-4570622(-) | length=286 | sequence_SO=chromosome | SO=protein_coding	292130 |	13	13.3	14.28	59.44	37.06	26.22	TGME49_292130 |	organism=Toxoplasma_gondii_ME49 | product=ribosomal protein RPL13A (RPL13A) | location=TGME49_chrIX:4567863-4570622(-) | length=286 | sequence_SO=chromosome | SO=protein_coding	292130 |	13	0.187068	0.301995	0.231207	0.359749	0.510505	0.519996	0.49204	0.501187	0.327583	0.387968	-1.36599
TGME49_313230 |	14.38	15.2	59.94	39.48	24.5	TGME49_313230 |	organism=Toxoplasma_gondii_ME49 | product=eukaryotic initiation factor-2, alpha subunit | location=TGME49_chrXI:3197906-3201985(-) | length=347 | sequence_SO=chromosome | SO=protein_coding	313230 |	8	20.36	20.8	70.32	44.09	39.19	TGME49_313230 |	organism=Toxoplasma_gondii_ME49 | product=eukaryotic initiation factor-2, alpha subunit | location=TGME49_chrXI:3197906-3201985(-) | length=347 | sequence_SO=chromosome | SO=protein_coding	313230 |	12	0.237684	0.175388	0.251189	0.195884	0.343558	0.334195	0.405508	0.394457	0.284432	0.292233	-1.77481
TGME49_310070 |	14.38	14.38	74.11	57.14	45.54	TGME49_310070 |	organism=Toxoplasma_gondii_ME49 | product=methyltransferase, putative | location=TGME49_chrXI:1038341-1041648(-) | length=224 | sequence_SO=chromosome | SO=protein_coding	310070 |	9	10.29	10.56	62.95	34.82	29.91	TGME49_310070 |	organism=Toxoplasma_gondii_ME49 | product=methyltransferase, putative | location=TGME49_chrXI:1038341-1041648(-) | length=224 | sequence_SO=chromosome | SO=protein_coding	310070 |	5	0.255859	0.277971	0.253513	0.267917	0.157036	0.325087	0.140605	0.288403	0.243811	0.245799	-2.02445
TGME49_236540 |	14.34	15.28	45.81	26.51	20.27	TGME49_236540 |	organism=Toxoplasma_gondii_ME49 | product=RNA recognition motif-containing protein | location=TGME49_chrX:5407954-5414539(+) | length=513 | sequence_SO=chromosome | SO=protein_coding	236540 |	8	19.07	20.04	43.27	33.33	26.9	TGME49_236540 |	organism=Toxoplasma_gondii_ME49 | product=RNA recognition motif-containing protein | location=TGME49_chrX:5407954-5414539(+) | length=513 | sequence_SO=chromosome | SO=protein_coding	236540 |	12	0.233346	0.167494	0.222843	0.15417	0.275423	0.331131	0.260615	0.313329	0.242281	0.244794	-2.03036
TGME49_270240 |	14.21	15.3	42.04	29.42	19.69	TGME49_270240 |	organism=Toxoplasma_gondii_ME49 | product=unspecified product (MAG1) | location=TGME49_chrVIII:5311766-5313737(+) | length=452 | sequence_SO=chromosome | SO=protein_coding	270240 |	8	20.94	22.46	52.21	35.18	26.99	TGME49_270240 |	organism=Toxoplasma_gondii_ME49 | product=unspecified product (MAG1) | location=TGME49_chrVIII:5311766-5313737(+) | length=452 | sequence_SO=chromosome | SO=protein_coding	270240 |	11	0.394457	0.440555	0.428549	0.47863	0.165959	0.237684	0.183654	0.263027	0.360578	0.324064	-1.62565
TGME49_312150 |	14.05	14.45	41.98	30.86	25.22	TGME49_312150 |	organism=Toxoplasma_gondii_ME49 | product=hypothetical protein | location=TGME49_chrXI:2459938-2463885(+) | length=567 | sequence_SO=chromosome | SO=protein_coding	312150 |	8	19.55	20.13	53.26	41.8	31.57	TGME49_312150 |	organism=Toxoplasma_gondii_ME49 | product=hypothetical protein | location=TGME49_chrXI:2459938-2463885(+) | length=567 | sequence_SO=chromosome | SO=protein_coding	312150 |	9	0.519996	0.322107	0.461318	0.265461	0.685488	0.47863	0.57544	0.359749	0.283322	0.458524	-1.12493
TGME49_262730 |	14.02	15.43	39.75	23.48	19.94	TGME49_262730 |	organism=Toxoplasma_gondii_ME49 | product=rhoptry protein ROP16 (ROP16) | location=TGME49_chrVIIb:1053320-1055443(-) | length=707 | sequence_SO=chromosome | SO=protein_coding	262730 |	7	10.46	11.17	29.42	16.69	12.87	TGME49_262730 |	organism=Toxoplasma_gondii_ME49 | product=rhoptry protein ROP16 (ROP16) | location=TGME49_chrVIIb:1053320-1055443(-) | length=707 | sequence_SO=chromosome | SO=protein_coding	262730 |	5	0.387258	0.218776	0.452898	0.258226	0.554626	0.685488	0.591562	0.731139	0.364395	0.484997	-1.04395
TGME49_251680 |	13.94	14.39	81.29	64.91	54.39	TGME49_251680 |	organism=Toxoplasma_gondii_ME49 | product=histamine-releasing factor, putative | location=TGME49_chrXII:5529412-5531241(-) | length=171 | sequence_SO=chromosome | SO=protein_coding	251680 |	9	9.91	10.21	67.84	61.4	53.8	TGME49_251680 |	organism=Toxoplasma_gondii_ME49 | product=histamine-releasing factor, putative | location=TGME49_chrXII:5529412-5531241(-) | length=171 | sequence_SO=chromosome | SO=protein_coding	251680 |	6	0.149969	0.359749	0.122462	0.248886	0.291072	0.283139	0.319154	0.325087	0.302099	0.26244	-1.92994
TGME49_310030 |	13.93	14.21	62.56	49.75	40.89	TGME49_310030 |	organism=Toxoplasma_gondii_ME49 | product=cyclase-associated protein, putative | location=TGME49_chrXI:1014745-1015690(-) | length=203 | sequence_SO=chromosome | SO=protein_coding	310030 |	9	14.59	14.8	71.43	59.11	46.8	TGME49_310030 |	organism=Toxoplasma_gondii_ME49 | product=cyclase-associated protein, putative | location=TGME49_chrXI:1014745-1015690(-) | length=203 | sequence_SO=chromosome | SO=protein_coding	310030 |	9	0.242103	0.239883	0.248886	0.251189	0.11695	0.334195	0.11272	0.316228	0.325113	0.232769	-2.10303
TGME49_214840 |	13.86	15.29	28.46	12.09	8.828	TGME49_214840 |	organism=Toxoplasma_gondii_ME49 | product=AP2 domain transcription factor AP2X-7 (AP2X7) | location=TGME49_chrX:6536614-6542223(+) | length=1869 | sequence_SO=chromosome | SO=protein_coding	214840 |	9	18.7	20.76	27.5	12.68	8.828	TGME49_214840 |	organism=Toxoplasma_gondii_ME49 | product=AP2 domain transcription factor AP2X-7 (AP2X7) | location=TGME49_chrX:6536614-6542223(+) | length=1869 | sequence_SO=chromosome | SO=protein_coding	214840 |	8	0.383707	0.210863	0.359749	0.205116	0.448745	0.220801	0.465586	0.224906	0.331501	0.314934	-1.66688
TGME49_265310 |	13.84	15.91	62.2	41.67	25.89	TGME49_265310 |	organism=Toxoplasma_gondii_ME49 | product=heat shock protein 40, putative | location=TGME49_chrIX:1622549-1628560(+) | length=336 | sequence_SO=chromosome | SO=protein_coding	265310 |	8	15.83	16.53	77.08	41.37	29.17	TGME49_265310 |	organism=Toxoplasma_gondii_ME49 | product=heat shock protein 40, putative | location=TGME49_chrIX:1622549-1628560(+) | length=336 | sequence_SO=chromosome | SO=protein_coding	265310 |	7	0.285759	0.195884	0.277971	0.220801	0.188799	0.10666	0.201372	0.114815	0.30757	0.199008	-2.3291
TGME49_220270 |	13.84	14.02	39.86	27.93	25.45	TGME49_220270 |	organism=Toxoplasma_gondii_ME49 | product=alveolin domain containing intermediate filament IMC6 (IMC6) | location=TGME49_chrV:249853-251187(-) | length=444 | sequence_SO=chromosome | SO=protein_coding	220270 |	11	11.92	12.12	37.84	22.97	20.27	TGME49_220270 |	organism=Toxoplasma_gondii_ME49 | product=alveolin domain containing intermediate filament IMC6 (IMC6) | location=TGME49_chrV:249853-251187(-) | length=444 | sequence_SO=chromosome | SO=protein_coding	220270 |	6	0.47863	0.356451	0.534564	0.405508	0.765597	0.218776	0.903649	0.265461	0.454266	0.49108	-1.02597
TGME49_318160 |	13.8	14.58	61.92	46.86	41.42	TGME49_318160 |	organism=Toxoplasma_gondii_ME49 | product=MSP (Major sperm protein) domain-containing protein | location=TGME49_chrIV:1518877-1519596(+) | length=239 | sequence_SO=chromosome | SO=protein_coding	318160 |	9	11.15	11.77	64.85	46.44	32.64	TGME49_318160 |	organism=Toxoplasma_gondii_ME49 | product=MSP (Major sperm protein) domain-containing protein | location=TGME49_chrIV:1518877-1519596(+) | length=239 | sequence_SO=chromosome | SO=protein_coding	318160 |	8	0.310456	0.235505	0.275423	0.20893	0.349945	0.280543	0.398107	0.325087	0.192267	0.298	-1.74662
TGME49_258150 |	13.75	15.11	72.65	64.9	40.41	TGME49_258150 |	organism=Toxoplasma_gondii_ME49 | product=proteasome subunit alpha type 7, putative | location=TGME49_chrVIIb:3548356-3552268(-) | length=245 | sequence_SO=chromosome | SO=protein_coding	258150 |	7	14.04	14.56	63.27	51.43	39.59	TGME49_258150 |	organism=Toxoplasma_gondii_ME49 | product=proteasome subunit alpha type 7, putative | location=TGME49_chrVIIb:3548356-3552268(-) | length=245 | sequence_SO=chromosome | SO=protein_coding	258150 |	8	0.37325	0.220801	0.457088	0.267917	0.401791	0.432514	0.436516	0.487529	0.228316	0.384676	-1.37829
TGME49_251810 |	13.69	14.18	88.82	75.78	67.08	TGME49_251810 |	organism=Toxoplasma_gondii_ME49 | product=translation initiation factor eIF-5A, putative | location=TGME49_chrXII:5597175-5597660(-) | length=161 | sequence_SO=chromosome | SO=protein_coding	251810 |	10	17.02	17.13	93.17	74.53	65.22	TGME49_251810 |	organism=Toxoplasma_gondii_ME49 | product=translation initiation factor eIF-5A, putative | location=TGME49_chrXII:5597175-5597660(-) | length=161 | sequence_SO=chromosome | SO=protein_coding	251810 |	15	0.125893	0.226986	0.151356	0.285759	0.255859	0.398107	0.319154	0.510505	0.416697	0.284202	-1.81501
TGME49_219550 |	13.68	15.05	60	29.57	19.15	TGME49_219550 |	organism=Toxoplasma_gondii_ME49 | product=dihydrolipoyllysine-residue succinyltransferase component of oxoglutarate dehydrogenase | location=TGME49_chrXII:851914-859465(-) | length=470 | sequence_SO=chromosome | SO=protein_coding	219550 |	7	18.59	19.26	47.02	29.79	26.17	TGME49_219550 |	organism=Toxoplasma_gondii_ME49 | product=dihydrolipoyllysine-residue succinyltransferase component of oxoglutarate dehydrogenase | location=TGME49_chrXII:851914-859465(-) | length=470 | sequence_SO=chromosome | SO=protein_coding	219550 |	11	0.131826	0.207014	0.128233	0.231207	0.420727	0.224906	0.461318	0.251189	0.445747	0.257052	-1.95987
TGME49_209260 |	13.67	14.11	58.39	37.74	31.29	TGME49_209260 |	organism=Toxoplasma_gondii_ME49 | product=cytochrome c oxidase subunit, putative | location=TGME49_chrIb:1153716-1157925(-) | length=310 | sequence_SO=chromosome | SO=protein_coding	209260 |	8	14.28	14.99	60	46.45	34.52	TGME49_209260 |	organism=Toxoplasma_gondii_ME49 | product=cytochrome c oxidase subunit, putative | location=TGME49_chrIb:1153716-1157925(-) | length=310 | sequence_SO=chromosome | SO=protein_coding	209260 |	8	0.144544	0.187068	0.170608	0.214783	0.214783	0.237684	0.334195	0.353183	0.30155	0.232106	-2.10714
TGME49_232660 |	13.66	14.01	53.18	24.47	16.71	TGME49_232660 |	organism=Toxoplasma_gondii_ME49 | product=Hsp70 interacting protein HIP (HIP) | location=TGME49_chrVIII:2210172-2212839(-) | length=425 | sequence_SO=chromosome | SO=protein_coding	232660 |	7	11.72	12.28	44.24	29.18	25.18	TGME49_232660 |	organism=Toxoplasma_gondii_ME49 | product=Hsp70 interacting protein HIP (HIP) | location=TGME49_chrVIII:2210172-2212839(-) | length=425 | sequence_SO=chromosome | SO=protein_coding	232660 |	9	0.272898	0.366438	0.331131	0.487529	0.37325	0.469894	0.405508	0.529663	0.199227	0.404539	-1.30565
TGME49_235490 |	13.53	15.45	38.14	15.93	12.89	TGME49_235490 |	organism=Toxoplasma_gondii_ME49 | product=hypothetical protein | location=TGME49_chrX:4905534-4915560(+) | length=923 | sequence_SO=chromosome | SO=protein_coding	235490 |	7	15.58	17	39.54	17.88	13.87	TGME49_235490 |	organism=Toxoplasma_gondii_ME49 | product=hypothetical protein | location=TGME49_chrX:4905534-4915560(+) | length=923 | sequence_SO=chromosome | SO=protein_coding	235490 |	7	0.195884	0.559758	0.20893	0.613762	0.474242	0.390841	0.549541	0.457088	0.340784	0.431256	-1.21338
TGME49_311090 |	13.51	15.1	43.33	22.24	17.13	TGME49_311090 |	organism=Toxoplasma_gondii_ME49 | product=ubiquitin carboxyl-terminal hydrolase | location=TGME49_chrXI:1799587-1804865(+) | length=607 | sequence_SO=chromosome | SO=protein_coding	311090 |	8	13.31	17.26	41.02	22.41	19.28	TGME49_311090 |	organism=Toxoplasma_gondii_ME49 | product=ubiquitin carboxyl-terminal hydrolase | location=TGME49_chrXI:1799587-1804865(+) | length=607 | sequence_SO=chromosome | SO=protein_coding	311090 |	9	0.409261	0.524808	0.452898	0.57544	0.390841	0.380189	0.42462	0.416869	0.143804	0.446866	-1.16209
TGME49_205360 |	13.44	18.63	35.71	7.173	3.414	TGME49_205360 |	organism=Toxoplasma_gondii_ME49 | product=hypothetical protein | location=TGME49_chrVIIa:1442993-1459115(+) | length=2607 | sequence_SO=chromosome | SO=protein_coding	205360 |	7	13.73	19.47	39.32	7.058	3.452	TGME49_205360 |	organism=Toxoplasma_gondii_ME49 | product=hypothetical protein | location=TGME49_chrVIIa:1442993-1459115(+) | length=2607 | sequence_SO=chromosome | SO=protein_coding	205360 |	7	0.285759	0.586138	0.293765	0.654636	0.519996	0.272898	0.544503	0.299226	0.344383	0.432115	-1.21051
TGME49_204020 |	13.32	13.62	63.08	41.15	28.08	TGME49_204020 |	organism=Toxoplasma_gondii_ME49 | product=ribosomal protein RPL8 (RPL8) | location=TGME49_chrVIIa:2046086-2048555(+) | length=260 | sequence_SO=chromosome | SO=protein_coding	204020 |	13	16.3	16.84	62.69	43.85	33.08	TGME49_204020 |	organism=Toxoplasma_gondii_ME49 | product=ribosomal protein RPL8 (RPL8) | location=TGME49_chrVIIa:2046086-2048555(+) | length=260 | sequence_SO=chromosome | SO=protein_coding	204020 |	14	0.115878	0.218776	0.121339	0.229087	0.134276	0.340408	0.152757	0.394457	0.460127	0.213372	-2.22856
TGME49_204310 |	13.29	18.93	26.71	8.511	4.527	TGME49_204310 |	organism=Toxoplasma_gondii_ME49 | product=hypothetical protein | location=TGME49_chrVIIa:1887392-1908600(+) | length=2209 | sequence_SO=chromosome | SO=protein_coding	204310 |	7	19.67	24.14	30.56	11.32	8.33	TGME49_204310 |	organism=Toxoplasma_gondii_ME49 | product=hypothetical protein | location=TGME49_chrVIIa:1887392-1908600(+) | length=2209 | sequence_SO=chromosome | SO=protein_coding	204310 |	11	0.440555	0.30761	0.505825	0.353183	0.564937	0.465586	0.564937	0.461318	0.187723	0.457994	-1.1266
TGME49_280370 |	13.27	15.3	41.95	22.41	13.23	TGME49_280370 |	organism=Toxoplasma_gondii_ME49 | product=hypothetical protein | location=TGME49_chrVIIa:492510-497888(+) | length=665 | sequence_SO=chromosome | SO=protein_coding	280370 |	8	14.02	16.68	36.24	19.4	15.19	TGME49_280370 |	organism=Toxoplasma_gondii_ME49 | product=hypothetical protein | location=TGME49_chrVIIa:492510-497888(+) | length=665 | sequence_SO=chromosome | SO=protein_coding	280370 |	9	0.47863	0.383707	0.465586	0.356451	0.436516	0.539511	0.487529	0.60256	0.158649	0.468811	-1.09292
TGME49_249780 |	13.24	13.34	66.16	52.13	37.5	TGME49_249780 |	organism=Toxoplasma_gondii_ME49 | product=hypothetical protein | location=TGME49_chrXII:4795445-4796431(-) | length=328 | sequence_SO=chromosome | SO=protein_coding	249780 |	10	12.09	12.45	66.77	50.61	25.3	TGME49_249780 |	organism=Toxoplasma_gondii_ME49 | product=hypothetical protein | location=TGME49_chrXII:4795445-4796431(-) | length=328 | sequence_SO=chromosome | SO=protein_coding	249780 |	5	0.380189	0.356451	0.334195	0.310456	0.416869	0.334195	0.440555	0.343558	0.114889	0.364559	-1.45578
TGME49_257350 |	13.22	14.15	35.73	14.88	12.56	TGME49_257350 |	organism=Toxoplasma_gondii_ME49 | product=eukaryotic translation initiation factor, putative | location=TGME49_chrVIIb:4107546-4115286(+) | length=820 | sequence_SO=chromosome | SO=protein_coding	257350 |	8	13.95	15.59	41.46	18.29	8.293	TGME49_257350 |	organism=Toxoplasma_gondii_ME49 | product=eukaryotic translation initiation factor, putative | location=TGME49_chrVIIb:4107546-4115286(+) | length=820 | sequence_SO=chromosome | SO=protein_coding	257350 |	6	0.270396	0.809096	0.293765	0.831764	0.270396	0.469894	0.255859	0.461318	0.489247	0.457811	-1.12718
TGME49_316310 |	13.19	14.48	75.12	56.72	40.8	TGME49_316310 |	organism=Toxoplasma_gondii_ME49 | product=superoxide dismutase (SOD) | location=TGME49_chrXI:5233313-5235019(-) | length=201 | sequence_SO=chromosome | SO=protein_coding	316310 |	7	17.47	19.4	66.67	60.7	47.76	TGME49_316310 |	organism=Toxoplasma_gondii_ME49 | product=superoxide dismutase (SOD) | location=TGME49_chrXI:5233313-5235019(-) | length=201 | sequence_SO=chromosome | SO=protein_coding	316310 |	13	0.255859	0.405508	0.296483	0.474242	0.167494	0.331131	0.185353	0.383707	0.321796	0.312472	-1.6782
TGME49_288860 |	13.15	17.91	59.45	32.28	16.34	TGME49_288860 |	organism=Toxoplasma_gondii_ME49 | product=RuvB family 2 protein | location=TGME49_chrIX:2777345-2784866(-) | length=508 | sequence_SO=chromosome | SO=protein_coding	288860 |	7	10.52	14.81	41.54	26.18	15.35	TGME49_288860 |	organism=Toxoplasma_gondii_ME49 | product=RuvB family 2 protein | location=TGME49_chrIX:2777345-2784866(-) | length=508 | sequence_SO=chromosome | SO=protein_coding	288860 |	7	0.724436	0.529663	0.717794	0.534564	0.465586	0.20893	0.452898	0.17378	0.399887	0.475956	-1.0711
TGME49_202770 |	13	13.19	41.35	32.33	21.05	TGME49_202770 |	organism=Toxoplasma_gondii_ME49 | product=RNA recognition motif-containing protein | location=TGME49_chrVIIa:3041284-3048240(+) | length=532 | sequence_SO=chromosome | SO=protein_coding	202770 |	7	10.97	11.01	40.98	20.11	18.42	TGME49_202770 |	organism=Toxoplasma_gondii_ME49 | product=RNA recognition motif-containing protein | location=TGME49_chrVIIa:3041284-3048240(+) | length=532 | sequence_SO=chromosome | SO=protein_coding	202770 |	7	0.505825	0.580764	0.619441	0.711214	0.165959	0.448745	0.201372	0.539511	0.385146	0.471604	-1.08435
TGME49_321420 |	12.91	15.94	42.6	19.49	14.08	TGME49_321420 |	organism=Toxoplasma_gondii_ME49 | product=kelch repeat-containing protein | location=TGME49_chrIb:1822422-1824086(+) | length=554 | sequence_SO=chromosome | SO=protein_coding	321420 |	7	13.1	13.45	38.45	22.74	16.25	TGME49_321420 |	organism=Toxoplasma_gondii_ME49 | product=kelch repeat-containing protein | location=TGME49_chrIb:1822422-1824086(+) | length=554 | sequence_SO=chromosome | SO=protein_coding	321420 |	7	0.369828	0.340408	0.390841	0.363078	0.461318	0.57544	0.465586	0.57544	0.197088	0.442742	-1.17546
TGME49_215060 |	12.73	13.27	72.92	45.83	41.67	TGME49_215060 |	organism=Toxoplasma_gondii_ME49 | product=small GTP-binding protein sar1, putative | location=TGME49_chrX:6723402-6726494(-) | length=192 | sequence_SO=chromosome | SO=protein_coding	215060 |	6	11.77	13.09	70.83	53.65	35.94	TGME49_215060 |	organism=Toxoplasma_gondii_ME49 | product=small GTP-binding protein sar1, putative | location=TGME49_chrX:6723402-6726494(-) | length=192 | sequence_SO=chromosome | SO=protein_coding	215060 |	6	0.496592	0.597035	0.349945	0.436516	0.319154	0.328095	0.405508	0.444631	0.208156	0.422185	-1.24405
TGME49_229920 |	12.67	12.71	53.09	36.48	30.62	TGME49_229920 |	organism=Toxoplasma_gondii_ME49 | product=hypothetical protein | location=TGME49_chrVIII:469092-471066(-) | length=307 | sequence_SO=chromosome | SO=protein_coding	229920 |	10	8.06	8.34	65.15	37.79	20.2	TGME49_229920 |	organism=Toxoplasma_gondii_ME49 | product=hypothetical protein | location=TGME49_chrVIII:469092-471066(-) | length=307 | sequence_SO=chromosome | SO=protein_coding	229920 |	5	0.231207	0.313329	0.239883	0.322107	0.194089	0.30479	0.237684	0.369828	0.200621	0.276614	-1.85405
TGME49_320600 |	12.63	12.64	41.15	33.01	28.71	TGME49_320600 |	organism=Toxoplasma_gondii_ME49 | product=cold-shock DNA-binding domain-containing protein | location=TGME49_chrIV:209239-210924(+) | length=209 | sequence_SO=chromosome | SO=protein_coding	320600 |	8	12.84	12.88	44.5	32.54	32.54	TGME49_320600 |	organism=Toxoplasma_gondii_ME49 | product=cold-shock DNA-binding domain-containing protein | location=TGME49_chrIV:209239-210924(+) | length=209 | sequence_SO=chromosome | SO=protein_coding	320600 |	8	0.428549	0.549541	0.366438	0.457088	0.159956	0.224906	0.131826	0.18197	0.472009	0.312534	-1.67791
TGME49_294710 |	12.51	14.29	41.96	14.51	10.6	TGME49_294710 |	organism=Toxoplasma_gondii_ME49 | product=RNA recognition motif-containing protein | location=TGME49_chrIa:1083312-1089755(-) | length=1151 | sequence_SO=chromosome | SO=protein_coding	294710 |	8	13.8	15.73	44.48	13.12	11.47	TGME49_294710 |	organism=Toxoplasma_gondii_ME49 | product=RNA recognition motif-containing protein | location=TGME49_chrIa:1083312-1089755(-) | length=1151 | sequence_SO=chromosome | SO=protein_coding	294710 |	8	0.461318	0.280543	0.469894	0.299226	0.559758	0.143219	0.416869	0.12942	0.427258	0.345031	-1.5352
TGME49_216450 |	12.4	13.57	57.31	36.92	31.92	TGME49_216450 |	organism=Toxoplasma_gondii_ME49 | product=peptidase, T1 family protein | location=TGME49_chrXI:6139290-6141944(+) | length=260 | sequence_SO=chromosome | SO=protein_coding	216450 |	7	13.43	13.58	53.85	40.38	38.46	TGME49_216450 |	organism=Toxoplasma_gondii_ME49 | product=peptidase, T1 family protein | location=TGME49_chrXI:6139290-6141944(+) | length=260 | sequence_SO=chromosome | SO=protein_coding	216450 |	8	0.21677	0.465586	0.246604	0.529663	0.222843	0.30761	0.285759	0.413047	0.330385	0.335985	-1.57353
TGME49_310950 |	12.34	12.85	23.8	10.08	8.578	TGME49_310950 |	organism=Toxoplasma_gondii_ME49 | product=AP2 domain transcription factor AP2XI-3 (AP2XI3) | location=TGME49_chrXI:1683791-1690346(+) | length=1399 | sequence_SO=chromosome | SO=protein_coding	310950 |	6	6.3	7.34	15.65	8.149	6.147	TGME49_310950 |	organism=Toxoplasma_gondii_ME49 | product=AP2 domain transcription factor AP2XI-3 (AP2XI3) | location=TGME49_chrXI:1683791-1690346(+) | length=1399 | sequence_SO=chromosome | SO=protein_coding	310950 |	4	0.353183	0.353183	0.30761	0.310456	0.724436	0.325087	0.758578	0.334195	0.412663	0.433341	-1.20643
TGME49_316540 |	12.33	12.62	74.39	56.71	40.85	TGME49_316540 |	organism=Toxoplasma_gondii_ME49 | product=IMC sub-compartment protein ISP3 (ISP3) | location=TGME49_chrXI:5391019-5393150(-) | length=164 | sequence_SO=chromosome | SO=protein_coding	316540 |	6	12.45	12.57	73.78	48.17	47.56	TGME49_316540 |	organism=Toxoplasma_gondii_ME49 | product=IMC sub-compartment protein ISP3 (ISP3) | location=TGME49_chrXI:5391019-5393150(-) | length=164 | sequence_SO=chromosome | SO=protein_coding	316540 |	6	0.42462	0.519996	0.420727	0.524808	0.444631	0.483059	0.529663	0.544503	0.0967858	0.486501	-1.03949
TGME49_270380 |	12.32	13.39	87.42	61.59	43.71	TGME49_270380 |	organism=Toxoplasma_gondii_ME49 | product=ribosomal protein RPS13 (RPS13) | location=TGME49_chrVIII:5240753-5243012(-) | length=151 | sequence_SO=chromosome | SO=protein_coding	270380 |	7	9.69	10.11	80.13	46.36	31.13	TGME49_270380 |	organism=Toxoplasma_gondii_ME49 | product=ribosomal protein RPS13 (RPS13) | location=TGME49_chrVIII:5240753-5243012(-) | length=151 | sequence_SO=chromosome | SO=protein_coding	270380 |	6	0.0816582	0.214783	0.0879023	0.283139	0.103753	0.145881	0.123595	0.183654	0.42822	0.153046	-2.70797
TGME49_222020 |	12.27	13.51	54.81	21.92	18.04	TGME49_222020 |	organism=Toxoplasma_gondii_ME49 | product=phosphoglycerate kinase PGKII (PGKII) | location=TGME49_chrII:761699-766846(+) | length=593 | sequence_SO=chromosome | SO=protein_coding	222020 |	8	16.37	17.3	56.16	29.01	25.3	TGME49_222020 |	organism=Toxoplasma_gondii_ME49 | product=phosphoglycerate kinase PGKII (PGKII) | location=TGME49_chrII:761699-766846(+) | length=593 | sequence_SO=chromosome | SO=protein_coding	222020 |	11	0.383707	0.394457	0.380189	0.394457	0.251189	0.487529	0.255859	0.501187	0.224737	0.381072	-1.39187
TGME49_266970 |	12.24	13.27	50.33	28.43	23.2	TGME49_266970 |	organism=Toxoplasma_gondii_ME49 | product=hypothetical protein | location=TGME49_chrIX:864770-866762(+) | length=306 | sequence_SO=chromosome | SO=protein_coding	266970 |	7	11.6	11.99	69.61	36.27	28.43	TGME49_266970 |	organism=Toxoplasma_gondii_ME49 | product=hypothetical protein | location=TGME49_chrIX:864770-866762(+) | length=306 | sequence_SO=chromosome | SO=protein_coding	266970 |	6	0.376704	0.291072	0.474242	0.359749	0.487529	0.487529	0.564937	0.564937	0.205392	0.450837	-1.14932
TGME49_260440 |	12.24	12.44	40.51	35.37	19.61	TGME49_260440 |	organism=Toxoplasma_gondii_ME49 | product=nuclear factor NF3 | location=TGME49_chrVIIb:2268128-2272649(-) | length=311 | sequence_SO=chromosome | SO=protein_coding	260440 |	5	7.03	7.36	44.37	25.72	16.72	TGME49_260440 |	organism=Toxoplasma_gondii_ME49 | product=nuclear factor NF3 | location=TGME49_chrVIIb:2268128-2272649(-) | length=311 | sequence_SO=chromosome | SO=protein_coding	260440 |	5	0.197697	0.363078	0.263027	0.487529	0.346737	0.190546	0.483059	0.244343	0.343511	0.322002	-1.63486
TGME49_286630 |	12.21	12.68	48.63	33.56	27.05	TGME49_286630 |	organism=Toxoplasma_gondii_ME49 | product=redoxin domain-containing protein | location=TGME49_chrV:1751790-1752668(+) | length=292 | sequence_SO=chromosome | SO=protein_coding	286630 |	6	10.96	11.2	57.88	41.1	36.64	TGME49_286630 |	organism=Toxoplasma_gondii_ME49 | product=redoxin domain-containing protein | location=TGME49_chrV:1751790-1752668(+) | length=292 | sequence_SO=chromosome | SO=protein_coding	286630 |	7	0.231207	0.331131	0.277971	0.398107	0.180302	0.16293	0.205116	0.187068	0.313888	0.246729	-2.019
TGME49_273960 |	12.15	14.09	41.71	25.13	19.25	TGME49_273960 |	organism=Toxoplasma_gondii_ME49 | product=chaperonin GroS protein | location=TGME49_chrVIII:3145280-3150095(+) | length=374 | sequence_SO=chromosome | SO=protein_coding	273960 |	6	12.36	13.13	54.01	25.94	21.12	TGME49_273960 |	organism=Toxoplasma_gondii_ME49 | product=chaperonin GroS protein | location=TGME49_chrVIII:3145280-3150095(+) | length=374 | sequence_SO=chromosome | SO=protein_coding	273960 |	6	0.285759	0.409261	0.325087	0.465586	0.559758	0.510505	0.608135	0.554626	0.233664	0.46484	-1.1052
TGME49_297880 |	12.13	12.22	61.64	47.49	36.53	TGME49_297880 |	organism=Toxoplasma_gondii_ME49 | product=dense granule protein DG32 | location=TGME49_chrII:2093964-2094966(-) | length=219 | sequence_SO=chromosome | SO=protein_coding	297880 |	7	11.52	12.05	64.84	44.29	42.01	TGME49_297880 |	organism=Toxoplasma_gondii_ME49 | product=dense granule protein DG32 | location=TGME49_chrII:2093964-2094966(-) | length=219 | sequence_SO=chromosome | SO=protein_coding	297880 |	7	0.544503	0.524808	0.654636	0.630957	0.21677	0.299226	0.246604	0.343558	0.380302	0.432633	-1.20879
TGME49_293870 |	12.1	12.23	68.87	59.43	59.43	TGME49_293870 |	organism=Toxoplasma_gondii_ME49 | product=thioredoxin, putative | location=TGME49_chrIa:619206-620559(+) | length=106 | sequence_SO=chromosome | SO=protein_coding	293870 |	9	8.9	9.03	67.92	59.43	48.11	TGME49_293870 |	organism=Toxoplasma_gondii_ME49 | product=thioredoxin, putative | location=TGME49_chrIa:619206-620559(+) | length=106 | sequence_SO=chromosome | SO=protein_coding	293870 |	7	0.121339	0.301995	0.131826	0.328095	0.161436	0.263027	0.164437	0.277971	0.352721	0.218766	-2.19254
TGME49_267550 |	12.09	14.1	61.25	24.39	18.43	TGME49_267550 |	organism=Toxoplasma_gondii_ME49 | product=leucine-rich repeat protein LRR1 (LRR1) | location=TGME49_chrIX:578797-585063(+) | length=369 | sequence_SO=chromosome | SO=protein_coding	267550 |	6	13.55	14.43	62.33	31.44	23.31	TGME49_267550 |	organism=Toxoplasma_gondii_ME49 | product=leucine-rich repeat protein LRR1 (LRR1) | location=TGME49_chrIX:578797-585063(+) | length=369 | sequence_SO=chromosome | SO=protein_coding	267550 |	6	0.291072	0.452898	0.253513	0.401791	0.157036	0.205116	0.155597	0.201372	0.391751	0.264799	-1.91703
TGME49_278990 |	12.09	12.96	51.57	24.22	19.83	TGME49_278990 |	organism=Toxoplasma_gondii_ME49 | product=phosphate carrier, putative | location=TGME49_chrXII:5706616-5710057(-) | length=479 | sequence_SO=chromosome | SO=protein_coding	278990 |	10	9.32	9.68	39.46	19	15.03	TGME49_278990 |	organism=Toxoplasma_gondii_ME49 | product=phosphate carrier, putative | location=TGME49_chrXII:5706616-5710057(-) | length=479 | sequence_SO=chromosome | SO=protein_coding	278990 |	8	0.199526	0.405508	0.233346	0.474242	0.177011	0.564937	0.222843	0.704693	0.491669	0.372763	-1.42367
TGME49_240980 |	12.05	13.55	28.38	8.944	6.901	TGME49_240980 |	organism=Toxoplasma_gondii_ME49 | product=hypothetical protein | location=TGME49_chrVI:1603067-1612164(+) | length=1420 | sequence_SO=chromosome | SO=protein_coding	240980 |	6	13.62	15.49	35.42	9.014	6.62	TGME49_240980 |	organism=Toxoplasma_gondii_ME49 | product=hypothetical protein | location=TGME49_chrVI:1603067-1612164(+) | length=1420 | sequence_SO=chromosome | SO=protein_coding	240980 |	7	0.448745	0.251189	0.452898	0.237684	0.586138	0.319154	0.666807	0.349945	0.348886	0.41407	-1.27205
TGME49_248460 |	12.04	12.57	71.3	52.78	39.81	TGME49_248460 |	organism=Toxoplasma_gondii_ME49 | product=ubiquitin, putative | location=TGME49_chrXII:3870805-3872909(+) | length=216 | sequence_SO=chromosome | SO=protein_coding	248460 |	7	11.22	12.4	57.41	37.96	31.02	TGME49_248460 |	organism=Toxoplasma_gondii_ME49 | product=ubiquitin, putative | location=TGME49_chrXII:3870805-3872909(+) | length=216 | sequence_SO=chromosome | SO=protein_coding	248460 |	6	0.194089	0.390841	0.233346	0.474242	0.267917	0.331131	0.301995	0.380189	0.26678	0.321719	-1.63613
TGME49_213030 |	11.96	12.35	43.34	32.51	28.48	TGME49_213030 |	organism=Toxoplasma_gondii_ME49 | product=hypothetical protein | location=TGME49_chrV:803341-804727(+) | length=323 | sequence_SO=chromosome | SO=protein_coding	213030 |	6	13.58	14.11	54.18	35.91	25.39	TGME49_213030 |	organism=Toxoplasma_gondii_ME49 | product=hypothetical protein | location=TGME49_chrV:803341-804727(+) | length=323 | sequence_SO=chromosome | SO=protein_coding	213030 |	7	0.214783	0.197697	0.235505	0.214783	0.299226	0.255859	0.310456	0.263027	0.15363	0.248917	-2.00626
TGME49_235540 |	11.68	12.09	72.73	46.32	31.17	TGME49_235540 |	organism=Toxoplasma_gondii_ME49 | product=eukaryotic initiation factor-2 beta, putative | location=TGME49_chrX:4934774-4938398(-) | length=231 | sequence_SO=chromosome | SO=protein_coding	235540 |	6	13.98	14.47	80.52	56.71	43.29	TGME49_235540 |	organism=Toxoplasma_gondii_ME49 | product=eukaryotic initiation factor-2 beta, putative | location=TGME49_chrX:4934774-4938398(-) | length=231 | sequence_SO=chromosome | SO=protein_coding	235540 |	8	0.505825	0.387258	0.539511	0.413047	0.47863	0.293765	0.452898	0.299226	0.201766	0.42127	-1.24718
TGME49_243950 |	11.67	12.34	72.69	46.86	37.64	TGME49_243950 |	organism=Toxoplasma_gondii_ME49 | product=prohibitin, putative | location=TGME49_chrVI:2906238-2908608(+) | length=271 | sequence_SO=chromosome | SO=protein_coding	243950 |	9	12.12	14.6	71.59	61.62	37.27	TGME49_243950 |	organism=Toxoplasma_gondii_ME49 | product=prohibitin, putative | location=TGME49_chrVI:2906238-2908608(+) | length=271 | sequence_SO=chromosome | SO=protein_coding	243950 |	8	0.170608	0.138038	0.195884	0.159956	0.20893	0.398107	0.195884	0.359749	0.393862	0.228395	-2.1304
TGME49_229030 |	11.67	12.01	43.86	33.33	31.14	TGME49_229030 |	organism=Toxoplasma_gondii_ME49 | product=hypothetical protein | location=TGME49_chrVIII:40558-43844(+) | length=228 | sequence_SO=chromosome | SO=protein_coding	229030 |	7	15.02	15.34	54.39	44.74	39.47	TGME49_229030 |	organism=Toxoplasma_gondii_ME49 | product=hypothetical protein | location=TGME49_chrVIII:40558-43844(+) | length=228 | sequence_SO=chromosome | SO=protein_coding	229030 |	7	0.428549	0.288403	0.359749	0.253513	0.143219	0.515229	0.138038	0.534564	0.433041	0.332658	-1.58789
TGME49_242290 |	11.64	11.79	76.28	31.62	24.11	TGME49_242290 |	organism=Toxoplasma_gondii_ME49 | product=proteasome subunit alpha1, putative | location=TGME49_chrVI:1941969-1947269(+) | length=253 | sequence_SO=chromosome | SO=protein_coding	242290 |	6	17.96	18.1	64.82	50.2	43.48	TGME49_242290 |	organism=Toxoplasma_gondii_ME49 | product=proteasome subunit alpha1, putative | location=TGME49_chrVI:1941969-1947269(+) | length=253 | sequence_SO=chromosome | SO=protein_coding	242290 |	10	0.47863	0.461318	0.465586	0.457088	0.277971	0.229087	0.328095	0.272898	0.263096	0.371334	-1.42921
TGME49_262040 |	11.59	12.15	57.99	35.32	27.88	TGME49_262040 |	organism=Toxoplasma_gondii_ME49 | product=SAC3/GANP family protein | location=TGME49_chrVIIb:1411940-1413474(+) | length=269 | sequence_SO=chromosome | SO=protein_coding	262040 |	8	16.15	17.71	80.67	53.9	44.61	TGME49_262040 |	organism=Toxoplasma_gondii_ME49 | product=SAC3/GANP family protein | location=TGME49_chrVIIb:1411940-1413474(+) | length=269 | sequence_SO=chromosome | SO=protein_coding	262040 |	9	0.272898	0.138038	0.319154	0.159956	0.260615	0.413047	0.288403	0.457088	0.357222	0.28865	-1.79261
TGME49_226970 |	11.43	12.01	61.49	35.4	32.3	TGME49_226970 |	organism=Toxoplasma_gondii_ME49 | product=ribosomal protein RPS11 (RPS11) | location=TGME49_chrX:1181630-1184505(-) | length=161 | sequence_SO=chromosome | SO=protein_coding	226970 |	6	10.1	10.57	59.63	35.4	32.3	TGME49_226970 |	organism=Toxoplasma_gondii_ME49 | product=ribosomal protein RPS11 (RPS11) | location=TGME49_chrX:1181630-1184505(-) | length=161 | sequence_SO=chromosome | SO=protein_coding	226970 |	8	0.233346	0.313329	0.248886	0.353183	0.237684	0.524808	0.253513	0.591562	0.378129	0.344539	-1.53726
TGME49_208450 |	11.41	11.91	56.92	48.74	24.84	TGME49_208450 |	organism=Toxoplasma_gondii_ME49 | product=protease inhibitor PI2 (PI2) | location=TGME49_chrIb:712174-715146(-) | length=318 | sequence_SO=chromosome | SO=protein_coding	208450 |	9	14.95	15.05	73.9	38.36	33.65	TGME49_208450 |	organism=Toxoplasma_gondii_ME49 | product=protease inhibitor PI2 (PI2) | location=TGME49_chrIb:712174-715146(-) | length=318 | sequence_SO=chromosome | SO=protein_coding	208450 |	12	0.334195	0.263027	0.301995	0.210863	0.613762	0.49204	0.487529	0.405508	0.327128	0.388615	-1.36359
TGME49_305160 |	11.33	15.18	74.14	63.79	51.72	TGME49_305160 |	organism=Toxoplasma_gondii_ME49 | product=histone H2Ba | location=TGME49_chrIX:5259734-5260084(+) | length=116 | sequence_SO=chromosome | SO=protein_coding	305160 |	11	19.22	19.57	81.03	57.76	57.76	TGME49_305160 |	organism=Toxoplasma_gondii_ME49 | product=histone H2Ba | location=TGME49_chrIX:5259734-5260084(+) | length=116 | sequence_SO=chromosome | SO=protein_coding	305160 |	13	0.390841	0.275423	0.428549	0.293765	0.201372	0.20893	0.226986	0.233346	0.282001	0.282401	-1.82418
TGME49_292920 |	11.32	14.62	40.77	12.31	10.34	TGME49_292920 |	organism=Toxoplasma_gondii_ME49 | product=heat shock protein 75, putative | location=TGME49_chrIa:18785-26221(+) | length=861 | sequence_SO=chromosome | SO=protein_coding	292920 |	9	20.04	23.59	41.46	20.09	14.17	TGME49_292920 |	organism=Toxoplasma_gondii_ME49 | product=heat shock protein 75, putative | location=TGME49_chrIa:18785-26221(+) | length=861 | sequence_SO=chromosome | SO=protein_coding	292920 |	11	0.448745	0.608135	0.469894	0.636796	0.123595	0.380189	0.139316	0.452898	0.437113	0.407446	-1.29532
TGME49_232230 |	11.27	11.38	80.56	79.63	79.63	TGME49_232230 |	organism=Toxoplasma_gondii_ME49 | product=ribosomal protein RPL30 (RPL30) | location=TGME49_chrVIII:1964512-1966337(-) | length=108 | sequence_SO=chromosome | SO=protein_coding	232230 |	8	9.45	9.55	81.48	57.41	51.85	TGME49_232230 |	organism=Toxoplasma_gondii_ME49 | product=ribosomal protein RPL30 (RPL30) | location=TGME49_chrVIII:1964512-1966337(-) | length=108 | sequence_SO=chromosome | SO=protein_coding	232230 |	8	0.436516	0.349945	0.383707	0.313329	0.586138	0.231207	0.564937	0.224906	0.331383	0.386336	-1.37207
TGME49_291930 |	11.2	11.45	34.04	12.2	9.929	TGME49_291930 |	organism=Toxoplasma_gondii_ME49 | product=RNA recognition motif-containing protein | location=TGME49_chrIX:4405615-4411375(+) | length=705 | sequence_SO=chromosome | SO=protein_coding	291930 |	5	3.87	4.12	32.2	4.681	4.681	TGME49_291930 |	organism=Toxoplasma_gondii_ME49 | product=RNA recognition motif-containing protein | location=TGME49_chrIX:4405615-4411375(+) | length=705 | sequence_SO=chromosome | SO=protein_coding	291930 |	3	0.376704	0.469894	0.405508	0.505825	0.405508	0.242103	0.436516	0.265461	0.22292	0.38844	-1.36424
TGME49_202870 |	11.1	12.29	41.11	23.32	19.96	TGME49_202870 |	organism=Toxoplasma_gondii_ME49 | product=SAP domain-containing protein | location=TGME49_chrVIIa:2971521-2975842(+) | length=506 | sequence_SO=chromosome | SO=protein_coding	202870 |	6	12.29	13.86	58.89	27.67	24.11	TGME49_202870 |	organism=Toxoplasma_gondii_ME49 | product=SAP domain-containing protein | location=TGME49_chrVIIa:2971521-2975842(+) | length=506 | sequence_SO=chromosome | SO=protein_coding	202870 |	8	0.0972747	0.270396	0.10666	0.296483	0.398107	0.275423	0.47863	0.334195	0.434306	0.282146	-1.82549
TGME49_273070 |	11.03	11.3	46.91	23.75	17.17	TGME49_273070 |	organism=Toxoplasma_gondii_ME49 | product=GTPase activating protein for adp ribosylation factor, putative | location=TGME49_chrVIII:3678518-3686229(+) | length=501 | sequence_SO=chromosome | SO=protein_coding	273070 |	6	7.83	8.04	35.93	22.95	12.77	TGME49_273070 |	organism=Toxoplasma_gondii_ME49 | product=GTPase activating protein for adp ribosylation factor, putative | location=TGME49_chrVIII:3678518-3686229(+) | length=501 | sequence_SO=chromosome | SO=protein_coding	273070 |	4	0.265461	0.237684	0.214783	0.239883	0.737904	0.349945	0.608135	0.283139	0.499862	0.367117	-1.44569
TGME49_237010 |	11.02	13.02	42.33	14.26	11.16	TGME49_237010 |	organism=Toxoplasma_gondii_ME49 | product=hypothetical protein | location=TGME49_chrX:5665752-5671644(-) | length=645 | sequence_SO=chromosome | SO=protein_coding	237010 |	6	12.51	14.11	38.45	17.83	13.64	TGME49_237010 |	organism=Toxoplasma_gondii_ME49 | product=hypothetical protein | location=TGME49_chrX:5665752-5671644(-) | length=645 | sequence_SO=chromosome | SO=protein_coding	237010 |	7	0.420727	0.580764	0.544503	0.751623	0.334195	0.366438	0.37325	0.390841	0.285627	0.470293	-1.08837
TGME49_313100 |	10.99	11.28	36.94	14.78	10.82	TGME49_313100 |	organism=Toxoplasma_gondii_ME49 | product=signal recognition particle SRP54 protein | location=TGME49_chrXI:3092499-3100728(+) | length=582 | sequence_SO=chromosome | SO=protein_coding	313100 |	5	11.28	11.69	41.58	14.6	10.82	TGME49_313100 |	organism=Toxoplasma_gondii_ME49 | product=signal recognition particle SRP54 protein | location=TGME49_chrXI:3092499-3100728(+) | length=582 | sequence_SO=chromosome | SO=protein_coding	313100 |	6	0.534564	0.316228	0.529663	0.310456	0.461318	0.452898	0.549541	0.549541	0.201242	0.463026	-1.11083
TGME49_214210 |	10.89	11.18	29.5	16.44	9.901	TGME49_214210 |	organism=Toxoplasma_gondii_ME49 | product=rRNA pseudouridine synthase | location=TGME49_chrX:6113777-6119321(-) | length=505 | sequence_SO=chromosome | SO=protein_coding	214210 |	5	13.22	14.24	38.02	24.36	14.26	TGME49_214210 |	organism=Toxoplasma_gondii_ME49 | product=rRNA pseudouridine synthase | location=TGME49_chrX:6113777-6119321(-) | length=505 | sequence_SO=chromosome | SO=protein_coding	214210 |	7	0.151356	0.505825	0.158489	0.524808	0.383707	0.510505	0.409261	0.549541	0.377687	0.399186	-1.32487
TGME49_305850 |	10.82	12.11	45.7	25.81	16.13	TGME49_305850 |	organism=Toxoplasma_gondii_ME49 | product=RNA recognition motif-containing protein | location=TGME49_chrIX:5619286-5623402(-) | length=372 | sequence_SO=chromosome | SO=protein_coding	305850 |	5	7.84	8.35	42.74	21.24	8.333	TGME49_305850 |	organism=Toxoplasma_gondii_ME49 | product=RNA recognition motif-containing protein | location=TGME49_chrIX:5619286-5623402(-) | length=372 | sequence_SO=chromosome | SO=protein_coding	305850 |	3	0.47863	0.30479	0.353183	0.231207	0.353183	0.288403	0.401791	0.319154	0.205999	0.341293	-1.55092
TGME49_269250 |	10.71	11.28	50.73	29.15	24.2	TGME49_269250 |	organism=Toxoplasma_gondii_ME49 | product=Mov34/MPN/PAD-1 family protein | location=TGME49_chrVIII:5963028-5967856(-) | length=343 | sequence_SO=chromosome | SO=protein_coding	269250 |	5	13.34	14.01	53.35	34.11	31.2	TGME49_269250 |	organism=Toxoplasma_gondii_ME49 | product=Mov34/MPN/PAD-1 family protein | location=TGME49_chrVIII:5963028-5967856(-) | length=343 | sequence_SO=chromosome | SO=protein_coding	269250 |	7	0.214783	0.157036	0.258226	0.180302	0.398107	0.30761	0.218776	0.147231	0.335573	0.235259	-2.08768
TGME49_312600 |	10.48	10.85	84.1	39.49	28.21	TGME49_312600 |	organism=Toxoplasma_gondii_ME49 | product=heat shock protein HSP21 (HSP21) | location=TGME49_chrXI:2818748-2821102(+) | length=195 | sequence_SO=chromosome | SO=protein_coding	312600 |	6	9.77	10.15	76.92	49.23	44.1	TGME49_312600 |	organism=Toxoplasma_gondii_ME49 | product=heat shock protein HSP21 (HSP21) | location=TGME49_chrXI:2818748-2821102(+) | length=195 | sequence_SO=chromosome | SO=protein_coding	312600 |	6	0.366438	0.313329	0.322107	0.275423	0.855067	0.432514	0.660694	0.353183	0.426043	0.447344	-1.16054
TGME49_310040 |	10.32	10.73	66.33	33.67	30.15	TGME49_310040 |	organism=Toxoplasma_gondii_ME49 | product=ubiquitin conjugating enzyme E2, putative | location=TGME49_chrXI:1016540-1018840(-) | length=199 | sequence_SO=chromosome | SO=protein_coding	310040 |	5	12.44	12.78	70.85	37.19	37.19	TGME49_310040 |	organism=Toxoplasma_gondii_ME49 | product=ubiquitin conjugating enzyme E2, putative | location=TGME49_chrXI:1016540-1018840(-) | length=199 | sequence_SO=chromosome | SO=protein_coding	310040 |	7	0.444631	0.369828	0.319154	0.322107	0.448745	0.21677	0.501187	0.235505	0.26945	0.357241	-1.48503
TGME49_242790 |	10.25	16.75	42.25	9.654	3.294	TGME49_242790 |	organism=Toxoplasma_gondii_ME49 | product=trichohyalin, putative | location=TGME49_chrVI:2288582-2306613(+) | length=1761 | sequence_SO=chromosome | SO=protein_coding	242790 |	4	3.86	10.59	40.15	6.871	1.476	TGME49_242790 |	organism=Toxoplasma_gondii_ME49 | product=trichohyalin, putative | location=TGME49_chrVI:2288582-2306613(+) | length=1761 | sequence_SO=chromosome | SO=protein_coding	242790 |	3	0.363078	0.210863	0.30761	0.178649	0.666807	0.496592	0.57544	0.380189	0.404087	0.397403	-1.33132
TGME49_246540 |	10.24	10.7	35.43	17.84	17.59	TGME49_246540 |	organism=Toxoplasma_gondii_ME49 | product=cytochrome c1, heme protein | location=TGME49_chrXII:2840190-2843546(+) | length=398 | sequence_SO=chromosome | SO=protein_coding	246540 |	6	13.2	13.58	59.05	25.38	17.09	TGME49_246540 |	organism=Toxoplasma_gondii_ME49 | product=cytochrome c1, heme protein | location=TGME49_chrXII:2840190-2843546(+) | length=398 | sequence_SO=chromosome | SO=protein_coding	246540 |	7	0.210863	0.310456	0.248886	0.37325	0.157036	0.258226	0.155597	0.267917	0.279182	0.247779	-2.01288
TGME49_270320 |	10.2	10.87	64.68	25.46	17.1	TGME49_270320 |	organism=Toxoplasma_gondii_ME49 | product=protein phosphatase 2C domain-containing protein | location=TGME49_chrVIII:5276555-5282525(+) | length=538 | sequence_SO=chromosome | SO=protein_coding	270320 |	6	13.06	14.08	44.98	25.09	14.31	TGME49_270320 |	organism=Toxoplasma_gondii_ME49 | product=protein phosphatase 2C domain-containing protein | location=TGME49_chrVIII:5276555-5282525(+) | length=538 | sequence_SO=chromosome | SO=protein_coding	270320 |	6	0.349945	0.679204	0.366438	0.731139	0.301995	0.291072	0.310456	0.299226	0.406337	0.416184	-1.26471
TGME49_254440 |	10.17	10.38	66.06	49.7	41.82	TGME49_254440 |	organism=Toxoplasma_gondii_ME49 | product=ribosomal protein RPL12 (RPL12) | location=TGME49_chrIII:1740148-1743142(-) | length=165 | sequence_SO=chromosome | SO=protein_coding	254440 |	8	8.5	8.87	67.88	47.27	41.82	TGME49_254440 |	organism=Toxoplasma_gondii_ME49 | product=ribosomal protein RPL12 (RPL12) | location=TGME49_chrIII:1740148-1743142(-) | length=165 | sequence_SO=chromosome | SO=protein_coding	254440 |	10	0.251189	0.409261	0.222843	0.380189	0.356451	0.148594	0.469894	0.201372	0.350113	0.304974	-1.71324
TGME49_213350 |	10.15	11.39	59.33	49.33	42	TGME49_213350 |	organism=Toxoplasma_gondii_ME49 | product=ribosomal protein RPS15 (RPS15) | location=TGME49_chrV:949924-951363(-) | length=150 | sequence_SO=chromosome | SO=protein_coding	213350 |	7	8.71	9.08	66.67	44	37.33	TGME49_213350 |	organism=Toxoplasma_gondii_ME49 | product=ribosomal protein RPS15 (RPS15) | location=TGME49_chrV:949924-951363(-) | length=150 | sequence_SO=chromosome | SO=protein_coding	213350 |	8	0.104713	0.201372	0.119124	0.235505	0.149969	0.218776	0.161436	0.233346	0.269942	0.17803	-2.48981
TGME49_205580 |	10.11	10.7	40.44	25.35	15.69	TGME49_205580 |	organism=Toxoplasma_gondii_ME49 | product=nuclear factor NF4 | location=TGME49_chrVIIa:1293654-1297697(+) | length=497 | sequence_SO=chromosome | SO=protein_coding	205580 |	5	4.4	5.25	46.48	11.87	9.457	TGME49_205580 |	organism=Toxoplasma_gondii_ME49 | product=nuclear factor NF4 | location=TGME49_chrVIIa:1293654-1297697(+) | length=497 | sequence_SO=chromosome | SO=protein_coding	205580 |	3	0.359749	0.265461	0.356451	0.255859	0.428549	0.570164	0.457088	0.613762	0.295883	0.413385	-1.27444
TGME49_248400 |	10	10.19	39.29	31.55	22.02	TGME49_248400 |	organism=Toxoplasma_gondii_ME49 | product=glyoxalase I, putative | location=TGME49_chrXII:3832973-3835619(-) | length=336 | sequence_SO=chromosome | SO=protein_coding	248400 |	5	11.03	11.24	51.49	36.61	27.08	TGME49_248400 |	organism=Toxoplasma_gondii_ME49 | product=glyoxalase I, putative | location=TGME49_chrXII:3832973-3835619(-) | length=336 | sequence_SO=chromosome | SO=protein_coding	248400 |	6	0.0831764	0.258226	0.127057	0.452898	0.394457	0.322107	0.394457	0.346737	0.416112	0.297389	-1.74957
TGME49_214790 |	9.97	11.35	39.93	28.98	26.5	TGME49_214790 |	organism=Toxoplasma_gondii_ME49 | product=glycoprotein | location=TGME49_chrX:6496460-6498480(+) | length=283 | sequence_SO=chromosome | SO=protein_coding	214790 |	8	10.18	11.44	42.4	24.03	24.03	TGME49_214790 |	organism=Toxoplasma_gondii_ME49 | product=glycoprotein | location=TGME49_chrX:6496460-6498480(+) | length=283 | sequence_SO=chromosome | SO=protein_coding	214790 |	6	0.288403	0.253513	0.267917	0.255859	0.544503	0.474242	0.549541	0.47863	0.322708	0.389076	-1.36188
TGME49_229670 |	9.9	10.09	68.53	39.16	34.97	TGME49_229670 |	organism=Toxoplasma_gondii_ME49 | product=ribosomal protein RPS23 (RPS23) | location=TGME49_chrVIII:371876-374724(+) | length=143 | sequence_SO=chromosome | SO=protein_coding	229670 |	7	11.5	11.6	65.73	46.85	46.85	TGME49_229670 |	organism=Toxoplasma_gondii_ME49 | product=ribosomal protein RPS23 (RPS23) | location=TGME49_chrVIII:371876-374724(+) | length=143 | sequence_SO=chromosome | SO=protein_coding	229670 |	11	0.366438	0.275423	0.376704	0.283139	0.337287	0.432514	0.343558	0.436516	0.157392	0.356447	-1.48824
TGME49_295125 |	9.72	20.34	57.59	50	32.2	TGME49_295125 |	organism=Toxoplasma_gondii_ME49 | product=rhoptry protein ROP4 (ROP4) | location=TGME49_chrIa:1413184-1414491(-) | length=382 | sequence_SO=chromosome | SO=protein_coding	295125 |	14	10.85	23.41	61.52	50.52	37.43	TGME49_295125 |	organism=Toxoplasma_gondii_ME49 | product=rhoptry protein ROP4 (ROP4) | location=TGME49_chrIa:1413184-1414491(-) | length=382 | sequence_SO=chromosome | SO=protein_coding	295125 |	18	0.420727	0.487529	0.42462	0.483059	0.251189	0.263027	0.272898	0.283139	0.266592	0.360773	-1.47084
TGME49_244650 |	9.66	10.53	63.53	26.81	16.43	TGME49_244650 |	organism=Toxoplasma_gondii_ME49 | product=eukaryotic initiation factor-5, putative | location=TGME49_chrVI:3423227-3426596(+) | length=414 | sequence_SO=chromosome | SO=protein_coding	244650 |	5	10.41	11.24	55.31	24.64	17.87	TGME49_244650 |	organism=Toxoplasma_gondii_ME49 | product=eukaryotic initiation factor-5, putative | location=TGME49_chrVI:3423227-3426596(+) | length=414 | sequence_SO=chromosome | SO=protein_coding	244650 |	5	0.187068	0.210863	0.214783	0.251189	0.432514	0.319154	0.465586	0.359749	0.325795	0.305113	-1.71258
TGME49_311430 |	9.64	9.87	49.01	33.55	19.08	TGME49_311430 |	organism=Toxoplasma_gondii_ME49 | product=fibrillarin | location=TGME49_chrXI:2068166-2069754(-) | length=304 | sequence_SO=chromosome | SO=protein_coding	311430 |	4	9.48	9.96	64.47	31.58	23.36	TGME49_311430 |	organism=Toxoplasma_gondii_ME49 | product=fibrillarin | location=TGME49_chrXI:2068166-2069754(-) | length=304 | sequence_SO=chromosome | SO=protein_coding	311430 |	6	0.376704	0.296483	0.37325	0.293765	0.319154	0.30479	0.394457	0.369828	0.113583	0.341054	-1.55193
TGME49_219590 |	9.57	10.98	35.57	22.15	16.26	TGME49_219590 |	organism=Toxoplasma_gondii_ME49 | product=RuvB family 1 protein | location=TGME49_chrXII:840604-847215(+) | length=492 | sequence_SO=chromosome | SO=protein_coding	219590 |	5	13.32	14.56	43.9	21.14	19.11	TGME49_219590 |	organism=Toxoplasma_gondii_ME49 | product=RuvB family 1 protein | location=TGME49_chrXII:840604-847215(+) | length=492 | sequence_SO=chromosome | SO=protein_coding	219590 |	7	0.224906	0.524808	0.260615	0.608135	0.496592	0.570164	0.515229	0.591562	0.29217	0.474001	-1.07704
TGME49_311480 |	9.56	9.95	39.38	21.76	19.69	TGME49_311480 |	organism=Toxoplasma_gondii_ME49 | product=hypothetical protein | location=TGME49_chrXI:2107979-2114478(-) | length=386 | sequence_SO=chromosome | SO=protein_coding	311480 |	6	5.81	6.03	41.97	14.25	12.44	TGME49_311480 |	organism=Toxoplasma_gondii_ME49 | product=hypothetical protein | location=TGME49_chrXI:2107979-2114478(-) | length=386 | sequence_SO=chromosome | SO=protein_coding	311480 |	3	0.457088	0.591562	0.340408	0.436516	0.390841	0.398107	0.328095	0.337287	0.198962	0.409988	-1.28635
TGME49_220930 |	9.56	9.79	20.96	12.37	11.06	TGME49_220930 |	organism=Toxoplasma_gondii_ME49 | product=hypothetical protein | location=TGME49_chrII:69390-75955(-) | length=687 | sequence_SO=chromosome | SO=protein_coding	220930 |	7	7.17	7.66	22.42	11.06	9.025	TGME49_220930 |	organism=Toxoplasma_gondii_ME49 | product=hypothetical protein | location=TGME49_chrII:69390-75955(-) | length=687 | sequence_SO=chromosome | SO=protein_coding	220930 |	6	0.409261	0.296483	0.383707	0.285759	0.554626	0.353183	0.474242	0.30479	0.230773	0.382756	-1.3855
TGME49_211090 |	9.55	10.24	26.9	11.55	9.494	TGME49_211090 |	organism=Toxoplasma_gondii_ME49 | product=aminotransferase, class V superfamily protein | location=TGME49_chrIV:1937820-1943012(-) | length=632 | sequence_SO=chromosome | SO=protein_coding	211090 |	5	12.99	16.14	35.6	14.87	13.61	TGME49_211090 |	organism=Toxoplasma_gondii_ME49 | product=aminotransferase, class V superfamily protein | location=TGME49_chrIV:1937820-1943012(-) | length=632 | sequence_SO=chromosome | SO=protein_coding	211090 |	8	0.420727	0.534564	0.444631	0.529663	0.519996	0.359749	0.625173	0.409261	0.168355	0.480471	-1.05748
TGME49_264080 |	9.49	9.75	44.81	28.96	28.96	TGME49_264080 |	organism=Toxoplasma_gondii_ME49 | product=acyl carrier protein ACP (ACP) | location=TGME49_chrVIIb:203740-205218(-) | length=183 | sequence_SO=chromosome | SO=protein_coding	264080 |	6	6.03	6.09	44.26	22.4	22.4	TGME49_264080 |	organism=Toxoplasma_gondii_ME49 | product=acyl carrier protein ACP (ACP) | location=TGME49_chrVIIb:203740-205218(-) | length=183 | sequence_SO=chromosome | SO=protein_coding	264080 |	4	0.224906	0.331131	0.267917	0.376704	0.432514	0.398107	0.679204	0.549541	0.340825	0.407503	-1.29512
TGME49_320220 |	9.49	9.7	38.19	26.9	20.74	TGME49_320220 |	organism=Toxoplasma_gondii_ME49 | product=ubiquinol cytochrome c oxidoreductase, putative | location=TGME49_chrIV:427353-430830(-) | length=487 | sequence_SO=chromosome | SO=protein_coding	320220 |	6	7.9	8.15	36.55	21.97	15.4	TGME49_320220 |	organism=Toxoplasma_gondii_ME49 | product=ubiquinol cytochrome c oxidoreductase, putative | location=TGME49_chrIV:427353-430830(-) | length=487 | sequence_SO=chromosome | SO=protein_coding	320220 |	5	0.285759	0.299226	0.337287	0.353183	0.145881	0.310456	0.158489	0.325087	0.269863	0.276921	-1.85245
TGME49_319530 |	9.43	9.71	51.89	13.59	13.59	TGME49_319530 |	organism=Toxoplasma_gondii_ME49 | product=splicing factor SF2 (SF2) | location=TGME49_chrIV:932427-938437(+) | length=449 | sequence_SO=chromosome | SO=protein_coding	319530 |	6	7.38	7.53	42.09	9.8	9.8	TGME49_319530 |	organism=Toxoplasma_gondii_ME49 | product=splicing factor SF2 (SF2) | location=TGME49_chrIV:932427-938437(+) | length=449 | sequence_SO=chromosome | SO=protein_coding	319530 |	5	0.316228	0.203236	0.401791	0.239883	0.263027	0.183654	0.251189	0.178649	0.274834	0.254707	-1.97309
TGME49_262690 |	9.41	10.1	73.29	46.58	36.3	TGME49_262690 |	organism=Toxoplasma_gondii_ME49 | product=ribosomal protein RPL27 (RPL27) | location=TGME49_chrVIIb:1080134-1081836(+) | length=146 | sequence_SO=chromosome | SO=protein_coding	262690 |	7	8.26	8.67	73.97	36.3	36.3	TGME49_262690 |	organism=Toxoplasma_gondii_ME49 | product=ribosomal protein RPL27 (RPL27) | location=TGME49_chrVIIb:1080134-1081836(+) | length=146 | sequence_SO=chromosome | SO=protein_coding	262690 |	9	0.11272	0.387258	0.108643	0.432514	0.177011	0.37325	0.201372	0.436516	0.478237	0.27866	-1.84342
TGME49_295350 |	9.37	10	73.55	66.45	43.23	TGME49_295350 |	organism=Toxoplasma_gondii_ME49 | product=nucleoside diphosphate kinase, putative | location=TGME49_chrIa:1811049-1812441(-) | length=155 | sequence_SO=chromosome | SO=protein_coding	295350 |	8	8.71	8.94	78.71	63.87	34.84	TGME49_295350 |	organism=Toxoplasma_gondii_ME49 | product=nucleoside diphosphate kinase, putative | location=TGME49_chrIa:1811049-1812441(-) | length=155 | sequence_SO=chromosome | SO=protein_coding	295350 |	7	0.194089	0.398107	0.201372	0.416869	0.131826	0.353183	0.147231	0.401791	0.410313	0.280559	-1.83363
TGME49_305050 |	9.35	9.83	78.2	64.66	42.11	TGME49_305050 |	organism=Toxoplasma_gondii_ME49 | product=calmodulin, putative | location=TGME49_chrIX:5203644-5204045(+) | length=133 | sequence_SO=chromosome | SO=protein_coding	305050 |	7	8.8	8.99	96.99	63.91	42.86	TGME49_305050 |	organism=Toxoplasma_gondii_ME49 | product=calmodulin, putative | location=TGME49_chrIX:5203644-5204045(+) | length=133 | sequence_SO=chromosome | SO=protein_coding	305050 |	8	0.334195	0.30761	0.383707	0.380189	0.207014	0.120226	0.291072	0.157036	0.343487	0.272631	-1.87498
TGME49_265530 |	9.33	9.59	36.99	19.72	14.84	TGME49_265530 |	organism=Toxoplasma_gondii_ME49 | product=RNA recognition motif-containing protein | location=TGME49_chrIX:1497268-1500356(-) | length=492 | sequence_SO=chromosome | SO=protein_coding	265530 |	5	10.21	10.42	32.93	14.84	14.84	TGME49_265530 |	organism=Toxoplasma_gondii_ME49 | product=RNA recognition motif-containing protein | location=TGME49_chrIX:1497268-1500356(-) | length=492 | sequence_SO=chromosome | SO=protein_coding	265530 |	8	0.570164	0.383707	0.660694	0.401791	0.220801	0.591562	0.244343	0.737904	0.376793	0.476371	-1.06984
TGME49_316250 |	9.26	9.75	52.03	27.41	23.86	TGME49_316250 |	organism=Toxoplasma_gondii_ME49 | product=hypothetical protein | location=TGME49_chrXI:5210057-5211241(-) | length=394 | sequence_SO=chromosome | SO=protein_coding	316250 |	7	10.74	11.11	53.3	29.19	23.6	TGME49_316250 |	organism=Toxoplasma_gondii_ME49 | product=hypothetical protein | location=TGME49_chrXI:5210057-5211241(-) | length=394 | sequence_SO=chromosome | SO=protein_coding	316250 |	7	0.177011	0.255859	0.180302	0.265461	0.299226	0.21677	0.277971	0.21677	0.179285	0.236171	-2.08209
TGME49_293510 |	9.17	10.06	40.05	16.33	15.31	TGME49_293510 |	organism=Toxoplasma_gondii_ME49 | product=poly(ADP-ribose) polymerase and DNA-Ligase Zn-finger region domain-containing protein | location=TGME49_chrIa:385907-387385(-) | length=392 | sequence_SO=chromosome | SO=protein_coding	293510 |	5	5.06	5.37	36.48	13.27	10.2	TGME49_293510 |	organism=Toxoplasma_gondii_ME49 | product=poly(ADP-ribose) polymerase and DNA-Ligase Zn-finger region domain-containing protein | location=TGME49_chrIa:385907-387385(-) | length=392 | sequence_SO=chromosome | SO=protein_coding	293510 |	3	0.591562	0.260615	0.544503	0.253513	0.363078	0.691831	0.343558	0.685488	0.366418	0.466768	-1.09922
TGME49_218920 |	9.09	9.12	40.13	24.92	14.89	TGME49_218920 |	organism=Toxoplasma_gondii_ME49 | product=proteasome subunit beta type, putative | location=TGME49_chrXII:1212047-1216774(+) | length=309 | sequence_SO=chromosome | SO=protein_coding	218920 |	4	11.31	11.51	42.07	27.18	22.01	TGME49_218920 |	organism=Toxoplasma_gondii_ME49 | product=proteasome subunit beta type, putative | location=TGME49_chrXII:1212047-1216774(+) | length=309 | sequence_SO=chromosome | SO=protein_coding	218920 |	6	0.346737	0.457088	0.42462	0.524808	0.283139	0.190546	0.265461	0.194089	0.344946	0.335811	-1.57428
TGME49_228470 |	9.03	9.35	65.37	32.68	20.98	TGME49_228470 |	organism=Toxoplasma_gondii_ME49 | product=ribosomal protein RPL15 (RPL15) | location=TGME49_chrX:295200-297430(+) | length=205 | sequence_SO=chromosome | SO=protein_coding	228470 |	8	8.4	8.53	66.34	41.95	20.98	TGME49_228470 |	organism=Toxoplasma_gondii_ME49 | product=ribosomal protein RPL15 (RPL15) | location=TGME49_chrX:295200-297430(+) | length=205 | sequence_SO=chromosome | SO=protein_coding	228470 |	6	0.283139	0.428549	0.30479	0.474242	0.177011	0.461318	0.205116	0.539511	0.350295	0.359209	-1.4771
TGME49_228630 |	9.02	9.02	55.79	39.63	26.83	TGME49_228630 |	organism=Toxoplasma_gondii_ME49 | product=hypothetical protein | location=TGME49_chrX:269462-272003(+) | length=328 | sequence_SO=chromosome | SO=protein_coding	228630 |	6	17.74	17.84	66.16	47.26	36.28	TGME49_228630 |	organism=Toxoplasma_gondii_ME49 | product=hypothetical protein | location=TGME49_chrX:269462-272003(+) | length=328 | sequence_SO=chromosome | SO=protein_coding	228630 |	10	0.619441	0.448745	0.744732	0.57544	0.322107	0.258226	0.398107	0.301995	0.351988	0.458599	-1.12469
TGME49_245680 |	9.01	9.44	75.8	40.13	21.66	TGME49_245680 |	organism=Toxoplasma_gondii_ME49 | product=ribosomal protein RPL21 (RPL21) | location=TGME49_chrXII:2465663-2466136(+) | length=157 | sequence_SO=chromosome | SO=protein_coding	245680 |	5	10.22	10.52	74.52	32.48	28.66	TGME49_245680 |	organism=Toxoplasma_gondii_ME49 | product=ribosomal protein RPL21 (RPL21) | location=TGME49_chrXII:2465663-2466136(+) | length=157 | sequence_SO=chromosome | SO=protein_coding	245680 |	5	0.235505	0.197697	0.251189	0.207014	0.539511	0.60256	0.580764	0.648634	0.460222	0.407859	-1.29386
TGME49_254390 |	9	12.59	34.65	11.99	8.333	TGME49_254390 |	organism=Toxoplasma_gondii_ME49 | product=CRAL/TRIO domain-containing protein | location=TGME49_chrIII:1702797-1708394(-) | length=684 | sequence_SO=chromosome | SO=protein_coding	254390 |	6	4.09	6.22	33.92	4.678	3.363	TGME49_254390 |	organism=Toxoplasma_gondii_ME49 | product=CRAL/TRIO domain-containing protein | location=TGME49_chrIII:1702797-1708394(-) | length=684 | sequence_SO=chromosome | SO=protein_coding	254390 |	3	0.133045	0.376704	0.148594	0.428549	0.30761	0.316228	0.369828	0.383707	0.334423	0.308033	-1.69884
TGME49_209420 |	8.99	9.79	48.8	30.8	23.2	TGME49_209420 |	organism=Toxoplasma_gondii_ME49 | product=hypothetical protein | location=TGME49_chrIb:1207574-1209071(-) | length=250 | sequence_SO=chromosome | SO=protein_coding	209420 |	4	3.17	3.28	32	17.6	14.4	TGME49_209420 |	organism=Toxoplasma_gondii_ME49 | product=hypothetical protein | location=TGME49_chrIb:1207574-1209071(-) | length=250 | sequence_SO=chromosome | SO=protein_coding	209420 |	2	0.203236	0.0937562	0.222843	0.100925	0.328095	0.224906	0.359749	0.258226	0.396159	0.223967	-2.15864
TGME49_254690 |	8.92	9.68	29.78	14.69	10.06	TGME49_254690 |	organism=Toxoplasma_gondii_ME49 | product=phospholipase/carboxylesterase | location=TGME49_chrIII:1884115-1886854(+) | length=497 | sequence_SO=chromosome | SO=protein_coding	254690 |	4	11.63	12.65	42.25	23.34	13.08	TGME49_254690 |	organism=Toxoplasma_gondii_ME49 | product=phospholipase/carboxylesterase | location=TGME49_chrIII:1884115-1886854(+) | length=497 | sequence_SO=chromosome | SO=protein_coding	254690 |	5	0.258226	0.255859	0.263027	0.260615	0.248886	0.285759	0.246604	0.296483	0.0622861	0.264432	-1.91903
TGME49_308000 |	8.84	9.35	39.3	14.88	7.833	TGME49_308000 |	organism=Toxoplasma_gondii_ME49 | product=Gpi16 subunit, GPI transamidase component protein | location=TGME49_chrXII:494432-502309(+) | length=766 | sequence_SO=chromosome | SO=protein_coding	308000 |	4	6.92	7.5	36.81	12.01	5.875	TGME49_308000 |	organism=Toxoplasma_gondii_ME49 | product=Gpi16 subunit, GPI transamidase component protein | location=TGME49_chrXII:494432-502309(+) | length=766 | sequence_SO=chromosome | SO=protein_coding	308000 |	3	0.30479	0.346737	0.570164	0.654636	0.197697	0.246604	0.21677	0.277971	0.449429	0.351921	-1.50668
TGME49_221522 |	8.77	10.5	41.68	22.42	9.457	TGME49_221522 |	organism=Toxoplasma_gondii_ME49 | product=adaptor complexes medium subunit family protein | location=TGME49_chrII:410371-416853(+) | length=571 | sequence_SO=chromosome | SO=protein_coding	221522 |	6	16.26	17.02	46.58	25.22	25.22	TGME49_221522 |	organism=Toxoplasma_gondii_ME49 | product=adaptor complexes medium subunit family protein | location=TGME49_chrII:410371-416853(+) | length=571 | sequence_SO=chromosome | SO=protein_coding	221522 |	10	0.608135	0.293765	0.524808	0.263027	0.47863	0.529663	0.608135	0.672977	0.278847	0.497392	-1.00754
TGME49_263580 |	8.72	10.29	36.83	11.9	8.824	TGME49_263580 |	organism=Toxoplasma_gondii_ME49 | product=bromodomain-containing protein | location=TGME49_chrVIIb:462494-466636(+) | length=714 | sequence_SO=chromosome | SO=protein_coding	263580 |	4	12.62	14.42	40.34	14.01	13.03	TGME49_263580 |	organism=Toxoplasma_gondii_ME49 | product=bromodomain-containing protein | location=TGME49_chrVIIb:462494-466636(+) | length=714 | sequence_SO=chromosome | SO=protein_coding	263580 |	7	0.420727	0.248886	0.428549	0.242103	0.519996	0.483059	0.47863	0.448745	0.241896	0.408837	-1.2904
TGME49_267400 |	8.72	8.88	52.99	42.54	42.54	TGME49_267400 |	organism=Toxoplasma_gondii_ME49 | product=ribosomal protein RPL32 (RPL32) | location=TGME49_chrIX:674407-675385(-) | length=134 | sequence_SO=chromosome | SO=protein_coding	267400 |	9	10.81	10.94	54.48	46.27	42.54	TGME49_267400 |	organism=Toxoplasma_gondii_ME49 | product=ribosomal protein RPL32 (RPL32) | location=TGME49_chrIX:674407-675385(-) | length=134 | sequence_SO=chromosome | SO=protein_coding	267400 |	10	0.49204	0.474242	0.420727	0.409261	0.401791	0.310456	0.376704	0.30479	0.158894	0.398751	-1.32644
TGME49_309740 |	8.61	8.69	74.05	53.44	37.4	TGME49_309740 |	organism=Toxoplasma_gondii_ME49 | product=LSM domain-containing protein | location=TGME49_chrXI:784323-785837(-) | length=131 | sequence_SO=chromosome | SO=protein_coding	309740 |	5	8.14	8.24	65.65	42.75	42.75	TGME49_309740 |	organism=Toxoplasma_gondii_ME49 | product=LSM domain-containing protein | location=TGME49_chrXI:784323-785837(-) | length=131 | sequence_SO=chromosome | SO=protein_coding	309740 |	6	0.224906	0.188799	0.229087	0.192309	0.220801	0.49204	0.226986	0.510505	0.438926	0.285679	-1.80753
TGME49_299050 |	8.55	13.36	74.87	29.74	19.49	TGME49_299050 |	organism=Toxoplasma_gondii_ME49 | product=ribosomal protein RPL17 (RPL17) | location=TGME49_chrIII:2223870-2226136(-) | length=195 | sequence_SO=chromosome | SO=protein_coding	299050 |	7	10.66	15.72	73.33	40	32.82	TGME49_299050 |	organism=Toxoplasma_gondii_ME49 | product=ribosomal protein RPL17 (RPL17) | location=TGME49_chrIII:2223870-2226136(-) | length=195 | sequence_SO=chromosome | SO=protein_coding	299050 |	12	0.121339	0.224906	0.0879023	0.190546	0.187068	0.369828	0.205116	0.42462	0.477147	0.226416	-2.14295
TGME49_263080 |	8.45	8.57	60.9	41.35	35.34	TGME49_263080 |	organism=Toxoplasma_gondii_ME49 | product=hypothetical protein | location=TGME49_chrVIIb:823077-823478(+) | length=133 | sequence_SO=chromosome | SO=protein_coding	263080 |	4	6.33	6.44	54.89	41.35	35.34	TGME49_263080 |	organism=Toxoplasma_gondii_ME49 | product=hypothetical protein | location=TGME49_chrVIIb:823077-823478(+) | length=133 | sequence_SO=chromosome | SO=protein_coding	263080 |	4	0.549541	0.529663	0.630957	0.608135	0.334195	0.210863	0.376704	0.229087	0.361541	0.433643	-1.20542
TGME49_218820 |	8.4	8.48	61.49	37.84	31.76	TGME49_218820 |	organism=Toxoplasma_gondii_ME49 | product=alba 2 | location=TGME49_chrXII:1278904-1280705(+) | length=148 | sequence_SO=chromosome | SO=protein_coding	218820 |	4	8.31	8.31	64.86	45.27	39.19	TGME49_218820 |	organism=Toxoplasma_gondii_ME49 | product=alba 2 | location=TGME49_chrXII:1278904-1280705(+) | length=148 | sequence_SO=chromosome | SO=protein_coding	218820 |	5	0.313329	0.554626	0.452898	0.77983	0.177011	0.505825	0.199526	0.60256	0.433531	0.4482	-1.15778
TGME49_260820 |	8.34	9.37	44.32	39.2	35.23	TGME49_260820 |	organism=Toxoplasma_gondii_ME49 | product=IMC sub-compartment protein ISP1 (ISP1) | location=TGME49_chrVIIb:2027949-2030128(-) | length=176 | sequence_SO=chromosome | SO=protein_coding	260820 |	7	9.14	9.74	63.07	43.18	35.23	TGME49_260820 |	organism=Toxoplasma_gondii_ME49 | product=IMC sub-compartment protein ISP1 (ISP1) | location=TGME49_chrVIIb:2027949-2030128(-) | length=176 | sequence_SO=chromosome | SO=protein_coding	260820 |	5	0.42462	0.413047	0.461318	0.448745	0.380189	0.420727	0.369828	0.409261	0.0695248	0.415967	-1.26546
TGME49_211290 |	8.33	8.43	53.75	31.23	24.02	TGME49_211290 |	organism=Toxoplasma_gondii_ME49 | product=rhoptry protein ROP15 (ROP15) | location=TGME49_chrIV:1850523-1852993(-) | length=333 | sequence_SO=chromosome | SO=protein_coding	211290 |	5	14.33	14.64	53.45	35.74	30.03	TGME49_211290 |	organism=Toxoplasma_gondii_ME49 | product=rhoptry protein ROP15 (ROP15) | location=TGME49_chrIV:1850523-1852993(-) | length=333 | sequence_SO=chromosome | SO=protein_coding	211290 |	8	0.210863	0.405508	0.248886	0.483059	0.233346	0.409261	0.235505	0.428549	0.309018	0.331872	-1.5913
TGME49_257680 |	8.28	8.32	62.44	39.44	34.27	TGME49_257680 |	organism=Toxoplasma_gondii_ME49 | product=myosin light chain MLC1 | location=TGME49_chrVIIb:3911290-3913592(+) | length=213 | sequence_SO=chromosome | SO=protein_coding	257680 |	5	4.33	4.34	45.54	39.91	33.8	TGME49_257680 |	organism=Toxoplasma_gondii_ME49 | product=myosin light chain MLC1 | location=TGME49_chrVIIb:3911290-3913592(+) | length=213 | sequence_SO=chromosome | SO=protein_coding	257680 |	4	0.359749	0.316228	0.383707	0.334195	0.751623	0.325087	0.903649	0.387258	0.449218	0.470187	-1.08869
TGME49_258110 |	8.26	9.5	42.3	19.58	16.19	TGME49_258110 |	organism=Toxoplasma_gondii_ME49 | product=N-acetylglucosaminylphosphatidylinositoldeacetylase | location=TGME49_chrVIIb:3567081-3570823(-) | length=383 | sequence_SO=chromosome | SO=protein_coding	258110 |	4	4.38	5.36	33.42	14.36	8.877	TGME49_258110 |	organism=Toxoplasma_gondii_ME49 | product=N-acetylglucosaminylphosphatidylinositoldeacetylase | location=TGME49_chrVIIb:3567081-3570823(-) | length=383 | sequence_SO=chromosome | SO=protein_coding	258110 |	2	0.10666	0.457088	0.1	0.457088	0.251189	0.201372	0.413047	0.37325	0.474617	0.294962	-1.7614
TGME49_220500 |	8.25	8.73	59.69	20.93	13.95	TGME49_220500 |	organism=Toxoplasma_gondii_ME49 | product=UBX domain-containing protein | location=TGME49_chrV:419288-423470(+) | length=387 | sequence_SO=chromosome | SO=protein_coding	220500 |	4	8.34	10.63	56.07	25.06	21.45	TGME49_220500 |	organism=Toxoplasma_gondii_ME49 | product=UBX domain-containing protein | location=TGME49_chrV:419288-423470(+) | length=387 | sequence_SO=chromosome | SO=protein_coding	220500 |	6	0.448745	0.293765	0.452898	0.30761	0.359749	0.704693	0.457088	0.937562	0.415693	0.495264	-1.01373
TGME49_290040 |	8.25	8.51	77.59	56.9	31.9	TGME49_290040 |	organism=Toxoplasma_gondii_ME49 | product=macrophage migration inhibitory factor, putative | location=TGME49_chrIX:3598874-3600716(+) | length=116 | sequence_SO=chromosome | SO=protein_coding	290040 |	5	11.2	11.89	93.1	68.97	57.76	TGME49_290040 |	organism=Toxoplasma_gondii_ME49 | product=macrophage migration inhibitory factor, putative | location=TGME49_chrIX:3598874-3600716(+) | length=116 | sequence_SO=chromosome | SO=protein_coding	290040 |	7	0.444631	0.349945	0.564937	0.474242	0.405508	0.636796	0.340408	0.544503	0.21059	0.470121	-1.0889
TGME49_247350 |	8.17	12.45	35.58	31.73	20.51	TGME49_247350 |	organism=Toxoplasma_gondii_ME49 | product=thioredoxin domain-containing protein | location=TGME49_chrXII:3276300-3278416(-) | length=312 | sequence_SO=chromosome | SO=protein_coding	247350 |	8	6.52	9.75	32.37	26.6	21.79	TGME49_247350 |	organism=Toxoplasma_gondii_ME49 | product=thioredoxin domain-containing protein | location=TGME49_chrXII:3276300-3278416(-) | length=312 | sequence_SO=chromosome | SO=protein_coding	247350 |	9	0.288403	0.366438	0.346737	0.436516	0.105682	0.291072	0.136773	0.383707	0.373253	0.294416	-1.76407
TGME49_299110 |	8.11	9.23	25.53	11.63	8.724	TGME49_299110 |	organism=Toxoplasma_gondii_ME49 | product=cleft lip and palate transmembrane protein 1 (clptm1) protein | location=TGME49_chrIII:2170949-2178556(+) | length=619 | sequence_SO=chromosome | SO=protein_coding	299110 |	5	7.89	8.7	27.3	9.208	5.977	TGME49_299110 |	organism=Toxoplasma_gondii_ME49 | product=cleft lip and palate transmembrane protein 1 (clptm1) protein | location=TGME49_chrIII:2170949-2178556(+) | length=619 | sequence_SO=chromosome | SO=protein_coding	299110 |	4	0.199526	0.201372	0.21677	0.214783	0.328095	0.47863	0.30761	0.465586	0.359791	0.301547	-1.72955
TGME49_236580 |	8.04	8.33	62.64	37.36	34.62	TGME49_236580 |	organism=Toxoplasma_gondii_ME49 | product=Prp31-15.5k-U4 Snrna Complex family protein | location=TGME49_chrX:5435939-5437797(-) | length=182 | sequence_SO=chromosome | SO=protein_coding	236580 |	5	4.76	4.98	40.11	23.63	15.93	TGME49_236580 |	organism=Toxoplasma_gondii_ME49 | product=Prp31-15.5k-U4 Snrna Complex family protein | location=TGME49_chrX:5435939-5437797(-) | length=182 | sequence_SO=chromosome | SO=protein_coding	236580 |	3	0.185353	0.356451	0.172187	0.337287	0.237684	0.246604	0.265461	0.251189	0.235705	0.256527	-1.96282
TGME49_262720 |	8	9.08	57.86	40.25	28.3	TGME49_262720 |	organism=Toxoplasma_gondii_ME49 | product=eukaryotic initiation factor-1A, putative | location=TGME49_chrVIIb:1058704-1062688(-) | length=159 | sequence_SO=chromosome | SO=protein_coding	262720 |	4	6.17	6.78	47.8	28.3	22.01	TGME49_262720 |	organism=Toxoplasma_gondii_ME49 | product=eukaryotic initiation factor-1A, putative | location=TGME49_chrVIIb:1058704-1062688(-) | length=159 | sequence_SO=chromosome | SO=protein_coding	262720 |	3	0.501187	0.448745	0.519996	0.461318	0.444631	0.275423	0.483059	0.296483	0.200654	0.428855	-1.22144
TGME49_289530 |	7.94	9.25	68.45	36.36	22.46	TGME49_289530 |	organism=Toxoplasma_gondii_ME49 | product=ribosomal protein RPL19 (RPL19) | location=TGME49_chrIX:3287920-3290474(-) | length=187 | sequence_SO=chromosome | SO=protein_coding	289530 |	6	7.07	8.38	67.38	29.41	22.46	TGME49_289530 |	organism=Toxoplasma_gondii_ME49 | product=ribosomal protein RPL19 (RPL19) | location=TGME49_chrIX:3287920-3290474(-) | length=187 | sequence_SO=chromosome | SO=protein_coding	289530 |	5	0.325087	0.42462	0.387258	0.501187	0.195884	0.328095	0.210863	0.353183	0.280998	0.340772	-1.55312
TGME49_244370 |	7.89	8.59	33.9	15.58	7.192	TGME49_244370 |	organism=Toxoplasma_gondii_ME49 | product=TDC1, putative | location=TGME49_chrVI:3217824-3219578(+) | length=584 | sequence_SO=chromosome | SO=protein_coding	244370 |	4	3.76	4.96	28.94	10.62	5.308	TGME49_244370 |	organism=Toxoplasma_gondii_ME49 | product=TDC1, putative | location=TGME49_chrVI:3217824-3219578(+) | length=584 | sequence_SO=chromosome | SO=protein_coding	244370 |	2	0.244343	0.420727	0.296483	0.519996	0.428549	0.461318	0.49204	0.554626	0.235193	0.42726	-1.22681
TGME49_237150 |	7.82	7.95	23.74	16.07	12.95	TGME49_237150 |	organism=Toxoplasma_gondii_ME49 | product=minor histocompatibility antigen h13, putative | location=TGME49_chrX:5743387-5748034(-) | length=417 | sequence_SO=chromosome | SO=protein_coding	237150 |	6	9.29	9.29	26.86	18.23	16.07	TGME49_237150 |	organism=Toxoplasma_gondii_ME49 | product=minor histocompatibility antigen h13, putative | location=TGME49_chrX:5743387-5748034(-) | length=417 | sequence_SO=chromosome | SO=protein_coding	237150 |	8	0.313329	0.465586	0.272898	0.394457	0.207014	0.222843	0.194089	0.212814	0.325338	0.285379	-1.80905
TGME49_277080 |	7.67	7.75	74.03	36.46	33.15	TGME49_277080 |	organism=Toxoplasma_gondii_ME49 | product=microneme protein MIC5 (MIC5) | location=TGME49_chrXII:6723657-6725631(-) | length=181 | sequence_SO=chromosome | SO=protein_coding	277080 |	6	9.54	9.54	69.06	44.2	33.15	TGME49_277080 |	organism=Toxoplasma_gondii_ME49 | product=microneme protein MIC5 (MIC5) | location=TGME49_chrXII:6723657-6725631(-) | length=181 | sequence_SO=chromosome | SO=protein_coding	277080 |	5	0.448745	0.188799	0.222843	0.177011	0.539511	0.194089	0.515229	0.218776	0.473279	0.313125	-1.67519
TGME49_230520 |	7.56	8.65	64.14	34.18	29.54	TGME49_230520 |	organism=Toxoplasma_gondii_ME49 | product=cyclophilin 1, putative | location=TGME49_chrVIII:849139-849852(+) | length=237 | sequence_SO=chromosome | SO=protein_coding	230520 |	6	8.02	9.26	48.95	21.1	21.1	TGME49_230520 |	organism=Toxoplasma_gondii_ME49 | product=cyclophilin 1, putative | location=TGME49_chrVIII:849139-849852(+) | length=237 | sequence_SO=chromosome | SO=protein_coding	230520 |	5	0.110662	0.170608	0.0981748	0.158489	0.0954993	0.124738	0.0972747	0.127057	0.21795	0.122813	-3.02546
TGME49_315930 |	7.17	7.71	67.52	40.13	24.2	TGME49_315930 |	organism=Toxoplasma_gondii_ME49 | product=integral membrane protein, DUF56 family protein, putative | location=TGME49_chrXI:5082015-5083527(+) | length=157 | sequence_SO=chromosome | SO=protein_coding	315930 |	5	2.31	3.05	49.04	28.66	18.47	TGME49_315930 |	organism=Toxoplasma_gondii_ME49 | product=integral membrane protein, DUF56 family protein, putative | location=TGME49_chrXI:5082015-5083527(+) | length=157 | sequence_SO=chromosome | SO=protein_coding	315930 |	2	0.172187	0.11695	0.183654	0.128233	0.161436	0.0570164	0.203236	0.0630957	0.374999	0.135726	-2.88123
TGME49_226500 |	7.16	7.23	57.61	46.74	35.87	TGME49_226500 |	organism=Toxoplasma_gondii_ME49 | product=hypothetical protein | location=TGME49_chrX:1574363-1576182(+) | length=92 | sequence_SO=chromosome | SO=protein_coding	226500 |	4	5.24	5.27	40.22	28.26	28.26	TGME49_226500 |	organism=Toxoplasma_gondii_ME49 | product=hypothetical protein | location=TGME49_chrX:1574363-1576182(+) | length=92 | sequence_SO=chromosome | SO=protein_coding	226500 |	3	0.226986	0.17378	0.265461	0.195884	0.0990832	0.199526	0.0990832	0.212814	0.298925	0.184077	-2.44162
TGME49_236110 |	6.99	7.91	25.94	17.88	13.85	TGME49_236110 |	organism=Toxoplasma_gondii_ME49 | product=autophagy-related protein 3 atg3, putative | location=TGME49_chrX:5280410-5286941(+) | length=397 | sequence_SO=chromosome | SO=protein_coding	236110 |	3	4.84	6.25	31.23	15.37	12.85	TGME49_236110 |	organism=Toxoplasma_gondii_ME49 | product=autophagy-related protein 3 atg3, putative | location=TGME49_chrX:5280410-5286941(+) | length=397 | sequence_SO=chromosome | SO=protein_coding	236110 |	4	0.49204	0.436516	0.416869	0.366438	0.237684	0.559758	0.242103	0.564937	0.287368	0.414543	-1.27041
TGME49_315110 |	6.98	7.06	55.06	38.76	38.76	TGME49_315110 |	organism=Toxoplasma_gondii_ME49 | product=prefoldin, alpha subunit protein | location=TGME49_chrXI:4478992-4481210(-) | length=178 | sequence_SO=chromosome | SO=protein_coding	315110 |	4	4.27	4.36	55.62	32.02	32.02	TGME49_315110 |	organism=Toxoplasma_gondii_ME49 | product=prefoldin, alpha subunit protein | location=TGME49_chrXI:4478992-4481210(-) | length=178 | sequence_SO=chromosome | SO=protein_coding	315110 |	3	0.222843	0.169044	0.316228	0.229087	0.253513	0.231207	0.296483	0.258226	0.17314	0.247079	-2.01696
TGME49_308970 |	6.95	7.29	41.23	29.82	17.84	TGME49_308970 |	organism=Toxoplasma_gondii_ME49 | product=hypothetical protein | location=TGME49_chrXI:410577-411605(+) | length=342 | sequence_SO=chromosome | SO=protein_coding	308970 |	4	6.47	6.88	32.16	16.67	16.67	TGME49_308970 |	organism=Toxoplasma_gondii_ME49 | product=hypothetical protein | location=TGME49_chrXI:410577-411605(+) | length=342 | sequence_SO=chromosome | SO=protein_coding	308970 |	4	0.505825	0.334195	0.544503	0.359749	0.432514	0.409261	0.37325	0.356451	0.170841	0.414468	-1.27067
TGME49_248700 |	6.83	6.91	41.16	24.55	18.77	TGME49_248700 |	organism=Toxoplasma_gondii_ME49 | product=alveolin domain containing intermediate filament IMC12 (IMC12) | location=TGME49_chrXII:4099843-4102567(+) | length=277 | sequence_SO=chromosome | SO=protein_coding	248700 |	4	9.79	9.99	39.35	35.38	33.57	TGME49_248700 |	organism=Toxoplasma_gondii_ME49 | product=alveolin domain containing intermediate filament IMC12 (IMC12) | location=TGME49_chrXII:4099843-4102567(+) | length=277 | sequence_SO=chromosome | SO=protein_coding	248700 |	6	0.356451	0.353183	0.436516	0.432514	0.398107	0.265461	0.474242	0.313329	0.1721	0.378725	-1.40078
TGME49_293360 |	6.75	7.12	49.38	38.27	21.4	TGME49_293360 |	organism=Toxoplasma_gondii_ME49 | product=hypothetical protein | location=TGME49_chrIa:277840-279989(-) | length=243 | sequence_SO=chromosome | SO=protein_coding	293360 |	3	9.65	9.97	86.01	42.39	42.39	TGME49_293360 |	organism=Toxoplasma_gondii_ME49 | product=hypothetical protein | location=TGME49_chrIa:277840-279989(-) | length=243 | sequence_SO=chromosome | SO=protein_coding	293360 |	6	0.359749	0.77983	0.231207	0.666807	0.288403	0.591562	0.301995	0.608135	0.403649	0.478461	-1.06353
TGME49_227280 |	6.67	7.05	40	19.55	11.36	TGME49_227280 |	organism=Toxoplasma_gondii_ME49 | product=dense granule protein GRA3 (GRA3) | location=TGME49_chrX:1049718-1050380(-) | length=220 | sequence_SO=chromosome | SO=protein_coding	227280 |	3	8.94	9.17	44.09	21.36	14.55	TGME49_227280 |	organism=Toxoplasma_gondii_ME49 | product=dense granule protein GRA3 (GRA3) | location=TGME49_chrX:1049718-1050380(-) | length=220 | sequence_SO=chromosome | SO=protein_coding	227280 |	4	0.457088	0.474242	0.457088	0.47863	0.18197	0.313329	0.175388	0.299226	0.341596	0.35462	-1.49565
TGME49_316330 |	6.58	6.66	33.45	25.78	15.68	TGME49_316330 |	organism=Toxoplasma_gondii_ME49 | product=superoxide dismutase SOD2 (SOD2) | location=TGME49_chrXI:5244229-5246151(-) | length=287 | sequence_SO=chromosome | SO=protein_coding	316330 |	4	8.1	8.5	47.04	28.22	18.12	TGME49_316330 |	organism=Toxoplasma_gondii_ME49 | product=superoxide dismutase SOD2 (SOD2) | location=TGME49_chrXI:5244229-5246151(-) | length=287 | sequence_SO=chromosome | SO=protein_coding	316330 |	5	0.299226	0.291072	0.383707	0.394457	0.201372	0.175388	0.280543	0.251189	0.254979	0.284619	-1.81289
TGME49_307810 |	6.57	6.69	34.75	10.17	8.511	TGME49_307810 |	organism=Toxoplasma_gondii_ME49 | product=hypothetical protein | location=TGME49_chrXII:420584-425897(-) | length=423 | sequence_SO=chromosome | SO=protein_coding	307810 |	3	3.23	3.38	32.15	8.747	5.674	TGME49_307810 |	organism=Toxoplasma_gondii_ME49 | product=hypothetical protein | location=TGME49_chrXII:420584-425897(-) | length=423 | sequence_SO=chromosome | SO=protein_coding	307810 |	2	0.188799	0.107647	0.170608	0.103753	0.280543	0.280543	0.30761	0.301995	0.367631	0.217687	-2.19967
TGME49_286530 |	6.52	6.59	50	22.48	17.89	TGME49_286530 |	organism=Toxoplasma_gondii_ME49 | product=hypothetical protein | location=TGME49_chrV:1791334-1792982(+) | length=218 | sequence_SO=chromosome | SO=protein_coding	286530 |	3	9.77	9.88	44.04	28.44	28.44	TGME49_286530 |	organism=Toxoplasma_gondii_ME49 | product=hypothetical protein | location=TGME49_chrV:1791334-1792982(+) | length=218 | sequence_SO=chromosome | SO=protein_coding	286530 |	7	0.169044	0.353183	0.157036	0.340408	0.328095	0.340408	0.387258	0.401791	0.283614	0.309653	-1.69128
TGME49_266960 |	6.49	37.79	73.05	57.02	55.68	TGME49_266960 |	organism=Toxoplasma_gondii_ME49 | product=beta tubulin | location=TGME49_chrIX:866875-869427(-) | length=449 | sequence_SO=chromosome | SO=protein_coding	266960 |	41	7.18	38.94	71.49	59.69	57.91	TGME49_266960 |	organism=Toxoplasma_gondii_ME49 | product=beta tubulin | location=TGME49_chrIX:866875-869427(-) | length=449 | sequence_SO=chromosome | SO=protein_coding	266960 |	44	0.369828	0.591562	0.390841	0.625173	0.334195	0.625173	0.325087	0.608135	0.269772	0.483749	-1.04767
TGME49_269980 |	6.49	6.7	33.83	16.91	9.091	TGME49_269980 |	organism=Toxoplasma_gondii_ME49 | product=preprotein translocase Sec61, putative | location=TGME49_chrVIII:5484134-5488670(-) | length=473 | sequence_SO=chromosome | SO=protein_coding	269980 |	4	18.61	19.27	32.35	19.45	16.28	TGME49_269980 |	organism=Toxoplasma_gondii_ME49 | product=preprotein translocase Sec61, putative | location=TGME49_chrVIII:5484134-5488670(-) | length=473 | sequence_SO=chromosome | SO=protein_coding	269980 |	9	0.440555	0.534564	0.461318	0.554626	0.265461	0.413047	0.30479	0.474242	0.220903	0.431075	-1.21399
TGME49_259630 |	6.49	6.52	58.75	50	50	TGME49_259630 |	organism=Toxoplasma_gondii_ME49 | product=hypothetical protein | location=TGME49_chrVIIb:2748845-2750054(+) | length=160 | sequence_SO=chromosome | SO=protein_coding	259630 |	5	6.2	6.21	73.12	54.37	48.75	TGME49_259630 |	organism=Toxoplasma_gondii_ME49 | product=hypothetical protein | location=TGME49_chrVIIb:2748845-2750054(+) | length=160 | sequence_SO=chromosome | SO=protein_coding	259630 |	6	0.49204	0.291072	0.469894	0.277971	0.559758	0.37325	0.564937	0.37325	0.248243	0.425271	-1.23354
TGME49_238010 |	6.47	6.65	63.47	41.32	20.96	TGME49_238010 |	organism=Toxoplasma_gondii_ME49 | product=ribosomal protein RPL23A (RPL23A) | location=TGME49_chrVI:9346-11746(+) | length=167 | sequence_SO=chromosome | SO=protein_coding	238010 |	4	8.53	8.73	81.44	53.89	29.34	TGME49_238010 |	organism=Toxoplasma_gondii_ME49 | product=ribosomal protein RPL23A (RPL23A) | location=TGME49_chrVI:9346-11746(+) | length=167 | sequence_SO=chromosome | SO=protein_coding	238010 |	6	0.17378	0.448745	0.164437	0.440555	0.207014	0.591562	0.210863	0.608135	0.495053	0.355636	-1.49153
TGME49_272660 |	6.44	7.23	65.89	50	17.44	TGME49_272660 |	organism=Toxoplasma_gondii_ME49 | product=hypothetical protein | location=TGME49_chrVIII:3811592-3813141(+) | length=258 | sequence_SO=chromosome | SO=protein_coding	272660 |	3	10.52	10.99	49.61	34.11	25.19	TGME49_272660 |	organism=Toxoplasma_gondii_ME49 | product=hypothetical protein | location=TGME49_chrVIII:3811592-3813141(+) | length=258 | sequence_SO=chromosome | SO=protein_coding	272660 |	5	0.398107	0.405508	0.409261	0.413047	0.37325	0.175388	0.369828	0.175388	0.282878	0.339972	-1.55651
TGME49_244020 |	6.37	6.51	57.04	34.51	27.46	TGME49_244020 |	organism=Toxoplasma_gondii_ME49 | product=activator of hsp90 atpase 1 family protein | location=TGME49_chrVI:2962417-2964592(+) | length=142 | sequence_SO=chromosome | SO=protein_coding	244020 |	3	6.8	6.98	61.97	33.8	26.76	TGME49_244020 |	organism=Toxoplasma_gondii_ME49 | product=activator of hsp90 atpase 1 family protein | location=TGME49_chrVI:2962417-2964592(+) | length=142 | sequence_SO=chromosome | SO=protein_coding	244020 |	3	0.195884	0.104713	0.30479	0.152757	0.359749	0.376704	0.359749	0.380189	0.372733	0.279317	-1.84003
TGME49_259240 |	6.33	6.45	73.17	57.32	48.78	TGME49_259240 |	organism=Toxoplasma_gondii_ME49 | product=ribosomal protein RPS21 (RPS21) | location=TGME49_chrVIIb:2847463-2849504(-) | length=82 | sequence_SO=chromosome | SO=protein_coding	259240 |	3	4.9	4.96	80.49	63.41	48.78	TGME49_259240 |	organism=Toxoplasma_gondii_ME49 | product=ribosomal protein RPS21 (RPS21) | location=TGME49_chrVIIb:2847463-2849504(-) | length=82 | sequence_SO=chromosome | SO=protein_coding	259240 |	5	0.383707	0.474242	0.331131	0.383707	0.519996	0.285759	0.515229	0.277971	0.229625	0.396468	-1.33472
TGME49_215460 |	6.28	6.79	46.44	25.09	14.23	TGME49_215460 |	organism=Toxoplasma_gondii_ME49 | product=ribosomal protein RPS24 (RPS24) | location=TGME49_chrX:6971088-6972751(-) | length=267 | sequence_SO=chromosome | SO=protein_coding	215460 |	5	8.18	8.73	47.94	23.22	18.35	TGME49_215460 |	organism=Toxoplasma_gondii_ME49 | product=ribosomal protein RPS24 (RPS24) | location=TGME49_chrX:6971088-6972751(-) | length=267 | sequence_SO=chromosome | SO=protein_coding	215460 |	7	0.0666807	0.30479	0.0963829	0.432514	0.246604	0.340408	0.343558	0.465586	0.470506	0.287065	-1.80055
TGME49_233350 |	6.25	6.47	53.6	48	43.2	TGME49_233350 |	organism=Toxoplasma_gondii_ME49 | product=nuclear transport factor 2, putative | location=TGME49_chrVIII:2605811-2607924(+) | length=125 | sequence_SO=chromosome | SO=protein_coding	233350 |	7	1.9	2.22	76.8	74.4	69.6	TGME49_233350 |	organism=Toxoplasma_gondii_ME49 | product=nuclear transport factor 2, putative | location=TGME49_chrVIII:2605811-2607924(+) | length=125 | sequence_SO=chromosome | SO=protein_coding	233350 |	5	0.452898	0.346737	0.285759	0.237684	0.366438	0.118032	0.363078	0.11695	0.39697	0.285947	-1.80618
TGME49_265250 |	6.15	7.37	28.77	8.951	6.266	TGME49_265250 |	organism=Toxoplasma_gondii_ME49 | product=RNA recognition motif-containing protein | location=TGME49_chrIX:1660047-1669732(+) | length=1564 | sequence_SO=chromosome | SO=protein_coding	265250 |	5	9.2	9.92	29.09	7.225	4.412	TGME49_265250 |	organism=Toxoplasma_gondii_ME49 | product=RNA recognition motif-containing protein | location=TGME49_chrIX:1660047-1669732(+) | length=1564 | sequence_SO=chromosome | SO=protein_coding	265250 |	4	0.205116	0.301995	0.253513	0.390841	0.474242	0.570164	0.672977	0.794328	0.427668	0.457897	-1.1269
TGME49_227030 |	6.05	6.09	38.24	29.41	24.71	TGME49_227030 |	organism=Toxoplasma_gondii_ME49 | product=hypothetical protein | location=TGME49_chrX:1129103-1130675(+) | length=170 | sequence_SO=chromosome | SO=protein_coding	227030 |	3	9.1	9.29	50	41.18	34.71	TGME49_227030 |	organism=Toxoplasma_gondii_ME49 | product=hypothetical protein | location=TGME49_chrX:1129103-1130675(+) | length=170 | sequence_SO=chromosome | SO=protein_coding	227030 |	5	0.260615	0.30761	0.296483	0.334195	0.405508	0.49204	0.483059	0.580764	0.269821	0.395034	-1.33995
TGME49_230160 |	6	6.02	40.85	26.76	26.76	TGME49_230160 |	organism=Toxoplasma_gondii_ME49 | product=hypothetical protein | location=TGME49_chrVIII:650426-651296(-) | length=142 | sequence_SO=chromosome | SO=protein_coding	230160 |	4	8	8.08	59.15	35.21	35.21	TGME49_230160 |	organism=Toxoplasma_gondii_ME49 | product=hypothetical protein | location=TGME49_chrVIII:650426-651296(-) | length=142 | sequence_SO=chromosome | SO=protein_coding	230160 |	5	0.428549	0.496592	0.401791	0.469894	0.343558	0.272898	0.331131	0.267917	0.214444	0.376541	-1.40912
TGME49_206610 |	5.9	6.96	21.96	9.795	6.459	TGME49_206610 |	organism=Toxoplasma_gondii_ME49 | product=pyruvate dehydrogenase complex subunit PDH-E2 (PDHE2) | location=TGME49_chrVIIa:780887-788783(-) | length=929 | sequence_SO=chromosome | SO=protein_coding	206610 |	4	6.01	7.39	27.56	11.09	4.736	TGME49_206610 |	organism=Toxoplasma_gondii_ME49 | product=pyruvate dehydrogenase complex subunit PDH-E2 (PDHE2) | location=TGME49_chrVIIa:780887-788783(-) | length=929 | sequence_SO=chromosome | SO=protein_coding	206610 |	4	0.21677	0.394457	0.218776	0.405508	0.267917	0.242103	0.346737	0.30761	0.23631	0.299985	-1.73704
TGME49_225550 |	5.87	6.88	41.92	16.86	9.368	TGME49_225550 |	organism=Toxoplasma_gondii_ME49 | product=phosphatidylserine decarboxylase | location=TGME49_chrX:2166480-2170208(+) | length=427 | sequence_SO=chromosome | SO=protein_coding	225550 |	4	6.65	8.52	44.03	16.16	9.836	TGME49_225550 |	organism=Toxoplasma_gondii_ME49 | product=phosphatidylserine decarboxylase | location=TGME49_chrX:2166480-2170208(+) | length=427 | sequence_SO=chromosome | SO=protein_coding	225550 |	4	0.231207	0.534564	0.220801	0.496592	0.519996	0.253513	0.597035	0.299226	0.372693	0.394117	-1.3433
TGME49_316340 |	5.8	6.05	49.38	17.28	15.64	TGME49_316340 |	organism=Toxoplasma_gondii_ME49 | product=hypothetical protein | location=TGME49_chrXI:5247973-5249431(+) | length=243 | sequence_SO=chromosome | SO=protein_coding	316340 |	3	4.72	4.76	34.16	22.63	17.7	TGME49_316340 |	organism=Toxoplasma_gondii_ME49 | product=hypothetical protein | location=TGME49_chrXI:5247973-5249431(+) | length=243 | sequence_SO=chromosome | SO=protein_coding	316340 |	3	0.461318	0.356451	0.49204	0.380189	0.564937	0.255859	0.510505	0.231207	0.2789	0.406563	-1.29845
TGME49_227600 |	5.8	6.01	52.99	24.63	20.9	TGME49_227600 |	organism=Toxoplasma_gondii_ME49 | product=ribosomal protein RPL34 (RPL34) | location=TGME49_chrX:893040-895292(-) | length=134 | sequence_SO=chromosome | SO=protein_coding	227600 |	3	3.81	4.08	62.69	18.66	14.93	TGME49_227600 |	organism=Toxoplasma_gondii_ME49 | product=ribosomal protein RPL34 (RPL34) | location=TGME49_chrX:893040-895292(-) | length=134 | sequence_SO=chromosome | SO=protein_coding	227600 |	2	0.487529	0.452898	0.301995	0.277971	0.337287	0.380189	0.226986	0.291072	0.243798	0.344491	-1.53746
TGME49_257530 |	5.72	6.25	26.39	14.68	11.11	TGME49_257530 |	organism=Toxoplasma_gondii_ME49 | product=transporter, major facilitator family protein | location=TGME49_chrVIIb:3991431-3993069(-) | length=504 | sequence_SO=chromosome | SO=protein_coding	257530 |	4	4.01	4.29	30.36	9.127	6.151	TGME49_257530 |	organism=Toxoplasma_gondii_ME49 | product=transporter, major facilitator family protein | location=TGME49_chrVIIb:3991431-3993069(-) | length=504 | sequence_SO=chromosome | SO=protein_coding	257530 |	3	0.288403	0.474242	0.322107	0.524808	0.293765	0.487529	0.316228	0.529663	0.250566	0.404593	-1.30546
TGME49_258660 |	5.69	5.74	17.08	13.12	8.75	TGME49_258660 |	organism=Toxoplasma_gondii_ME49 | product=rhoptry protein ROP6 (ROP6) | location=TGME49_chrVIIb:3274819-3277268(-) | length=480 | sequence_SO=chromosome | SO=protein_coding	258660 |	3	4.64	4.72	22.08	11.87	10.42	TGME49_258660 |	organism=Toxoplasma_gondii_ME49 | product=rhoptry protein ROP6 (ROP6) | location=TGME49_chrVIIb:3274819-3277268(-) | length=480 | sequence_SO=chromosome | SO=protein_coding	258660 |	4	0.642688	0.685488	0.505825	0.529663	0.183654	0.37325	0.187068	0.387258	0.405109	0.436862	-1.19475
TGME49_226068 |	5.62	6.25	42.44	13.77	11.74	TGME49_226068 |	organism=Toxoplasma_gondii_ME49 | product=DnaJ domain-containing protein | location=TGME49_chrX:1829166-1835101(-) | length=443 | sequence_SO=chromosome | SO=protein_coding	226068 |	3	5.57	6.25	44.47	14.22	10.84	TGME49_226068 |	organism=Toxoplasma_gondii_ME49 | product=DnaJ domain-containing protein | location=TGME49_chrX:1829166-1835101(-) | length=443 | sequence_SO=chromosome | SO=protein_coding	226068 |	4	0.197697	0.235505	0.280543	0.334195	0.570164	0.440555	0.57544	0.436516	0.353413	0.383827	-1.38147
TGME49_316140 |	5.5	5.65	39.16	24.33	22.05	TGME49_316140 |	organism=Toxoplasma_gondii_ME49 | product=hypothetical protein | location=TGME49_chrXI:5151277-5155318(-) | length=263 | sequence_SO=chromosome | SO=protein_coding	316140 |	4	6.92	6.99	34.98	22.43	20.15	TGME49_316140 |	organism=Toxoplasma_gondii_ME49 | product=hypothetical protein | location=TGME49_chrXI:5151277-5155318(-) | length=263 | sequence_SO=chromosome | SO=protein_coding	316140 |	4	0.280543	0.275423	0.325087	0.325087	0.301995	0.340408	0.334195	0.376704	0.0973058	0.31993	-1.64417
TGME49_277970 |	5.44	7.27	46.47	26.14	18.26	TGME49_277970 |	organism=Toxoplasma_gondii_ME49 | product=dolichol-phosphate-mannose synthase family protein | location=TGME49_chrXII:6378608-6384100(-) | length=241 | sequence_SO=chromosome | SO=protein_coding	277970 |	4	6.97	7.85	48.96	20.33	20.33	TGME49_277970 |	organism=Toxoplasma_gondii_ME49 | product=dolichol-phosphate-mannose synthase family protein | location=TGME49_chrXII:6378608-6384100(-) | length=241 | sequence_SO=chromosome | SO=protein_coding	277970 |	4	0.313329	0.30761	0.30761	0.296483	0.398107	0.291072	0.401791	0.291072	0.133279	0.325884	-1.61757
TGME49_313370 |	5.38	6.65	24.24	4.505	2.075	TGME49_313370 |	organism=Toxoplasma_gondii_ME49 | product=hypothetical protein | location=TGME49_chrXI:3319067-3325590(+) | length=1687 | sequence_SO=chromosome | SO=protein_coding	313370 |	3	8.84	10.65	27.5	4.446	2.786	TGME49_313370 |	organism=Toxoplasma_gondii_ME49 | product=hypothetical protein | location=TGME49_chrXI:3319067-3325590(+) | length=1687 | sequence_SO=chromosome | SO=protein_coding	313370 |	4	0.178649	0.178649	0.159956	0.157036	0.301995	0.244343	0.398107	0.275423	0.336722	0.23677	-2.07844
TGME49_246560 |	5.28	6.15	77.1	54.2	37.4	TGME49_246560 |	organism=Toxoplasma_gondii_ME49 | product=vacuolar ATP synthase subunit g, putative | location=TGME49_chrXII:2857066-2859140(+) | length=131 | sequence_SO=chromosome | SO=protein_coding	246560 |	3	8.68	8.84	67.94	56.49	56.49	TGME49_246560 |	organism=Toxoplasma_gondii_ME49 | product=vacuolar ATP synthase subunit g, putative | location=TGME49_chrXII:2857066-2859140(+) | length=131 | sequence_SO=chromosome | SO=protein_coding	246560 |	6	0.0972747	0.125893	0.0954993	0.144544	0.127057	0.0691831	0.131826	0.0630957	0.264207	0.106797	-3.22706
TGME49_239400 |	5.12	6.28	36.68	7.589	2.846	TGME49_239400 |	organism=Toxoplasma_gondii_ME49 | product=hypothetical protein | location=TGME49_chrVI:616583-623080(+) | length=1265 | sequence_SO=chromosome | SO=protein_coding	239400 |	2	2.81	4.37	39.05	6.087	1.502	TGME49_239400 |	organism=Toxoplasma_gondii_ME49 | product=hypothetical protein | location=TGME49_chrVI:616583-623080(+) | length=1265 | sequence_SO=chromosome | SO=protein_coding	239400 |	1	0.293765	0.141906	0.340408	0.152757	0.316228	0.207014	0.291072	0.194089	0.298447	0.242155	-2.046
TGME49_248390 |	5.12	5.35	66.67	33.33	12.06	TGME49_248390 |	organism=Toxoplasma_gondii_ME49 | product=ribosomal protein RPL26 (RPL26) | location=TGME49_chrXII:3831340-3832361(-) | length=141 | sequence_SO=chromosome | SO=protein_coding	248390 |	4	5.01	5.09	73.76	30.5	19.15	TGME49_248390 |	organism=Toxoplasma_gondii_ME49 | product=ribosomal protein RPL26 (RPL26) | location=TGME49_chrXII:3831340-3832361(-) | length=141 | sequence_SO=chromosome | SO=protein_coding	248390 |	3	0.175388	0.258226	0.192309	0.277971	0.170608	0.130617	0.185353	0.140605	0.254378	0.191385	-2.38545
TGME49_206320 |	5.04	5.12	23.13	12.93	12.93	TGME49_206320 |	organism=Toxoplasma_gondii_ME49 | product=hypothetical protein | location=TGME49_chrVIIa:1063141-1066017(+) | length=294 | sequence_SO=chromosome | SO=protein_coding	206320 |	3	4.12	4.2	25.17	12.93	9.524	TGME49_206320 |	organism=Toxoplasma_gondii_ME49 | product=hypothetical protein | location=TGME49_chrVIIa:1063141-1066017(+) | length=294 | sequence_SO=chromosome | SO=protein_coding	206320 |	3	0.564937	0.711214	0.496592	0.625173	0.432514	0.405508	0.369828	0.346737	0.245967	0.494063	-1.01723
TGME49_291330 |	5.02	7.17	56.14	29.39	19.74	TGME49_291330 |	organism=Toxoplasma_gondii_ME49 | product=RNA recognition motif-containing protein | location=TGME49_chrIX:4246860-4249430(+) | length=228 | sequence_SO=chromosome | SO=protein_coding	291330 |	4	8.75	8.81	55.7	32.46	19.3	TGME49_291330 |	organism=Toxoplasma_gondii_ME49 | product=RNA recognition motif-containing protein | location=TGME49_chrIX:4246860-4249430(+) | length=228 | sequence_SO=chromosome | SO=protein_coding	291330 |	4	0.322107	0.483059	0.331131	0.47863	0.436516	0.394457	0.49204	0.452898	0.149152	0.423855	-1.23836
TGME49_263720 |	4.85	5.14	43.45	33.1	18.62	TGME49_263720 |	organism=Toxoplasma_gondii_ME49 | product=HMG (high mobility group) box domain-containing protein | location=TGME49_chrVIIb:367739-369133(+) | length=145 | sequence_SO=chromosome | SO=protein_coding	263720 |	3	8.13	8.17	51.72	25.52	25.52	TGME49_263720 |	organism=Toxoplasma_gondii_ME49 | product=HMG (high mobility group) box domain-containing protein | location=TGME49_chrVIIb:367739-369133(+) | length=145 | sequence_SO=chromosome | SO=protein_coding	263720 |	5	0.636796	0.816582	0.549541	0.704693	0.47863	0.248886	0.291072	0.177011	0.442926	0.487901	-1.03534
TGME49_244320 |	4.66	6.82	45.36	23.37	10.31	TGME49_244320 |	organism=Toxoplasma_gondii_ME49 | product=ribosomal protein RPL24 (RPL24) | location=TGME49_chrVI:3188303-3191038(+) | length=291 | sequence_SO=chromosome | SO=protein_coding	244320 |	3	9.36	10.15	52.58	18.21	12.03	TGME49_244320 |	organism=Toxoplasma_gondii_ME49 | product=ribosomal protein RPL24 (RPL24) | location=TGME49_chrVI:3188303-3191038(+) | length=291 | sequence_SO=chromosome | SO=protein_coding	244320 |	4	0.133045	0.0711213	0.124738	0.0660693	0.169044	0.10666	0.133045	0.0765597	0.310466	0.110035	-3.18396
TGME49_249250 |	4.64	4.87	80.36	56.25	21.43	TGME49_249250 |	organism=Toxoplasma_gondii_ME49 | product=ribosomal protein RPL35A (RPL35A) | location=TGME49_chrXII:4397271-4398997(+) | length=112 | sequence_SO=chromosome | SO=protein_coding	249250 |	3	4	4.05	67.86	44.64	31.25	TGME49_249250 |	organism=Toxoplasma_gondii_ME49 | product=ribosomal protein RPL35A (RPL35A) | location=TGME49_chrXII:4397271-4398997(+) | length=112 | sequence_SO=chromosome | SO=protein_coding	249250 |	4	0.224906	0.510505	0.255859	0.591562	0.496592	0.613762	0.570164	0.717794	0.324829	0.497643	-1.00682
TGME49_203630 |	4.54	4.86	53.33	32.38	17.14	TGME49_203630 |	organism=Toxoplasma_gondii_ME49 | product=ribosomal protein RPL44 (RPL44) | location=TGME49_chrVIIa:2392791-2393820(-) | length=105 | sequence_SO=chromosome | SO=protein_coding	203630 |	2	4.24	4.86	59.05	39.05	18.1	TGME49_203630 |	organism=Toxoplasma_gondii_ME49 | product=ribosomal protein RPL44 (RPL44) | location=TGME49_chrVIIa:2392791-2393820(-) | length=105 | sequence_SO=chromosome | SO=protein_coding	203630 |	2	0.322107	0.120226	0.420727	0.145881	0.359749	0.152757	0.42462	0.178649	0.45567	0.265589	-1.91273
TGME49_254720 |	4.45	4.64	38.29	17.1	11.52	TGME49_254720 |	organism=Toxoplasma_gondii_ME49 | product=dense granule protein GRA8 (GRA8) | location=TGME49_chrIII:1904580-1905389(+) | length=269 | sequence_SO=chromosome | SO=protein_coding	254720 |	3	6.27	6.39	36.43	17.47	15.61	TGME49_254720 |	organism=Toxoplasma_gondii_ME49 | product=dense granule protein GRA8 (GRA8) | location=TGME49_chrIII:1904580-1905389(+) | length=269 | sequence_SO=chromosome | SO=protein_coding	254720 |	5	0.285759	0.376704	0.291072	0.405508	0.704693	0.487529	0.654636	0.461318	0.31547	0.458402	-1.12531
TGME49_305910 |	4.36	5.67	31.61	7.199	3.756	TGME49_305910 |	organism=Toxoplasma_gondii_ME49 | product=hypothetical protein | location=TGME49_chrIX:5664235-5666771(-) | length=639 | sequence_SO=chromosome | SO=protein_coding	305910 |	2	4.18	4.86	21.91	6.886	5.164	TGME49_305910 |	organism=Toxoplasma_gondii_ME49 | product=hypothetical protein | location=TGME49_chrIX:5664235-5666771(-) | length=639 | sequence_SO=chromosome | SO=protein_coding	305910 |	3	0.60256	0.432514	0.666807	0.47863	0.586138	0.0954993	0.580764	0.0912011	0.480795	0.441764	-1.17865
TGME49_267500 |	4.28	4.65	30.87	20.87	10	TGME49_267500 |	organism=Toxoplasma_gondii_ME49 | product=hypothetical protein | location=TGME49_chrIX:610582-611919(+) | length=230 | sequence_SO=chromosome | SO=protein_coding	267500 |	2	4.99	5.14	33.91	17.39	14.78	TGME49_267500 |	organism=Toxoplasma_gondii_ME49 | product=hypothetical protein | location=TGME49_chrIX:610582-611919(+) | length=230 | sequence_SO=chromosome | SO=protein_coding	267500 |	3	0.158489	0.630957	0.158489	0.660694	0.405508	0.461318	0.539511	0.625173	0.416769	0.455017	-1.13601
TGME49_270360 |	4.25	4.68	40.48	23.41	12.7	TGME49_270360 |	organism=Toxoplasma_gondii_ME49 | product=hypothetical protein | location=TGME49_chrVIII:5249101-5250371(+) | length=252 | sequence_SO=chromosome | SO=protein_coding	270360 |	3	8.93	9.46	46.43	24.21	15.87	TGME49_270360 |	organism=Toxoplasma_gondii_ME49 | product=hypothetical protein | location=TGME49_chrVIII:5249101-5250371(+) | length=252 | sequence_SO=chromosome | SO=protein_coding	270360 |	5	0.285759	0.20893	0.251189	0.201372	0.139316	0.253513	0.125893	0.248886	0.249243	0.214357	-2.22191
TGME49_315610 |	4.21	4.38	36.71	16.46	12.03	TGME49_315610 |	organism=Toxoplasma_gondii_ME49 | product=hypothetical protein | location=TGME49_chrXI:4855798-4856274(+) | length=158 | sequence_SO=chromosome | SO=protein_coding	315610 |	2	3.98	4.26	32.91	12.03	12.03	TGME49_315610 |	organism=Toxoplasma_gondii_ME49 | product=hypothetical protein | location=TGME49_chrXI:4855798-4856274(+) | length=158 | sequence_SO=chromosome | SO=protein_coding	315610 |	2	0.10666	0.102802	0.111686	0.108643	0.133045	0.148594	0.151356	0.167494	0.179626	0.128785	-2.95696
TGME49_258730 |	4.14	4.26	68.21	14.57	9.934	TGME49_258730 |	organism=Toxoplasma_gondii_ME49 | product=hypothetical protein | location=TGME49_chrVIIb:3221009-3222579(+) | length=151 | sequence_SO=chromosome | SO=protein_coding	258730 |	2	4.2	4.32	60.26	19.87	14.57	TGME49_258730 |	organism=Toxoplasma_gondii_ME49 | product=hypothetical protein | location=TGME49_chrVIIb:3221009-3222579(+) | length=151 | sequence_SO=chromosome | SO=protein_coding	258730 |	3	0.405508	0.440555	0.457088	0.487529	0.218776	0.220801	0.226986	0.233346	0.337082	0.336324	-1.57208
TGME49_267350 |	4	4.13	51.24	27.27	27.27	TGME49_267350 |	organism=Toxoplasma_gondii_ME49 | product=LSM domain-containing protein | location=TGME49_chrIX:705029-706097(-) | length=121 | sequence_SO=chromosome | SO=protein_coding	267350 |	2	5.72	5.78	59.5	38.02	38.02	TGME49_267350 |	organism=Toxoplasma_gondii_ME49 | product=LSM domain-containing protein | location=TGME49_chrIX:705029-706097(-) | length=121 | sequence_SO=chromosome | SO=protein_coding	267350 |	3	0.591562	0.619441	0.630957	0.666807	0.343558	0.325087	0.349945	0.346737	0.298102	0.484262	-1.04614
TGME49_211040 |	4	4.07	58.59	24.24	24.24	TGME49_211040 |	organism=Toxoplasma_gondii_ME49 | product=Sec61beta family protein | location=TGME49_chrIV:1955865-1957592(+) | length=99 | sequence_SO=chromosome | SO=protein_coding	211040 |	2	3.71	3.84	65.66	35.35	35.35	TGME49_211040 |	organism=Toxoplasma_gondii_ME49 | product=Sec61beta family protein | location=TGME49_chrIV:1955865-1957592(+) | length=99 | sequence_SO=chromosome | SO=protein_coding	211040 |	3	0.328095	0.436516	0.325087	0.420727	0.591562	0.529663	0.666807	0.597035	0.246865	0.486937	-1.03819
TGME49_269800 |	3.73	5.81	29.35	12.18	4.176	TGME49_269800 |	organism=Toxoplasma_gondii_ME49 | product=glutamine-dependent NAD(+) synthetase protein, putative | location=TGME49_chrVIII:5592490-5597367(+) | length=862 | sequence_SO=chromosome | SO=protein_coding	269800 |	3	5.44	8.43	21.35	8.353	6.381	TGME49_269800 |	organism=Toxoplasma_gondii_ME49 | product=glutamine-dependent NAD(+) synthetase protein, putative | location=TGME49_chrVIII:5592490-5597367(+) | length=862 | sequence_SO=chromosome | SO=protein_coding	269800 |	4	0.409261	0.679204	0.428549	0.698232	0.313329	0.301995	0.363078	0.353183	0.332102	0.443354	-1.17347
TGME49_225320 |	3.29	3.4	26.79	8.73	5.952	TGME49_225320 |	organism=Toxoplasma_gondii_ME49 | product=hypothetical protein | location=TGME49_chrX:2314170-2316318(+) | length=504 | sequence_SO=chromosome | SO=protein_coding	225320 |	2	5.9	6.27	33.73	11.51	7.937	TGME49_225320 |	organism=Toxoplasma_gondii_ME49 | product=hypothetical protein | location=TGME49_chrX:2314170-2316318(+) | length=504 | sequence_SO=chromosome | SO=protein_coding	225320 |	3	0.483059	0.428549	0.469894	0.409261	0.457088	0.613762	0.469894	0.636796	0.157468	0.496038	-1.01148
TGME49_231080 |	3.1	4.23	67.86	41.67	33.33	TGME49_231080 |	organism=Toxoplasma_gondii_ME49 | product=ribosomal protein RPL38 (RPL38) | location=TGME49_chrVIII:1229754-1231160(+) | length=84 | sequence_SO=chromosome | SO=protein_coding	231080 |	3	6.05	6.69	65.48	53.57	38.1	TGME49_231080 |	organism=Toxoplasma_gondii_ME49 | product=ribosomal protein RPL38 (RPL38) | location=TGME49_chrVIII:1229754-1231160(+) | length=84 | sequence_SO=chromosome | SO=protein_coding	231080 |	3	0.49204	0.570164	0.496592	0.57544	0.337287	0.224906	0.353183	0.235505	0.322693	0.41064	-1.28406
TGME49_311870 |	3.1	3.45	29.91	5.981	3.178	TGME49_311870 |	organism=Toxoplasma_gondii_ME49 | product=WD domain, G-beta repeat-containing protein | location=TGME49_chrXI:2335131-2343100(-) | length=535 | sequence_SO=chromosome | SO=protein_coding	311870 |	1	4.34	4.97	31.78	6.729	5.047	TGME49_311870 |	organism=Toxoplasma_gondii_ME49 | product=WD domain, G-beta repeat-containing protein | location=TGME49_chrXI:2335131-2343100(-) | length=535 | sequence_SO=chromosome | SO=protein_coding	311870 |	2	0.744732	0.452898	0.711214	0.432514	0.340408	0.405508	0.346737	0.409261	0.307276	0.480409	-1.05767
TGME49_250810 |	3.03	3.43	41.01	17.42	4.494	TGME49_250810 |	organism=Toxoplasma_gondii_ME49 | product=ribosomal protein RPL35 (RPL35) | location=TGME49_chrXII:5238812-5241174(-) | length=178 | sequence_SO=chromosome | SO=protein_coding	250810 |	1	4.51	4.71	42.7	16.85	16.29	TGME49_250810 |	organism=Toxoplasma_gondii_ME49 | product=ribosomal protein RPL35 (RPL35) | location=TGME49_chrXII:5238812-5241174(-) | length=178 | sequence_SO=chromosome | SO=protein_coding	250810 |	4	0.229087	0.237684	0.246604	0.270396	0.465586	0.343558	0.501187	0.353183	0.297661	0.330911	-1.59549
TGME49_205320 |	2.76	2.97	27.48	11.76	3.206	TGME49_205320 |	organism=Toxoplasma_gondii_ME49 | product=hypothetical protein | location=TGME49_chrVIIa:1473570-1476738(+) | length=655 | sequence_SO=chromosome | SO=protein_coding	205320 |	1	6.73	6.84	53.44	13.89	13.89	TGME49_205320 |	organism=Toxoplasma_gondii_ME49 | product=hypothetical protein | location=TGME49_chrVIIa:1473570-1476738(+) | length=655 | sequence_SO=chromosome | SO=protein_coding	205320 |	4	0.115878	0.12942	0.127057	0.152757	0.192309	0.0432514	0.229087	0.0416869	0.472918	0.128931	-2.95533
TGME49_229470 |	2.63	2.74	34.72	5.868	5.868	TGME49_229470 |	organism=Toxoplasma_gondii_ME49 | product=hypothetical protein | location=TGME49_chrVIII:286310-289825(+) | length=409 | sequence_SO=chromosome | SO=protein_coding	229470 |	2	2.07	2.12	40.1	3.912	3.912	TGME49_229470 |	organism=Toxoplasma_gondii_ME49 | product=hypothetical protein | location=TGME49_chrVIII:286310-289825(+) | length=409 | sequence_SO=chromosome | SO=protein_coding	229470 |	1	0.188799	0.164437	0.188799	0.165959	0.210863	0.0296483	0.188799	0.0263027	0.475727	0.145451	-2.7814
TGME49_243570 |	2.52	2.61	44.64	22.32	18.75	TGME49_243570 |	organism=Toxoplasma_gondii_ME49 | product=ribosomal protein RPS26 (RPS26) | location=TGME49_chrVI:2725145-2726386(-) | length=112 | sequence_SO=chromosome | SO=protein_coding	243570 |	3	4.33	4.43	60.71	24.11	18.75	TGME49_243570 |	organism=Toxoplasma_gondii_ME49 | product=ribosomal protein RPS26 (RPS26) | location=TGME49_chrVI:2725145-2726386(-) | length=112 | sequence_SO=chromosome | SO=protein_coding	243570 |	3	0.229087	0.109648	0.199526	0.100925	0.134276	0.111686	0.10666	0.0981748	0.343381	0.136248	-2.87569
TGME49_297130 |	2.33	2.35	18.91	8.955	5.97	TGME49_297130 |	organism=Toxoplasma_gondii_ME49 | product=hypothetical protein | location=TGME49_chrII:1557096-1559709(-) | length=201 | sequence_SO=chromosome | SO=protein_coding	297130 |	1	4.2	4.25	69.65	14.93	11.94	TGME49_297130 |	organism=Toxoplasma_gondii_ME49 | product=hypothetical protein | location=TGME49_chrII:1557096-1559709(-) | length=201 | sequence_SO=chromosome | SO=protein_coding	297130 |	2	0.580764	0.293765	0.448745	0.226986	0.539511	0.363078	0.469894	0.30761	0.290929	0.403794	-1.30831
TGME49_210408 |	2.19	4.57	63.83	34.04	13.83	TGME49_210408 |	organism=Toxoplasma_gondii_ME49 | product=HMG (high mobility group) box domain-containing protein | location=TGME49_chrIX:4811855-4812139(+) | length=94 | sequence_SO=chromosome | SO=protein_coding	210408 |	2	3.65	6.72	69.15	36.17	22.34	TGME49_210408 |	organism=Toxoplasma_gondii_ME49 | product=HMG (high mobility group) box domain-containing protein | location=TGME49_chrIX:4811855-4812139(+) | length=94 | sequence_SO=chromosome | SO=protein_coding	210408 |	4	0.337287	0.608135	0.420727	0.758578	0.172187	0.346737	0.185353	0.390841	0.462415	0.402481	-1.31301
TGME49_264430 |	2.19	2.89	31.47	4.187	0.9421	TGME49_264430 |	organism=Toxoplasma_gondii_ME49 | product=hypothetical protein | location=TGME49_chrIX:2246458-2255058(+) | length=2866 | sequence_SO=chromosome | SO=protein_coding	264430 |	1	1.82	5.01	26.24	2.303	0.9421	TGME49_264430 |	organism=Toxoplasma_gondii_ME49 | product=hypothetical protein | location=TGME49_chrIX:2246458-2255058(+) | length=2866 | sequence_SO=chromosome | SO=protein_coding	264430 |	2	0.283139	0.145881	0.369828	0.183654	0.383707	0.625173	0.359749	0.60256	0.440891	0.369211	-1.43748
TGME49_316255 |	2.14	2.14	68.6	22.09	11.63	TGME49_316255 |	organism=Toxoplasma_gondii_ME49 | product=hypothetical protein | location=TGME49_chrXI:5213009-5213269(+) | length=86 | sequence_SO=chromosome | SO=protein_coding	316255 |	1	1.66	1.68	66.28	22.09	11.63	TGME49_316255 |	organism=Toxoplasma_gondii_ME49 | product=hypothetical protein | location=TGME49_chrXI:5213009-5213269(+) | length=86 | sequence_SO=chromosome | SO=protein_coding	316255 |	1	0.239883	0.253513	0.30479	0.325087	0.711214	0.452898	0.887156	0.570164	0.472064	0.468088	-1.09515
TGME49_206480 |	2.07	2.31	39.13	17.39	8.696	TGME49_206480 |	organism=Toxoplasma_gondii_ME49 | product=hypothetical protein | location=TGME49_chrVIIa:944040-945763(-) | length=207 | sequence_SO=chromosome | SO=protein_coding	206480 |	1	2.64	2.96	46.86	23.67	8.696	TGME49_206480 |	organism=Toxoplasma_gondii_ME49 | product=hypothetical protein | location=TGME49_chrVIIa:944040-945763(-) | length=207 | sequence_SO=chromosome | SO=protein_coding	206480 |	1	0.110662	0.222843	0.122462	0.229087	0.0972747	0.0591562	0.115878	0.0685488	0.468766	0.128239	-2.96309
TGME49_241240 |	2.05	3.22	34.7	2.691	1.275	TGME49_241240 |	organism=Toxoplasma_gondii_ME49 | product=hypothetical protein | location=TGME49_chrVI:1687309-1692091(+) | length=706 | sequence_SO=chromosome | SO=protein_coding	241240 |	1	2.06	2.56	24.08	2.833	1.275	TGME49_241240 |	organism=Toxoplasma_gondii_ME49 | product=hypothetical protein | location=TGME49_chrVI:1687309-1692091(+) | length=706 | sequence_SO=chromosome | SO=protein_coding	241240 |	1	0.501187	0.263027	0.505825	0.265461	0.387258	0.207014	0.436516	0.229087	0.329093	0.349422	-1.51696
TGME49_217010 |	2.04	2.38	33.45	4.956	3.009	TGME49_217010 |	organism=Toxoplasma_gondii_ME49 | product=hypothetical protein | location=TGME49_chrXI:5725055-5729304(-) | length=565 | sequence_SO=chromosome | SO=protein_coding	217010 |	1	4.02	4.17	37.35	9.204	7.965	TGME49_217010 |	organism=Toxoplasma_gondii_ME49 | product=hypothetical protein | location=TGME49_chrXI:5725055-5729304(-) | length=565 | sequence_SO=chromosome | SO=protein_coding	217010 |	3	0.534564	0.619441	0.57544	0.666807	0.49204	0.322107	0.346737	0.235505	0.306363	0.47408	-1.0768
TGME49_220090 |	2	2.02	47.91	6.084	6.084	TGME49_220090 |	organism=Toxoplasma_gondii_ME49 | product=hypothetical protein | location=TGME49_chrV:123734-125829(+) | length=263 | sequence_SO=chromosome | SO=protein_coding	220090 |	1	3.95	4.19	37.26	17.11	17.11	TGME49_220090 |	organism=Toxoplasma_gondii_ME49 | product=hypothetical protein | location=TGME49_chrV:123734-125829(+) | length=263 | sequence_SO=chromosome | SO=protein_coding	220090 |	3	0.366438	0.310456	0.405508	0.343558	0.60256	0.586138	0.57544	0.559758	0.246208	0.468732	-1.09317
TGME49_214950 |	1.77	1.92	15.9	10.77	8.205	TGME49_214950 |	organism=Toxoplasma_gondii_ME49 | product=hypothetical protein | location=TGME49_chrX:6610727-6612725(+) | length=195 | sequence_SO=chromosome | SO=protein_coding	214950 |	1	3.18	3.18	13.85	12.82	12.82	TGME49_214950 |	organism=Toxoplasma_gondii_ME49 | product=hypothetical protein | location=TGME49_chrX:6610727-6612725(+) | length=195 | sequence_SO=chromosome | SO=protein_coding	214950 |	2	0.109648	0.175388	0.16293	0.260615	0.237684	0.235505	0.322107	0.316228	0.306344	0.227513	-2.13598
TGME49_289970 |	1.68	1.81	55.17	18.53	15.52	TGME49_289970 |	organism=Toxoplasma_gondii_ME49 | product=hypothetical protein | location=TGME49_chrIX:3558050-3559653(+) | length=232 | sequence_SO=chromosome | SO=protein_coding	289970 |	3	2.01	2.1	19.4	3.879	3.879	TGME49_289970 |	organism=Toxoplasma_gondii_ME49 | product=hypothetical protein | location=TGME49_chrIX:3558050-3559653(+) | length=232 | sequence_SO=chromosome | SO=protein_coding	289970 |	1	0.343558	0.253513	0.457088	0.337287	0.465586	0.469894	0.630957	0.636796	0.284749	0.449335	-1.15414
TGME49_248180 |	1.34	1.46	47.98	10.98	5.78	TGME49_248180 |	organism=Toxoplasma_gondii_ME49 | product=hypothetical protein | location=TGME49_chrXII:3729597-3730821(+) | length=173 | sequence_SO=chromosome | SO=protein_coding	248180 |	1	2	2.17	43.35	8.671	5.78	TGME49_248180 |	organism=Toxoplasma_gondii_ME49 | product=hypothetical protein | location=TGME49_chrXII:3729597-3730821(+) | length=173 | sequence_SO=chromosome | SO=protein_coding	248180 |	1	0.409261	0.432514	0.353183	0.369828	0.444631	0.534564	0.448745	0.539511	0.144104	0.44153	-1.17942
TGME49_219850 |	46.52	48.98	62.53	41.69	33.49	TGME49_219850 |	organism=Toxoplasma_gondii_ME49 | product=prolyl-tRNA synthetase (ProRS) | location=TGME49_chrXII:592887-601806(-) | length=830 | sequence_SO=chromosome | SO=protein_coding	219850 |	26	47.6	48.78	62.77	43.61	32.77	TGME49_219850 |	organism=Toxoplasma_gondii_ME49 | product=prolyl-tRNA synthetase (ProRS) | location=TGME49_chrXII:592887-601806(-) | length=830 | sequence_SO=chromosome | SO=protein_coding	219850 |	25	0.210863	0.205116	0.224906	0.229087	0.185353	0.253513	0.205116	0.288403	0.1351	0.225295	-2.15012
