# Supplementary material for: Proteomic Differences between Developmental Stages of Toxoplasma gondii Revealed by iTRAQ-Based Quantitative Proteomics
Source: Front Microbiol. 2017 Jun 2;8:985. doi: 10.3389/fmicb.2017.00985 (PMC5454076; doi:10.3389/fmicb.2017.00985)
Supplement: Table S9 — List of differentially expressed proteins (DEPs) between cysts and oocysts (|log2 fold change|>1 and P < 0.05). [file Table9.XLSX]

## Sheet: upregulated
	Technical replicate 1									Technical replicate 2									Technical replicate 1				Technical replicate 2
common accession	Unused	Total	%Cov	%Cov(50)	%Cov(95)	Accession	Name	Species	Peptides(95%)	Unused	Total	%Cov	%Cov(50)	%Cov(95)	Accession	Name	Species	Peptides(95%)	117:115	118:115	117:116	118:116	117:115	118:115	117:116	118:116	Coefficient of variation	Average	Log2 fold change
TGME49_226960 |	87.91	90.23	51.27	43.1	40.24	TGME49_226960 |	organism=Toxoplasma_gondii_ME49 | product=phosphofructokinase PFKII (PFKII) | location=TGME49_chrX:1186437-1197681(-) | length=1225 | sequence_SO=chromosome | SO=protein_coding	226960 |	55	93.36	95.33	63.92	49.31	39.35	TGME49_226960 |	organism=Toxoplasma_gondii_ME49 | product=phosphofructokinase PFKII (PFKII) | location=TGME49_chrX:1186437-1197681(-) | length=1225 | sequence_SO=chromosome | SO=protein_coding	226960 |	65	3.98107	3.56451	2.96483	2.70396	2.96483	2.33346	3.04789	2.48886	0.16957	3.00618	1.58793
TGME49_249390 |	87.35	89.42	71.39	52.24	37.89	TGME49_249390 |	organism=Toxoplasma_gondii_ME49 | product=glutamate/leucine/phenylalanine/valine dehydrogenase family protein | location=TGME49_chrXII:4509664-4520160(+) | length=1206 | sequence_SO=chromosome | SO=protein_coding	249390 |	44	84.82	87.35	67.74	48.01	39.05	TGME49_249390 |	organism=Toxoplasma_gondii_ME49 | product=glutamate/leucine/phenylalanine/valine dehydrogenase family protein | location=TGME49_chrXII:4509664-4520160(+) | length=1206 | sequence_SO=chromosome | SO=protein_coding	249390 |	46	1.94089	1.77011	1.97697	1.75388	2.85759	2.51189	2.83139	2.58226	0.191737	2.27812	1.18784
TGME49_294800 |	82.74	83.47	84.82	72.54	66.52	TGME49_294800 |	organism=Toxoplasma_gondii_ME49 | product=elongation factor 1-alpha (EF-1-ALPHA), putative | location=TGME49_chrIa:1148058-1149678(-) | length=448 | sequence_SO=chromosome | SO=protein_coding	294800 |	77	86.71	87.61	92.19	76.12	64.51	TGME49_294800 |	organism=Toxoplasma_gondii_ME49 | product=elongation factor 1-alpha (EF-1-ALPHA), putative | location=TGME49_chrIa:1148058-1149678(-) | length=448 | sequence_SO=chromosome | SO=protein_coding	294800 |	89	4.20727	5.7544	3.13329	4.32514	4.65586	4.44631	2.96483	2.85759	0.230848	4.04309	2.01546
TGME49_269885 |	57.29	59.26	45.41	30.52	23.1	TGME49_269885 |	organism=Toxoplasma_gondii_ME49 | product=rhoptry metalloprotease toxolysin TLN1 (TLN1) | location=TGME49_chrVIII:5564529-5572655(+) | length=1645 | sequence_SO=chromosome | SO=protein_coding	269885 |	27	51.73	54.91	47.11	30.21	23.83	TGME49_269885 |	organism=Toxoplasma_gondii_ME49 | product=rhoptry metalloprotease toxolysin TLN1 (TLN1) | location=TGME49_chrVIII:5564529-5572655(+) | length=1645 | sequence_SO=chromosome | SO=protein_coding	269885 |	27	3.56451	3.19154	3.63078	3.40408	2.26987	2.1677	2.48886	2.39883	0.199834	2.88952	1.53083
TGME49_217680 |	51.3	54.59	41.54	22.38	15.58	TGME49_217680 |	organism=Toxoplasma_gondii_ME49 | product=hypothetical protein | location=TGME49_chrXII:1990538-2002447(-) | length=2234 | sequence_SO=chromosome | SO=protein_coding	217680 |	22	38.83	40.94	41.36	18.71	12.18	TGME49_217680 |	organism=Toxoplasma_gondii_ME49 | product=hypothetical protein | location=TGME49_chrXII:1990538-2002447(-) | length=2234 | sequence_SO=chromosome | SO=protein_coding	217680 |	18	2.31206	2.24905	2.44343	2.33346	2.22844	2.05116	2.44343	2.24905	0.0520721	2.28876	1.19457
TGME49_261950 |	47.63	48.57	86.25	72.14	62.86	TGME49_261950 |	organism=Toxoplasma_gondii_ME49 | product=ATP synthase beta subunit ATP-B (ATPB) | location=TGME49_chrVIIb:1481297-1484394(-) | length=560 | sequence_SO=chromosome | SO=protein_coding	261950 |	43	42.77	43.97	84.82	74.82	62.5	TGME49_261950 |	organism=Toxoplasma_gondii_ME49 | product=ATP synthase beta subunit ATP-B (ATPB) | location=TGME49_chrVIIb:1481297-1484394(-) | length=560 | sequence_SO=chromosome | SO=protein_coding	261950 |	39	3.43558	2.1677	2.67917	1.70608	2.83139	3.19154	3.13329	3.69828	0.216694	2.85538	1.51368
TGME49_219540 |	46.6	49.39	50.7	32.42	22.19	TGME49_219540 |	organism=Toxoplasma_gondii_ME49 | product=cytosolic tRNA-Ala synthetase | location=TGME49_chrXII:862344-876041(-) | length=1280 | sequence_SO=chromosome | SO=protein_coding	219540 |	23	50.45	53.35	48.05	30.23	21.33	TGME49_219540 |	organism=Toxoplasma_gondii_ME49 | product=cytosolic tRNA-Ala synthetase | location=TGME49_chrXII:862344-876041(-) | length=1280 | sequence_SO=chromosome | SO=protein_coding	219540 |	22	8.01678	7.72681	4.87529	4.48745	6.13762	5.91562	5.91562	5.59758	0.190447	6.08409	2.60504
TGME49_219850 |	46.52	48.98	62.53	41.69	33.49	TGME49_219850 |	organism=Toxoplasma_gondii_ME49 | product=prolyl-tRNA synthetase (ProRS) | location=TGME49_chrXII:592887-601806(-) | length=830 | sequence_SO=chromosome | SO=protein_coding	219850 |	26	47.6	48.78	62.77	43.61	32.77	TGME49_219850 |	organism=Toxoplasma_gondii_ME49 | product=prolyl-tRNA synthetase (ProRS) | location=TGME49_chrXII:592887-601806(-) | length=830 | sequence_SO=chromosome | SO=protein_coding	219850 |	25	2.24905	2.01372	2.29087	2.03236	2.29087	1.92309	2.58226	2.12814	0.0897442	2.1888	1.13014
TGME49_289300 |	45.91	47.83	46.31	32.07	30.74	TGME49_289300 |	organism=Toxoplasma_gondii_ME49 | product=methionyl-tRNA synthetase | location=TGME49_chrIX:3158174-3162976(+) | length=976 | sequence_SO=chromosome | SO=protein_coding	289300 |	24	34.64	36.95	45.9	23.46	21.31	TGME49_289300 |	organism=Toxoplasma_gondii_ME49 | product=methionyl-tRNA synthetase | location=TGME49_chrIX:3158174-3162976(+) | length=976 | sequence_SO=chromosome | SO=protein_coding	289300 |	20	2.99226	2.91072	2.37684	2.22844	1.69044	1.64437	1.5417	1.48594	0.270853	2.10884	1.07645
TGME49_221320 |	42.79	48.16	35.45	14.13	8.461	TGME49_221320 |	organism=Toxoplasma_gondii_ME49 | product=acetyl-CoA carboxylase ACC1 (ACC1) | location=TGME49_chrII:235063-251124(-) | length=2612 | sequence_SO=chromosome | SO=protein_coding	221320 |	16	40.96	46.78	42.38	13.32	7.925	TGME49_221320 |	organism=Toxoplasma_gondii_ME49 | product=acetyl-CoA carboxylase ACC1 (ACC1) | location=TGME49_chrII:235063-251124(-) | length=2612 | sequence_SO=chromosome | SO=protein_coding	221320 |	16	2.83139	2.39883	2.65461	2.42103	1.64437	1.64437	1.36773	1.36773	0.27358	2.04126	1.02946
TGME49_227948 |	40.79	44.19	49.77	29.94	15.54	TGME49_227948 |	organism=Toxoplasma_gondii_ME49 | product=peptidase M16 inactive domain-containing protein | location=TGME49_chrX:716364-726488(+) | length=1306 | sequence_SO=chromosome | SO=protein_coding	227948 |	17	39.55	43.83	48.93	23.66	18.15	TGME49_227948 |	organism=Toxoplasma_gondii_ME49 | product=peptidase M16 inactive domain-containing protein | location=TGME49_chrX:716364-726488(+) | length=1306 | sequence_SO=chromosome | SO=protein_coding	227948 |	18	5.10505	5.49541	7.7983	8.47227	7.04693	6.13762	6.79204	5.97035	0.162807	6.60225	2.72296
TGME49_217460 |	39.76	42.6	58.6	40.47	33.14	TGME49_217460 |	organism=Toxoplasma_gondii_ME49 | product=glutaminyl-tRNA synthetase (GlnRS) | location=TGME49_chrXII:1848488-1855912(-) | length=860 | sequence_SO=chromosome | SO=protein_coding	217460 |	19	41.57	44.75	60.35	41.63	36.05	TGME49_217460 |	organism=Toxoplasma_gondii_ME49 | product=glutaminyl-tRNA synthetase (GlnRS) | location=TGME49_chrXII:1848488-1855912(-) | length=860 | sequence_SO=chromosome | SO=protein_coding	217460 |	20	2.80543	2.58226	3.0761	2.85759	5.39511	4.96592	4.57088	4.13048	0.271265	3.79797	1.92523
TGME49_294200 |	35.71	40.43	60.36	47.14	41.96	TGME49_294200 |	organism=Toxoplasma_gondii_ME49 | product=glucose-6-phosphate 1-dehydrogenase | location=TGME49_chrIa:697682-705095(+) | length=560 | sequence_SO=chromosome | SO=protein_coding	294200 |	21	32.22	36.92	59.29	46.07	42.32	TGME49_294200 |	organism=Toxoplasma_gondii_ME49 | product=glucose-6-phosphate 1-dehydrogenase | location=TGME49_chrIa:697682-705095(+) | length=560 | sequence_SO=chromosome | SO=protein_coding	294200 |	22	10.2802	9.2045	14.7231	13.4277	9.12011	7.94328	10.3753	9.12011	0.208415	10.5243	3.39565
TGME49_321620 |	34.99	36.7	55.81	27.21	25.81	TGME49_321620 |	organism=Toxoplasma_gondii_ME49 | product=dynamin-related protein DRPB (DRPB) | location=TGME49_chrIb:1689989-1700172(+) | length=860 | sequence_SO=chromosome | SO=protein_coding	321620 |	21	37.98	39.85	56.98	37.21	31.74	TGME49_321620 |	organism=Toxoplasma_gondii_ME49 | product=dynamin-related protein DRPB (DRPB) | location=TGME49_chrIb:1689989-1700172(+) | length=860 | sequence_SO=chromosome | SO=protein_coding	321620 |	22	3.19154	2.96483	2.91072	2.65461	1.59956	1.6293	1.35519	1.36773	0.334623	2.20918	1.14351
TGME49_280600 |	34.13	37.07	44.25	21.57	17.01	TGME49_280600 |	organism=Toxoplasma_gondii_ME49 | product=histidyl-tRNA synthetase (HisRS), putative | location=TGME49_chrVIIa:272269-276473(-) | length=1252 | sequence_SO=chromosome | SO=protein_coding	280600 |	15	30.39	32.7	47.04	24.04	15.26	TGME49_280600 |	organism=Toxoplasma_gondii_ME49 | product=histidyl-tRNA synthetase (HisRS), putative | location=TGME49_chrVIIa:272269-276473(-) | length=1252 | sequence_SO=chromosome | SO=protein_coding	280600 |	13	2.01372	1.88799	2.83139	2.65461	2.24905	2.1677	2.35505	2.26987	0.126907	2.30367	1.20394
TGME49_240600 |	33.28	34.4	65.22	36.73	33.58	TGME49_240600 |	organism=Toxoplasma_gondii_ME49 | product=chaperonin cpn60, putative | location=TGME49_chrVI:1335457-1339036(+) | length=667 | sequence_SO=chromosome | SO=protein_coding	240600 |	20	34.2	35.48	63.87	38.23	35.23	TGME49_240600 |	organism=Toxoplasma_gondii_ME49 | product=chaperonin cpn60, putative | location=TGME49_chrVI:1335457-1339036(+) | length=667 | sequence_SO=chromosome | SO=protein_coding	240600 |	20	2.88403	2.46604	2.29087	1.94089	2.77971	2.60615	1.8197	1.70608	0.181215	2.31168	1.20894
TGME49_318440 |	32.83	36.97	35.85	13.47	8.192	TGME49_318440 |	organism=Toxoplasma_gondii_ME49 | product=helicase associated domain (ha2) protein | location=TGME49_chrIV:1321030-1334390(-) | length=2234 | sequence_SO=chromosome | SO=protein_coding	318440 |	14	32.17	35.59	34.56	10.74	8.147	TGME49_318440 |	organism=Toxoplasma_gondii_ME49 | product=helicase associated domain (ha2) protein | location=TGME49_chrIV:1321030-1334390(-) | length=2234 | sequence_SO=chromosome | SO=protein_coding	318440 |	14	7.87046	7.72681	8.24138	8.16582	5.80764	5.80764	4.05509	3.90841	0.261944	6.44791	2.68883
TGME49_249990 |	32.68	36.98	60.26	34.49	25.3	TGME49_249990 |	organism=Toxoplasma_gondii_ME49 | product=hypothetical protein | location=TGME49_chrXII:4972727-4977510(-) | length=838 | sequence_SO=chromosome | SO=protein_coding	249990 |	17	31.52	35.32	50.12	32.46	25.54	TGME49_249990 |	organism=Toxoplasma_gondii_ME49 | product=hypothetical protein | location=TGME49_chrXII:4972727-4977510(-) | length=838 | sequence_SO=chromosome | SO=protein_coding	249990 |	16	1.8197	1.58489	2.03236	1.78649	2.31206	2.18776	2.22844	2.10863	0.117827	2.00754	1.00543
TGME49_291960 |	32.03	32.71	62.67	49.14	39.43	TGME49_291960 |	organism=Toxoplasma_gondii_ME49 | product=rhoptry kinase family protein ROP40 (incomplete catalytic triad) (ROP40) | location=TGME49_chrIX:4435031-4438065(+) | length=525 | sequence_SO=chromosome | SO=protein_coding	291960 |	22	30.44	31.15	59.24	45.52	42.86	TGME49_291960 |	organism=Toxoplasma_gondii_ME49 | product=rhoptry kinase family protein ROP40 (incomplete catalytic triad) (ROP40) | location=TGME49_chrIX:4435031-4438065(+) | length=525 | sequence_SO=chromosome | SO=protein_coding	291960 |	20	2.18776	1.88799	2.37684	2.05116	2.31206	1.75388	3.01995	2.31206	0.160817	2.23771	1.16203
TGME49_262920 |	30.08	32.07	48.66	23.25	20.99	TGME49_262920 |	organism=Toxoplasma_gondii_ME49 | product=trypsin domain-containing protein | location=TGME49_chrVIIb:922803-931563(+) | length=972 | sequence_SO=chromosome | SO=protein_coding	262920 |	15	32.34	34.37	47.94	31.28	27.57	TGME49_262920 |	organism=Toxoplasma_gondii_ME49 | product=trypsin domain-containing protein | location=TGME49_chrVIIb:922803-931563(+) | length=972 | sequence_SO=chromosome | SO=protein_coding	262920 |	16	1.94089	1.8197	2.35505	2.208	1.77011	1.65959	2.208	2.07014	0.114628	2.00394	1.00284
TGME49_292080 |	29.68	32.76	42.18	20.97	15.73	TGME49_292080 |	organism=Toxoplasma_gondii_ME49 | product=leucyl-tRNA synthetase | location=TGME49_chrIX:4536660-4548159(+) | length=1259 | sequence_SO=chromosome | SO=protein_coding	292080 |	15	31.21	33.27	41.7	21.84	15.01	TGME49_292080 |	organism=Toxoplasma_gondii_ME49 | product=leucyl-tRNA synthetase | location=TGME49_chrIX:4536660-4548159(+) | length=1259 | sequence_SO=chromosome | SO=protein_coding	292080 |	14	7.31139	6.13762	9.37562	8.09096	10.2802	10.1859	12.1339	11.9124	0.211764	9.4285	3.23703
TGME49_270510 |	29.12	29.74	50.3	32.1	22.63	TGME49_270510 |	organism=Toxoplasma_gondii_ME49 | product=asparaginyl-tRNA synthetase (NOB+tRNA synthase) | location=TGME49_chrVIII:5220893-5224199(+) | length=676 | sequence_SO=chromosome | SO=protein_coding	270510 |	15	22.4	23.01	45.27	27.37	16.86	TGME49_270510 |	organism=Toxoplasma_gondii_ME49 | product=asparaginyl-tRNA synthetase (NOB+tRNA synthase) | location=TGME49_chrVIII:5220893-5224199(+) | length=676 | sequence_SO=chromosome | SO=protein_coding	270510 |	12	2.44343	2.39883	2.51189	2.51189	1.52757	1.5417	1.52757	1.5417	0.233534	2.00057	1.00041
TGME49_233460 |	29.08	29.43	81.55	75	69.05	TGME49_233460 |	organism=Toxoplasma_gondii_ME49 | product=SAG-related sequence SRS29B (SRS29B) | location=TGME49_chrVIII:2664481-2665491(+) | length=336 | sequence_SO=chromosome | SO=protein_coding	233460 |	29	27.97	27.97	80.06	72.02	69.05	TGME49_233460 |	organism=Toxoplasma_gondii_ME49 | product=SAG-related sequence SRS29B (SRS29B) | location=TGME49_chrVIII:2664481-2665491(+) | length=336 | sequence_SO=chromosome | SO=protein_coding	233460 |	25	11.8032	11.8032	13.5519	15.7036	8.55067	8.16582	11.4815	10.9648	0.199584	11.5031	3.52395
TGME49_253430 |	28.97	29.7	58.33	32.82	27.89	TGME49_253430 |	organism=Toxoplasma_gondii_ME49 | product=asparagine synthetase, putative | location=TGME49_chrIII:943203-949862(+) | length=588 | sequence_SO=chromosome | SO=protein_coding	253430 |	14	21.18	21.68	51.19	24.32	24.32	TGME49_253430 |	organism=Toxoplasma_gondii_ME49 | product=asparagine synthetase, putative | location=TGME49_chrIII:943203-949862(+) | length=588 | sequence_SO=chromosome | SO=protein_coding	253430 |	13	2.39883	2.1677	3.25087	2.93765	2.83139	2.63027	3.25087	3.01995	0.129708	2.81094	1.49105
TGME49_289650 |	28.61	29.76	40.62	31.31	28.95	TGME49_289650 |	organism=Toxoplasma_gondii_ME49 | product=PEP-carboxykinase I | location=TGME49_chrIX:3365112-3368307(+) | length=677 | sequence_SO=chromosome | SO=protein_coding	289650 |	15	22.57	22.99	47.42	32.79	24.22	TGME49_289650 |	organism=Toxoplasma_gondii_ME49 | product=PEP-carboxykinase I | location=TGME49_chrIX:3365112-3368307(+) | length=677 | sequence_SO=chromosome | SO=protein_coding	289650 |	14	7.44732	7.65597	4.05509	4.05509	4.87529	5.97035	4.57088	4.83059	0.247838	5.43257	2.44163
TGME49_311230 |	28.56	34.01	28	7.932	4.264	TGME49_311230 |	organism=Toxoplasma_gondii_ME49 | product=hypothetical protein | location=TGME49_chrXI:1880862-1900195(+) | length=4690 | sequence_SO=chromosome | SO=protein_coding	311230 |	15	37.44	41.97	27.08	8.507	5.885	TGME49_311230 |	organism=Toxoplasma_gondii_ME49 | product=hypothetical protein | location=TGME49_chrXI:1880862-1900195(+) | length=4690 | sequence_SO=chromosome | SO=protein_coding	311230 |	18	3.83707	4.01791	5.01187	5.29664	4.01791	3.04789	6.60694	4.96592	0.223876	4.60027	2.20172
TGME49_299210 |	28.13	28.96	45.55	33.9	28.99	TGME49_299210 |	organism=Toxoplasma_gondii_ME49 | product=CTP synthase | location=TGME49_chrIII:2114631-2120417(+) | length=652 | sequence_SO=chromosome | SO=protein_coding	299210 |	15	24.46	25.95	51.69	30.98	28.83	TGME49_299210 |	organism=Toxoplasma_gondii_ME49 | product=CTP synthase | location=TGME49_chrIII:2114631-2120417(+) | length=652 | sequence_SO=chromosome | SO=protein_coding	299210 |	15	2.93765	2.96483	3.46737	3.49945	6.30957	5.91562	4.16869	3.87258	0.290992	4.14197	2.05032
TGME49_269190 |	28.09	35.59	47.44	25.43	20.9	TGME49_269190 |	organism=Toxoplasma_gondii_ME49 | product=glyceraldehyde-3-phosphate dehydrogenase GAPDH2 (GAPDH2) | location=TGME49_chrVIII:6002854-6006768(-) | length=995 | sequence_SO=chromosome | SO=protein_coding	269190 |	20	39.68	43.47	53.57	35.78	32.96	TGME49_269190 |	organism=Toxoplasma_gondii_ME49 | product=glyceraldehyde-3-phosphate dehydrogenase GAPDH2 (GAPDH2) | location=TGME49_chrVIII:6002854-6006768(-) | length=995 | sequence_SO=chromosome | SO=protein_coding	269190 |	23	5.64937	4.96592	3.76704	3.56451	4.69894	4.2462	4.92039	4.44631	0.140103	4.53234	2.18025
TGME49_236650 |	27.55	28	54.91	38.73	32.18	TGME49_236650 |	organism=Toxoplasma_gondii_ME49 | product=DEAD (Asp-Glu-Ala-Asp) box polypeptide 17 (DDX17) | location=TGME49_chrX:5472440-5476058(-) | length=550 | sequence_SO=chromosome | SO=protein_coding	236650 |	15	22.08	23.2	53.09	34.55	25.64	TGME49_236650 |	organism=Toxoplasma_gondii_ME49 | product=DEAD (Asp-Glu-Ala-Asp) box polypeptide 17 (DDX17) | location=TGME49_chrX:5472440-5476058(-) | length=550 | sequence_SO=chromosome | SO=protein_coding	236650 |	12	3.13329	3.16228	2.91072	2.91072	2.99226	2.63027	4.13048	3.63078	0.139908	3.1876	1.67247
TGME49_297745 |	26.65	32.11	28.86	6.905	3.62	TGME49_297745 |	organism=Toxoplasma_gondii_ME49 | product=hypothetical protein | location=TGME49_chrII:1962653-1979374(-) | length=3867 | sequence_SO=chromosome | SO=protein_coding	297745 |	11	38.41	44.84	32.3	9.982	6.491	TGME49_297745 |	organism=Toxoplasma_gondii_ME49 | product=hypothetical protein | location=TGME49_chrII:1962653-1979374(-) | length=3867 | sequence_SO=chromosome | SO=protein_coding	297745 |	18	4.7863	3.87258	3.13329	2.53513	4.16869	4.61318	3.13329	3.46737	0.197765	3.71373	1.89287
TGME49_288830 |	26.03	26.95	56.32	32.27	26.79	TGME49_288830 |	organism=Toxoplasma_gondii_ME49 | product=NADH dehydrogenase (NDH2-II) | location=TGME49_chrIX:2754569-2762254(+) | length=657 | sequence_SO=chromosome | SO=protein_coding	288830 |	12	20.1	20.74	49.92	29.22	24.66	TGME49_288830 |	organism=Toxoplasma_gondii_ME49 | product=NADH dehydrogenase (NDH2-II) | location=TGME49_chrIX:2754569-2762254(+) | length=657 | sequence_SO=chromosome | SO=protein_coding	288830 |	13	2.31206	1.57036	1.35519	1.02802	3.31131	3.04789	2.72898	2.60615	0.347852	2.245	1.16671
TGME49_263300 |	25.97	26.7	71.38	56.9	46.55	TGME49_263300 |	organism=Toxoplasma_gondii_ME49 | product=eukaryotic porin protein | location=TGME49_chrVIIb:643032-646756(-) | length=290 | sequence_SO=chromosome | SO=protein_coding	263300 |	15	25.39	26.14	79.31	64.48	41.72	TGME49_263300 |	organism=Toxoplasma_gondii_ME49 | product=eukaryotic porin protein | location=TGME49_chrVIIb:643032-646756(-) | length=290 | sequence_SO=chromosome | SO=protein_coding	263300 |	14	3.04789	2.70396	2.83139	2.51189	2.85759	2.31206	2.60615	2.10863	0.10948	2.62245	1.39091
TGME49_243730 |	25.1	25.41	74.22	54.39	44.48	TGME49_243730 |	organism=Toxoplasma_gondii_ME49 | product=rhoptry protein ROP9 (ROP9) | location=TGME49_chrVI:2819522-2822066(+) | length=353 | sequence_SO=chromosome | SO=protein_coding	243730 |	14	28.03	28.06	64.87	44.76	41.08	TGME49_243730 |	organism=Toxoplasma_gondii_ME49 | product=rhoptry protein ROP9 (ROP9) | location=TGME49_chrVI:2819522-2822066(+) | length=353 | sequence_SO=chromosome | SO=protein_coding	243730 |	15	6.36796	5.39511	6.66807	5.64937	4.74242	6.42688	4.2462	5.44503	0.14141	5.61763	2.48996
TGME49_254570 |	24.82	34.39	44.88	13.29	7.15	TGME49_254570 |	organism=Toxoplasma_gondii_ME49 | product=hypothetical protein | location=TGME49_chrIII:1831237-1844046(-) | length=1972 | sequence_SO=chromosome | SO=protein_coding	254570 |	11	27.75	38.49	48.38	15.82	7.911	TGME49_254570 |	organism=Toxoplasma_gondii_ME49 | product=hypothetical protein | location=TGME49_chrIII:1831237-1844046(-) | length=1972 | sequence_SO=chromosome | SO=protein_coding	254570 |	12	2.37684	3.53183	7.58578	9.46237	3.56451	3.69828	3.69828	3.90841	0.482777	4.72829	2.24132
TGME49_268200 |	24.6	25.32	56.02	44.14	30.4	TGME49_268200 |	organism=Toxoplasma_gondii_ME49 | product=RNA recognition motif-containing protein | location=TGME49_chrVIII:6650217-6653313(+) | length=648 | sequence_SO=chromosome | SO=protein_coding	268200 |	15	31.28	31.71	50.62	40.43	33.33	TGME49_268200 |	organism=Toxoplasma_gondii_ME49 | product=RNA recognition motif-containing protein | location=TGME49_chrVIII:6650217-6653313(+) | length=648 | sequence_SO=chromosome | SO=protein_coding	268200 |	15	2.65461	2.58226	2.10863	1.97697	2.63027	2.42103	2.65461	2.39883	0.100208	2.4284	1.28001
TGME49_301440 |	24.36	30.97	56.36	38.32	33.16	TGME49_301440 |	organism=Toxoplasma_gondii_ME49 | product=calcium-dependent protein kinase CDPK1 (CDPK1) | location=TGME49_chrIV:2480041-2486303(+) | length=582 | sequence_SO=chromosome | SO=protein_coding	301440 |	18	21.41	25.32	49.83	33.51	25.43	TGME49_301440 |	organism=Toxoplasma_gondii_ME49 | product=calcium-dependent protein kinase CDPK1 (CDPK1) | location=TGME49_chrIV:2480041-2486303(+) | length=582 | sequence_SO=chromosome | SO=protein_coding	301440 |	16	2.39883	2.22844	2.208	2.07014	2.70396	2.77971	2.29087	2.35505	0.0965503	2.37938	1.25058
TGME49_289540 |	22.88	24.08	60.94	25.61	18.46	TGME49_289540 |	organism=Toxoplasma_gondii_ME49 | product=hypothetical protein | location=TGME49_chrIX:3291692-3295474(+) | length=937 | sequence_SO=chromosome | SO=protein_coding	289540 |	11	28.03	29.4	54.22	24.44	20.7	TGME49_289540 |	organism=Toxoplasma_gondii_ME49 | product=hypothetical protein | location=TGME49_chrIX:3291692-3295474(+) | length=937 | sequence_SO=chromosome | SO=protein_coding	289540 |	15	4.40555	3.94457	6.30957	5.80764	6.30957	5.86138	5.44503	5.15229	0.149237	5.40445	2.43415
TGME49_306960 |	22.85	23.92	49.48	30.07	20.3	TGME49_306960 |	organism=Toxoplasma_gondii_ME49 | product=phenylalanine--tRNA ligase, beta subunit protein | location=TGME49_chrXI:146838-156759(-) | length=675 | sequence_SO=chromosome | SO=protein_coding	306960 |	10	24.25	25.71	50.07	29.48	24.89	TGME49_306960 |	organism=Toxoplasma_gondii_ME49 | product=phenylalanine--tRNA ligase, beta subunit protein | location=TGME49_chrXI:146838-156759(-) | length=675 | sequence_SO=chromosome | SO=protein_coding	306960 |	14	3.90841	4.40555	4.57088	5.05825	2.96483	2.91072	3.10456	2.99226	0.214582	3.73943	1.90282
TGME49_247470 |	22.85	23.54	43.47	29.1	26.68	TGME49_247470 |	organism=Toxoplasma_gondii_ME49 | product=nucleolar protein, putative | location=TGME49_chrXII:3359532-3363829(+) | length=536 | sequence_SO=chromosome | SO=protein_coding	247470 |	11	18.03	20.11	47.76	27.05	24.63	TGME49_247470 |	organism=Toxoplasma_gondii_ME49 | product=nucleolar protein, putative | location=TGME49_chrXII:3359532-3363829(+) | length=536 | sequence_SO=chromosome | SO=protein_coding	247470 |	9	10.666	9.54993	10.0925	9.0365	8.70964	7.17794	5.86138	4.83059	0.236159	8.24056	3.04274
TGME49_230940 |	22.8	23.34	28.63	15.63	11.29	TGME49_230940 |	organism=Toxoplasma_gondii_ME49 | product=hypothetical protein | location=TGME49_chrVIII:1115271-1125001(+) | length=1523 | sequence_SO=chromosome | SO=protein_coding	230940 |	12	31.01	31.66	30.27	17.53	15.5	TGME49_230940 |	organism=Toxoplasma_gondii_ME49 | product=hypothetical protein | location=TGME49_chrVIII:1115271-1125001(+) | length=1523 | sequence_SO=chromosome | SO=protein_coding	230940 |	16	1.88799	1.83654	1.85353	1.78649	3.13329	2.91072	2.67917	2.48886	0.22014	2.32207	1.21541
TGME49_273870 |	22.78	27.65	40.36	15.81	9.19	TGME49_273870 |	organism=Toxoplasma_gondii_ME49 | product=SWI2/SNF2 ISWI-like (AT hook) | location=TGME49_chrVIII:3202463-3216906(+) | length=1556 | sequence_SO=chromosome | SO=protein_coding	273870 |	10	20.16	24.64	43.7	13.62	6.941	TGME49_273870 |	organism=Toxoplasma_gondii_ME49 | product=SWI2/SNF2 ISWI-like (AT hook) | location=TGME49_chrVIII:3202463-3216906(+) | length=1556 | sequence_SO=chromosome | SO=protein_coding	273870 |	9	6.13762	5.70164	4.40555	3.7325	2.85759	2.60615	2.72898	2.58226	0.348774	3.84404	1.94262
TGME49_207640 |	22.66	25.06	39.05	15.54	11.19	TGME49_207640 |	organism=Toxoplasma_gondii_ME49 | product=isoleucyl-tRNA synthetase family protein | location=TGME49_chrIb:171234-186505(-) | length=1242 | sequence_SO=chromosome | SO=protein_coding	207640 |	11	22.24	24.64	39.05	17.47	12.24	TGME49_207640 |	organism=Toxoplasma_gondii_ME49 | product=isoleucyl-tRNA synthetase family protein | location=TGME49_chrIb:171234-186505(-) | length=1242 | sequence_SO=chromosome | SO=protein_coding	207640 |	12	3.40408	3.16228	3.31131	3.04789	6.30957	6.13762	6.60694	6.54636	0.33076	4.81576	2.26776
TGME49_232340 |	22.61	23.63	46.89	29.3	21.61	TGME49_232340 |	organism=Toxoplasma_gondii_ME49 | product=protein phosphatase 2C domain-containing protein | location=TGME49_chrVIII:2020403-2025236(-) | length=546 | sequence_SO=chromosome | SO=protein_coding	232340 |	13	19.57	20.24	46.15	23.08	21.79	TGME49_232340 |	organism=Toxoplasma_gondii_ME49 | product=protein phosphatase 2C domain-containing protein | location=TGME49_chrVIII:2020403-2025236(-) | length=546 | sequence_SO=chromosome | SO=protein_coding	232340 |	10	3.19154	2.72898	2.93765	2.51189	3.98107	3.76704	3.90841	3.69828	0.160082	3.34061	1.74011
TGME49_207620 |	21.92	23.06	58.73	35.99	23.64	TGME49_207620 |	organism=Toxoplasma_gondii_ME49 | product=pyridine nucleotide-disulfide oxidoreductase domain-containing protein | location=TGME49_chrIb:155910-163530(-) | length=664 | sequence_SO=chromosome | SO=protein_coding	207620 |	11	19.64	21.02	41.72	31.63	25.75	TGME49_207620 |	organism=Toxoplasma_gondii_ME49 | product=pyridine nucleotide-disulfide oxidoreductase domain-containing protein | location=TGME49_chrIb:155910-163530(-) | length=664 | sequence_SO=chromosome | SO=protein_coding	207620 |	12	7.17794	6.42688	6.91831	6.19441	4.7863	5.01187	3.7325	3.83707	0.229579	5.51066	2.46223
TGME49_267430 |	21.84	23.64	60	37.88	33.88	TGME49_267430 |	organism=Toxoplasma_gondii_ME49 | product=DnaJ domain-containing protein | location=TGME49_chrIX:656532-662192(+) | length=425 | sequence_SO=chromosome | SO=protein_coding	267430 |	12	14.21	15.41	45.88	29.18	25.65	TGME49_267430 |	organism=Toxoplasma_gondii_ME49 | product=DnaJ domain-containing protein | location=TGME49_chrIX:656532-662192(+) | length=425 | sequence_SO=chromosome | SO=protein_coding	267430 |	7	2.12814	1.8197	2.05116	1.7378	2.65461	2.03236	2.48886	1.90546	0.142119	2.10226	1.07194
TGME49_249180 |	21.83	23.45	53.28	38.69	24.1	TGME49_249180 |	organism=Toxoplasma_gondii_ME49 | product=bifunctional dihydrofolate reductase-thymidylate synthase | location=TGME49_chrXII:4362479-4368529(-) | length=610 | sequence_SO=chromosome | SO=protein_coding	249180 |	12	19.03	19.65	52.46	30.66	23.77	TGME49_249180 |	organism=Toxoplasma_gondii_ME49 | product=bifunctional dihydrofolate reductase-thymidylate synthase | location=TGME49_chrXII:4362479-4368529(-) | length=610 | sequence_SO=chromosome | SO=protein_coding	249180 |	11	8.79023	7.37904	12.0226	10.4713	11.9124	10.5682	14.4544	12.4738	0.188477	11.009	3.46061
TGME49_261570 |	21.79	22.59	78.26	53.26	34.42	TGME49_261570 |	organism=Toxoplasma_gondii_ME49 | product=ribosomal protein RPL7A (RPL7A) | location=TGME49_chrVIIb:1652920-1655805(+) | length=276 | sequence_SO=chromosome | SO=protein_coding	261570 |	12	16.07	17.46	74.64	46.38	24.28	TGME49_261570 |	organism=Toxoplasma_gondii_ME49 | product=ribosomal protein RPL7A (RPL7A) | location=TGME49_chrVIIb:1652920-1655805(+) | length=276 | sequence_SO=chromosome | SO=protein_coding	261570 |	10	2.35505	2.22844	3.01995	2.80543	3.53183	2.83139	3.98107	3.16228	0.181253	2.98943	1.57987
TGME49_205510 |	21.75	22.65	65.51	42.65	38.57	TGME49_205510 |	organism=Toxoplasma_gondii_ME49 | product=nucleolar protein 5, putative | location=TGME49_chrVIIa:1360672-1364647(-) | length=490 | sequence_SO=chromosome | SO=protein_coding	205510 |	12	22.23	22.88	59.8	40.61	35.1	TGME49_205510 |	organism=Toxoplasma_gondii_ME49 | product=nucleolar protein 5, putative | location=TGME49_chrVIIa:1360672-1364647(-) | length=490 | sequence_SO=chromosome | SO=protein_coding	205510 |	13	7.17794	6.98232	10	10.2802	7.58578	7.11213	7.94328	7.58578	0.151447	8.08342	3.01497
TGME49_262380 |	21.71	22.07	54.17	36.41	27.72	TGME49_262380 |	organism=Toxoplasma_gondii_ME49 | product=elongation factor Tu, putative | location=TGME49_chrVIIb:1315706-1319365(-) | length=552 | sequence_SO=chromosome | SO=protein_coding	262380 |	12	24.39	24.93	50.54	35.69	31.34	TGME49_262380 |	organism=Toxoplasma_gondii_ME49 | product=elongation factor Tu, putative | location=TGME49_chrVIIb:1315706-1319365(-) | length=552 | sequence_SO=chromosome | SO=protein_coding	262380 |	13	1.87068	1.8197	1.44544	1.33045	2.77971	2.48886	2.55859	2.46604	0.245095	2.09493	1.0669
TGME49_266640 |	21.54	23	39.92	24.23	15.55	TGME49_266640 |	organism=Toxoplasma_gondii_ME49 | product=Acetyl-coenzyme A synthetase 2, putative | location=TGME49_chrIX:1050563-1059596(+) | length=714 | sequence_SO=chromosome | SO=protein_coding	266640 |	9	18.51	19.91	41.04	21.29	14.29	TGME49_266640 |	organism=Toxoplasma_gondii_ME49 | product=Acetyl-coenzyme A synthetase 2, putative | location=TGME49_chrIX:1050563-1059596(+) | length=714 | sequence_SO=chromosome | SO=protein_coding	266640 |	8	2.75423	2.35505	2.42103	2.0893	3.0761	3.01995	4.01791	3.90841	0.223577	2.95525	1.56328
TGME49_233520 |	21.39	23.79	41.2	22.85	17.98	TGME49_233520 |	organism=Toxoplasma_gondii_ME49 | product=ATP-dependent RNA helicase | location=TGME49_chrVIII:2690037-2693686(+) | length=801 | sequence_SO=chromosome | SO=protein_coding	233520 |	10	18.56	20.17	43.82	21.85	16.98	TGME49_233520 |	organism=Toxoplasma_gondii_ME49 | product=ATP-dependent RNA helicase | location=TGME49_chrVIII:2690037-2693686(+) | length=801 | sequence_SO=chromosome | SO=protein_coding	233520 |	9	2.83139	2.99226	2.39883	2.60615	5.49541	5.59758	4.92039	4.87529	0.324967	3.96466	1.9872
TGME49_290600 |	21.33	21.46	60.06	52.55	48.05	TGME49_290600 |	organism=Toxoplasma_gondii_ME49 | product=succinyl-CoA-synthetase alpha SCSA (SCSA) | location=TGME49_chrIX:3760535-3764070(+) | length=333 | sequence_SO=chromosome | SO=protein_coding	290600 |	12	18.3	18.33	55.56	41.74	33.33	TGME49_290600 |	organism=Toxoplasma_gondii_ME49 | product=succinyl-CoA-synthetase alpha SCSA (SCSA) | location=TGME49_chrIX:3760535-3764070(+) | length=333 | sequence_SO=chromosome | SO=protein_coding	290600 |	10	3.76704	3.0761	6.08135	5.05825	2.37684	2.26987	3.53183	3.28095	0.331483	3.68028	1.87981
TGME49_313140 |	20.75	24.52	53.3	30.43	29.63	TGME49_313140 |	organism=Toxoplasma_gondii_ME49 | product=isocitrate dehydrogenase | location=TGME49_chrXI:3132733-3138618(-) | length=621 | sequence_SO=chromosome | SO=protein_coding	313140 |	15	22.84	27.08	62.32	38.81	29.47	TGME49_313140 |	organism=Toxoplasma_gondii_ME49 | product=isocitrate dehydrogenase | location=TGME49_chrXI:3132733-3138618(-) | length=621 | sequence_SO=chromosome | SO=protein_coding	313140 |	18	4.09261	3.37287	4.65586	3.56451	1.59956	1.2942	2.01372	1.6293	0.435746	2.77783	1.47396
TGME49_235700 |	20.58	21.21	58.79	43.94	37.58	TGME49_235700 |	organism=Toxoplasma_gondii_ME49 | product=sedoheptulose-1,7-bisphosphatase | location=TGME49_chrX:5065275-5069669(-) | length=330 | sequence_SO=chromosome | SO=protein_coding	235700 |	11	19.75	20.59	67.88	55.76	43.33	TGME49_235700 |	organism=Toxoplasma_gondii_ME49 | product=sedoheptulose-1,7-bisphosphatase | location=TGME49_chrX:5065275-5069669(-) | length=330 | sequence_SO=chromosome | SO=protein_coding	235700 |	11	2.24905	1.67494	2.80543	2.05116	2.24905	2.31206	2.37684	2.46604	0.133899	2.27307	1.18464
TGME49_263070 |	20.48	20.88	43.78	28.76	20.96	TGME49_263070 |	organism=Toxoplasma_gondii_ME49 | product=CMGC kinase, CK2 family | location=TGME49_chrVIIb:827321-832243(+) | length=539 | sequence_SO=chromosome | SO=protein_coding	263070 |	10	13.73	14.54	43.97	21.71	12.06	TGME49_263070 |	organism=Toxoplasma_gondii_ME49 | product=CMGC kinase, CK2 family | location=TGME49_chrVIIb:827321-832243(+) | length=539 | sequence_SO=chromosome | SO=protein_coding	263070 |	6	1.97697	1.61436	2.83139	2.29087	2.37684	1.85353	2.72898	2.14783	0.175837	2.2276	1.15549
TGME49_290200 |	20.46	21.2	54.25	40.23	40.23	TGME49_290200 |	organism=Toxoplasma_gondii_ME49 | product=NAD/NADP octopine/nopaline dehydrogenase, alpha-helical domain-containing protein | location=TGME49_chrIX:3639665-3644302(-) | length=435 | sequence_SO=chromosome | SO=protein_coding	290200 |	12	16.45	16.94	47.36	40.23	35.4	TGME49_290200 |	organism=Toxoplasma_gondii_ME49 | product=NAD/NADP octopine/nopaline dehydrogenase, alpha-helical domain-containing protein | location=TGME49_chrIX:3639665-3644302(-) | length=435 | sequence_SO=chromosome | SO=protein_coding	290200 |	9	4.36516	4.09261	6.60694	6.36796	2.72898	2.51189	3.43558	3.16228	0.352498	4.15892	2.05621
TGME49_315320 |	20.18	20.29	67.17	55.02	44.07	TGME49_315320 |	organism=Toxoplasma_gondii_ME49 | product=SAG-related sequence SRS52A (SRS52A) | location=TGME49_chrXI:4647415-4649068(+) | length=329 | sequence_SO=chromosome | SO=protein_coding	315320 |	13	14.89	15.05	71.43	55.93	50.46	TGME49_315320 |	organism=Toxoplasma_gondii_ME49 | product=SAG-related sequence SRS52A (SRS52A) | location=TGME49_chrXI:4647415-4649068(+) | length=329 | sequence_SO=chromosome | SO=protein_coding	315320 |	15	1.97697	1.92309	2.53513	2.44343	3.49945	3.04789	2.39883	2.14783	0.202469	2.49658	1.31995
TGME49_271050 |	19.86	19.97	71.12	60.96	55.08	TGME49_271050 |	organism=Toxoplasma_gondii_ME49 | product=SAG-related sequence SRS34A (SRS34A) | location=TGME49_chrVIII:4758133-4758696(+) | length=187 | sequence_SO=chromosome | SO=protein_coding	271050 |	14	20.1	20.53	71.12	60.96	56.68	TGME49_271050 |	organism=Toxoplasma_gondii_ME49 | product=SAG-related sequence SRS34A (SRS34A) | location=TGME49_chrVIII:4758133-4758696(+) | length=187 | sequence_SO=chromosome | SO=protein_coding	271050 |	15	17.378	14.9969	15.9956	14.5881	20.893	18.8799	18.5353	17.0608	0.114495	17.2909	4.11195
TGME49_234190 |	19.24	19.99	37.98	27.56	16.97	TGME49_234190 |	organism=Toxoplasma_gondii_ME49 | product=serine hydroxymethyltransferase 2, putative | location=TGME49_chrX:4177572-4181894(-) | length=595 | sequence_SO=chromosome | SO=protein_coding	234190 |	9	15.24	17.78	34.96	24.03	19.83	TGME49_234190 |	organism=Toxoplasma_gondii_ME49 | product=serine hydroxymethyltransferase 2, putative | location=TGME49_chrX:4177572-4181894(-) | length=595 | sequence_SO=chromosome | SO=protein_coding	234190 |	9	2.77971	2.70396	2.88403	2.80543	2.05116	2.18776	2.35505	2.53513	0.114068	2.53778	1.34357
TGME49_244690 |	19.14	20.41	51.52	28.57	20.87	TGME49_244690 |	organism=Toxoplasma_gondii_ME49 | product=hypothetical protein | location=TGME49_chrVI:3452022-3453893(+) | length=623 | sequence_SO=chromosome | SO=protein_coding	244690 |	11	18.75	20.95	50.08	26.16	21.51	TGME49_244690 |	organism=Toxoplasma_gondii_ME49 | product=hypothetical protein | location=TGME49_chrVI:3452022-3453893(+) | length=623 | sequence_SO=chromosome | SO=protein_coding	244690 |	12	11.9124	12.8233	11.272	12.2462	4.7863	4.20727	5.80764	5.24808	0.418393	8.53789	3.09388
TGME49_314810 |	18.95	20.17	67.05	47.29	34.11	TGME49_314810 |	organism=Toxoplasma_gondii_ME49 | product=ribosomal protein RPL7 (RPL7) | location=TGME49_chrXI:4309840-4313516(+) | length=258 | sequence_SO=chromosome | SO=protein_coding	314810 |	18	17.02	18.03	64.34	45.35	30.62	TGME49_314810 |	organism=Toxoplasma_gondii_ME49 | product=ribosomal protein RPL7 (RPL7) | location=TGME49_chrXI:4309840-4313516(+) | length=258 | sequence_SO=chromosome | SO=protein_coding	314810 |	15	2.31206	2.29087	2.208	2.22844	1.70608	1.52757	2.31206	2.03236	0.135932	2.07718	1.05463
TGME49_258390 |	18.58	19.43	69.77	36.02	33.75	TGME49_258390 |	organism=Toxoplasma_gondii_ME49 | product=DnaJ protein, putative | location=TGME49_chrVIIb:3439367-3440953(-) | length=397 | sequence_SO=chromosome | SO=protein_coding	258390 |	10	10.82	11.14	57.93	29.72	21.41	TGME49_258390 |	organism=Toxoplasma_gondii_ME49 | product=DnaJ protein, putative | location=TGME49_chrVIIb:3439367-3440953(-) | length=397 | sequence_SO=chromosome | SO=protein_coding	258390 |	6	2.99226	2.48886	3.25087	2.77971	6.85488	5.86138	5.34564	4.52898	0.356757	4.26282	2.09181
TGME49_225050 |	18.52	18.95	55.95	24.83	17.86	TGME49_225050 |	organism=Toxoplasma_gondii_ME49 | product=adenosylhomocysteinase, putative | location=TGME49_chrX:2554854-2557240(-) | length=588 | sequence_SO=chromosome | SO=protein_coding	225050 |	15	24.56	25.45	52.89	35.71	31.12	TGME49_225050 |	organism=Toxoplasma_gondii_ME49 | product=adenosylhomocysteinase, putative | location=TGME49_chrX:2554854-2557240(-) | length=588 | sequence_SO=chromosome | SO=protein_coding	225050 |	18	3.46737	3.01995	3.76704	3.28095	2.67917	2.18776	2.80543	2.26987	0.178106	2.93469	1.55321
TGME49_211030 |	18.34	19.12	83.25	65.45	53.4	TGME49_211030 |	organism=Toxoplasma_gondii_ME49 | product=hypothetical protein | location=TGME49_chrIV:1959475-1961940(-) | length=191 | sequence_SO=chromosome | SO=protein_coding	211030 |	12	13.74	13.84	83.25	68.06	38.74	TGME49_211030 |	organism=Toxoplasma_gondii_ME49 | product=hypothetical protein | location=TGME49_chrIV:1959475-1961940(-) | length=191 | sequence_SO=chromosome | SO=protein_coding	211030 |	8	1.92309	1.80302	1.97697	1.85353	2.24905	2.44343	2.37684	2.60615	0.131825	2.15401	1.10703
TGME49_310700 |	18.3	19.07	66.99	43.14	37.25	TGME49_310700 |	organism=Toxoplasma_gondii_ME49 | product=serine/threonine phosophatase PP1 | location=TGME49_chrXI:1524215-1525690(-) | length=306 | sequence_SO=chromosome | SO=protein_coding	310700 |	9	15.65	16.51	69.28	47.39	40.2	TGME49_310700 |	organism=Toxoplasma_gondii_ME49 | product=serine/threonine phosophatase PP1 | location=TGME49_chrXI:1524215-1525690(-) | length=306 | sequence_SO=chromosome | SO=protein_coding	310700 |	10	3.04789	3.90841	3.83707	4.57088	2.60615	2.31206	3.37287	3.04789	0.207889	3.33791	1.73894
TGME49_204480 |	17.05	17.62	32.47	17.45	12.9	TGME49_204480 |	organism=Toxoplasma_gondii_ME49 | product=thioredoxin domain-containing protein | location=TGME49_chrVIIa:1754065-1761974(-) | length=659 | sequence_SO=chromosome | SO=protein_coding	204480 |	8	10.43	11.24	37.18	14.11	8.649	TGME49_204480 |	organism=Toxoplasma_gondii_ME49 | product=thioredoxin domain-containing protein | location=TGME49_chrVIIa:1754065-1761974(-) | length=659 | sequence_SO=chromosome | SO=protein_coding	204480 |	5	1.94089	1.75388	3.13329	2.91072	2.24905	2.1677	1.72187	1.64437	0.238466	2.19022	1.13108
TGME49_289380 |	16.98	20.25	38.55	17.37	10.86	TGME49_289380 |	organism=Toxoplasma_gondii_ME49 | product=hypothetical protein | location=TGME49_chrIX:3244017-3249294(+) | length=921 | sequence_SO=chromosome | SO=protein_coding	289380 |	8	14.84	18.66	40.5	14.66	12.27	TGME49_289380 |	organism=Toxoplasma_gondii_ME49 | product=hypothetical protein | location=TGME49_chrIX:3244017-3249294(+) | length=921 | sequence_SO=chromosome | SO=protein_coding	289380 |	9	14.4544	9.46237	28.0543	18.197	14.9969	15.5597	17.8649	18.5353	0.288745	17.1406	4.09935
TGME49_262620 |	16.85	17.58	70.65	42.66	33.45	TGME49_262620 |	organism=Toxoplasma_gondii_ME49 | product=RNA recognition motif-containing protein | location=TGME49_chrVIIb:1119507-1122427(+) | length=293 | sequence_SO=chromosome | SO=protein_coding	262620 |	10	23.02	23.26	59.04	45.39	43	TGME49_262620 |	organism=Toxoplasma_gondii_ME49 | product=RNA recognition motif-containing protein | location=TGME49_chrVIIb:1119507-1122427(+) | length=293 | sequence_SO=chromosome | SO=protein_coding	262620 |	12	1.75388	1.64437	2.18776	2.03236	1.80302	1.80302	2.60615	2.60615	0.173105	2.05459	1.03885
TGME49_232600 |	16.79	18.36	41.2	29.32	24.36	TGME49_232600 |	organism=Toxoplasma_gondii_ME49 | product=phospholipase, patatin family protein | location=TGME49_chrVIII:2186702-2189360(+) | length=665 | sequence_SO=chromosome | SO=protein_coding	232600 |	9	17.18	17.63	53.68	28.42	26.17	TGME49_232600 |	organism=Toxoplasma_gondii_ME49 | product=phospholipase, patatin family protein | location=TGME49_chrVIII:2186702-2189360(+) | length=665 | sequence_SO=chromosome | SO=protein_coding	232600 |	9	2.35505	2.208	2.65461	2.51189	1.78649	1.6293	2.03236	1.85353	0.160365	2.1289	1.09011
TGME49_312420 |	16.64	18.61	33.98	16.85	9.024	TGME49_312420 |	organism=Toxoplasma_gondii_ME49 | product=hypothetical protein | location=TGME49_chrXI:2671170-2676362(-) | length=1086 | sequence_SO=chromosome | SO=protein_coding	312420 |	7	22.77	24.52	34.16	17.31	14.18	TGME49_312420 |	organism=Toxoplasma_gondii_ME49 | product=hypothetical protein | location=TGME49_chrXI:2671170-2676362(-) | length=1086 | sequence_SO=chromosome | SO=protein_coding	312420 |	11	4.05509	3.87258	3.66438	3.49945	4.83059	4.92039	3.37287	3.46737	0.143502	3.96034	1.98562
TGME49_289600 |	16.46	16.57	55.88	40.81	38.24	TGME49_289600 |	organism=Toxoplasma_gondii_ME49 | product=heat shock protein HSP29 (HSP29) | location=TGME49_chrIX:3340230-3341704(-) | length=272 | sequence_SO=chromosome | SO=protein_coding	289600 |	10	16.92	17.14	63.24	37.5	32.72	TGME49_289600 |	organism=Toxoplasma_gondii_ME49 | product=heat shock protein HSP29 (HSP29) | location=TGME49_chrIX:3340230-3341704(-) | length=272 | sequence_SO=chromosome | SO=protein_coding	289600 |	9	5.54626	4.87529	5.91562	5.15229	3.10456	2.33346	4.16869	3.13329	0.284952	4.27868	2.09717
TGME49_260520 |	16.42	17.18	41.78	15.5	14.56	TGME49_260520 |	organism=Toxoplasma_gondii_ME49 | product=hypothetical protein | location=TGME49_chrVIIb:2190699-2193134(-) | length=742 | sequence_SO=chromosome | SO=protein_coding	260520 |	8	12.22	12.81	30.46	15.5	9.569	TGME49_260520 |	organism=Toxoplasma_gondii_ME49 | product=hypothetical protein | location=TGME49_chrVIIb:2190699-2193134(-) | length=742 | sequence_SO=chromosome | SO=protein_coding	260520 |	5	2.88403	2.83139	2.80543	2.67917	3.56451	3.49945	2.53513	2.51189	0.12988	2.91388	1.54294
TGME49_319340 |	16.21	17.02	41.58	26.2	21	TGME49_319340 |	organism=Toxoplasma_gondii_ME49 | product=hypothetical protein | location=TGME49_chrIV:1019035-1020963(+) | length=481 | sequence_SO=chromosome | SO=protein_coding	319340 |	9	19.63	19.8	45.11	26.4	23.7	TGME49_319340 |	organism=Toxoplasma_gondii_ME49 | product=hypothetical protein | location=TGME49_chrIV:1019035-1020963(+) | length=481 | sequence_SO=chromosome | SO=protein_coding	319340 |	10	4.05509	3.87258	3.66438	3.43558	3.66438	3.76704	3.28095	3.37287	0.0677133	3.63911	1.86358
TGME49_212250 |	16.11	17.91	36.9	14.34	9.257	TGME49_212250 |	organism=Toxoplasma_gondii_ME49 | product=XPG N-terminal domain-containing protein | location=TGME49_chrX:3958323-3962416(+) | length=767 | sequence_SO=chromosome | SO=protein_coding	212250 |	7	12.42	15.65	37.03	13.17	8.475	TGME49_212250 |	organism=Toxoplasma_gondii_ME49 | product=XPG N-terminal domain-containing protein | location=TGME49_chrX:3958323-3962416(+) | length=767 | sequence_SO=chromosome | SO=protein_coding	212250 |	7	3.04789	2.77971	5.39511	4.87529	3.10456	2.88403	3.19154	3.01995	0.265508	3.53726	1.82263
TGME49_280560 |	15.93	17.01	34.05	10.48	6.626	TGME49_280560 |	organism=Toxoplasma_gondii_ME49 | product=selenide, water dikinase | location=TGME49_chrVIIa:296025-305398(-) | length=1298 | sequence_SO=chromosome | SO=protein_coding	280560 |	7	20.52	22.27	37.29	14.95	12.33	TGME49_280560 |	organism=Toxoplasma_gondii_ME49 | product=selenide, water dikinase | location=TGME49_chrVIIa:296025-305398(-) | length=1298 | sequence_SO=chromosome | SO=protein_coding	280560 |	10	3.10456	2.96483	3.80189	3.63078	3.66438	3.80189	4.61318	4.69894	0.153363	3.78506	1.92031
TGME49_309210 |	15.52	15.78	41.79	26.62	24.63	TGME49_309210 |	organism=Toxoplasma_gondii_ME49 | product=peroxiredoxin 6, putative | location=TGME49_chrXI:558298-561176(-) | length=402 | sequence_SO=chromosome | SO=protein_coding	309210 |	12	19.5	19.77	43.28	34.08	28.36	TGME49_309210 |	organism=Toxoplasma_gondii_ME49 | product=peroxiredoxin 6, putative | location=TGME49_chrXI:558298-561176(-) | length=402 | sequence_SO=chromosome | SO=protein_coding	309210 |	12	1.7378	1.99526	1.55597	1.69044	3.66438	3.37287	2.48886	2.29087	0.314304	2.34956	1.23239
TGME49_258770 |	15.31	17.1	44.94	19.65	13.73	TGME49_258770 |	organism=Toxoplasma_gondii_ME49 | product=polypeptide n-acetylgalactosaminyltransferase 12, putative | location=TGME49_chrVIIb:3194469-3201780(+) | length=692 | sequence_SO=chromosome | SO=protein_coding	258770 |	8	14.22	16.41	39.31	19.22	14.02	TGME49_258770 |	organism=Toxoplasma_gondii_ME49 | product=polypeptide n-acetylgalactosaminyltransferase 12, putative | location=TGME49_chrVIIb:3194469-3201780(+) | length=692 | sequence_SO=chromosome | SO=protein_coding	258770 |	9	2.14783	2.26987	2.46604	2.65461	3.49945	3.63078	2.60615	2.72898	0.183662	2.75046	1.45967
TGME49_226660 |	15.1	24.45	22.92	5.141	2.758	TGME49_226660 |	organism=Toxoplasma_gondii_ME49 | product=hypothetical protein | location=TGME49_chrX:1453772-1473117(+) | length=3735 | sequence_SO=chromosome | SO=protein_coding	226660 |	9	10.48	19.67	24.87	3.882	1.526	TGME49_226660 |	organism=Toxoplasma_gondii_ME49 | product=hypothetical protein | location=TGME49_chrX:1453772-1473117(+) | length=3735 | sequence_SO=chromosome | SO=protein_coding	226660 |	5	3.76704	5.05825	3.7325	4.92039	1.44544	1.7378	1.43219	1.69044	0.493575	2.97301	1.57192
TGME49_209160 |	14.72	15.43	64.15	32.61	27.21	TGME49_209160 |	organism=Toxoplasma_gondii_ME49 | product=myristoyl CoA:protein N-myristoyltransferase | location=TGME49_chrIb:1080369-1088759(-) | length=463 | sequence_SO=chromosome | SO=protein_coding	209160 |	10	20.52	20.96	68.47	38.01	30.24	TGME49_209160 |	organism=Toxoplasma_gondii_ME49 | product=myristoyl CoA:protein N-myristoyltransferase | location=TGME49_chrIb:1080369-1088759(-) | length=463 | sequence_SO=chromosome | SO=protein_coding	209160 |	12	2.93765	2.26987	2.12814	1.7378	2.63027	2.29087	2.35505	1.99526	0.150891	2.29311	1.19731
TGME49_313010 |	14.49	15.9	53.05	26.74	25.68	TGME49_313010 |	organism=Toxoplasma_gondii_ME49 | product=DEAD (Asp-Glu-Ala-Asp) box polypeptide DDX6 (DDX6) | location=TGME49_chrXI:3033376-3037786(-) | length=475 | sequence_SO=chromosome | SO=protein_coding	313010 |	9	15.98	17.78	56	33.05	20.21	TGME49_313010 |	organism=Toxoplasma_gondii_ME49 | product=DEAD (Asp-Glu-Ala-Asp) box polypeptide DDX6 (DDX6) | location=TGME49_chrXI:3033376-3037786(-) | length=475 | sequence_SO=chromosome | SO=protein_coding	313010 |	7	2.18776	1.69044	2.85759	2.18776	3.80189	2.88403	5.34564	4.05509	0.361163	3.12628	1.64445
TGME49_204020 |	13.32	13.62	63.08	41.15	28.08	TGME49_204020 |	organism=Toxoplasma_gondii_ME49 | product=ribosomal protein RPL8 (RPL8) | location=TGME49_chrVIIa:2046086-2048555(+) | length=260 | sequence_SO=chromosome | SO=protein_coding	204020 |	13	16.3	16.84	62.69	43.85	33.08	TGME49_204020 |	organism=Toxoplasma_gondii_ME49 | product=ribosomal protein RPL8 (RPL8) | location=TGME49_chrVIIa:2046086-2048555(+) | length=260 | sequence_SO=chromosome | SO=protein_coding	204020 |	14	2.22844	2.0893	2.208	2.07014	1.99526	1.7378	2.44343	2.12814	0.0899379	2.11256	1.07899
TGME49_204310 |	13.29	18.93	26.71	8.511	4.527	TGME49_204310 |	organism=Toxoplasma_gondii_ME49 | product=hypothetical protein | location=TGME49_chrVIIa:1887392-1908600(+) | length=2209 | sequence_SO=chromosome | SO=protein_coding	204310 |	7	19.67	24.14	30.56	11.32	8.33	TGME49_204310 |	organism=Toxoplasma_gondii_ME49 | product=hypothetical protein | location=TGME49_chrVIIa:1887392-1908600(+) | length=2209 | sequence_SO=chromosome | SO=protein_coding	204310 |	11	3.16228	2.65461	2.53513	2.208	6.66807	6.66807	2.67917	2.63027	0.481808	3.6507	1.86817
TGME49_280370 |	13.27	15.3	41.95	22.41	13.23	TGME49_280370 |	organism=Toxoplasma_gondii_ME49 | product=hypothetical protein | location=TGME49_chrVIIa:492510-497888(+) | length=665 | sequence_SO=chromosome | SO=protein_coding	280370 |	8	14.02	16.68	36.24	19.4	15.19	TGME49_280370 |	organism=Toxoplasma_gondii_ME49 | product=hypothetical protein | location=TGME49_chrVIIa:492510-497888(+) | length=665 | sequence_SO=chromosome | SO=protein_coding	280370 |	9	9.28966	9.72747	9.63829	9.72747	8.55067	8.01678	13.0617	12.2462	0.162374	10.0323	3.32658
TGME49_233110 |	13.27	13.89	61.16	29.04	17.42	TGME49_233110 |	organism=Toxoplasma_gondii_ME49 | product=IMP dehydrogenas (IMPDH) | location=TGME49_chrVIII:2422638-2427795(+) | length=551 | sequence_SO=chromosome | SO=protein_coding	233110 |	7	14.85	15.53	67.88	46.28	26.5	TGME49_233110 |	organism=Toxoplasma_gondii_ME49 | product=IMP dehydrogenas (IMPDH) | location=TGME49_chrVIII:2422638-2427795(+) | length=551 | sequence_SO=chromosome | SO=protein_coding	233110 |	8	1.92309	1.70608	1.72187	1.5417	2.39883	2.24905	2.48886	2.31206	0.166247	2.04269	1.03047
TGME49_316310 |	13.19	14.48	75.12	56.72	40.8	TGME49_316310 |	organism=Toxoplasma_gondii_ME49 | product=superoxide dismutase (SOD) | location=TGME49_chrXI:5233313-5235019(-) | length=201 | sequence_SO=chromosome | SO=protein_coding	316310 |	7	17.47	19.4	66.67	60.7	47.76	TGME49_316310 |	organism=Toxoplasma_gondii_ME49 | product=superoxide dismutase (SOD) | location=TGME49_chrXI:5233313-5235019(-) | length=201 | sequence_SO=chromosome | SO=protein_coding	316310 |	13	4.48745	3.87258	8.09096	7.04693	6.19441	5.49541	6.85488	6.19441	0.214129	6.02963	2.59207
TGME49_216620 |	13.1	18.23	31.89	5.081	2.486	TGME49_216620 |	organism=Toxoplasma_gondii_ME49 | product=EF hand domain-containing protein | location=TGME49_chrXI:6007500-6037820(+) | length=3700 | sequence_SO=chromosome | SO=protein_coding	216620 |	7	7.41	14.18	30.11	4.676	1.243	TGME49_216620 |	organism=Toxoplasma_gondii_ME49 | product=EF hand domain-containing protein | location=TGME49_chrXI:6007500-6037820(+) | length=3700 | sequence_SO=chromosome | SO=protein_coding	216620 |	4	2.85759	2.91072	2.31206	2.35505	2.44343	2.51189	2.44343	2.53513	0.0813966	2.54616	1.34832
TGME49_243920 |	12.84	15.12	33	15.11	12.97	TGME49_243920 |	organism=Toxoplasma_gondii_ME49 | product=DNA replication licensing factor MCM5, putative | location=TGME49_chrVI:2882722-2892002(+) | length=794 | sequence_SO=chromosome | SO=protein_coding	243920 |	8	9.37	11.26	41.94	16.62	11.59	TGME49_243920 |	organism=Toxoplasma_gondii_ME49 | product=DNA replication licensing factor MCM5, putative | location=TGME49_chrVI:2882722-2892002(+) | length=794 | sequence_SO=chromosome | SO=protein_coding	243920 |	7	5.49541	4.32514	3.53183	2.60615	2.48886	3.25087	3.63078	4.87529	0.262336	3.77554	1.91668
TGME49_219860 |	12.77	14.66	45.78	15.74	8.951	TGME49_219860 |	organism=Toxoplasma_gondii_ME49 | product=replication licensing factor, putative | location=TGME49_chrXII:579531-589417(-) | length=972 | sequence_SO=chromosome | SO=protein_coding	219860 |	6	12.78	15.4	42.59	15.33	9.156	TGME49_219860 |	organism=Toxoplasma_gondii_ME49 | product=replication licensing factor, putative | location=TGME49_chrXII:579531-589417(-) | length=972 | sequence_SO=chromosome | SO=protein_coding	219860 |	7	1.87068	1.19124	2.33346	1.45881	4.92039	4.83059	2.46604	2.35505	0.498816	2.67828	1.42131
TGME49_211260 |	12.77	13.23	37.47	27.59	16.09	TGME49_211260 |	organism=Toxoplasma_gondii_ME49 | product=rhoptry kinase family protein ROP26 (incomplete catalytic triad) (ROP26) | location=TGME49_chrIV:1886967-1888705(-) | length=435 | sequence_SO=chromosome | SO=protein_coding	211260 |	6	9.4	10.44	46.44	28.51	17.24	TGME49_211260 |	organism=Toxoplasma_gondii_ME49 | product=rhoptry kinase family protein ROP26 (incomplete catalytic triad) (ROP26) | location=TGME49_chrIV:1886967-1888705(-) | length=435 | sequence_SO=chromosome | SO=protein_coding	211260 |	5	5.59758	5.19996	6.36796	5.86138	4.13048	4.16869	3.34195	3.37287	0.227649	4.75511	2.24948
TGME49_207060 |	12.38	12.82	51.66	21.23	17.14	TGME49_207060 |	organism=Toxoplasma_gondii_ME49 | product=ribonucleoside-diphosphate reductase small subunit | location=TGME49_chrX:7362233-7365602(-) | length=391 | sequence_SO=chromosome | SO=protein_coding	207060 |	8	10.84	11.54	52.69	30.95	19.44	TGME49_207060 |	organism=Toxoplasma_gondii_ME49 | product=ribonucleoside-diphosphate reductase small subunit | location=TGME49_chrX:7362233-7365602(-) | length=391 | sequence_SO=chromosome | SO=protein_coding	207060 |	6	2.72898	2.83139	1.64437	1.55597	2.63027	1.61436	2.75423	1.58489	0.263325	2.16806	1.1164
TGME49_266970 |	12.24	13.27	50.33	28.43	23.2	TGME49_266970 |	organism=Toxoplasma_gondii_ME49 | product=hypothetical protein | location=TGME49_chrIX:864770-866762(+) | length=306 | sequence_SO=chromosome | SO=protein_coding	266970 |	7	11.6	11.99	69.61	36.27	28.43	TGME49_266970 |	organism=Toxoplasma_gondii_ME49 | product=hypothetical protein | location=TGME49_chrIX:864770-866762(+) | length=306 | sequence_SO=chromosome | SO=protein_coding	266970 |	6	3.16228	2.55859	3.63078	2.88403	3.10456	2.65461	4.01791	3.34195	0.144866	3.16934	1.66418
TGME49_286630 |	12.21	12.68	48.63	33.56	27.05	TGME49_286630 |	organism=Toxoplasma_gondii_ME49 | product=redoxin domain-containing protein | location=TGME49_chrV:1751790-1752668(+) | length=292 | sequence_SO=chromosome | SO=protein_coding	286630 |	6	10.96	11.2	57.88	41.1	36.64	TGME49_286630 |	organism=Toxoplasma_gondii_ME49 | product=redoxin domain-containing protein | location=TGME49_chrV:1751790-1752668(+) | length=292 | sequence_SO=chromosome | SO=protein_coding	286630 |	7	4.28548	3.63078	5.39511	4.57088	3.94457	3.43558	3.53183	3.04789	0.176187	3.98027	1.99287
TGME49_273960 |	12.15	14.09	41.71	25.13	19.25	TGME49_273960 |	organism=Toxoplasma_gondii_ME49 | product=chaperonin GroS protein | location=TGME49_chrVIII:3145280-3150095(+) | length=374 | sequence_SO=chromosome | SO=protein_coding	273960 |	6	12.36	13.13	54.01	25.94	21.12	TGME49_273960 |	organism=Toxoplasma_gondii_ME49 | product=chaperonin GroS protein | location=TGME49_chrVIII:3145280-3150095(+) | length=374 | sequence_SO=chromosome | SO=protein_coding	273960 |	6	3.04789	2.65461	1.97697	1.7378	1.90546	1.77011	1.97697	1.83654	0.210441	2.11329	1.07949
TGME49_218260 |	11.98	12.47	84.56	61.03	39.71	TGME49_218260 |	organism=Toxoplasma_gondii_ME49 | product=histone H3.3 | location=TGME49_chrXII:1637998-1638408(+) | length=136 | sequence_SO=chromosome | SO=protein_coding	218260 |	7	16.84	17.42	84.56	60.29	55.88	TGME49_218260 |	organism=Toxoplasma_gondii_ME49 | product=histone H3.3 | location=TGME49_chrXII:1637998-1638408(+) | length=136 | sequence_SO=chromosome | SO=protein_coding	218260 |	11	9.72747	9.37562	7.11213	7.31139	4.92039	4.7863	3.37287	3.28095	0.379206	6.23589	2.6406
TGME49_226970 |	11.43	12.01	61.49	35.4	32.3	TGME49_226970 |	organism=Toxoplasma_gondii_ME49 | product=ribosomal protein RPS11 (RPS11) | location=TGME49_chrX:1181630-1184505(-) | length=161 | sequence_SO=chromosome | SO=protein_coding	226970 |	6	10.1	10.57	59.63	35.4	32.3	TGME49_226970 |	organism=Toxoplasma_gondii_ME49 | product=ribosomal protein RPS11 (RPS11) | location=TGME49_chrX:1181630-1184505(-) | length=161 | sequence_SO=chromosome | SO=protein_coding	226970 |	8	2.39883	2.12814	2.1677	1.94089	2.85759	2.58226	2.72898	2.46604	0.122206	2.4088	1.26832
TGME49_292920 |	11.32	14.62	40.77	12.31	10.34	TGME49_292920 |	organism=Toxoplasma_gondii_ME49 | product=heat shock protein 75, putative | location=TGME49_chrIa:18785-26221(+) | length=861 | sequence_SO=chromosome | SO=protein_coding	292920 |	9	20.04	23.59	41.46	20.09	14.17	TGME49_292920 |	organism=Toxoplasma_gondii_ME49 | product=heat shock protein 75, putative | location=TGME49_chrIa:18785-26221(+) | length=861 | sequence_SO=chromosome | SO=protein_coding	292920 |	11	2.10863	2.01372	1.40605	1.35519	2.80543	2.35505	3.22107	2.70396	0.275222	2.24614	1.16745
TGME49_311690 |	11.2	11.92	43.88	23.98	20.38	TGME49_311690 |	organism=Toxoplasma_gondii_ME49 | product=UBA/TS-N domain-containing protein | location=TGME49_chrXI:2206995-2210451(-) | length=417 | sequence_SO=chromosome | SO=protein_coding	311690 |	6	10.39	11.09	43.17	26.14	15.11	TGME49_311690 |	organism=Toxoplasma_gondii_ME49 | product=UBA/TS-N domain-containing protein | location=TGME49_chrXI:2206995-2210451(-) | length=417 | sequence_SO=chromosome | SO=protein_coding	311690 |	5	2.51189	2.83139	2.24905	2.58226	2.72898	3.53183	2.88403	3.66438	0.159846	2.87298	1.52255
TGME49_214210 |	10.89	11.18	29.5	16.44	9.901	TGME49_214210 |	organism=Toxoplasma_gondii_ME49 | product=rRNA pseudouridine synthase | location=TGME49_chrX:6113777-6119321(-) | length=505 | sequence_SO=chromosome | SO=protein_coding	214210 |	5	13.22	14.24	38.02	24.36	14.26	TGME49_214210 |	organism=Toxoplasma_gondii_ME49 | product=rRNA pseudouridine synthase | location=TGME49_chrX:6113777-6119321(-) | length=505 | sequence_SO=chromosome | SO=protein_coding	214210 |	7	12.8233	12.3595	10.7647	10.4713	5.86138	5.49541	6.48634	5.97035	0.333125	8.77903	3.13406
TGME49_214440 |	10.77	11.82	54	19.22	18.08	TGME49_214440 |	organism=Toxoplasma_gondii_ME49 | product=4'-phosphopantetheinyl transferase superfamily protein | location=TGME49_chrX:6292165-6295935(+) | length=437 | sequence_SO=chromosome | SO=protein_coding	214440 |	7	9.33	10.34	48.74	20.14	13.04	TGME49_214440 |	organism=Toxoplasma_gondii_ME49 | product=4'-phosphopantetheinyl transferase superfamily protein | location=TGME49_chrX:6292165-6295935(+) | length=437 | sequence_SO=chromosome | SO=protein_coding	214440 |	5	3.49945	3.28095	3.28095	3.19154	1.39316	1.40605	1.35519	1.36773	0.413222	2.34688	1.23074
TGME49_233480 |	10.74	10.94	39.52	29.3	21.77	TGME49_233480 |	organism=Toxoplasma_gondii_ME49 | product=SAG-related sequence SRS29C (SRS29C) | location=TGME49_chrVIII:2671322-2672440(+) | length=372 | sequence_SO=chromosome | SO=protein_coding	233480 |	6	11.31	11.34	40.32	28.76	28.76	TGME49_233480 |	organism=Toxoplasma_gondii_ME49 | product=SAG-related sequence SRS29C (SRS29C) | location=TGME49_chrVIII:2671322-2672440(+) | length=372 | sequence_SO=chromosome | SO=protein_coding	233480 |	8	6.08135	5.70164	7.04693	6.54636	14.5881	13.3045	13.5519	12.2462	0.364815	9.88338	3.305
TGME49_270320 |	10.2	10.87	64.68	25.46	17.1	TGME49_270320 |	organism=Toxoplasma_gondii_ME49 | product=protein phosphatase 2C domain-containing protein | location=TGME49_chrVIII:5276555-5282525(+) | length=538 | sequence_SO=chromosome | SO=protein_coding	270320 |	6	13.06	14.08	44.98	25.09	14.31	TGME49_270320 |	organism=Toxoplasma_gondii_ME49 | product=protein phosphatase 2C domain-containing protein | location=TGME49_chrVIII:5276555-5282525(+) | length=538 | sequence_SO=chromosome | SO=protein_coding	270320 |	6	1.90546	1.80302	2.60615	2.44343	2.10863	2.05116	3.46737	3.34195	0.241782	2.4659	1.30211
TGME49_205580 |	10.11	10.7	40.44	25.35	15.69	TGME49_205580 |	organism=Toxoplasma_gondii_ME49 | product=nuclear factor NF4 | location=TGME49_chrVIIa:1293654-1297697(+) | length=497 | sequence_SO=chromosome | SO=protein_coding	205580 |	5	4.4	5.25	46.48	11.87	9.457	TGME49_205580 |	organism=Toxoplasma_gondii_ME49 | product=nuclear factor NF4 | location=TGME49_chrVIIa:1293654-1297697(+) | length=497 | sequence_SO=chromosome | SO=protein_coding	205580 |	3	2.18776	2.208	2.44343	2.44343	1.87068	1.7378	2.65461	2.48886	0.1319	2.25432	1.17269
TGME49_257740 |	10.05	12.73	34.2	16.23	14.07	TGME49_257740 |	organism=Toxoplasma_gondii_ME49 | product=UMP-CMP kinase | location=TGME49_chrVIIb:3860301-3863340(-) | length=462 | sequence_SO=chromosome | SO=protein_coding	257740 |	6	10	11.93	43.07	14.72	12.55	TGME49_257740 |	organism=Toxoplasma_gondii_ME49 | product=UMP-CMP kinase | location=TGME49_chrVIIb:3860301-3863340(-) | length=462 | sequence_SO=chromosome | SO=protein_coding	257740 |	5	2.70396	2.39883	2.83139	2.46604	4.16869	3.76704	4.13048	3.7325	0.213937	3.27487	1.71144
TGME49_233140 |	10	10.09	62.94	38.24	38.24	TGME49_233140 |	organism=Toxoplasma_gondii_ME49 | product=deoxyuridine 5'-triphosphate nucleotidohydrolase, putative | location=TGME49_chrVIII:2449450-2450705(-) | length=170 | sequence_SO=chromosome | SO=protein_coding	233140 |	5	14.36	14.53	66.47	56.47	56.47	TGME49_233140 |	organism=Toxoplasma_gondii_ME49 | product=deoxyuridine 5'-triphosphate nucleotidohydrolase, putative | location=TGME49_chrVIII:2449450-2450705(-) | length=170 | sequence_SO=chromosome | SO=protein_coding	233140 |	8	3.98107	3.83707	4.16869	3.94457	4.52898	4.28548	3.46737	3.22107	0.101408	3.92929	1.97427
TGME49_214790 |	9.97	11.35	39.93	28.98	26.5	TGME49_214790 |	organism=Toxoplasma_gondii_ME49 | product=glycoprotein | location=TGME49_chrX:6496460-6498480(+) | length=283 | sequence_SO=chromosome | SO=protein_coding	214790 |	8	10.18	11.44	42.4	24.03	24.03	TGME49_214790 |	organism=Toxoplasma_gondii_ME49 | product=glycoprotein | location=TGME49_chrX:6496460-6498480(+) | length=283 | sequence_SO=chromosome | SO=protein_coding	214790 |	6	3.31131	3.34195	4.05509	3.98107	2.65461	2.63027	2.07014	2.07014	0.242461	3.01432	1.59183
TGME49_244310 |	9.79	10.81	36.24	23.16	17.98	TGME49_244310 |	organism=Toxoplasma_gondii_ME49 | product=GTP-binding protein | location=TGME49_chrVI:3183065-3186639(+) | length=367 | sequence_SO=chromosome | SO=protein_coding	244310 |	6	12.93	14.44	49.32	25.89	19.07	TGME49_244310 |	organism=Toxoplasma_gondii_ME49 | product=GTP-binding protein | location=TGME49_chrVI:3183065-3186639(+) | length=367 | sequence_SO=chromosome | SO=protein_coding	244310 |	7	2.46604	2.29087	3.01995	2.80543	2.51189	2.05116	2.96483	2.44343	0.122396	2.5692	1.36132
TGME49_295125 |	9.72	20.34	57.59	50	32.2	TGME49_295125 |	organism=Toxoplasma_gondii_ME49 | product=rhoptry protein ROP4 (ROP4) | location=TGME49_chrIa:1413184-1414491(-) | length=382 | sequence_SO=chromosome | SO=protein_coding	295125 |	14	10.85	23.41	61.52	50.52	37.43	TGME49_295125 |	organism=Toxoplasma_gondii_ME49 | product=rhoptry protein ROP4 (ROP4) | location=TGME49_chrIa:1413184-1414491(-) | length=382 | sequence_SO=chromosome | SO=protein_coding	295125 |	18	25.8226	24.2103	24.4343	26.0615	17.2187	17.5388	9.90832	10	0.326418	19.3993	4.27793
TGME49_240090 |	9.55	10.16	31.83	17.72	15.19	TGME49_240090 |	organism=Toxoplasma_gondii_ME49 | product=rhoptry kinase family protein ROP34, putative | location=TGME49_chrVI:1057698-1060095(+) | length=553 | sequence_SO=chromosome | SO=protein_coding	240090 |	6	7.45	9	41.77	14.1	9.222	TGME49_240090 |	organism=Toxoplasma_gondii_ME49 | product=rhoptry kinase family protein ROP34, putative | location=TGME49_chrVI:1057698-1060095(+) | length=553 | sequence_SO=chromosome | SO=protein_coding	240090 |	4	2.39883	2.33346	2.0893	2.03236	2.39883	2.22844	2.58226	2.37684	0.0731071	2.30504	1.20479
TGME49_300200 |	9.29	9.9	81.94	50.97	44.52	TGME49_300200 |	organism=Toxoplasma_gondii_ME49 | product=histone H2AZ | location=TGME49_chrXII:159657-161396(-) | length=155 | sequence_SO=chromosome | SO=protein_coding	300200 |	7	11.73	12.2	87.74	49.68	49.68	TGME49_300200 |	organism=Toxoplasma_gondii_ME49 | product=histone H2AZ | location=TGME49_chrXII:159657-161396(-) | length=155 | sequence_SO=chromosome | SO=protein_coding	300200 |	8	5.59758	4.83059	5.59758	4.96592	5.7544	5.64937	5.70164	5.70164	0.0617953	5.47484	2.45282
TGME49_269650 |	9.29	9.5	20.93	13.82	13.82	TGME49_269650 |	organism=Toxoplasma_gondii_ME49 | product=FFD and TFG box motifs protein | location=TGME49_chrVIII:5716949-5720031(+) | length=492 | sequence_SO=chromosome | SO=protein_coding	269650 |	5	8.19	8.33	18.29	11.79	11.79	TGME49_269650 |	organism=Toxoplasma_gondii_ME49 | product=FFD and TFG box motifs protein | location=TGME49_chrVIII:5716949-5720031(+) | length=492 | sequence_SO=chromosome | SO=protein_coding	269650 |	5	2.39883	2.35505	2.91072	2.91072	2.93765	2.58226	2.65461	2.26987	0.0964548	2.62746	1.39367
TGME49_231440 |	9.17	10.41	18.7	6.234	3.937	TGME49_231440 |	organism=Toxoplasma_gondii_ME49 | product=LsmAD domain-containing protein | location=TGME49_chrVIII:1423199-1431282(-) | length=1524 | sequence_SO=chromosome | SO=protein_coding	231440 |	4	8.3	8.74	16.86	5.446	4.331	TGME49_231440 |	organism=Toxoplasma_gondii_ME49 | product=LsmAD domain-containing protein | location=TGME49_chrVIII:1423199-1431282(-) | length=1524 | sequence_SO=chromosome | SO=protein_coding	231440 |	4	2.37684	4.44631	1.77011	3.22107	8.16582	7.51623	6.54636	5.80764	0.449895	4.9813	2.31652
TGME49_228630 |	9.02	9.02	55.79	39.63	26.83	TGME49_228630 |	organism=Toxoplasma_gondii_ME49 | product=hypothetical protein | location=TGME49_chrX:269462-272003(+) | length=328 | sequence_SO=chromosome | SO=protein_coding	228630 |	6	17.74	17.84	66.16	47.26	36.28	TGME49_228630 |	organism=Toxoplasma_gondii_ME49 | product=hypothetical protein | location=TGME49_chrX:269462-272003(+) | length=328 | sequence_SO=chromosome | SO=protein_coding	228630 |	10	4.32514	3.56451	2.60615	2.14783	3.90841	3.0761	4.7863	4.28548	0.238755	3.58749	1.84298
TGME49_254690 |	8.92	9.68	29.78	14.69	10.06	TGME49_254690 |	organism=Toxoplasma_gondii_ME49 | product=phospholipase/carboxylesterase | location=TGME49_chrIII:1884115-1886854(+) | length=497 | sequence_SO=chromosome | SO=protein_coding	254690 |	4	11.63	12.65	42.25	23.34	13.08	TGME49_254690 |	organism=Toxoplasma_gondii_ME49 | product=phospholipase/carboxylesterase | location=TGME49_chrIII:1884115-1886854(+) | length=497 | sequence_SO=chromosome | SO=protein_coding	254690 |	5	4.87529	4.74242	3.83707	3.69828	5.29664	5.15229	5.34564	5.39511	0.131384	4.79284	2.26088
TGME49_314740 |	8.89	9.95	38.13	11.21	9.235	TGME49_314740 |	organism=Toxoplasma_gondii_ME49 | product=PSP protein | location=TGME49_chrXI:4259598-4265278(+) | length=758 | sequence_SO=chromosome | SO=protein_coding	314740 |	4	9.78	10.37	34.17	13.72	8.047	TGME49_314740 |	organism=Toxoplasma_gondii_ME49 | product=PSP protein | location=TGME49_chrXI:4259598-4265278(+) | length=758 | sequence_SO=chromosome | SO=protein_coding	314740 |	5	2.12814	1.75388	2.37684	1.94089	2.91072	2.60615	5.54626	4.92039	0.440005	3.02291	1.59594
TGME49_308000 |	8.84	9.35	39.3	14.88	7.833	TGME49_308000 |	organism=Toxoplasma_gondii_ME49 | product=Gpi16 subunit, GPI transamidase component protein | location=TGME49_chrXII:494432-502309(+) | length=766 | sequence_SO=chromosome | SO=protein_coding	308000 |	4	6.92	7.5	36.81	12.01	5.875	TGME49_308000 |	organism=Toxoplasma_gondii_ME49 | product=Gpi16 subunit, GPI transamidase component protein | location=TGME49_chrXII:494432-502309(+) | length=766 | sequence_SO=chromosome | SO=protein_coding	308000 |	3	4.57088	2.18776	3.87258	1.88799	2.01372	1.83654	1.88799	1.72187	0.407882	2.49742	1.32044
TGME49_297430 |	8.58	8.67	59.68	35.48	27.82	TGME49_297430 |	organism=Toxoplasma_gondii_ME49 | product=hypothetical protein | location=TGME49_chrII:1773838-1777228(+) | length=248 | sequence_SO=chromosome | SO=protein_coding	297430 |	4	11.09	11.11	67.74	32.26	32.26	TGME49_297430 |	organism=Toxoplasma_gondii_ME49 | product=hypothetical protein | location=TGME49_chrII:1773838-1777228(+) | length=248 | sequence_SO=chromosome | SO=protein_coding	297430 |	6	3.25087	2.67917	1.48594	1.33045	3.34195	2.72898	1.30617	1.15878	0.402693	2.16029	1.11122
TGME49_254880 |	8.53	9.24	34	10.84	8.434	TGME49_254880 |	organism=Toxoplasma_gondii_ME49 | product=Alpha-galactosidase | location=TGME49_chrIII:2003160-2010880(+) | length=747 | sequence_SO=chromosome | SO=protein_coding	254880 |	4	6.09	6.88	27.31	9.103	6.158	TGME49_254880 |	organism=Toxoplasma_gondii_ME49 | product=Alpha-galactosidase | location=TGME49_chrIII:2003160-2010880(+) | length=747 | sequence_SO=chromosome | SO=protein_coding	254880 |	4	6.85488	6.30957	11.695	10.9648	8.70964	7.7983	12.0226	10.7647	0.224421	9.38993	3.23111
TGME49_222840 |	8.39	9.3	41.11	23.33	17.55	TGME49_222840 |	organism=Toxoplasma_gondii_ME49 | product=Ser/Thr phosphatase family protein | location=TGME49_chrII:1248956-1255366(-) | length=433 | sequence_SO=chromosome | SO=protein_coding	222840 |	4	7.73	8.62	31.87	24.02	24.02	TGME49_222840 |	organism=Toxoplasma_gondii_ME49 | product=Ser/Thr phosphatase family protein | location=TGME49_chrII:1248956-1255366(-) | length=433 | sequence_SO=chromosome | SO=protein_coding	222840 |	8	10.666	10.0925	10	9.12011	7.65597	6.48634	10.4713	9.2045	0.148419	9.21209	3.20353
TGME49_211290 |	8.33	8.43	53.75	31.23	24.02	TGME49_211290 |	organism=Toxoplasma_gondii_ME49 | product=rhoptry protein ROP15 (ROP15) | location=TGME49_chrIV:1850523-1852993(-) | length=333 | sequence_SO=chromosome | SO=protein_coding	211290 |	5	14.33	14.64	53.45	35.74	30.03	TGME49_211290 |	organism=Toxoplasma_gondii_ME49 | product=rhoptry protein ROP15 (ROP15) | location=TGME49_chrIV:1850523-1852993(-) | length=333 | sequence_SO=chromosome | SO=protein_coding	211290 |	8	2.51189	2.10863	3.94457	3.43558	2.67917	2.65461	3.49945	3.46737	0.194532	3.03766	1.60296
TGME49_236580 |	8.04	8.33	62.64	37.36	34.62	TGME49_236580 |	organism=Toxoplasma_gondii_ME49 | product=Prp31-15.5k-U4 Snrna Complex family protein | location=TGME49_chrX:5435939-5437797(-) | length=182 | sequence_SO=chromosome | SO=protein_coding	236580 |	5	4.76	4.98	40.11	23.63	15.93	TGME49_236580 |	organism=Toxoplasma_gondii_ME49 | product=Prp31-15.5k-U4 Snrna Complex family protein | location=TGME49_chrX:5435939-5437797(-) | length=182 | sequence_SO=chromosome | SO=protein_coding	236580 |	3	8.70964	8.3946	2.72898	2.88403	3.87258	3.66438	4.57088	4.44631	0.446301	4.90892	2.29541
TGME49_237880 |	8	8.11	49.39	34.76	34.76	TGME49_237880 |	organism=Toxoplasma_gondii_ME49 | product=hypothetical protein | location=TGME49_chrIV:2625499-2625993(-) | length=164 | sequence_SO=chromosome | SO=protein_coding	237880 |	4	4.51	4.59	46.95	28.66	23.17	TGME49_237880 |	organism=Toxoplasma_gondii_ME49 | product=hypothetical protein | location=TGME49_chrIV:2625499-2625993(-) | length=164 | sequence_SO=chromosome | SO=protein_coding	237880 |	2	5.80764	5.39511	6.79204	6.48634	5.7544	4.87529	9.0365	8.01678	0.200784	6.52051	2.70499
TGME49_253370 |	7.81	12.12	26.65	4.594	2.171	TGME49_253370 |	organism=Toxoplasma_gondii_ME49 | product=hypothetical protein | location=TGME49_chrIII:880824-903021(+) | length=1981 | sequence_SO=chromosome | SO=protein_coding	253370 |	4	7.35	10.33	31.15	4.594	3.635	TGME49_253370 |	organism=Toxoplasma_gondii_ME49 | product=hypothetical protein | location=TGME49_chrIII:880824-903021(+) | length=1981 | sequence_SO=chromosome | SO=protein_coding	253370 |	4	9.28966	9.2045	8.70964	8.70964	15.1356	14.3219	11.695	13.9316	0.225713	11.3747	3.50775
TGME49_216730 |	7	8.5	38.33	12.55	5.934	TGME49_216730 |	organism=Toxoplasma_gondii_ME49 | product=MCM2/3/5 family protein | location=TGME49_chrXI:5936336-5945566(-) | length=1028 | sequence_SO=chromosome | SO=protein_coding	216730 |	5	7.33	7.94	29.38	7.879	7.004	TGME49_216730 |	organism=Toxoplasma_gondii_ME49 | product=MCM2/3/5 family protein | location=TGME49_chrXI:5936336-5945566(-) | length=1028 | sequence_SO=chromosome | SO=protein_coding	216730 |	5	2.44343	2.93765	2.24905	2.70396	1.49969	1.8197	2.31206	3.04789	0.209143	2.37668	1.24895
TGME49_308970 |	6.95	7.29	41.23	29.82	17.84	TGME49_308970 |	organism=Toxoplasma_gondii_ME49 | product=hypothetical protein | location=TGME49_chrXI:410577-411605(+) | length=342 | sequence_SO=chromosome | SO=protein_coding	308970 |	4	6.47	6.88	32.16	16.67	16.67	TGME49_308970 |	organism=Toxoplasma_gondii_ME49 | product=hypothetical protein | location=TGME49_chrXI:410577-411605(+) | length=342 | sequence_SO=chromosome | SO=protein_coding	308970 |	4	5.15229	4.83059	11.1686	10.3753	3.80189	4.28548	5.70164	6.79204	0.400065	6.51348	2.70343
TGME49_248700 |	6.83	6.91	41.16	24.55	18.77	TGME49_248700 |	organism=Toxoplasma_gondii_ME49 | product=alveolin domain containing intermediate filament IMC12 (IMC12) | location=TGME49_chrXII:4099843-4102567(+) | length=277 | sequence_SO=chromosome | SO=protein_coding	248700 |	4	9.79	9.99	39.35	35.38	33.57	TGME49_248700 |	organism=Toxoplasma_gondii_ME49 | product=alveolin domain containing intermediate filament IMC12 (IMC12) | location=TGME49_chrXII:4099843-4102567(+) | length=277 | sequence_SO=chromosome | SO=protein_coding	248700 |	6	18.7068	15.2757	21.2814	17.8649	12.8233	10.9648	9.46237	7.87046	0.313014	14.2812	3.83605
TGME49_243910 |	6.75	6.95	55.35	20.59	13.9	TGME49_243910 |	organism=Toxoplasma_gondii_ME49 | product=Cof family hydrolase subfamily protein | location=TGME49_chrVI:2878854-2879978(+) | length=374 | sequence_SO=chromosome | SO=protein_coding	243910 |	4	9.31	9.71	48.66	29.95	13.9	TGME49_243910 |	organism=Toxoplasma_gondii_ME49 | product=Cof family hydrolase subfamily protein | location=TGME49_chrVI:2878854-2879978(+) | length=374 | sequence_SO=chromosome | SO=protein_coding	243910 |	4	4.40555	3.7325	5.15229	4.40555	3.43558	3.0761	5.39511	4.83059	0.1799	4.30416	2.10573
TGME49_316330 |	6.58	6.66	33.45	25.78	15.68	TGME49_316330 |	organism=Toxoplasma_gondii_ME49 | product=superoxide dismutase SOD2 (SOD2) | location=TGME49_chrXI:5244229-5246151(-) | length=287 | sequence_SO=chromosome | SO=protein_coding	316330 |	4	8.1	8.5	47.04	28.22	18.12	TGME49_316330 |	organism=Toxoplasma_gondii_ME49 | product=superoxide dismutase SOD2 (SOD2) | location=TGME49_chrXI:5244229-5246151(-) | length=287 | sequence_SO=chromosome | SO=protein_coding	316330 |	5	2.35505	1.75388	2.24905	1.69044	2.75423	1.87068	2.42103	1.6293	0.183665	2.09046	1.06382
TGME49_307810 |	6.57	6.69	34.75	10.17	8.511	TGME49_307810 |	organism=Toxoplasma_gondii_ME49 | product=hypothetical protein | location=TGME49_chrXII:420584-425897(-) | length=423 | sequence_SO=chromosome | SO=protein_coding	307810 |	3	3.23	3.38	32.15	8.747	5.674	TGME49_307810 |	organism=Toxoplasma_gondii_ME49 | product=hypothetical protein | location=TGME49_chrXII:420584-425897(-) | length=423 | sequence_SO=chromosome | SO=protein_coding	307810 |	2	4.05509	4.28548	3.31131	3.53183	1.92309	1.8197	1.25892	1.15878	0.444233	2.66803	1.41577
TGME49_272660 |	6.44	7.23	65.89	50	17.44	TGME49_272660 |	organism=Toxoplasma_gondii_ME49 | product=hypothetical protein | location=TGME49_chrVIII:3811592-3813141(+) | length=258 | sequence_SO=chromosome | SO=protein_coding	272660 |	3	10.52	10.99	49.61	34.11	25.19	TGME49_272660 |	organism=Toxoplasma_gondii_ME49 | product=hypothetical protein | location=TGME49_chrVIII:3811592-3813141(+) | length=258 | sequence_SO=chromosome | SO=protein_coding	272660 |	5	8.09096	8.09096	7.51623	7.37904	8.55067	8.47227	6.72977	6.72977	0.0877201	7.69496	2.94391
TGME49_305980 |	6.43	6.89	32.6	9.248	4.702	TGME49_305980 |	organism=Toxoplasma_gondii_ME49 | product=pyruvate dehydrogenase complex subunit PDH-E3I (PDHE3I) | location=TGME49_chrIX:5705752-5709401(+) | length=638 | sequence_SO=chromosome | SO=protein_coding	305980 |	3	4.19	4.54	38.56	14.26	3.605	TGME49_305980 |	organism=Toxoplasma_gondii_ME49 | product=pyruvate dehydrogenase complex subunit PDH-E3I (PDHE3I) | location=TGME49_chrIX:5705752-5709401(+) | length=638 | sequence_SO=chromosome | SO=protein_coding	305980 |	3	1.83654	1.90546	2.0893	2.18776	2.44343	2.85759	1.77011	2.07014	0.156405	2.14504	1.10101
TGME49_259240 |	6.33	6.45	73.17	57.32	48.78	TGME49_259240 |	organism=Toxoplasma_gondii_ME49 | product=ribosomal protein RPS21 (RPS21) | location=TGME49_chrVIIb:2847463-2849504(-) | length=82 | sequence_SO=chromosome | SO=protein_coding	259240 |	3	4.9	4.96	80.49	63.41	48.78	TGME49_259240 |	organism=Toxoplasma_gondii_ME49 | product=ribosomal protein RPS21 (RPS21) | location=TGME49_chrVIIb:2847463-2849504(-) | length=82 | sequence_SO=chromosome | SO=protein_coding	259240 |	5	2.42103	2.93765	3.46737	4.36516	1.90546	1.94089	1.65959	1.67494	0.357982	2.54651	1.34852
TGME49_230160 |	6	6.02	40.85	26.76	26.76	TGME49_230160 |	organism=Toxoplasma_gondii_ME49 | product=hypothetical protein | location=TGME49_chrVIII:650426-651296(-) | length=142 | sequence_SO=chromosome | SO=protein_coding	230160 |	4	8	8.08	59.15	35.21	35.21	TGME49_230160 |	organism=Toxoplasma_gondii_ME49 | product=hypothetical protein | location=TGME49_chrVIII:650426-651296(-) | length=142 | sequence_SO=chromosome | SO=protein_coding	230160 |	5	4.05509	4.32514	9.2045	9.54993	4.13048	4.32514	5.39511	5.59758	0.364489	5.82287	2.54173
TGME49_234360 |	5.89	8.24	37.53	7.64	3.708	TGME49_234360 |	organism=Toxoplasma_gondii_ME49 | product=DNA topoisomerase I, putative | location=TGME49_chrX:4313246-4324560(+) | length=890 | sequence_SO=chromosome | SO=protein_coding	234360 |	3	4.91	8.14	34.38	8.652	4.607	TGME49_234360 |	organism=Toxoplasma_gondii_ME49 | product=DNA topoisomerase I, putative | location=TGME49_chrX:4313246-4324560(+) | length=890 | sequence_SO=chromosome | SO=protein_coding	234360 |	3	1.52757	1.85353	1.27057	1.5417	4.28548	4.2462	3.19154	3.10456	0.441032	2.62764	1.39377
TGME49_225550 |	5.87	6.88	41.92	16.86	9.368	TGME49_225550 |	organism=Toxoplasma_gondii_ME49 | product=phosphatidylserine decarboxylase | location=TGME49_chrX:2166480-2170208(+) | length=427 | sequence_SO=chromosome | SO=protein_coding	225550 |	4	6.65	8.52	44.03	16.16	9.836	TGME49_225550 |	organism=Toxoplasma_gondii_ME49 | product=phosphatidylserine decarboxylase | location=TGME49_chrX:2166480-2170208(+) | length=427 | sequence_SO=chromosome | SO=protein_coding	225550 |	4	3.19154	3.43558	2.33346	2.48886	3.25087	2.75423	3.7325	3.16228	0.147068	3.04366	1.60581
TGME49_205350 |	5.85	5.99	26.42	14.15	14.15	TGME49_205350 |	organism=Toxoplasma_gondii_ME49 | product=integral membrane protein, GNS1/SUR4 family protein, putative | location=TGME49_chrVIIa:1463732-1465679(-) | length=318 | sequence_SO=chromosome | SO=protein_coding	205350 |	3	4.97	5.15	29.25	17.92	14.15	TGME49_205350 |	organism=Toxoplasma_gondii_ME49 | product=integral membrane protein, GNS1/SUR4 family protein, putative | location=TGME49_chrVIIa:1463732-1465679(-) | length=318 | sequence_SO=chromosome | SO=protein_coding	205350 |	3	10.666	8.70964	10.9648	8.95365	4.74242	4.2462	5.91562	5.29664	0.339937	7.43686	2.89469
TGME49_320300 |	5.67	8.73	35.07	5.958	2.703	TGME49_320300 |	organism=Toxoplasma_gondii_ME49 | product=SWI2/SNF2 Brahma-like putative | location=TGME49_chrIV:380396-394028(-) | length=1628 | sequence_SO=chromosome | SO=protein_coding	320300 |	3	4.22	7.8	33.91	6.511	2.641	TGME49_320300 |	organism=Toxoplasma_gondii_ME49 | product=SWI2/SNF2 Brahma-like putative | location=TGME49_chrIV:380396-394028(-) | length=1628 | sequence_SO=chromosome | SO=protein_coding	320300 |	3	2.58226	2.58226	2.29087	2.29087	2.65461	2.85759	1.77011	2.03236	0.140302	2.38261	1.25255
TGME49_279330 |	5.49	7.32	34.86	11.48	7.933	TGME49_279330 |	organism=Toxoplasma_gondii_ME49 | product=DEAD/DEAH box helicase family protein | location=TGME49_chrIX:256067-260402(+) | length=479 | sequence_SO=chromosome | SO=protein_coding	279330 |	3	5.76	7.13	43.01	14.41	7.933	TGME49_279330 |	organism=Toxoplasma_gondii_ME49 | product=DEAD/DEAH box helicase family protein | location=TGME49_chrIX:256067-260402(+) | length=479 | sequence_SO=chromosome | SO=protein_coding	279330 |	3	2.14783	2.01372	3.66438	3.40408	4.92039	5.05825	2.91072	2.96483	0.314128	3.38553	1.75938
TGME49_218280 |	5.39	5.66	33.26	15.24	11.37	TGME49_218280 |	organism=Toxoplasma_gondii_ME49 | product=eukaryotic porin, putative | location=TGME49_chrXII:1628343-1633530(+) | length=466 | sequence_SO=chromosome | SO=protein_coding	218280 |	3	5.14	5.33	42.06	16.09	13.09	TGME49_218280 |	organism=Toxoplasma_gondii_ME49 | product=eukaryotic porin, putative | location=TGME49_chrXII:1628343-1633530(+) | length=466 | sequence_SO=chromosome | SO=protein_coding	218280 |	4	4.01791	3.76704	3.94457	3.83707	6.42688	6.66807	3.43558	3.31131	0.281663	4.42605	2.14602
TGME49_216050 |	5.25	7.19	41.07	19.64	8.929	TGME49_216050 |	organism=Toxoplasma_gondii_ME49 | product=tetratricopeptide repeat-containing protein | location=TGME49_chrXI:6437242-6442549(-) | length=560 | sequence_SO=chromosome | SO=protein_coding	216050 |	3	3.37	5.06	34.29	9.107	6.25	TGME49_216050 |	organism=Toxoplasma_gondii_ME49 | product=tetratricopeptide repeat-containing protein | location=TGME49_chrXI:6437242-6442549(-) | length=560 | sequence_SO=chromosome | SO=protein_coding	216050 |	4	1.64437	3.13329	1.67494	2.85759	5.34564	5.64937	3.34195	3.63078	0.405907	3.40974	1.76966
TGME49_265150 |	4.94	5.5	28.72	8.386	6.499	TGME49_265150 |	organism=Toxoplasma_gondii_ME49 | product=hypothetical protein | location=TGME49_chrIX:1739229-1745785(-) | length=477 | sequence_SO=chromosome | SO=protein_coding	265150 |	3	3.93	4.21	28.3	9.015	5.241	TGME49_265150 |	organism=Toxoplasma_gondii_ME49 | product=hypothetical protein | location=TGME49_chrIX:1739229-1745785(-) | length=477 | sequence_SO=chromosome | SO=protein_coding	265150 |	2	1.94089	1.24738	2.46604	1.44544	2.44343	4.92039	1.48594	2.60615	0.473151	2.31946	1.21379
TGME49_311030 |	4.89	13.2	28.76	3.451	0.6153	TGME49_311030 |	organism=Toxoplasma_gondii_ME49 | product=hypothetical protein | location=TGME49_chrXI:1729860-1745257(-) | length=3738 | sequence_SO=chromosome | SO=protein_coding	311030 |	2	5.86	19.45	28.81	4.949	1.177	TGME49_311030 |	organism=Toxoplasma_gondii_ME49 | product=hypothetical protein | location=TGME49_chrXI:1729860-1745257(-) | length=3738 | sequence_SO=chromosome | SO=protein_coding	311030 |	5	7.87046	8.16582	7.7983	8.09096	6.79204	6.0256	3.13329	2.72898	0.328254	6.32568	2.66122
TGME49_247410 |	4.81	4.83	40.48	40.48	26.98	TGME49_247410 |	organism=Toxoplasma_gondii_ME49 | product=hypothetical protein | location=TGME49_chrXII:3326847-3328688(-) | length=126 | sequence_SO=chromosome | SO=protein_coding	247410 |	2	5	5.12	64.29	40.48	26.98	TGME49_247410 |	organism=Toxoplasma_gondii_ME49 | product=hypothetical protein | location=TGME49_chrXII:3326847-3328688(-) | length=126 | sequence_SO=chromosome | SO=protein_coding	247410 |	2	1.61436	2.29087	2.51189	3.43558	2.60615	2.24905	2.48886	2.1677	0.198013	2.42056	1.27534
TGME49_208830 |	4.67	5.28	31.09	11.49	8.317	TGME49_208830 |	organism=Toxoplasma_gondii_ME49 | product=hypothetical protein | location=TGME49_chrIb:889212-890729(-) | length=505 | sequence_SO=chromosome | SO=protein_coding	208830 |	3	1.79	3.1	25.54	9.703	3.168	TGME49_208830 |	organism=Toxoplasma_gondii_ME49 | product=hypothetical protein | location=TGME49_chrIb:889212-890729(-) | length=505 | sequence_SO=chromosome | SO=protein_coding	208830 |	2	3.80189	3.66438	3.59749	3.43558	5.86138	5.86138	8.31764	8.24138	0.360088	5.34764	2.4189
TGME49_259880 |	4.65	5.61	32.99	7.861	3.866	TGME49_259880 |	organism=Toxoplasma_gondii_ME49 | product=hypothetical protein | location=TGME49_chrVIIb:2636548-2639090(-) | length=776 | sequence_SO=chromosome | SO=protein_coding	259880 |	2	8.68	10.19	43.56	18.04	11.47	TGME49_259880 |	organism=Toxoplasma_gondii_ME49 | product=hypothetical protein | location=TGME49_chrVIIb:2636548-2639090(-) | length=776 | sequence_SO=chromosome | SO=protein_coding	259880 |	5	3.10456	3.01995	2.85759	2.77971	7.31139	7.72681	5.86138	6.08135	0.409901	4.84284	2.27585
TGME49_203370 |	4.54	5.83	30.1	13.57	3.488	TGME49_203370 |	organism=Toxoplasma_gondii_ME49 | product=hypothetical protein | location=TGME49_chrVIIa:2540061-2542385(-) | length=774 | sequence_SO=chromosome | SO=protein_coding	203370 |	2	2.93	4.43	29.2	7.364	2.067	TGME49_203370 |	organism=Toxoplasma_gondii_ME49 | product=hypothetical protein | location=TGME49_chrVIIa:2540061-2542385(-) | length=774 | sequence_SO=chromosome | SO=protein_coding	203370 |	1	2.31206	2.18776	1.70608	1.65959	2.48886	2.29087	2.07014	1.94089	0.132961	2.08203	1.05799
TGME49_268790 |	4.54	4.86	36.11	14.68	8.333	TGME49_268790 |	organism=Toxoplasma_gondii_ME49 | product=hypothetical protein | location=TGME49_chrVIII:6291325-6292083(+) | length=252 | sequence_SO=chromosome | SO=protein_coding	268790 |	2	4.62	4.77	42.06	19.05	14.68	TGME49_268790 |	organism=Toxoplasma_gondii_ME49 | product=hypothetical protein | location=TGME49_chrVIII:6291325-6292083(+) | length=252 | sequence_SO=chromosome | SO=protein_coding	268790 |	3	22.2843	22.9087	20.893	21.677	13.3045	16.5959	16.7494	21.8776	0.167902	19.5363	4.28809
TGME49_222170 |	4.32	4.9	44.67	18.67	7	TGME49_222170 |	organism=Toxoplasma_gondii_ME49 | product=dense-granule antigen DG32 | location=TGME49_chrII:928859-930183(+) | length=300 | sequence_SO=chromosome | SO=protein_coding	222170 |	2	5.47	6.75	41	12.33	7	TGME49_222170 |	organism=Toxoplasma_gondii_ME49 | product=dense-granule antigen DG32 | location=TGME49_chrII:928859-930183(+) | length=300 | sequence_SO=chromosome | SO=protein_coding	222170 |	2	5.19996	5.64937	5.15229	5.44503	4.87529	5.10505	6.72977	7.17794	0.137932	5.66684	2.50254
TGME49_230510 |	4.29	4.47	23.66	11.83	10.48	TGME49_230510 |	organism=Toxoplasma_gondii_ME49 | product=hypothetical protein | location=TGME49_chrVIII:847865-848983(-) | length=372 | sequence_SO=chromosome | SO=protein_coding	230510 |	3	6.52	6.96	39.25	23.92	13.17	TGME49_230510 |	organism=Toxoplasma_gondii_ME49 | product=hypothetical protein | location=TGME49_chrVIII:847865-848983(-) | length=372 | sequence_SO=chromosome | SO=protein_coding	230510 |	3	4.20727	3.76704	2.0893	1.92309	2.53513	2.24905	3.01995	2.63027	0.271749	2.80264	1.48678
TGME49_313240 |	4.08	6.37	24.49	4.592	4.082	TGME49_313240 |	organism=Toxoplasma_gondii_ME49 | product=ethylene-responsive RNA helicase, putative | location=TGME49_chrXI:3209807-3215125(+) | length=784 | sequence_SO=chromosome | SO=protein_coding	313240 |	3	4.2	4.82	36.35	3.061	3.061	TGME49_313240 |	organism=Toxoplasma_gondii_ME49 | product=ethylene-responsive RNA helicase, putative | location=TGME49_chrXI:3209807-3215125(+) | length=784 | sequence_SO=chromosome | SO=protein_coding	313240 |	3	3.53183	3.34195	5.70164	5.24808	4.61318	2.96483	4.32514	2.91072	0.24195	4.07967	2.02845
TGME49_226710 |	4.05	4.08	24.58	16.84	10.44	TGME49_226710 |	organism=Toxoplasma_gondii_ME49 | product=hypothetical protein | location=TGME49_chrX:1417007-1420419(-) | length=297 | sequence_SO=chromosome | SO=protein_coding	226710 |	2	3.07	3.15	25.25	10.44	10.44	TGME49_226710 |	organism=Toxoplasma_gondii_ME49 | product=hypothetical protein | location=TGME49_chrX:1417007-1420419(-) | length=297 | sequence_SO=chromosome | SO=protein_coding	226710 |	2	2.93765	2.91072	2.58226	2.48886	1.35519	1.2942	1.41906	1.35519	0.343486	2.04289	1.03061
TGME49_309265 |	3.98	4.58	34.65	9.916	6.571	TGME49_309265 |	organism=Toxoplasma_gondii_ME49 | product=oxidoreductase, short chain dehydrogenase/reductase family protein | location=TGME49_chrXI:600665-603178(+) | length=837 | sequence_SO=chromosome | SO=protein_coding	309265 |	4	6.23	7.29	25.21	9.558	4.898	TGME49_309265 |	organism=Toxoplasma_gondii_ME49 | product=oxidoreductase, short chain dehydrogenase/reductase family protein | location=TGME49_chrXI:600665-603178(+) | length=837 | sequence_SO=chromosome | SO=protein_coding	309265 |	3	1.44544	1.72187	1.78649	2.12814	2.80543	2.53513	2.53513	2.31206	0.204837	2.15871	1.11017
TGME49_242230 |	3.98	4.58	21.47	8.384	4.09	TGME49_242230 |	organism=Toxoplasma_gondii_ME49 | product=rhoptry kinase family protein ROP29 (ROP29) | location=TGME49_chrVI:1913970-1915439(+) | length=489 | sequence_SO=chromosome | SO=protein_coding	242230 |	2	10.27	10.92	35.17	21.88	16.56	TGME49_242230 |	organism=Toxoplasma_gondii_ME49 | product=rhoptry kinase family protein ROP29 (ROP29) | location=TGME49_chrVI:1913970-1915439(+) | length=489 | sequence_SO=chromosome | SO=protein_coding	242230 |	6	2.72898	2.65461	4.05509	3.90841	7.37904	6.66807	6.98232	6.36796	0.360154	5.09306	2.34853
TGME49_288530 |	3.84	6.38	23.88	3.483	2.239	TGME49_288530 |	organism=Toxoplasma_gondii_ME49 | product=NOL1/NOP2/sun family protein | location=TGME49_chrIX:2598483-2604286(+) | length=804 | sequence_SO=chromosome | SO=protein_coding	288530 |	3	2.32	3.01	29.98	2.363	1.119	TGME49_288530 |	organism=Toxoplasma_gondii_ME49 | product=NOL1/NOP2/sun family protein | location=TGME49_chrIX:2598483-2604286(+) | length=804 | sequence_SO=chromosome | SO=protein_coding	288530 |	1	2.208	2.0893	2.37684	2.24905	2.93765	3.31131	2.26987	2.53513	0.157404	2.49714	1.32028
TGME49_260320 |	3.83	5.97	24.23	6.081	3.378	TGME49_260320 |	organism=Toxoplasma_gondii_ME49 | product=Noc2p family protein | location=TGME49_chrVIIb:2351544-2357464(+) | length=1036 | sequence_SO=chromosome | SO=protein_coding	260320 |	2	2.13	3.64	32.34	5.598	1.641	TGME49_260320 |	organism=Toxoplasma_gondii_ME49 | product=Noc2p family protein | location=TGME49_chrVIIb:2351544-2357464(+) | length=1036 | sequence_SO=chromosome | SO=protein_coding	260320 |	1	4.09261	4.05509	4.48745	4.32514	10.8643	11.8032	11.0662	12.0226	0.461503	7.83958	2.97078
TGME49_269800 |	3.73	5.81	29.35	12.18	4.176	TGME49_269800 |	organism=Toxoplasma_gondii_ME49 | product=glutamine-dependent NAD(+) synthetase protein, putative | location=TGME49_chrVIII:5592490-5597367(+) | length=862 | sequence_SO=chromosome | SO=protein_coding	269800 |	3	5.44	8.43	21.35	8.353	6.381	TGME49_269800 |	organism=Toxoplasma_gondii_ME49 | product=glutamine-dependent NAD(+) synthetase protein, putative | location=TGME49_chrVIII:5592490-5597367(+) | length=862 | sequence_SO=chromosome | SO=protein_coding	269800 |	4	2.10863	2.01372	1.8197	1.75388	3.90841	3.34195	3.49945	2.99226	0.297495	2.67975	1.4221
TGME49_290840 |	3.59	5.56	30	11.15	3.854	TGME49_290840 |	organism=Toxoplasma_gondii_ME49 | product=serine protease | location=TGME49_chrIX:3878405-3884738(+) | length=960 | sequence_SO=chromosome | SO=protein_coding	290840 |	3	4.28	5.38	22.29	9.167	5.208	TGME49_290840 |	organism=Toxoplasma_gondii_ME49 | product=serine protease | location=TGME49_chrIX:3878405-3884738(+) | length=960 | sequence_SO=chromosome | SO=protein_coding	290840 |	3	2.01372	1.5417	4.83059	3.66438	3.40408	2.75423	6.54636	4.83059	0.418285	3.69821	1.88683
TGME49_247530 |	3.56	3.96	52.11	30.99	17.37	TGME49_247530 |	organism=Toxoplasma_gondii_ME49 | product=hypothetical protein | location=TGME49_chrXII:3393841-3394482(-) | length=213 | sequence_SO=chromosome | SO=protein_coding	247530 |	2	2	2.23	38.97	19.72	9.859	TGME49_247530 |	organism=Toxoplasma_gondii_ME49 | product=hypothetical protein | location=TGME49_chrXII:3393841-3394482(-) | length=213 | sequence_SO=chromosome | SO=protein_coding	247530 |	1	2.99226	2.85759	1.72187	1.64437	2.60615	2.58226	1.38038	1.38038	0.296067	2.14566	1.10142
TGME49_277240 |	3.34	15.31	70.44	53.69	47.78	TGME49_277240 |	organism=Toxoplasma_gondii_ME49 | product=NTPase I | location=TGME49_chrXII:6699033-6699642(-) | length=203 | sequence_SO=chromosome | SO=protein_coding	277240 |	9	4.02	12.41	64.04	55.17	47.78	TGME49_277240 |	organism=Toxoplasma_gondii_ME49 | product=NTPase I | location=TGME49_chrXII:6699033-6699642(-) | length=203 | sequence_SO=chromosome | SO=protein_coding	277240 |	10	5.59758	4.61318	5.97035	4.87529	7.04693	5.7544	8.09096	6.66807	0.177213	6.07709	2.60338
TGME49_237820 |	3.34	3.47	37.5	20	20	TGME49_237820 |	organism=Toxoplasma_gondii_ME49 | product=IMC sub-compartment protein ISP2 (ISP2) | location=TGME49_chrIV:2559724-2561300(+) | length=160 | sequence_SO=chromosome | SO=protein_coding	237820 |	3	6	6.14	36.25	24.38	21.88	TGME49_237820 |	organism=Toxoplasma_gondii_ME49 | product=IMC sub-compartment protein ISP2 (ISP2) | location=TGME49_chrIV:2559724-2561300(+) | length=160 | sequence_SO=chromosome | SO=protein_coding	237820 |	3	1.97697	1.94089	1.99526	1.97697	3.83707	3.63078	3.59749	3.43558	0.297485	2.79888	1.48485
TGME49_313560 |	3.17	3.62	37.57	13.29	13.29	TGME49_313560 |	organism=Toxoplasma_gondii_ME49 | product=60S ribosomal protein L7a, putative | location=TGME49_chrXI:3475093-3475614(-) | length=173 | sequence_SO=chromosome | SO=protein_coding	313560 |	2	3.45	3.74	45.66	12.72	12.72	TGME49_313560 |	organism=Toxoplasma_gondii_ME49 | product=60S ribosomal protein L7a, putative | location=TGME49_chrXI:3475093-3475614(-) | length=173 | sequence_SO=chromosome | SO=protein_coding	313560 |	2	2.83139	2.35505	2.55859	2.12814	4.32514	3.46737	5.86138	5.29664	0.366209	3.60296	1.84918
TGME49_250810 |	3.03	3.43	41.01	17.42	4.494	TGME49_250810 |	organism=Toxoplasma_gondii_ME49 | product=ribosomal protein RPL35 (RPL35) | location=TGME49_chrXII:5238812-5241174(-) | length=178 | sequence_SO=chromosome | SO=protein_coding	250810 |	1	4.51	4.71	42.7	16.85	16.29	TGME49_250810 |	organism=Toxoplasma_gondii_ME49 | product=ribosomal protein RPL35 (RPL35) | location=TGME49_chrXII:5238812-5241174(-) | length=178 | sequence_SO=chromosome | SO=protein_coding	250810 |	4	4.28548	3.83707	11.5878	12.0226	5.97035	5.70164	5.15229	4.92039	0.452932	6.68471	2.74086
TGME49_273130 |	2.8	2.91	37.02	16.57	4.696	TGME49_273130 |	organism=Toxoplasma_gondii_ME49 | product=SAG-related sequence SRS30A (SRS30A) | location=TGME49_chrVIII:3642452-3643612(-) | length=362 | sequence_SO=chromosome | SO=protein_coding	273130 |	1	4.34	4.48	24.31	11.33	11.33	TGME49_273130 |	organism=Toxoplasma_gondii_ME49 | product=SAG-related sequence SRS30A (SRS30A) | location=TGME49_chrVIII:3642452-3643612(-) | length=362 | sequence_SO=chromosome | SO=protein_coding	273130 |	4	4.52898	3.69828	2.60615	2.05116	2.0893	2.01372	2.1677	2.0893	0.332999	2.65557	1.40902
TGME49_205040 |	2.6	4.96	18.44	2.275	1.09	TGME49_205040 |	organism=Toxoplasma_gondii_ME49 | product=PGAP1 family protein | location=TGME49_chrVIIa:1657121-1664676(-) | length=2110 | sequence_SO=chromosome | SO=protein_coding	205040 |	3	2.42	3.9	16.92	1.232	0.4739	TGME49_205040 |	organism=Toxoplasma_gondii_ME49 | product=PGAP1 family protein | location=TGME49_chrVIIa:1657121-1664676(-) | length=2110 | sequence_SO=chromosome | SO=protein_coding	205040 |	1	2.60615	2.99226	2.53513	2.93765	1.65959	1.38038	1.55597	1.2942	0.316276	2.12017	1.08418
TGME49_244440 |	2.5	3.21	15.37	6.277	1.948	TGME49_244440 |	organism=Toxoplasma_gondii_ME49 | product=nucleoside transporter protein | location=TGME49_chrVI:3260775-3262483(-) | length=462 | sequence_SO=chromosome | SO=protein_coding	244440 |	1	2.02	2.79	12.12	4.113	1.948	TGME49_244440 |	organism=Toxoplasma_gondii_ME49 | product=nucleoside transporter protein | location=TGME49_chrVI:3260775-3262483(-) | length=462 | sequence_SO=chromosome | SO=protein_coding	244440 |	1	3.13329	2.91072	3.53183	3.25087	3.19154	2.75423	3.87258	3.34195	0.100546	3.24838	1.69972
TGME49_233120 |	2.47	4.27	25.57	3.116	0.7191	TGME49_233120 |	organism=Toxoplasma_gondii_ME49 | product=AP2 domain transcription factor AP2VIII-2 (AP2VIII2) | location=TGME49_chrVIII:2430556-2438067(-) | length=2503 | sequence_SO=chromosome | SO=protein_coding	233120 |	1	5.75	10.25	35.32	5.074	2.237	TGME49_233120 |	organism=Toxoplasma_gondii_ME49 | product=AP2 domain transcription factor AP2VIII-2 (AP2VIII2) | location=TGME49_chrVIII:2430556-2438067(-) | length=2503 | sequence_SO=chromosome | SO=protein_coding	233120 |	4	1.08643	1.30617	1.19124	1.43219	2.88403	2.99226	3.80189	3.80189	0.478066	2.31201	1.20915
TGME49_270220 |	2.45	3.48	28.94	3.549	1.235	TGME49_270220 |	organism=Toxoplasma_gondii_ME49 | product=hypothetical protein | location=TGME49_chrVIII:5326644-5330962(+) | length=1296 | sequence_SO=chromosome | SO=protein_coding	270220 |	1	1.62	2.71	24.07	3.472	1.235	TGME49_270220 |	organism=Toxoplasma_gondii_ME49 | product=hypothetical protein | location=TGME49_chrVIII:5326644-5330962(+) | length=1296 | sequence_SO=chromosome | SO=protein_coding	270220 |	1	3.7325	3.87258	3.10456	3.43558	1.51356	1.55597	1.30617	1.34276	0.43354	2.48296	1.31206
TGME49_244460 |	2.41	3.33	20.82	3.309	0.9685	TGME49_244460 |	organism=Toxoplasma_gondii_ME49 | product=hypothetical protein | location=TGME49_chrVI:3276384-3283022(-) | length=1239 | sequence_SO=chromosome | SO=protein_coding	244460 |	1	4.49	5.61	20.42	8.152	2.986	TGME49_244460 |	organism=Toxoplasma_gondii_ME49 | product=hypothetical protein | location=TGME49_chrVI:3276384-3283022(-) | length=1239 | sequence_SO=chromosome | SO=protein_coding	244460 |	3	1.61436	2.35505	3.83707	5.10505	3.46737	3.98107	2.53513	3.04789	0.315896	3.24287	1.69727
TGME49_268810 |	2.24	2.37	38.41	14.6	10.79	TGME49_268810 |	organism=Toxoplasma_gondii_ME49 | product=ck2 beta subunit | location=TGME49_chrVIII:6278516-6281629(-) | length=315 | sequence_SO=chromosome | SO=protein_coding	268810 |	1	3.16	3.22	33.97	21.9	16.51	TGME49_268810 |	organism=Toxoplasma_gondii_ME49 | product=ck2 beta subunit | location=TGME49_chrVIII:6278516-6281629(-) | length=315 | sequence_SO=chromosome | SO=protein_coding	268810 |	2	3.13329	3.40408	1.39316	1.49969	5.01187	4.32514	2.65461	2.03236	0.414884	2.93177	1.55177
TGME49_270150 |	2.18	5.99	23.03	2.77	1.086	TGME49_270150 |	organism=Toxoplasma_gondii_ME49 | product=hypothetical protein | location=TGME49_chrVIII:5368966-5384313(-) | length=1841 | sequence_SO=chromosome | SO=protein_coding	270150 |	2	2.11	6.8	30.15	3.259	1.086	TGME49_270150 |	organism=Toxoplasma_gondii_ME49 | product=hypothetical protein | location=TGME49_chrVIII:5368966-5384313(-) | length=1841 | sequence_SO=chromosome | SO=protein_coding	270150 |	2	4.96592	4.48745	4.52898	4.05509	2.63027	2.44343	2.58226	2.37684	0.293196	3.50878	1.81097
TGME49_312310 |	2.17	2.61	14.79	3.759	1.504	TGME49_312310 |	organism=Toxoplasma_gondii_ME49 | product=ATPase, AAA family protein | location=TGME49_chrXI:2590287-2600808(+) | length=798 | sequence_SO=chromosome | SO=protein_coding	312310 |	1	2.13	2.75	23.56	3.133	1.504	TGME49_312310 |	organism=Toxoplasma_gondii_ME49 | product=ATPase, AAA family protein | location=TGME49_chrXI:2590287-2600808(+) | length=798 | sequence_SO=chromosome | SO=protein_coding	312310 |	2	2.24905	2.05116	2.18776	2.01372	1.95885	2.208	2.46604	2.75423	0.110129	2.2361	1.16099
TGME49_291630 |	2.17	2.29	46.81	8.085	3.83	TGME49_291630 |	organism=Toxoplasma_gondii_ME49 | product=hypothetical protein | location=TGME49_chrIX:4304559-4305266(-) | length=235 | sequence_SO=chromosome | SO=protein_coding	291630 |	1	2.07	2.16	28.51	3.83	3.83	TGME49_291630 |	organism=Toxoplasma_gondii_ME49 | product=hypothetical protein | location=TGME49_chrIX:4304559-4305266(-) | length=235 | sequence_SO=chromosome | SO=protein_coding	291630 |	1	2.93765	3.16228	4.69894	5.05825	4.74242	4.16869	3.40408	3.01995	0.207817	3.89903	1.96312
TGME49_283702 |	2.14	7.25	21.84	2.163	0.2329	TGME49_283702 |	organism=Toxoplasma_gondii_ME49 | product=FATC domain-containing protein | location=TGME49_chrV:3027550-3060961(-) | length=6011 | sequence_SO=chromosome | SO=protein_coding	283702 |	2	2.18	7.84	22.63	1.597	0.3327	TGME49_283702 |	organism=Toxoplasma_gondii_ME49 | product=FATC domain-containing protein | location=TGME49_chrV:3027550-3060961(-) | length=6011 | sequence_SO=chromosome | SO=protein_coding	283702 |	3	5.15229	4.44631	4.09261	3.53183	3.63078	3.25087	4.7863	4.65586	0.15086	4.19336	2.06811
TGME49_232680 |	2.12	4.07	27.33	1.496	0.4028	TGME49_232680 |	organism=Toxoplasma_gondii_ME49 | product=hypothetical protein | location=TGME49_chrVIII:2220827-2229753(-) | length=1738 | sequence_SO=chromosome | SO=protein_coding	232680 |	1	1.57	3.45	21.81	1.266	0.4028	TGME49_232680 |	organism=Toxoplasma_gondii_ME49 | product=hypothetical protein | location=TGME49_chrVIII:2220827-2229753(-) | length=1738 | sequence_SO=chromosome | SO=protein_coding	232680 |	1	3.83707	4.7863	2.18776	2.75423	3.10456	2.67917	2.42103	2.10863	0.286576	2.98484	1.57766
TGME49_236950 |	2.08	2.13	55.36	55.36	44.64	TGME49_236950 |	organism=Toxoplasma_gondii_ME49 | product=hypothetical protein | location=TGME49_chrX:5602511-5603500(-) | length=112 | sequence_SO=chromosome | SO=protein_coding	236950 |	2	2.01	2.01	48.21	17.86	17.86	TGME49_236950 |	organism=Toxoplasma_gondii_ME49 | product=hypothetical protein | location=TGME49_chrX:5602511-5603500(-) | length=112 | sequence_SO=chromosome | SO=protein_coding	236950 |	1	6.19441	5.97035	6.42688	6.19441	2.208	2.46604	2.03236	2.26987	0.469766	4.22029	2.07734
TGME49_261450 |	2.07	2.96	27.36	2.34	1.44	TGME49_261450 |	organism=Toxoplasma_gondii_ME49 | product=hypothetical protein | location=TGME49_chrVIIb:1739611-1746545(-) | length=1111 | sequence_SO=chromosome | SO=protein_coding	261450 |	1	2.04	2.38	22.86	1.44	1.44	TGME49_261450 |	organism=Toxoplasma_gondii_ME49 | product=hypothetical protein | location=TGME49_chrVIIb:1739611-1746545(-) | length=1111 | sequence_SO=chromosome | SO=protein_coding	261450 |	1	3.16228	2.07014	3.25087	2.22844	2.208	2.29087	1.99526	2.07014	0.194882	2.4095	1.26873
TGME49_240850 |	2.06	2.21	18.25	2.737	2.737	TGME49_240850 |	organism=Toxoplasma_gondii_ME49 | product=WD domain, G-beta repeat-containing protein | location=TGME49_chrVI:1474817-1480047(+) | length=548 | sequence_SO=chromosome | SO=protein_coding	240850 |	1	2.04	2.21	20.07	2.737	2.737	TGME49_240850 |	organism=Toxoplasma_gondii_ME49 | product=WD domain, G-beta repeat-containing protein | location=TGME49_chrVI:1474817-1480047(+) | length=548 | sequence_SO=chromosome | SO=protein_coding	240850 |	1	1.7378	3.01995	1.45881	2.51189	1.78649	3.16228	1.77011	3.13329	0.287426	2.32258	1.21573
TGME49_272010 |	1.95	1.96	30.95	16.67	6.19	TGME49_272010 |	organism=Toxoplasma_gondii_ME49 | product=Gar1 protein RNA binding region protein | location=TGME49_chrVIII:4218162-4221731(+) | length=210 | sequence_SO=chromosome | SO=protein_coding	272010 |	1	2.88	2.9	38.57	13.81	13.81	TGME49_272010 |	organism=Toxoplasma_gondii_ME49 | product=Gar1 protein RNA binding region protein | location=TGME49_chrVIII:4218162-4221731(+) | length=210 | sequence_SO=chromosome | SO=protein_coding	272010 |	2	2.0893	1.99526	2.37684	2.24905	3.43558	3.0761	3.59749	3.13329	0.217034	2.74411	1.45634
TGME49_214950 |	1.77	1.92	15.9	10.77	8.205	TGME49_214950 |	organism=Toxoplasma_gondii_ME49 | product=hypothetical protein | location=TGME49_chrX:6610727-6612725(+) | length=195 | sequence_SO=chromosome | SO=protein_coding	214950 |	1	3.18	3.18	13.85	12.82	12.82	TGME49_214950 |	organism=Toxoplasma_gondii_ME49 | product=hypothetical protein | location=TGME49_chrX:6610727-6612725(+) | length=195 | sequence_SO=chromosome | SO=protein_coding	214950 |	2	1.97697	1.33045	2.37684	1.59956	2.91072	2.12814	2.31206	1.69044	0.230957	2.04065	1.02903
TGME49_252390 |	1.49	1.53	24.27	8.738	8.738	TGME49_252390 |	organism=Toxoplasma_gondii_ME49 | product=hypothetical protein | location=TGME49_chrIII:541685-542546(-) | length=103 | sequence_SO=chromosome | SO=protein_coding	252390 |	1	2.45	2.45	30.1	25.24	8.738	TGME49_252390 |	organism=Toxoplasma_gondii_ME49 | product=hypothetical protein | location=TGME49_chrIII:541685-542546(-) | length=103 | sequence_SO=chromosome | SO=protein_coding	252390 |	1	2.1677	1.92309	1.95885	1.7378	2.1677	2.05116	2.26987	2.1677	0.0791124	2.05548	1.03948
TGME49_219850 |	46.52	48.98	62.53	41.69	33.49	TGME49_219850 |	organism=Toxoplasma_gondii_ME49 | product=prolyl-tRNA synthetase (ProRS) | location=TGME49_chrXII:592887-601806(-) | length=830 | sequence_SO=chromosome | SO=protein_coding	219850 |	26	47.6	48.78	62.77	43.61	32.77	TGME49_219850 |	organism=Toxoplasma_gondii_ME49 | product=prolyl-tRNA synthetase (ProRS) | location=TGME49_chrXII:592887-601806(-) | length=830 | sequence_SO=chromosome | SO=protein_coding	219850 |	25	2.24905	2.01372	2.29087	2.03236	2.29087	1.92309	2.58226	2.12814	0.0897442	2.1888	1.13014

## Sheet: downregulated
	Replicate 1									Replicate 2									Replicate 1				Replicate 2
common accession	Unused	Total	%Cov	%Cov(50)	%Cov(95)	Accession	Name	Species	Peptides(95%)	Unused	Total	%Cov	%Cov(50)	%Cov(95)	Accession	Name	Species	Peptides(95%)	117:115	118:115	117:116	118:116	117:115	118:115	117:116	118:116	Coefficient of variation	Average	Log2 fold change
TGME49_224350 |	89.59	91.47	58.84	42	31.78	TGME49_224350 |	organism=Toxoplasma_gondii_ME49 | product=aminopeptidase N, putative | location=TGME49_chrX:3063617-3072800(-) | length=1419 | sequence_SO=chromosome | SO=protein_coding	224350 |	56	79.38	81.34	60.39	40.31	34.81	TGME49_224350 |	organism=Toxoplasma_gondii_ME49 | product=aminopeptidase N, putative | location=TGME49_chrX:3063617-3072800(-) | length=1419 | sequence_SO=chromosome | SO=protein_coding	224350 |	47	0.144544	0.155597	0.144544	0.157036	0.157036	0.127057	0.16293	0.134276	0.0791009	0.147878	-2.75752
TGME49_226910 |	79.78	81.68	51.97	33.26	25.88	TGME49_226910 |	organism=Toxoplasma_gondii_ME49 | product=Amylo-alpha-1,6-glucosidase | location=TGME49_chrX:1231921-1248472(-) | length=1882 | sequence_SO=chromosome | SO=protein_coding	226910 |	40	78.44	81.71	57.28	34.11	28	TGME49_226910 |	organism=Toxoplasma_gondii_ME49 | product=Amylo-alpha-1,6-glucosidase | location=TGME49_chrX:1231921-1248472(-) | length=1882 | sequence_SO=chromosome | SO=protein_coding	226910 |	41	0.0765597	0.0981748	0.0801678	0.100925	0.0824138	0.122462	0.0879023	0.12942	0.189329	0.0972531	-3.36211
TGME49_310670 |	71.79	73.76	75.25	58.6	45.24	TGME49_310670 |	organism=Toxoplasma_gondii_ME49 | product=glycogen phosphorylase 1, putative | location=TGME49_chrXI:1511130-1516306(+) | length=913 | sequence_SO=chromosome | SO=protein_coding	310670 |	62	69.95	72.85	75.68	60.24	46.11	TGME49_310670 |	organism=Toxoplasma_gondii_ME49 | product=glycogen phosphorylase 1, putative | location=TGME49_chrXI:1511130-1516306(+) | length=913 | sequence_SO=chromosome | SO=protein_coding	310670 |	57	0.0672977	0.0751623	0.0765597	0.0879023	0.049204	0.047863	0.0483059	0.0474242	0.243189	0.0624649	-4.00081
TGME49_289330 |	69.97	73.64	47.37	25.77	18.89	TGME49_289330 |	organism=Toxoplasma_gondii_ME49 | product=ubiquitin carboxyl-terminal hydrolase family 2 protein | location=TGME49_chrIX:3196200-3208299(+) | length=2297 | sequence_SO=chromosome | SO=protein_coding	289330 |	34	74.76	77.89	46.54	25.34	18.98	TGME49_289330 |	organism=Toxoplasma_gondii_ME49 | product=ubiquitin carboxyl-terminal hydrolase family 2 protein | location=TGME49_chrIX:3196200-3208299(+) | length=2297 | sequence_SO=chromosome | SO=protein_coding	289330 |	37	0.220801	0.285759	0.246604	0.30761	0.248886	0.291072	0.242103	0.285759	0.106501	0.266074	-1.9101
TGME49_288380 |	66.57	69.01	74.01	50.71	43.79	TGME49_288380 |	organism=Toxoplasma_gondii_ME49 | product=heat shock protein HSP90 (HSP90) | location=TGME49_chrIX:2483404-2487798(+) | length=708 | sequence_SO=chromosome | SO=protein_coding	288380 |	63	80.76	82.66	76.13	60.59	51.98	TGME49_288380 |	organism=Toxoplasma_gondii_ME49 | product=heat shock protein HSP90 (HSP90) | location=TGME49_chrIX:2483404-2487798(+) | length=708 | sequence_SO=chromosome | SO=protein_coding	288380 |	63	0.737904	0.613762	0.515229	0.42462	0.432514	0.251189	0.380189	0.21677	0.365951	0.446522	-1.1632
TGME49_310150 |	64.56	65.91	63.86	47.11	41.11	TGME49_310150 |	organism=Toxoplasma_gondii_ME49 | product=AMP-binding enzyme domain-containing protein | location=TGME49_chrXI:1092557-1096957(-) | length=866 | sequence_SO=chromosome | SO=protein_coding	310150 |	36	57.66	59.31	64.55	48.15	42.61	TGME49_310150 |	organism=Toxoplasma_gondii_ME49 | product=AMP-binding enzyme domain-containing protein | location=TGME49_chrXI:1092557-1096957(-) | length=866 | sequence_SO=chromosome | SO=protein_coding	310150 |	32	0.224906	0.205116	0.203236	0.183654	0.190546	0.140605	0.192309	0.135519	0.158413	0.184486	-2.43841
TGME49_290670 |	63.86	65.51	68.76	52.11	45.2	TGME49_290670 |	organism=Toxoplasma_gondii_ME49 | product=leucyl aminopeptidase LAP (LAP) | location=TGME49_chrIX:3829311-3834438(+) | length=781 | sequence_SO=chromosome | SO=protein_coding	290670 |	50	60.58	61.85	74.26	50.83	42.13	TGME49_290670 |	organism=Toxoplasma_gondii_ME49 | product=leucyl aminopeptidase LAP (LAP) | location=TGME49_chrIX:3829311-3834438(+) | length=781 | sequence_SO=chromosome | SO=protein_coding	290670 |	50	0.0416869	0.0549541	0.0363078	0.049204	0.0685488	0.0724436	0.0704693	0.0704693	0.232411	0.0580105	-4.10754
TGME49_211680 |	62.59	64.44	76.43	64.54	57.32	TGME49_211680 |	organism=Toxoplasma_gondii_ME49 | product=protein disulfide isomerase | location=TGME49_chrIV:1626551-1628375(+) | length=471 | sequence_SO=chromosome | SO=protein_coding	211680 |	52	62.88	63.56	80.25	67.09	55.41	TGME49_211680 |	organism=Toxoplasma_gondii_ME49 | product=protein disulfide isomerase | location=TGME49_chrIV:1626551-1628375(+) | length=471 | sequence_SO=chromosome | SO=protein_coding	211680 |	61	0.356451	0.310456	0.270396	0.237684	0.369828	0.376704	0.275423	0.263027	0.163967	0.307496	-1.70136
TGME49_289690 |	60.92	61.06	73.42	63.8	54.19	TGME49_289690 |	organism=Toxoplasma_gondii_ME49 | product=glyceraldehyde-3-phosphate dehydrogenase GAPDH1 (GAPDH1) | location=TGME49_chrIX:3379273-3381336(-) | length=489 | sequence_SO=chromosome | SO=protein_coding	289690 |	63	64.13	64.23	74.23	61.55	55.21	TGME49_289690 |	organism=Toxoplasma_gondii_ME49 | product=glyceraldehyde-3-phosphate dehydrogenase GAPDH1 (GAPDH1) | location=TGME49_chrIX:3379273-3381336(-) | length=489 | sequence_SO=chromosome | SO=protein_coding	289690 |	66	0.226986	0.328095	0.175388	0.222843	0.260615	0.346737	0.190546	0.237684	0.229637	0.248612	-2.00803
TGME49_236040 |	60.68	61.22	86.37	71.36	66.28	TGME49_236040 |	organism=Toxoplasma_gondii_ME49 | product=fructose-1,6-bisphosphate aldolase | location=TGME49_chrX:5250532-5252570(+) | length=433 | sequence_SO=chromosome | SO=protein_coding	236040 |	46	55.8	56.03	87.07	72.06	64.67	TGME49_236040 |	organism=Toxoplasma_gondii_ME49 | product=fructose-1,6-bisphosphate aldolase | location=TGME49_chrX:5250532-5252570(+) | length=433 | sequence_SO=chromosome | SO=protein_coding	236040 |	41	0.255859	0.229087	0.192309	0.170608	0.177011	0.149969	0.167494	0.141906	0.196913	0.18553	-2.43027
TGME49_263180 |	60.16	69.14	72.02	54.14	49.03	TGME49_263180 |	organism=Toxoplasma_gondii_ME49 | product=myosin D | location=TGME49_chrVIIb:739658-747456(-) | length=822 | sequence_SO=chromosome | SO=protein_coding	263180 |	36	52.97	60.34	66.3	51.95	42.58	TGME49_263180 |	organism=Toxoplasma_gondii_ME49 | product=myosin D | location=TGME49_chrVIIb:739658-747456(-) | length=822 | sequence_SO=chromosome | SO=protein_coding	263180 |	31	0.413047	0.331131	0.440555	0.349945	0.469894	0.398107	0.465586	0.390841	0.116114	0.407388	-1.29552
TGME49_226730 |	59.85	61.48	65.5	41.42	29.57	TGME49_226730 |	organism=Toxoplasma_gondii_ME49 | product=aconitate hydratase ACN/IRP | location=TGME49_chrX:1400984-1408155(-) | length=1055 | sequence_SO=chromosome | SO=protein_coding	226730 |	39	77.34	78.36	65.02	46.26	39.43	TGME49_226730 |	organism=Toxoplasma_gondii_ME49 | product=aconitate hydratase ACN/IRP | location=TGME49_chrX:1400984-1408155(-) | length=1055 | sequence_SO=chromosome | SO=protein_coding	226730 |	51	0.220801	0.205116	0.239883	0.21677	0.17378	0.131826	0.185353	0.140605	0.191293	0.189267	-2.40151
TGME49_278830 |	58.18	60.36	70.84	52.73	38.84	TGME49_278830 |	organism=Toxoplasma_gondii_ME49 | product=glucose-6-phosphate 1-dehydrogenase | location=TGME49_chrXII:5833297-5847457(+) | length=878 | sequence_SO=chromosome | SO=protein_coding	278830 |	34	56.33	58.38	69.82	53.19	43.74	TGME49_278830 |	organism=Toxoplasma_gondii_ME49 | product=glucose-6-phosphate 1-dehydrogenase | location=TGME49_chrXII:5833297-5847457(+) | length=878 | sequence_SO=chromosome | SO=protein_coding	278830 |	34	0.0711213	0.060256	0.0685488	0.0591562	0.110662	0.0870964	0.0887156	0.0724436	0.209601	0.07725	-3.69432
TGME49_257990 |	57.7	60.99	66.77	44.77	34.09	TGME49_257990 |	organism=Toxoplasma_gondii_ME49 | product=heat shock protein 101, putative | location=TGME49_chrVIIb:3670754-3679545(+) | length=927 | sequence_SO=chromosome | SO=protein_coding	257990 |	28	62.34	66.45	69.47	50.05	39.16	TGME49_257990 |	organism=Toxoplasma_gondii_ME49 | product=heat shock protein 101, putative | location=TGME49_chrVIIb:3670754-3679545(+) | length=927 | sequence_SO=chromosome | SO=protein_coding	257990 |	35	0.083946	0.092045	0.114815	0.127057	0.077983	0.114815	0.0794328	0.113763	0.178978	0.100482	-3.31499
TGME49_275650 |	56.19	56.85	72.52	50.29	41.73	TGME49_275650 |	organism=Toxoplasma_gondii_ME49 | product=hypothetical protein | location=TGME49_chrIII:301101-303734(+) | length=877 | sequence_SO=chromosome | SO=protein_coding	275650 |	30	49.46	51.03	68.53	45.84	36.49	TGME49_275650 |	organism=Toxoplasma_gondii_ME49 | product=hypothetical protein | location=TGME49_chrIII:301101-303734(+) | length=877 | sequence_SO=chromosome | SO=protein_coding	275650 |	27	0.192309	0.270396	0.169044	0.233346	0.180302	0.222843	0.177011	0.203236	0.155747	0.206061	-2.27886
TGME49_219310 |	55.29	56.05	68.22	51.71	43.52	TGME49_219310 |	organism=Toxoplasma_gondii_ME49 | product=DnaK family protein | location=TGME49_chrXII:977608-984396(+) | length=818 | sequence_SO=chromosome | SO=protein_coding	219310 |	37	60.26	61.11	71.76	63.33	47.31	TGME49_219310 |	organism=Toxoplasma_gondii_ME49 | product=DnaK family protein | location=TGME49_chrXII:977608-984396(+) | length=818 | sequence_SO=chromosome | SO=protein_coding	219310 |	41	0.469894	0.608135	0.409261	0.529663	0.409261	0.549541	0.409261	0.539511	0.14679	0.490566	-1.02748
TGME49_318230 |	52.28	52.99	90.89	80.58	64.75	TGME49_318230 |	organism=Toxoplasma_gondii_ME49 | product=phosphoglycerate kinase PGKI (PGKI) | location=TGME49_chrIV:1472986-1475939(+) | length=417 | sequence_SO=chromosome | SO=protein_coding	318230 |	43	47.15	48.11	94.96	77.22	65.71	TGME49_318230 |	organism=Toxoplasma_gondii_ME49 | product=phosphoglycerate kinase PGKI (PGKI) | location=TGME49_chrIV:1472986-1475939(+) | length=417 | sequence_SO=chromosome | SO=protein_coding	318230 |	40	0.144544	0.114815	0.131826	0.101859	0.128233	0.148594	0.113763	0.131826	0.117445	0.126932	-2.97787
TGME49_256760 |	51.89	52.6	88.14	79.1	68.36	TGME49_256760 |	organism=Toxoplasma_gondii_ME49 | product=pyruvate kinase PyK1 (PYKI) | location=TGME49_chrVIIb:4480902-4484463(-) | length=531 | sequence_SO=chromosome | SO=protein_coding	256760 |	47	49	50.42	86.25	77.21	65.16	TGME49_256760 |	organism=Toxoplasma_gondii_ME49 | product=pyruvate kinase PyK1 (PYKI) | location=TGME49_chrVIIb:4480902-4484463(-) | length=531 | sequence_SO=chromosome | SO=protein_coding	256760 |	49	0.187068	0.16293	0.199526	0.17378	0.229087	0.18197	0.239883	0.190546	0.126855	0.195599	-2.35403
TGME49_282230 |	51.2	52.06	63.88	52.21	45.74	TGME49_282230 |	organism=Toxoplasma_gondii_ME49 | product=sulfate adenylyltransferase/adenylylsulfate kinase | location=TGME49_chrVIIa:4468208-4472562(+) | length=634 | sequence_SO=chromosome | SO=protein_coding	282230 |	35	47.21	48.45	67.67	52.37	45.9	TGME49_282230 |	organism=Toxoplasma_gondii_ME49 | product=sulfate adenylyltransferase/adenylylsulfate kinase | location=TGME49_chrVIIa:4468208-4472562(+) | length=634 | sequence_SO=chromosome | SO=protein_coding	282230 |	33	0.0390841	0.0744732	0.0353183	0.0679204	0.0529663	0.118032	0.0505825	0.104713	0.414242	0.0678862	-3.88074
TGME49_268850 |	50.69	51.81	86.11	70.11	57.26	TGME49_268850 |	organism=Toxoplasma_gondii_ME49 | product=enolase 2 | location=TGME49_chrVIII:6250570-6252648(-) | length=475 | sequence_SO=chromosome | SO=protein_coding	268850 |	46	59.16	61.56	83.37	72.63	64	TGME49_268850 |	organism=Toxoplasma_gondii_ME49 | product=enolase 2 | location=TGME49_chrVIII:6250570-6252648(-) | length=475 | sequence_SO=chromosome | SO=protein_coding	268850 |	55	0.340408	0.359749	0.275423	0.285759	0.272898	0.353183	0.242103	0.296483	0.132174	0.303251	-1.72142
TGME49_223840 |	49.43	51.81	51.91	34.58	23.73	TGME49_223840 |	organism=Toxoplasma_gondii_ME49 | product=ATP-citrate lyase, putative | location=TGME49_chrX:3540455-3544744(-) | length=1281 | sequence_SO=chromosome | SO=protein_coding	223840 |	27	58.61	59.89	58.86	35.6	29.12	TGME49_223840 |	organism=Toxoplasma_gondii_ME49 | product=ATP-citrate lyase, putative | location=TGME49_chrX:3540455-3544744(-) | length=1281 | sequence_SO=chromosome | SO=protein_coding	223840 |	35	0.125893	0.205116	0.120226	0.194089	0.0928966	0.0928966	0.0704693	0.0751623	0.395634	0.122094	-3.03394
TGME49_214260 |	46.74	51.26	50.73	22.62	17.38	TGME49_214260 |	organism=Toxoplasma_gondii_ME49 | product=alpha-glucan water dikinase 1, putative | location=TGME49_chrX:6179625-6194159(+) | length=1715 | sequence_SO=chromosome | SO=protein_coding	214260 |	21	45.69	50.6	49.33	20.87	14.69	TGME49_214260 |	organism=Toxoplasma_gondii_ME49 | product=alpha-glucan water dikinase 1, putative | location=TGME49_chrX:6179625-6194159(+) | length=1715 | sequence_SO=chromosome | SO=protein_coding	214260 |	20	0.1	0.0794328	0.1	0.0809096	0.194089	0.123595	0.190546	0.119124	0.343131	0.123462	-3.01786
TGME49_278660 |	44.35	46.26	52.09	31.09	22.27	TGME49_278660 |	organism=Toxoplasma_gondii_ME49 | product=P-type ATPase4, putative | location=TGME49_chrXII:5948867-5961962(+) | length=1338 | sequence_SO=chromosome | SO=protein_coding	278660 |	21	49.15	51.08	45.67	31.46	23.62	TGME49_278660 |	organism=Toxoplasma_gondii_ME49 | product=P-type ATPase4, putative | location=TGME49_chrXII:5948867-5961962(+) | length=1338 | sequence_SO=chromosome | SO=protein_coding	278660 |	24	0.394457	0.316228	0.37325	0.299226	0.440555	0.448745	0.387258	0.390841	0.129125	0.38132	-1.39093
TGME49_221470 |	44.32	45.1	65.76	54.53	49.46	TGME49_221470 |	organism=Toxoplasma_gondii_ME49 | product=hypothetical protein | location=TGME49_chrII:375726-384556(+) | length=552 | sequence_SO=chromosome | SO=protein_coding	221470 |	28	41.8	42.61	81.34	52.54	49.64	TGME49_221470 |	organism=Toxoplasma_gondii_ME49 | product=hypothetical protein | location=TGME49_chrII:375726-384556(+) | length=552 | sequence_SO=chromosome | SO=protein_coding	221470 |	29	0.363078	0.346737	0.390841	0.366438	0.469894	0.325087	0.428549	0.30761	0.133977	0.374779	-1.41589
TGME49_208370 |	42.69	47.37	54.8	30.87	22.06	TGME49_208370 |	organism=Toxoplasma_gondii_ME49 | product=myosin heavy chain, putative | location=TGME49_chrIb:636374-641145(+) | length=1124 | sequence_SO=chromosome | SO=protein_coding	208370 |	22	38.63	41.63	50.8	29.8	19.04	TGME49_208370 |	organism=Toxoplasma_gondii_ME49 | product=myosin heavy chain, putative | location=TGME49_chrIb:636374-641145(+) | length=1124 | sequence_SO=chromosome | SO=protein_coding	208370 |	16	0.428549	0.469894	0.416869	0.457088	0.325087	0.343558	0.313329	0.337287	0.153137	0.386458	-1.37162
TGME49_248810 |	42.46	42.96	72.03	54.33	43.46	TGME49_248810 |	organism=Toxoplasma_gondii_ME49 | product=nuclear factor NF7 | location=TGME49_chrXII:4184814-4190953(+) | length=497 | sequence_SO=chromosome | SO=protein_coding	248810 |	30	40.91	41.96	72.23	62.17	49.5	TGME49_248810 |	organism=Toxoplasma_gondii_ME49 | product=nuclear factor NF7 | location=TGME49_chrXII:4184814-4190953(+) | length=497 | sequence_SO=chromosome | SO=protein_coding	248810 |	26	0.190546	0.222843	0.192309	0.205116	0.265461	0.233346	0.218776	0.190546	0.113608	0.214868	-2.21848
TGME49_232350 |	41.98	42.99	97.87	88.75	73.25	TGME49_232350 |	organism=Toxoplasma_gondii_ME49 | product=lactate dehydrogenase LDH1 (LDH1) | location=TGME49_chrVIII:2028207-2029734(+) | length=329 | sequence_SO=chromosome | SO=protein_coding	232350 |	48	50.18	50.72	96.35	87.23	71.43	TGME49_232350 |	organism=Toxoplasma_gondii_ME49 | product=lactate dehydrogenase LDH1 (LDH1) | location=TGME49_chrVIII:2028207-2029734(+) | length=329 | sequence_SO=chromosome | SO=protein_coding	232350 |	52	0.235505	0.237684	0.195884	0.192309	0.143219	0.195884	0.119124	0.151356	0.217746	0.183871	-2.44324
TGME49_229360 |	40.74	43.08	69.27	43.45	40	TGME49_229360 |	organism=Toxoplasma_gondii_ME49 | product=transaldolase | location=TGME49_chrVIII:199436-203613(-) | length=550 | sequence_SO=chromosome | SO=protein_coding	229360 |	23	38.29	41.21	63.45	42.18	36.55	TGME49_229360 |	organism=Toxoplasma_gondii_ME49 | product=transaldolase | location=TGME49_chrVIII:199436-203613(-) | length=550 | sequence_SO=chromosome | SO=protein_coding	229360 |	26	0.432514	0.349945	0.474242	0.394457	0.505825	0.409261	0.496592	0.405508	0.117469	0.433543	-1.20575
TGME49_206510 |	40.61	44.69	34.49	17.61	11.24	TGME49_206510 |	organism=Toxoplasma_gondii_ME49 | product=toxolysin TLN4 (TLN4) | location=TGME49_chrVIIa:903405-917753(+) | length=2340 | sequence_SO=chromosome | SO=protein_coding	206510 |	19	33.04	37.51	33.46	12.86	10.38	TGME49_206510 |	organism=Toxoplasma_gondii_ME49 | product=toxolysin TLN4 (TLN4) | location=TGME49_chrVIIa:903405-917753(+) | length=2340 | sequence_SO=chromosome | SO=protein_coding	206510 |	19	0.0636796	0.092045	0.0654636	0.0946237	0.0704693	0.0737904	0.0679204	0.0737904	0.146224	0.0752228	-3.73269
TGME49_286580 |	39.35	40.74	56.44	33.93	27.02	TGME49_286580 |	organism=Toxoplasma_gondii_ME49 | product=hypothetical protein | location=TGME49_chrV:1775544-1778411(-) | length=955 | sequence_SO=chromosome | SO=protein_coding	286580 |	21	39.08	40.02	49.74	31.41	24.19	TGME49_286580 |	organism=Toxoplasma_gondii_ME49 | product=hypothetical protein | location=TGME49_chrV:1775544-1778411(-) | length=955 | sequence_SO=chromosome | SO=protein_coding	286580 |	25	0.436516	0.398107	0.515229	0.465586	0.461318	0.510505	0.49204	0.549541	0.094287	0.478605	-1.06309
TGME49_284190 |	37.23	40.66	41.98	27.82	20.06	TGME49_284190 |	organism=Toxoplasma_gondii_ME49 | product=pyruvate carboxylase | location=TGME49_chrV:2762853-2777481(-) | length=1391 | sequence_SO=chromosome | SO=protein_coding	284190 |	18	34.3	36.69	48.67	26.67	16.46	TGME49_284190 |	organism=Toxoplasma_gondii_ME49 | product=pyruvate carboxylase | location=TGME49_chrV:2762853-2777481(-) | length=1391 | sequence_SO=chromosome | SO=protein_coding	284190 |	18	0.130617	0.169044	0.125893	0.178649	0.183654	0.195884	0.152757	0.169044	0.14299	0.163193	-2.61535
TGME49_318430 |	36.5	37.2	56.95	48.14	46.58	TGME49_318430 |	organism=Toxoplasma_gondii_ME49 | product=malate dehydrogenase MDH (MDH) | location=TGME49_chrIV:1339076-1343350(-) | length=511 | sequence_SO=chromosome | SO=protein_coding	318430 |	28	32.85	33.67	54.79	42.86	40.12	TGME49_318430 |	organism=Toxoplasma_gondii_ME49 | product=malate dehydrogenase MDH (MDH) | location=TGME49_chrIV:1339076-1343350(-) | length=511 | sequence_SO=chromosome | SO=protein_coding	318430 |	23	0.30761	0.30479	0.296483	0.296483	0.237684	0.288403	0.190546	0.235505	0.14897	0.269688	-1.89064
TGME49_293180 |	35.57	37.43	69.2	44.81	36.33	TGME49_293180 |	organism=Toxoplasma_gondii_ME49 | product=NADP-specific glutamate dehydrogenase | location=TGME49_chrIa:138752-144044(-) | length=578 | sequence_SO=chromosome | SO=protein_coding	293180 |	22	29.25	31.89	72.66	43.94	37.54	TGME49_293180 |	organism=Toxoplasma_gondii_ME49 | product=NADP-specific glutamate dehydrogenase | location=TGME49_chrIa:138752-144044(-) | length=578 | sequence_SO=chromosome | SO=protein_coding	293180 |	25	0.534564	0.316228	0.591562	0.349945	0.510505	0.331131	0.549541	0.349945	0.24313	0.441678	-1.17893
TGME49_256970 |	35.48	36.51	61.36	50.49	41.07	TGME49_256970 |	organism=Toxoplasma_gondii_ME49 | product=vacuolar ATP synthase subunit A, putative | location=TGME49_chrVIIb:4315661-4325274(-) | length=616 | sequence_SO=chromosome | SO=protein_coding	256970 |	18	34.45	35.35	61.04	45.29	40.1	TGME49_256970 |	organism=Toxoplasma_gondii_ME49 | product=vacuolar ATP synthase subunit A, putative | location=TGME49_chrVIIb:4315661-4325274(-) | length=616 | sequence_SO=chromosome | SO=protein_coding	256970 |	19	0.501187	0.409261	0.49204	0.405508	0.559758	0.461318	0.524808	0.432514	0.110193	0.473299	-1.07918
TGME49_205250 |	34.89	35.79	66.25	48.92	39.71	TGME49_205250 |	organism=Toxoplasma_gondii_ME49 | product=rhoptry protein ROP18 (ROP18) | location=TGME49_chrVIIa:1513609-1515273(-) | length=554 | sequence_SO=chromosome | SO=protein_coding	205250 |	26	36.52	38.6	71.48	49.64	42.24	TGME49_205250 |	organism=Toxoplasma_gondii_ME49 | product=rhoptry protein ROP18 (ROP18) | location=TGME49_chrVIIa:1513609-1515273(-) | length=554 | sequence_SO=chromosome | SO=protein_coding	205250 |	27	0.203236	0.212814	0.212814	0.218776	0.258226	0.242103	0.251189	0.237684	0.0826786	0.229605	-2.12277
TGME49_318310 |	34.23	36.7	48.78	39.06	27.61	TGME49_318310 |	organism=Toxoplasma_gondii_ME49 | product=transketolase | location=TGME49_chrIV:1422545-1429677(-) | length=699 | sequence_SO=chromosome | SO=protein_coding	318310 |	17	35.44	38.08	53.79	39.63	32.33	TGME49_318310 |	organism=Toxoplasma_gondii_ME49 | product=transketolase | location=TGME49_chrIV:1422545-1429677(-) | length=699 | sequence_SO=chromosome | SO=protein_coding	318310 |	18	0.253513	0.246604	0.255859	0.248886	0.134276	0.108643	0.141906	0.113763	0.341017	0.187931	-2.41172
TGME49_205130 |	33.99	38.37	28.32	6.249	4.443	TGME49_205130 |	organism=Toxoplasma_gondii_ME49 | product=hypothetical protein | location=TGME49_chrVIIa:1595654-1621704(+) | length=4817 | sequence_SO=chromosome | SO=protein_coding	205130 |	17	25.85	32.54	30.18	6.02	4.193	TGME49_205130 |	organism=Toxoplasma_gondii_ME49 | product=hypothetical protein | location=TGME49_chrVIIa:1595654-1621704(+) | length=4817 | sequence_SO=chromosome | SO=protein_coding	205130 |	14	0.151356	0.172187	0.151356	0.192309	0.139316	0.149969	0.124738	0.131826	0.1349	0.151632	-2.72135
TGME49_225930 |	33.18	33.77	92.09	80.63	72.73	TGME49_225930 |	organism=Toxoplasma_gondii_ME49 | product=triose-phosphate isomerase TPI-I (TPI-I) | location=TGME49_chrX:1925824-1928172(+) | length=253 | sequence_SO=chromosome | SO=protein_coding	225930 |	25	28.69	29.89	89.33	82.61	69.96	TGME49_225930 |	organism=Toxoplasma_gondii_ME49 | product=triose-phosphate isomerase TPI-I (TPI-I) | location=TGME49_chrX:1925824-1928172(+) | length=253 | sequence_SO=chromosome | SO=protein_coding	225930 |	24	0.180302	0.143219	0.180302	0.141906	0.183654	0.152757	0.17378	0.145881	0.105887	0.162725	-2.61949
TGME49_219800 |	33.08	34.58	80.2	67.13	52.87	TGME49_219800 |	organism=Toxoplasma_gondii_ME49 | product=vacuolar ATP synthase subunit b, putative | location=TGME49_chrXII:638220-640954(+) | length=505 | sequence_SO=chromosome | SO=protein_coding	219800 |	20	38.21	40.42	77.62	62.77	55.45	TGME49_219800 |	organism=Toxoplasma_gondii_ME49 | product=vacuolar ATP synthase subunit b, putative | location=TGME49_chrXII:638220-640954(+) | length=505 | sequence_SO=chromosome | SO=protein_coding	219800 |	25	0.49204	0.49204	0.487529	0.49204	0.487529	0.49204	0.413047	0.428549	0.0644696	0.473101	-1.07978
TGME49_280700 |	32.71	35.21	49.14	25.47	15.43	TGME49_280700 |	organism=Toxoplasma_gondii_ME49 | product=arginine decarboxylase | location=TGME49_chrVIIa:162268-172001(-) | length=1225 | sequence_SO=chromosome | SO=protein_coding	280700 |	15	38.58	41.29	51.92	27.59	19.18	TGME49_280700 |	organism=Toxoplasma_gondii_ME49 | product=arginine decarboxylase | location=TGME49_chrVIIa:162268-172001(-) | length=1225 | sequence_SO=chromosome | SO=protein_coding	280700 |	18	0.0963829	0.130617	0.0954993	0.125893	0.135519	0.226986	0.119124	0.207014	0.320951	0.142129	-2.81472
TGME49_239490 |	32.1	32.64	64.97	46.06	38.18	TGME49_239490 |	organism=Toxoplasma_gondii_ME49 | product=dehydrogenase E1 component family protein | location=TGME49_chrVI:710264-716085(-) | length=571 | sequence_SO=chromosome | SO=protein_coding	239490 |	22	30.84	32.31	65.5	45.18	37.65	TGME49_239490 |	organism=Toxoplasma_gondii_ME49 | product=dehydrogenase E1 component family protein | location=TGME49_chrVI:710264-716085(-) | length=571 | sequence_SO=chromosome | SO=protein_coding	239490 |	17	0.143219	0.183654	0.152757	0.199526	0.0855067	0.135519	0.0879023	0.141906	0.266279	0.141249	-2.82369
TGME49_280380 |	31.51	31.91	50.45	39.24	31.46	TGME49_280380 |	organism=Toxoplasma_gondii_ME49 | product=poly(ADP-ribose) glycohydrolase | location=TGME49_chrVIIa:487434-489728(+) | length=553 | sequence_SO=chromosome | SO=protein_coding	280380 |	18	31.37	31.78	47.38	37.61	30.38	TGME49_280380 |	organism=Toxoplasma_gondii_ME49 | product=poly(ADP-ribose) glycohydrolase | location=TGME49_chrVIIa:487434-489728(+) | length=553 | sequence_SO=chromosome | SO=protein_coding	280380 |	17	0.283139	0.235505	0.285759	0.235505	0.207014	0.197697	0.212814	0.205116	0.139315	0.232819	-2.10272
TGME49_252510 |	31.43	32.6	45.73	27.13	22.45	TGME49_252510 |	organism=Toxoplasma_gondii_ME49 | product=hypothetical protein | location=TGME49_chrIII:600682-607826(-) | length=726 | sequence_SO=chromosome | SO=protein_coding	252510 |	14	34.49	35.48	51.65	32.37	27	TGME49_252510 |	organism=Toxoplasma_gondii_ME49 | product=hypothetical protein | location=TGME49_chrIII:600682-607826(-) | length=726 | sequence_SO=chromosome | SO=protein_coding	252510 |	16	0.15417	0.214783	0.149969	0.210863	0.190546	0.165959	0.185353	0.16293	0.13013	0.179321	-2.47938
TGME49_307850 |	31.34	33.15	66.53	54.26	42.38	TGME49_307850 |	organism=Toxoplasma_gondii_ME49 | product=6-phosphogluconate dehydrogenase | location=TGME49_chrXII:443247-447458(-) | length=505 | sequence_SO=chromosome | SO=protein_coding	307850 |	18	28.98	29.8	63.76	42.77	34.06	TGME49_307850 |	organism=Toxoplasma_gondii_ME49 | product=6-phosphogluconate dehydrogenase | location=TGME49_chrXII:443247-447458(-) | length=505 | sequence_SO=chromosome | SO=protein_coding	307850 |	20	0.0895365	0.0946237	0.0928966	0.0981748	0.083946	0.0524807	0.10666	0.0642688	0.198976	0.0853233	-3.55092
TGME49_214490 |	31.29	34.73	41.09	16.56	13.23	TGME49_214490 |	organism=Toxoplasma_gondii_ME49 | product=peptidase M16 inactive domain-containing protein | location=TGME49_chrX:6310793-6320102(-) | length=1353 | sequence_SO=chromosome | SO=protein_coding	214490 |	16	39.91	43.52	42.94	22.17	16.48	TGME49_214490 |	organism=Toxoplasma_gondii_ME49 | product=peptidase M16 inactive domain-containing protein | location=TGME49_chrX:6310793-6320102(-) | length=1353 | sequence_SO=chromosome | SO=protein_coding	214490 |	18	0.539511	0.356451	0.559758	0.37325	0.448745	0.322107	0.337287	0.229087	0.266567	0.395774	-1.33725
TGME49_319920 |	31.11	33.09	51.87	37.37	34.08	TGME49_319920 |	organism=Toxoplasma_gondii_ME49 | product=2-oxo acid dehydrogenases acyltransferase (catalytic domain) domain-containing protein | location=TGME49_chrIV:660862-667250(-) | length=669 | sequence_SO=chromosome | SO=protein_coding	319920 |	19	33.39	34.77	56.35	41.85	33.93	TGME49_319920 |	organism=Toxoplasma_gondii_ME49 | product=2-oxo acid dehydrogenases acyltransferase (catalytic domain) domain-containing protein | location=TGME49_chrIV:660862-667250(-) | length=669 | sequence_SO=chromosome | SO=protein_coding	319920 |	19	0.128233	0.194089	0.12942	0.192309	0.16293	0.235505	0.172187	0.251189	0.228352	0.183233	-2.44825
TGME49_247220 |	30.86	31.95	62.64	48.17	38.83	TGME49_247220 |	organism=Toxoplasma_gondii_ME49 | product=nudix -type motif 9 isoform a family protein | location=TGME49_chrXII:3176609-3179568(-) | length=546 | sequence_SO=chromosome | SO=protein_coding	247220 |	17	26.3	27.31	81.14	41.58	33.7	TGME49_247220 |	organism=Toxoplasma_gondii_ME49 | product=nudix -type motif 9 isoform a family protein | location=TGME49_chrXII:3176609-3179568(-) | length=546 | sequence_SO=chromosome | SO=protein_coding	247220 |	14	0.138038	0.187068	0.12942	0.180302	0.18197	0.288403	0.235505	0.383707	0.368925	0.215552	-2.21389
TGME49_285980 |	30.84	31.79	67.66	45.21	35.79	TGME49_285980 |	organism=Toxoplasma_gondii_ME49 | product=glucosephosphate-mutase GPM1 (GPM1) | location=TGME49_chrV:2088847-2098552(-) | length=637 | sequence_SO=chromosome | SO=protein_coding	285980 |	15	24.66	25.88	60.75	42.86	25.43	TGME49_285980 |	organism=Toxoplasma_gondii_ME49 | product=glucosephosphate-mutase GPM1 (GPM1) | location=TGME49_chrV:2088847-2098552(-) | length=637 | sequence_SO=chromosome | SO=protein_coding	285980 |	12	0.37325	0.349945	0.363078	0.340408	0.319154	0.255859	0.293765	0.242103	0.144526	0.317195	-1.65656
TGME49_219710 |	30.74	37.88	27.21	15.32	11.36	TGME49_219710 |	organism=Toxoplasma_gondii_ME49 | product=hypothetical protein | location=TGME49_chrXII:694011-705618(-) | length=1893 | sequence_SO=chromosome | SO=protein_coding	219710 |	18	21.43	23.71	33.86	11.94	8.03	TGME49_219710 |	organism=Toxoplasma_gondii_ME49 | product=hypothetical protein | location=TGME49_chrXII:694011-705618(-) | length=1893 | sequence_SO=chromosome | SO=protein_coding	219710 |	11	0.253513	0.356451	0.242103	0.340408	0.356451	0.416869	0.420727	0.510505	0.229354	0.362128	-1.46543
TGME49_224890 |	30.32	33.89	38.42	23.35	18.6	TGME49_224890 |	organism=Toxoplasma_gondii_ME49 | product=hypothetical protein | location=TGME49_chrX:2705796-2710234(-) | length=1075 | sequence_SO=chromosome | SO=protein_coding	224890 |	15	21.08	24.89	37.21	16.74	12.28	TGME49_224890 |	organism=Toxoplasma_gondii_ME49 | product=hypothetical protein | location=TGME49_chrX:2705796-2710234(-) | length=1075 | sequence_SO=chromosome | SO=protein_coding	224890 |	10	0.359749	0.570164	0.340408	0.529663	0.30479	0.465586	0.299226	0.457088	0.233951	0.415834	-1.26592
TGME49_286720 |	30.24	30.75	84.78	61.96	58.7	TGME49_286720 |	organism=Toxoplasma_gondii_ME49 | product=heat shock protein HSP28 (HSP28) | location=TGME49_chrV:1710404-1711234(+) | length=276 | sequence_SO=chromosome | SO=protein_coding	286720 |	34	35.54	35.69	91.67	72.1	60.51	TGME49_286720 |	organism=Toxoplasma_gondii_ME49 | product=heat shock protein HSP28 (HSP28) | location=TGME49_chrV:1710404-1711234(+) | length=276 | sequence_SO=chromosome | SO=protein_coding	286720 |	32	0.0554626	0.0698232	0.0580764	0.0704693	0.060256	0.102802	0.0591562	0.1	0.245997	0.0720057	-3.79575
TGME49_210840 |	30.16	31.11	48.74	32.77	28.57	TGME49_210840 |	organism=Toxoplasma_gondii_ME49 | product=arginyl-tRNA synthetase family protein | location=TGME49_chrIV:2012873-2021601(-) | length=595 | sequence_SO=chromosome | SO=protein_coding	210840 |	15	27.49	29.04	56.97	30.08	27.39	TGME49_210840 |	organism=Toxoplasma_gondii_ME49 | product=arginyl-tRNA synthetase family protein | location=TGME49_chrIV:2012873-2021601(-) | length=595 | sequence_SO=chromosome | SO=protein_coding	210840 |	13	0.529663	0.559758	0.534564	0.570164	0.340408	0.469894	0.369828	0.496592	0.16633	0.483859	-1.04734
TGME49_204130 |	29.9	30.57	46.17	23.94	23.94	TGME49_204130 |	organism=Toxoplasma_gondii_ME49 | product=perforin-like protein PLP1 (PLP1) | location=TGME49_chrVIIa:1962114-1970957(-) | length=1161 | sequence_SO=chromosome | SO=protein_coding	204130 |	17	22.74	23.44	36.26	21.45	19.04	TGME49_204130 |	organism=Toxoplasma_gondii_ME49 | product=perforin-like protein PLP1 (PLP1) | location=TGME49_chrVIIa:1962114-1970957(-) | length=1161 | sequence_SO=chromosome | SO=protein_coding	204130 |	14	0.0954993	0.0816582	0.144544	0.120226	0.17378	0.164437	0.158489	0.148594	0.229986	0.135904	-2.87935
TGME49_265450 |	29.78	31.02	76.28	49.57	39.96	TGME49_265450 |	organism=Toxoplasma_gondii_ME49 | product=hexokinase | location=TGME49_chrIX:1543911-1547614(-) | length=468 | sequence_SO=chromosome | SO=protein_coding	265450 |	23	30.02	31.12	70.3	46.37	40.17	TGME49_265450 |	organism=Toxoplasma_gondii_ME49 | product=hexokinase | location=TGME49_chrIX:1543911-1547614(-) | length=468 | sequence_SO=chromosome | SO=protein_coding	265450 |	22	0.145881	0.195884	0.145881	0.185353	0.0772681	0.119124	0.0698232	0.114815	0.324633	0.131754	-2.92408
TGME49_203310 |	29.32	30.71	71.61	60.17	50	TGME49_203310 |	organism=Toxoplasma_gondii_ME49 | product=dense granule protein GRA7 (GRA7) | location=TGME49_chrVIIa:2604424-2605134(+) | length=236 | sequence_SO=chromosome | SO=protein_coding	203310 |	24	23.34	24.23	64.83	54.66	49.58	TGME49_203310 |	organism=Toxoplasma_gondii_ME49 | product=dense granule protein GRA7 (GRA7) | location=TGME49_chrVIIa:2604424-2605134(+) | length=236 | sequence_SO=chromosome | SO=protein_coding	203310 |	20	0.487529	0.549541	0.457088	0.510505	0.529663	0.436516	0.534564	0.440555	0.084311	0.493245	-1.01962
TGME49_314400 |	29.31	29.68	60.52	44.68	41.61	TGME49_314400 |	organism=Toxoplasma_gondii_ME49 | product=pyruvate dehydrogenase E1 component, beta subunit, putative | location=TGME49_chrXI:4061396-4065036(+) | length=423 | sequence_SO=chromosome | SO=protein_coding	314400 |	21	29.61	30.17	61.47	55.32	45.86	TGME49_314400 |	organism=Toxoplasma_gondii_ME49 | product=pyruvate dehydrogenase E1 component, beta subunit, putative | location=TGME49_chrXI:4061396-4065036(+) | length=423 | sequence_SO=chromosome | SO=protein_coding	314400 |	20	0.120226	0.11695	0.104713	0.0990832	0.151356	0.133045	0.145881	0.123595	0.138259	0.124356	-3.00745
TGME49_305860 |	29.11	30.62	72.63	50.09	34.45	TGME49_305860 |	organism=Toxoplasma_gondii_ME49 | product=calcium-dependent protein kinase CDPK3 (CDPK3) | location=TGME49_chrIX:5629850-5637411(+) | length=537 | sequence_SO=chromosome | SO=protein_coding	305860 |	17	24.51	26.59	64.62	44.13	36.5	TGME49_305860 |	organism=Toxoplasma_gondii_ME49 | product=calcium-dependent protein kinase CDPK3 (CDPK3) | location=TGME49_chrIX:5629850-5637411(+) | length=537 | sequence_SO=chromosome | SO=protein_coding	305860 |	15	0.356451	0.334195	0.363078	0.343558	0.319154	0.331131	0.325087	0.322107	0.0448482	0.336845	-1.56984
TGME49_289580 |	29.09	29.39	64.91	46.49	38.82	TGME49_289580 |	organism=Toxoplasma_gondii_ME49 | product=strictosidine synthase subfamily protein | location=TGME49_chrIX:3332822-3338264(-) | length=456 | sequence_SO=chromosome | SO=protein_coding	289580 |	16	18.66	19.53	64.04	32.24	26.32	TGME49_289580 |	organism=Toxoplasma_gondii_ME49 | product=strictosidine synthase subfamily protein | location=TGME49_chrIX:3332822-3338264(-) | length=456 | sequence_SO=chromosome | SO=protein_coding	289580 |	10	0.465586	0.398107	0.401791	0.319154	0.413047	0.398107	0.398107	0.380189	0.0948523	0.396761	-1.33366
TGME49_252220 |	28.95	34.48	69.2	41.59	29.73	TGME49_252220 |	organism=Toxoplasma_gondii_ME49 | product=tetratricopeptide repeat domain containing protein | location=TGME49_chrIII:408827-414881(+) | length=565 | sequence_SO=chromosome | SO=protein_coding	252220 |	15	32.44	33.59	65.66	42.48	36.46	TGME49_252220 |	organism=Toxoplasma_gondii_ME49 | product=tetratricopeptide repeat domain containing protein | location=TGME49_chrIII:408827-414881(+) | length=565 | sequence_SO=chromosome | SO=protein_coding	252220 |	19	0.428549	0.501187	0.380189	0.440555	0.510505	0.436516	0.586138	0.496592	0.126379	0.472529	-1.08153
TGME49_313080 |	28.82	31.97	67.47	43.08	35.38	TGME49_313080 |	organism=Toxoplasma_gondii_ME49 | product=hypothetical protein | location=TGME49_chrXI:3085561-3086928(-) | length=455 | sequence_SO=chromosome | SO=protein_coding	313080 |	17	31.49	33.34	61.54	47.03	34.95	TGME49_313080 |	organism=Toxoplasma_gondii_ME49 | product=hypothetical protein | location=TGME49_chrXI:3085561-3086928(-) | length=455 | sequence_SO=chromosome | SO=protein_coding	313080 |	19	0.405508	0.487529	0.301995	0.346737	0.474242	0.401791	0.353183	0.325087	0.163682	0.387009	-1.36956
TGME49_258550 |	28.62	30.17	82.13	62.89	58.76	TGME49_258550 |	organism=Toxoplasma_gondii_ME49 | product=SAG-related sequence SRS28 (SRS28) | location=TGME49_chrVIIb:3342513-3343517(+) | length=291 | sequence_SO=chromosome | SO=protein_coding	258550 |	35	39.42	40.49	82.47	58.76	58.76	TGME49_258550 |	organism=Toxoplasma_gondii_ME49 | product=SAG-related sequence SRS28 (SRS28) | location=TGME49_chrVIIb:3342513-3343517(+) | length=291 | sequence_SO=chromosome | SO=protein_coding	258550 |	46	0.0824138	0.0870964	0.0487529	0.0457088	0.0672977	0.0887156	0.0413047	0.0564937	0.280061	0.0647229	-3.94958
TGME49_316520 |	28.47	30.88	43.42	26.03	16.05	TGME49_316520 |	organism=Toxoplasma_gondii_ME49 | product=1,4-alpha-glucan-branching enzyme | location=TGME49_chrXI:5365070-5374873(-) | length=972 | sequence_SO=chromosome | SO=protein_coding	316520 |	13	33.64	36.97	46.6	21.6	19.96	TGME49_316520 |	organism=Toxoplasma_gondii_ME49 | product=1,4-alpha-glucan-branching enzyme | location=TGME49_chrXI:5365070-5374873(-) | length=972 | sequence_SO=chromosome | SO=protein_coding	316520 |	18	0.0717794	0.105682	0.0717794	0.104713	0.0794328	0.092045	0.0801678	0.0903649	0.144648	0.0869955	-3.52292
TGME49_320290 |	28.42	28.75	55.06	45.51	42.51	TGME49_320290 |	organism=Toxoplasma_gondii_ME49 | product=hypothetical protein | location=TGME49_chrIV:396143-398204(+) | length=534 | sequence_SO=chromosome | SO=protein_coding	320290 |	17	22.71	22.9	54.87	37.83	32.21	TGME49_320290 |	organism=Toxoplasma_gondii_ME49 | product=hypothetical protein | location=TGME49_chrIV:396143-398204(+) | length=534 | sequence_SO=chromosome | SO=protein_coding	320290 |	14	0.037325	0.0519996	0.0496592	0.0717794	0.0666807	0.114815	0.0625173	0.113763	0.378553	0.0710674	-3.81467
TGME49_306330 |	27.64	29.13	65.81	45.02	33.85	TGME49_306330 |	organism=Toxoplasma_gondii_ME49 | product=phospholipase | location=TGME49_chrIX:5968718-5971499(+) | length=582 | sequence_SO=chromosome | SO=protein_coding	306330 |	14	32.51	33.16	65.81	49.83	39.52	TGME49_306330 |	organism=Toxoplasma_gondii_ME49 | product=phospholipase | location=TGME49_chrIX:5968718-5971499(+) | length=582 | sequence_SO=chromosome | SO=protein_coding	306330 |	16	0.246604	0.207014	0.253513	0.212814	0.296483	0.398107	0.387258	0.515229	0.32398	0.314628	-1.66828
TGME49_226380 |	27.3	28.78	73.81	60.85	45.77	TGME49_226380 |	organism=Toxoplasma_gondii_ME49 | product=hypothetical protein | location=TGME49_chrX:1675489-1676625(+) | length=378 | sequence_SO=chromosome | SO=protein_coding	226380 |	19	24.21	26.08	69.84	48.94	40.48	TGME49_226380 |	organism=Toxoplasma_gondii_ME49 | product=hypothetical protein | location=TGME49_chrX:1675489-1676625(+) | length=378 | sequence_SO=chromosome | SO=protein_coding	226380 |	15	0.0887156	0.0758578	0.0816582	0.0679204	0.107647	0.0937562	0.118032	0.10666	0.174945	0.0925308	-3.43392
TGME49_201780 |	26.61	29.58	32.77	25.75	21.33	TGME49_201780 |	organism=Toxoplasma_gondii_ME49 | product=microneme protein MIC2 (MIC2) | location=TGME49_chrVIIa:3794121-3797385(-) | length=769 | sequence_SO=chromosome | SO=protein_coding	201780 |	19	23.04	25.73	37.84	27.83	18.08	TGME49_201780 |	organism=Toxoplasma_gondii_ME49 | product=microneme protein MIC2 (MIC2) | location=TGME49_chrVIIa:3794121-3797385(-) | length=769 | sequence_SO=chromosome | SO=protein_coding	201780 |	13	0.0887156	0.111686	0.0654636	0.0737904	0.0963829	0.0954993	0.0831764	0.0816582	0.154881	0.0870466	-3.52207
TGME49_258870 |	26.34	28.34	42.79	23.25	21.29	TGME49_258870 |	organism=Toxoplasma_gondii_ME49 | product=hypothetical protein | location=TGME49_chrVIIb:3113152-3117834(-) | length=916 | sequence_SO=chromosome | SO=protein_coding	258870 |	14	23.5	25.16	38.97	24.02	20.96	TGME49_258870 |	organism=Toxoplasma_gondii_ME49 | product=hypothetical protein | location=TGME49_chrVIIb:3113152-3117834(-) | length=916 | sequence_SO=chromosome | SO=protein_coding	258870 |	14	0.0544503	0.0666807	0.0529663	0.0648634	0.0349945	0.0487529	0.0369828	0.0505825	0.20809	0.0512842	-4.28534
TGME49_308840 |	26.11	26.23	55.93	43.43	37.08	TGME49_308840 |	organism=Toxoplasma_gondii_ME49 | product=SAG-related sequence SRS51 (SRS51) | location=TGME49_chrXI:294822-296797(+) | length=472 | sequence_SO=chromosome | SO=protein_coding	308840 |	22	19.86	20.05	50	41.74	41.74	TGME49_308840 |	organism=Toxoplasma_gondii_ME49 | product=SAG-related sequence SRS51 (SRS51) | location=TGME49_chrXI:294822-296797(+) | length=472 | sequence_SO=chromosome | SO=protein_coding	308840 |	18	0.293765	0.390841	0.147231	0.210863	0.108643	0.165959	0.0946237	0.139316	0.489622	0.193905	-2.36658
TGME49_239510 |	25.89	26.47	89.44	59.53	52.2	TGME49_239510 |	organism=Toxoplasma_gondii_ME49 | product=hypothetical protein | location=TGME49_chrVI:726949-729586(+) | length=341 | sequence_SO=chromosome | SO=protein_coding	239510 |	20	22.18	22.65	80.06	67.16	61.58	TGME49_239510 |	organism=Toxoplasma_gondii_ME49 | product=hypothetical protein | location=TGME49_chrVI:726949-729586(+) | length=341 | sequence_SO=chromosome | SO=protein_coding	239510 |	23	0.0636796	0.0301995	0.0619441	0.0301995	0.0737904	0.0895365	0.0387258	0.0420727	0.378839	0.0537685	-4.21709
TGME49_290960 |	25.78	30.25	45.44	17.92	11.62	TGME49_290960 |	organism=Toxoplasma_gondii_ME49 | product=pyruvate phosphate dikinase, pep/pyruvate binding domain-containing protein | location=TGME49_chrIX:3984474-4001025(+) | length=1239 | sequence_SO=chromosome | SO=protein_coding	290960 |	12	19.91	24.98	42.45	20.66	13.72	TGME49_290960 |	organism=Toxoplasma_gondii_ME49 | product=pyruvate phosphate dikinase, pep/pyruvate binding domain-containing protein | location=TGME49_chrIX:3984474-4001025(+) | length=1239 | sequence_SO=chromosome | SO=protein_coding	290960 |	11	0.130617	0.220801	0.123595	0.20893	0.0544503	0.151356	0.0496592	0.133045	0.433457	0.134057	-2.89909
TGME49_246130 |	25.59	26.12	73.38	56.25	43.29	TGME49_246130 |	organism=Toxoplasma_gondii_ME49 | product=serpin (serine proteinase inhibitor) superfamily protein | location=TGME49_chrXII:2679539-2681321(+) | length=432 | sequence_SO=chromosome | SO=protein_coding	246130 |	17	29.08	29.68	78.01	60.88	51.39	TGME49_246130 |	organism=Toxoplasma_gondii_ME49 | product=serpin (serine proteinase inhibitor) superfamily protein | location=TGME49_chrXII:2679539-2681321(+) | length=432 | sequence_SO=chromosome | SO=protein_coding	246130 |	18	0.119124	0.0963829	0.11695	0.0972747	0.0366438	0.0428548	0.0380189	0.0436516	0.466657	0.0738626	-3.75901
TGME49_233220 |	24.89	27.4	38.01	18.02	15.65	TGME49_233220 |	organism=Toxoplasma_gondii_ME49 | product=hypothetical protein | location=TGME49_chrVIII:2510489-2516528(-) | length=1476 | sequence_SO=chromosome | SO=protein_coding	233220 |	14	24.25	26.81	38.69	20.39	14.84	TGME49_233220 |	organism=Toxoplasma_gondii_ME49 | product=hypothetical protein | location=TGME49_chrVIII:2510489-2516528(-) | length=1476 | sequence_SO=chromosome | SO=protein_coding	233220 |	14	0.461318	0.428549	0.244343	0.251189	0.212814	0.194089	0.18197	0.16293	0.399081	0.26715	-1.90428
TGME49_232170 |	24.75	25.59	35.57	28.32	25.5	TGME49_232170 |	organism=Toxoplasma_gondii_ME49 | product=hypothetical protein | location=TGME49_chrVIII:1911607-1915936(-) | length=745 | sequence_SO=chromosome | SO=protein_coding	232170 |	16	20.47	21.23	50.6	30.2	22.55	TGME49_232170 |	organism=Toxoplasma_gondii_ME49 | product=hypothetical protein | location=TGME49_chrVIII:1911607-1915936(-) | length=745 | sequence_SO=chromosome | SO=protein_coding	232170 |	12	0.0608135	0.0580764	0.0685488	0.0660693	0.0474242	0.0698232	0.0496592	0.0704693	0.137643	0.0613605	-4.02655
TGME49_240890 |	24.65	27.19	35.74	13.94	8.506	TGME49_240890 |	organism=Toxoplasma_gondii_ME49 | product=6-phosphofructokinase | location=TGME49_chrVI:1523768-1537073(+) | length=1399 | sequence_SO=chromosome | SO=protein_coding	240890 |	11	23.28	24.78	39.89	16.01	10.29	TGME49_240890 |	organism=Toxoplasma_gondii_ME49 | product=6-phosphofructokinase | location=TGME49_chrVI:1523768-1537073(+) | length=1399 | sequence_SO=chromosome | SO=protein_coding	240890 |	11	0.436516	0.510505	0.369828	0.436516	0.448745	0.337287	0.452898	0.337287	0.138884	0.416198	-1.26466
TGME49_315770 |	24.51	26.68	55.7	38.7	30.56	TGME49_315770 |	organism=Toxoplasma_gondii_ME49 | product=cytochrome p450 superfamily protein | location=TGME49_chrXI:4969341-4976517(-) | length=553 | sequence_SO=chromosome | SO=protein_coding	315770 |	15	29.26	31.21	50.27	40.14	38.34	TGME49_315770 |	organism=Toxoplasma_gondii_ME49 | product=cytochrome p450 superfamily protein | location=TGME49_chrXI:4969341-4976517(-) | length=553 | sequence_SO=chromosome | SO=protein_coding	315770 |	21	0.519996	0.255859	0.369828	0.190546	0.233346	0.248886	0.296483	0.296483	0.319645	0.301428	-1.73011
TGME49_318580 |	24.14	25.3	52.76	36.52	30.65	TGME49_318580 |	organism=Toxoplasma_gondii_ME49 | product=glucosephosphate-mutase GPM2 (GPM2) | location=TGME49_chrIV:1211319-1216426(-) | length=597 | sequence_SO=chromosome | SO=protein_coding	318580 |	14	19.61	20.01	50.92	35.18	26.8	TGME49_318580 |	organism=Toxoplasma_gondii_ME49 | product=glucosephosphate-mutase GPM2 (GPM2) | location=TGME49_chrIV:1211319-1216426(-) | length=597 | sequence_SO=chromosome | SO=protein_coding	318580 |	15	0.197697	0.210863	0.203236	0.205116	0.145881	0.258226	0.157036	0.275423	0.199898	0.206685	-2.2745
TGME49_264000 |	23.9	25.22	40.06	26.28	23.88	TGME49_264000 |	organism=Toxoplasma_gondii_ME49 | product=aldehyde dehydrogenase | location=TGME49_chrVIIb:241519-251585(-) | length=624 | sequence_SO=chromosome | SO=protein_coding	264000 |	14	20.32	21.11	47.76	30.45	24.04	TGME49_264000 |	organism=Toxoplasma_gondii_ME49 | product=aldehyde dehydrogenase | location=TGME49_chrVIIb:241519-251585(-) | length=624 | sequence_SO=chromosome | SO=protein_coding	264000 |	12	0.0580764	0.0544503	0.0564937	0.0554626	0.0440555	0.0660693	0.0420727	0.0597035	0.136286	0.054548	-4.19633
TGME49_224980 |	23.4	24.79	41.65	16.25	13.38	TGME49_224980 |	organism=Toxoplasma_gondii_ME49 | product=hypothetical protein | location=TGME49_chrX:2612329-2620974(+) | length=1114 | sequence_SO=chromosome | SO=protein_coding	224980 |	11	21.88	24.21	42.55	21.27	11.94	TGME49_224980 |	organism=Toxoplasma_gondii_ME49 | product=hypothetical protein | location=TGME49_chrX:2612329-2620974(+) | length=1114 | sequence_SO=chromosome | SO=protein_coding	224980 |	11	0.0724436	0.092045	0.0831764	0.0990832	0.0539511	0.0887156	0.057544	0.1	0.206414	0.0808698	-3.62825
TGME49_246080 |	23.3	25.51	55.03	30.03	22.96	TGME49_246080 |	organism=Toxoplasma_gondii_ME49 | product=NAD dependent epimerase/dehydratase family protein | location=TGME49_chrXII:2648738-2653503(-) | length=636 | sequence_SO=chromosome | SO=protein_coding	246080 |	11	14.6	16.49	49.69	23.9	15.25	TGME49_246080 |	organism=Toxoplasma_gondii_ME49 | product=NAD dependent epimerase/dehydratase family protein | location=TGME49_chrXII:2648738-2653503(-) | length=636 | sequence_SO=chromosome | SO=protein_coding	246080 |	7	0.169044	0.16293	0.15417	0.145881	0.0954993	0.177011	0.0972747	0.201372	0.23131	0.150398	-2.73314
TGME49_209985 |	23.17	24.06	66.9	44.48	34.15	TGME49_209985 |	organism=Toxoplasma_gondii_ME49 | product=cAMP-dependent protein kinase | location=TGME49_chrIb:1612432-1614147(-) | length=571 | sequence_SO=chromosome | SO=protein_coding	209985 |	17	25.62	26.42	51.31	37.13	34.85	TGME49_209985 |	organism=Toxoplasma_gondii_ME49 | product=cAMP-dependent protein kinase | location=TGME49_chrIb:1612432-1614147(-) | length=571 | sequence_SO=chromosome | SO=protein_coding	209985 |	14	0.0416869	0.0654636	0.0432514	0.0660693	0.0465586	0.0591562	0.0483059	0.0613762	0.174881	0.0539835	-4.21134
TGME49_208590 |	23.14	24.81	65.47	32.84	26.32	TGME49_208590 |	organism=Toxoplasma_gondii_ME49 | product=vacuolar ATP synthase subunit 54kD, putative | location=TGME49_chrIb:804370-812276(+) | length=475 | sequence_SO=chromosome | SO=protein_coding	208590 |	12	27.19	28.06	57.05	38.53	34.74	TGME49_208590 |	organism=Toxoplasma_gondii_ME49 | product=vacuolar ATP synthase subunit 54kD, putative | location=TGME49_chrIb:804370-812276(+) | length=475 | sequence_SO=chromosome | SO=protein_coding	208590 |	13	0.559758	0.496592	0.544503	0.47863	0.496592	0.457088	0.505825	0.457088	0.0698761	0.49951	-1.00142
TGME49_282055 |	23.1	23.42	51.98	38	34.86	TGME49_282055 |	organism=Toxoplasma_gondii_ME49 | product=protein phosphatase PP2C-hn (PP2CHN) | location=TGME49_chrVIIa:4358629-4363407(-) | length=479 | sequence_SO=chromosome | SO=protein_coding	282055 |	14	11.44	13.45	59.5	38.62	23.8	TGME49_282055 |	organism=Toxoplasma_gondii_ME49 | product=protein phosphatase PP2C-hn (PP2CHN) | location=TGME49_chrVIIa:4358629-4363407(-) | length=479 | sequence_SO=chromosome | SO=protein_coding	282055 |	8	0.195884	0.343558	0.197697	0.346737	0.398107	0.331131	0.398107	0.340408	0.23348	0.318954	-1.64858
TGME49_227810 |	22.73	23.55	43.81	35.05	34.1	TGME49_227810 |	organism=Toxoplasma_gondii_ME49 | product=rhoptry kinase family protein ROP11 (incomplete catalytic triad) (ROP11) | location=TGME49_chrX:805942-807519(+) | length=525 | sequence_SO=chromosome | SO=protein_coding	227810 |	16	24.39	25.45	60.19	40.57	40.57	TGME49_227810 |	organism=Toxoplasma_gondii_ME49 | product=rhoptry kinase family protein ROP11 (incomplete catalytic triad) (ROP11) | location=TGME49_chrX:805942-807519(+) | length=525 | sequence_SO=chromosome | SO=protein_coding	227810 |	21	0.359749	0.380189	0.349945	0.37325	0.544503	0.501187	0.554626	0.510505	0.185589	0.446744	-1.16248
TGME49_213870 |	22.65	25.29	34.83	17.74	14.94	TGME49_213870 |	organism=Toxoplasma_gondii_ME49 | product=UBA/TS-N domain-containing protein | location=TGME49_chrV:1388869-1398542(-) | length=1071 | sequence_SO=chromosome | SO=protein_coding	213870 |	11	19.57	21.7	32.12	18.39	14.01	TGME49_213870 |	organism=Toxoplasma_gondii_ME49 | product=UBA/TS-N domain-containing protein | location=TGME49_chrV:1388869-1398542(-) | length=1071 | sequence_SO=chromosome | SO=protein_coding	213870 |	12	0.359749	0.376704	0.288403	0.299226	0.203236	0.291072	0.20893	0.299226	0.19847	0.290818	-1.78181
TGME49_217890 |	22.4	23.08	92.35	84.69	58.67	TGME49_217890 |	organism=Toxoplasma_gondii_ME49 | product=alkyl hydroperoxide reductase/ Thiol specific antioxidant/ Mal allergen, putative | location=TGME49_chrXII:2205011-2205601(-) | length=196 | sequence_SO=chromosome | SO=protein_coding	217890 |	26	18.72	18.78	77.55	70.92	58.67	TGME49_217890 |	organism=Toxoplasma_gondii_ME49 | product=alkyl hydroperoxide reductase/ Thiol specific antioxidant/ Mal allergen, putative | location=TGME49_chrXII:2205011-2205601(-) | length=196 | sequence_SO=chromosome | SO=protein_coding	217890 |	29	0.16293	0.140605	0.147231	0.127057	0.207014	0.136773	0.127057	0.0879023	0.223896	0.142071	-2.81531
TGME49_312110 |	22.28	24.24	47.47	22.91	16.46	TGME49_312110 |	organism=Toxoplasma_gondii_ME49 | product=apicoplast-associated thioredoxin family protein Atrx1 | location=TGME49_chrXI:2434995-2443124(-) | length=790 | sequence_SO=chromosome | SO=protein_coding	312110 |	12	26.73	30.54	43.67	24.3	20.76	TGME49_312110 |	organism=Toxoplasma_gondii_ME49 | product=apicoplast-associated thioredoxin family protein Atrx1 | location=TGME49_chrXI:2434995-2443124(-) | length=790 | sequence_SO=chromosome | SO=protein_coding	312110 |	14	0.299226	0.376704	0.416869	0.47863	0.436516	0.49204	0.390841	0.440555	0.138318	0.416423	-1.26388
TGME49_214080 |	21.68	23.65	66.67	55.56	47.74	TGME49_214080 |	organism=Toxoplasma_gondii_ME49 | product=toxofilin | location=TGME49_chrX:6014213-6014944(+) | length=243 | sequence_SO=chromosome | SO=protein_coding	214080 |	19	16.16	17.33	69.96	45.68	40.74	TGME49_214080 |	organism=Toxoplasma_gondii_ME49 | product=toxofilin | location=TGME49_chrX:6014213-6014944(+) | length=243 | sequence_SO=chromosome | SO=protein_coding	214080 |	22	0.398107	0.376704	0.185353	0.190546	0.185353	0.383707	0.127057	0.239883	0.38823	0.260839	-1.93877
TGME49_257480 |	21.51	23.69	48.1	29.9	22.71	TGME49_257480 |	organism=Toxoplasma_gondii_ME49 | product=NADP-dependent succinate-semialdehyde dehydrogenase | location=TGME49_chrVIIb:4023748-4025877(-) | length=709 | sequence_SO=chromosome | SO=protein_coding	257480 |	12	17.64	20.73	52.19	23.7	17.49	TGME49_257480 |	organism=Toxoplasma_gondii_ME49 | product=NADP-dependent succinate-semialdehyde dehydrogenase | location=TGME49_chrVIIb:4023748-4025877(-) | length=709 | sequence_SO=chromosome | SO=protein_coding	257480 |	9	0.0816582	0.0862978	0.0765597	0.0816582	0.177011	0.17378	0.175388	0.17378	0.364835	0.128267	-2.96278
TGME49_297470 |	21.05	21.45	56.4	47.41	45.78	TGME49_297470 |	organism=Toxoplasma_gondii_ME49 | product=myosin light chain 2, putative | location=TGME49_chrII:1804538-1811418(+) | length=367 | sequence_SO=chromosome | SO=protein_coding	297470 |	12	17.04	17.71	56.95	42.78	35.97	TGME49_297470 |	organism=Toxoplasma_gondii_ME49 | product=myosin light chain 2, putative | location=TGME49_chrII:1804538-1811418(+) | length=367 | sequence_SO=chromosome | SO=protein_coding	297470 |	9	0.255859	0.313329	0.270396	0.337287	0.299226	0.299226	0.322107	0.322107	0.0852949	0.302442	-1.72527
TGME49_277720 |	20.95	21.67	46.32	22.4	14.94	TGME49_277720 |	organism=Toxoplasma_gondii_ME49 | product=GDA1/CD39 (nucleoside phosphatase) family protein | location=TGME49_chrXII:6553202-6555775(+) | length=857 | sequence_SO=chromosome | SO=protein_coding	277720 |	10	20.67	21.57	50.76	27.54	19.25	TGME49_277720 |	organism=Toxoplasma_gondii_ME49 | product=GDA1/CD39 (nucleoside phosphatase) family protein | location=TGME49_chrXII:6553202-6555775(+) | length=857 | sequence_SO=chromosome | SO=protein_coding	277720 |	12	0.428549	0.448745	0.416869	0.436516	0.42462	0.343558	0.457088	0.37325	0.0870113	0.416149	-1.26483
TGME49_253710 |	20.76	22.75	38.67	23.72	12.54	TGME49_253710 |	organism=Toxoplasma_gondii_ME49 | product=hypothetical protein | location=TGME49_chrIII:1116342-1122495(-) | length=1037 | sequence_SO=chromosome | SO=protein_coding	253710 |	10	14.66	16.71	38.57	17.74	9.257	TGME49_253710 |	organism=Toxoplasma_gondii_ME49 | product=hypothetical protein | location=TGME49_chrIII:1116342-1122495(-) | length=1037 | sequence_SO=chromosome | SO=protein_coding	253710 |	8	0.0559758	0.0963829	0.060256	0.103753	0.0879023	0.10666	0.0862978	0.0990832	0.206335	0.0870388	-3.5222
TGME49_218200 |	20.71	21.12	40.61	30.18	22.47	TGME49_218200 |	organism=Toxoplasma_gondii_ME49 | product=UDP-sugar pyrophospharylase | location=TGME49_chrXII:1700331-1705956(-) | length=623 | sequence_SO=chromosome | SO=protein_coding	218200 |	11	25.58	27.2	52.65	33.39	21.35	TGME49_218200 |	organism=Toxoplasma_gondii_ME49 | product=UDP-sugar pyrophospharylase | location=TGME49_chrXII:1700331-1705956(-) | length=623 | sequence_SO=chromosome | SO=protein_coding	218200 |	12	0.194089	0.218776	0.190546	0.214783	0.144544	0.16293	0.138038	0.15417	0.166165	0.177234	-2.49627
TGME49_319560 |	20.52	20.56	57.44	39.95	32.11	TGME49_319560 |	organism=Toxoplasma_gondii_ME49 | product=microneme protein MIC3 (MIC3) | location=TGME49_chrIV:912578-913851(+) | length=383 | sequence_SO=chromosome | SO=protein_coding	319560 |	10	22.23	22.26	45.95	38.38	36.55	TGME49_319560 |	organism=Toxoplasma_gondii_ME49 | product=microneme protein MIC3 (MIC3) | location=TGME49_chrIV:912578-913851(+) | length=383 | sequence_SO=chromosome | SO=protein_coding	319560 |	14	0.275423	0.293765	0.291072	0.310456	0.30479	0.337287	0.296483	0.328095	0.0621933	0.304671	-1.71467
TGME49_223700 |	20.35	22.81	37.56	16.87	11.27	TGME49_223700 |	organism=Toxoplasma_gondii_ME49 | product=F5/8 type C domain-containing protein | location=TGME49_chrX:3647071-3653213(-) | length=1571 | sequence_SO=chromosome | SO=protein_coding	223700 |	10	19.32	22.07	37.56	14	9.866	TGME49_223700 |	organism=Toxoplasma_gondii_ME49 | product=F5/8 type C domain-containing protein | location=TGME49_chrX:3647071-3653213(-) | length=1571 | sequence_SO=chromosome | SO=protein_coding	223700 |	9	0.0469894	0.100925	0.0483059	0.102802	0.159956	0.207014	0.157036	0.205116	0.463069	0.128518	-2.95996
TGME49_315480 |	20.33	22.93	41.63	19.88	16.34	TGME49_315480 |	organism=Toxoplasma_gondii_ME49 | product=acyl-CoA dehydrogenase, middle domain-containing protein | location=TGME49_chrXI:4743731-4750665(-) | length=1016 | sequence_SO=chromosome | SO=protein_coding	315480 |	12	25.06	27.03	42.13	19.59	16.04	TGME49_315480 |	organism=Toxoplasma_gondii_ME49 | product=acyl-CoA dehydrogenase, middle domain-containing protein | location=TGME49_chrXI:4743731-4750665(-) | length=1016 | sequence_SO=chromosome | SO=protein_coding	315480 |	12	0.0586138	0.0887156	0.0625173	0.100925	0.0505825	0.0648634	0.0457088	0.0580764	0.267655	0.0662504	-3.91593
TGME49_310160 |	20.32	21.71	36.68	18.29	12.79	TGME49_310160 |	organism=Toxoplasma_gondii_ME49 | product=argonaute AGO (AGO) | location=TGME49_chrXI:1099919-1105265(+) | length=946 | sequence_SO=chromosome | SO=protein_coding	310160 |	10	26.59	28.42	42.18	20.19	14.69	TGME49_310160 |	organism=Toxoplasma_gondii_ME49 | product=argonaute AGO (AGO) | location=TGME49_chrXI:1099919-1105265(+) | length=946 | sequence_SO=chromosome | SO=protein_coding	310160 |	13	0.0534564	0.0613762	0.0549541	0.0636796	0.0636796	0.0452898	0.0711213	0.0483059	0.141377	0.0577329	-4.11446
TGME49_255420 |	19.83	20.1	79.14	69.78	56.83	TGME49_255420 |	organism=Toxoplasma_gondii_ME49 | product=hypothetical protein | location=TGME49_chrVIIb:4836879-4838610(-) | length=278 | sequence_SO=chromosome | SO=protein_coding	255420 |	11	23.33	23.87	82.01	65.47	59.71	TGME49_255420 |	organism=Toxoplasma_gondii_ME49 | product=hypothetical protein | location=TGME49_chrVIIb:4836879-4838610(-) | length=278 | sequence_SO=chromosome | SO=protein_coding	255420 |	12	0.187068	0.128233	0.226986	0.152757	0.299226	0.349945	0.363078	0.409261	0.372352	0.264569	-1.91828
TGME49_279450 |	19.77	21.17	53.7	36.74	23.04	TGME49_279450 |	organism=Toxoplasma_gondii_ME49 | product=adenylosuccinate synthetase, putative | location=TGME49_chrIX:182971-184353(+) | length=460 | sequence_SO=chromosome | SO=protein_coding	279450 |	10	13.01	14.47	56.3	30.65	16.74	TGME49_279450 |	organism=Toxoplasma_gondii_ME49 | product=adenylosuccinate synthetase, putative | location=TGME49_chrIX:182971-184353(+) | length=460 | sequence_SO=chromosome | SO=protein_coding	279450 |	7	0.0613762	0.130617	0.0636796	0.141906	0.149969	0.180302	0.105682	0.130617	0.322047	0.120518	-3.05267
TGME49_255890 |	19.65	22.1	37.82	15.99	14.85	TGME49_255890 |	organism=Toxoplasma_gondii_ME49 | product=pyridine nucleotide-disulfide oxidoreductase domain-containing protein | location=TGME49_chrVIIb:4643668-4653479(-) | length=788 | sequence_SO=chromosome | SO=protein_coding	255890 |	10	16.73	18.48	37.82	17.13	11.68	TGME49_255890 |	organism=Toxoplasma_gondii_ME49 | product=pyridine nucleotide-disulfide oxidoreductase domain-containing protein | location=TGME49_chrVIIb:4643668-4653479(-) | length=788 | sequence_SO=chromosome | SO=protein_coding	255890 |	8	0.138038	0.157036	0.105682	0.135519	0.0912011	0.110662	0.0809096	0.0990832	0.213565	0.114766	-3.12323
TGME49_201840 |	19.47	20.84	40.23	21.49	17.93	TGME49_201840 |	organism=Toxoplasma_gondii_ME49 | product=aspartyl protease ASP1 (ASP1) | location=TGME49_chrVIIa:3748798-3754934(+) | length=619 | sequence_SO=chromosome | SO=protein_coding	201840 |	11	19.8	20.34	44.26	22.46	17.93	TGME49_201840 |	organism=Toxoplasma_gondii_ME49 | product=aspartyl protease ASP1 (ASP1) | location=TGME49_chrVIIa:3748798-3754934(+) | length=619 | sequence_SO=chromosome | SO=protein_coding	201840 |	12	0.0698232	0.0524807	0.0731139	0.0544503	0.0981748	0.0963829	0.104713	0.100925	0.245966	0.081258	-3.62135
TGME49_257380 |	19.43	19.53	71.1	59.17	57.34	TGME49_257380 |	organism=Toxoplasma_gondii_ME49 | product=hypothetical protein | location=TGME49_chrVIIb:4081488-4083771(+) | length=218 | sequence_SO=chromosome | SO=protein_coding	257380 |	17	19.17	19.54	64.22	57.34	57.34	TGME49_257380 |	organism=Toxoplasma_gondii_ME49 | product=hypothetical protein | location=TGME49_chrVIIb:4081488-4083771(+) | length=218 | sequence_SO=chromosome | SO=protein_coding	257380 |	19	0.0887156	0.105682	0.0903649	0.107647	0.121339	0.0972747	0.121339	0.101859	0.111739	0.104278	-3.2615
TGME49_318650 |	18.91	22.13	30.42	17.47	15.6	TGME49_318650 |	organism=Toxoplasma_gondii_ME49 | product=transhydrogenase | location=TGME49_chrIV:1168908-1173420(+) | length=1019 | sequence_SO=chromosome | SO=protein_coding	318650 |	11	11.67	17.1	36.11	18.35	10.99	TGME49_318650 |	organism=Toxoplasma_gondii_ME49 | product=transhydrogenase | location=TGME49_chrIV:1168908-1173420(+) | length=1019 | sequence_SO=chromosome | SO=protein_coding	318650 |	7	0.0436516	0.0448745	0.0405509	0.0413047	0.0586138	0.0613762	0.057544	0.0613762	0.170764	0.0511615	-4.2888
TGME49_271888 |	18.53	20.98	55.85	40.94	26.32	TGME49_271888 |	organism=Toxoplasma_gondii_ME49 | product=3-ketoacyl-CoA reductase, putative | location=TGME49_chrVIII:4297823-4302700(-) | length=342 | sequence_SO=chromosome | SO=protein_coding	271888 |	11	18.21	19.26	61.4	44.74	32.46	TGME49_271888 |	organism=Toxoplasma_gondii_ME49 | product=3-ketoacyl-CoA reductase, putative | location=TGME49_chrVIII:4297823-4302700(-) | length=342 | sequence_SO=chromosome | SO=protein_coding	271888 |	10	0.529663	0.524808	0.474242	0.47863	0.30761	0.444631	0.280543	0.401791	0.203905	0.43024	-1.21679
TGME49_308810 |	18.48	20.01	42.6	28.06	21.84	TGME49_308810 |	organism=Toxoplasma_gondii_ME49 | product=rhoptry neck protein RON9 (RON9) | location=TGME49_chrXI:276255-285261(+) | length=1493 | sequence_SO=chromosome | SO=protein_coding	308810 |	10	11.76	13.16	29.4	8.305	5.492	TGME49_308810 |	organism=Toxoplasma_gondii_ME49 | product=rhoptry neck protein RON9 (RON9) | location=TGME49_chrXI:276255-285261(+) | length=1493 | sequence_SO=chromosome | SO=protein_coding	308810 |	6	0.405508	0.461318	0.409261	0.465586	0.334195	0.242103	0.380189	0.265461	0.21115	0.370453	-1.43264
TGME49_225850 |	18.35	20.93	27.91	11.83	7.974	TGME49_225850 |	organism=Toxoplasma_gondii_ME49 | product=peptidase, M28 family protein | location=TGME49_chrX:1998525-2009384(+) | length=1555 | sequence_SO=chromosome | SO=protein_coding	225850 |	8	13.06	16.62	27.78	10.74	7.01	TGME49_225850 |	organism=Toxoplasma_gondii_ME49 | product=peptidase, M28 family protein | location=TGME49_chrX:1998525-2009384(+) | length=1555 | sequence_SO=chromosome | SO=protein_coding	225850 |	7	0.283139	0.248886	0.270396	0.237684	0.177011	0.277971	0.180302	0.301995	0.176781	0.247173	-2.01641
TGME49_264030 |	18.16	18.73	31.6	22.33	20.28	TGME49_264030 |	organism=Toxoplasma_gondii_ME49 | product=aminotransferase, putative | location=TGME49_chrVIIb:224493-228947(-) | length=636 | sequence_SO=chromosome | SO=protein_coding	264030 |	9	11.71	12.8	34.59	16.51	12.42	TGME49_264030 |	organism=Toxoplasma_gondii_ME49 | product=aminotransferase, putative | location=TGME49_chrVIIb:224493-228947(-) | length=636 | sequence_SO=chromosome | SO=protein_coding	264030 |	8	0.224906	0.353183	0.214783	0.356451	0.283139	0.501187	0.296483	0.465586	0.289589	0.336965	-1.56933
TGME49_259010 |	17.74	19.25	63.64	45.71	37.63	TGME49_259010 |	organism=Toxoplasma_gondii_ME49 | product=vacuolar ATP synthase subunit d, putative | location=TGME49_chrVIIb:3027834-3033993(-) | length=396 | sequence_SO=chromosome | SO=protein_coding	259010 |	9	19.64	20.48	59.09	43.94	38.89	TGME49_259010 |	organism=Toxoplasma_gondii_ME49 | product=vacuolar ATP synthase subunit d, putative | location=TGME49_chrVIIb:3027834-3033993(-) | length=396 | sequence_SO=chromosome | SO=protein_coding	259010 |	10	0.465586	0.483059	0.413047	0.432514	0.465586	0.387258	0.461318	0.387258	0.0804652	0.436953	-1.19445
TGME49_297160 |	17.73	18.58	59.75	34.22	25.89	TGME49_297160 |	organism=Toxoplasma_gondii_ME49 | product=hypothetical protein | location=TGME49_chrII:1579767-1583634(-) | length=564 | sequence_SO=chromosome | SO=protein_coding	297160 |	15	14.42	15.76	57.27	26.95	20.21	TGME49_297160 |	organism=Toxoplasma_gondii_ME49 | product=hypothetical protein | location=TGME49_chrII:1579767-1583634(-) | length=564 | sequence_SO=chromosome | SO=protein_coding	297160 |	12	0.0519996	0.0809096	0.0496592	0.0758578	0.0963829	0.0990832	0.0981748	0.100925	0.241254	0.081624	-3.61486
TGME49_312480 |	17.57	18.73	65.98	45.08	40.98	TGME49_312480 |	organism=Toxoplasma_gondii_ME49 | product=uracil phosphoribosyltransferase FUR1, putative | location=TGME49_chrXI:2718646-2722734(+) | length=244 | sequence_SO=chromosome | SO=protein_coding	312480 |	10	14.33	15.05	72.13	40.16	38.11	TGME49_312480 |	organism=Toxoplasma_gondii_ME49 | product=uracil phosphoribosyltransferase FUR1, putative | location=TGME49_chrXI:2718646-2722734(+) | length=244 | sequence_SO=chromosome | SO=protein_coding	312480 |	9	0.591562	0.765597	0.390841	0.554626	0.280543	0.263027	0.277971	0.265461	0.422095	0.423703	-1.23887
TGME49_289240 |	17.47	19.04	43.88	20.88	12.68	TGME49_289240 |	organism=Toxoplasma_gondii_ME49 | product=DnaJ domain-containing protein | location=TGME49_chrIX:3103924-3110902(-) | length=891 | sequence_SO=chromosome | SO=protein_coding	289240 |	9	25.18	27.48	48.48	19.98	16.72	TGME49_289240 |	organism=Toxoplasma_gondii_ME49 | product=DnaJ domain-containing protein | location=TGME49_chrIX:3103924-3110902(-) | length=891 | sequence_SO=chromosome | SO=protein_coding	289240 |	14	0.0794328	0.16293	0.0737904	0.141906	0.0469894	0.151356	0.030761	0.0981748	0.470193	0.0981675	-3.34861
TGME49_276140 |	17.45	18.52	35.38	17.33	14.26	TGME49_276140 |	organism=Toxoplasma_gondii_ME49 | product=ADP ribosylation factor ARF1 (ARF1) | location=TGME49_chrIII:119823-123343(-) | length=554 | sequence_SO=chromosome | SO=protein_coding	276140 |	17	11.82	12.57	42.42	17.33	12.82	TGME49_276140 |	organism=Toxoplasma_gondii_ME49 | product=ADP ribosylation factor ARF1 (ARF1) | location=TGME49_chrIII:119823-123343(-) | length=554 | sequence_SO=chromosome | SO=protein_coding	276140 |	16	0.505825	0.37325	0.515229	0.37325	0.549541	0.346737	0.534564	0.346737	0.190751	0.443142	-1.17416
TGME49_214770 |	17.31	17.71	91.58	73.76	58.42	TGME49_214770 |	organism=Toxoplasma_gondii_ME49 | product=small GTP binding protein rab1a, putative | location=TGME49_chrX:6486806-6490475(+) | length=202 | sequence_SO=chromosome | SO=protein_coding	214770 |	13	9.95	10.25	84.16	51.98	35.64	TGME49_214770 |	organism=Toxoplasma_gondii_ME49 | product=small GTP binding protein rab1a, putative | location=TGME49_chrX:6486806-6490475(+) | length=202 | sequence_SO=chromosome | SO=protein_coding	214770 |	6	0.559758	0.265461	0.529663	0.258226	0.409261	0.233346	0.401791	0.231207	0.345866	0.361089	-1.46957
TGME49_259660 |	17.29	17.76	69.26	50.53	40.99	TGME49_259660 |	organism=Toxoplasma_gondii_ME49 | product=orotate phosphoribosyltransferase | location=TGME49_chrVIIb:2727765-2730176(-) | length=283 | sequence_SO=chromosome | SO=protein_coding	259660 |	9	17.51	18.13	71.38	44.17	42.4	TGME49_259660 |	organism=Toxoplasma_gondii_ME49 | product=orotate phosphoribosyltransferase | location=TGME49_chrVIIb:2727765-2730176(-) | length=283 | sequence_SO=chromosome | SO=protein_coding	259660 |	10	0.190546	0.0870964	0.197697	0.0903649	0.20893	0.15417	0.226986	0.167494	0.296597	0.165411	-2.59588
TGME49_278910 |	17.21	18.98	49.57	30.94	24.79	TGME49_278910 |	organism=Toxoplasma_gondii_ME49 | product=O-acetylserine (thiol) lyase 2, putative | location=TGME49_chrXII:5764702-5770055(+) | length=585 | sequence_SO=chromosome | SO=protein_coding	278910 |	9	13.35	15.29	47.86	23.93	21.71	TGME49_278910 |	organism=Toxoplasma_gondii_ME49 | product=O-acetylserine (thiol) lyase 2, putative | location=TGME49_chrXII:5764702-5770055(+) | length=585 | sequence_SO=chromosome | SO=protein_coding	278910 |	8	0.102802	0.0524807	0.092045	0.0452898	0.0448745	0.0636796	0.0405509	0.0591562	0.343425	0.0626098	-3.99747
TGME49_255260 |	17.13	17.41	38.49	21.27	19.33	TGME49_255260 |	organism=Toxoplasma_gondii_ME49 | product=apical membrane antigen AMA1 | location=TGME49_chrVIIb:4948067-4952962(+) | length=569 | sequence_SO=chromosome | SO=protein_coding	255260 |	11	19.59	20.22	44.29	29.7	20.21	TGME49_255260 |	organism=Toxoplasma_gondii_ME49 | product=apical membrane antigen AMA1 | location=TGME49_chrVIIb:4948067-4952962(+) | length=569 | sequence_SO=chromosome | SO=protein_coding	255260 |	11	0.0954993	0.0870964	0.0887156	0.0801678	0.133045	0.125893	0.148594	0.133045	0.221128	0.111507	-3.16479
TGME49_237140 |	17.01	18.79	60.26	38.76	30.94	TGME49_237140 |	organism=Toxoplasma_gondii_ME49 | product=ethylene inducible protein, putative | location=TGME49_chrX:5736518-5740835(+) | length=307 | sequence_SO=chromosome | SO=protein_coding	237140 |	8	18.76	19.22	65.8	40.39	35.5	TGME49_237140 |	organism=Toxoplasma_gondii_ME49 | product=ethylene inducible protein, putative | location=TGME49_chrX:5736518-5740835(+) | length=307 | sequence_SO=chromosome | SO=protein_coding	237140 |	11	0.212814	0.251189	0.194089	0.224906	0.190546	0.159956	0.180302	0.148594	0.161783	0.195299	-2.35624
TGME49_218780 |	16.87	17.3	49.9	32.85	23.91	TGME49_218780 |	organism=Toxoplasma_gondii_ME49 | product=phosphoserine aminotransferase, putative | location=TGME49_chrXII:1308220-1314251(-) | length=481 | sequence_SO=chromosome | SO=protein_coding	218780 |	8	22.33	23.35	64.45	44.28	37.42	TGME49_218780 |	organism=Toxoplasma_gondii_ME49 | product=phosphoserine aminotransferase, putative | location=TGME49_chrXII:1308220-1314251(-) | length=481 | sequence_SO=chromosome | SO=protein_coding	218780 |	13	0.487529	0.483059	0.235505	0.226986	0.390841	0.359749	0.420727	0.394457	0.247138	0.374857	-1.41559
TGME49_225310 |	16.69	17.37	37.65	28.69	25.3	TGME49_225310 |	organism=Toxoplasma_gondii_ME49 | product=ARF1-directed GTPase-activating protein, putative | location=TGME49_chrX:2320515-2324575(+) | length=502 | sequence_SO=chromosome | SO=protein_coding	225310 |	8	13.12	13.37	34.46	17.93	17.93	TGME49_225310 |	organism=Toxoplasma_gondii_ME49 | product=ARF1-directed GTPase-activating protein, putative | location=TGME49_chrX:2320515-2324575(+) | length=502 | sequence_SO=chromosome | SO=protein_coding	225310 |	7	0.539511	0.428549	0.60256	0.474242	0.452898	0.413047	0.461318	0.420727	0.129259	0.474106	-1.07672
TGME49_227800 |	16.66	18.62	32.03	14.61	9.453	TGME49_227800 |	organism=Toxoplasma_gondii_ME49 | product=EF hand domain-containing protein | location=TGME49_chrX:811185-820258(-) | length=1280 | sequence_SO=chromosome | SO=protein_coding	227800 |	7	14.37	16.25	24.92	12.73	8.516	TGME49_227800 |	organism=Toxoplasma_gondii_ME49 | product=EF hand domain-containing protein | location=TGME49_chrX:811185-820258(-) | length=1280 | sequence_SO=chromosome | SO=protein_coding	227800 |	7	0.111686	0.301995	0.0963829	0.229087	0.409261	0.187068	0.283139	0.124738	0.469516	0.21792	-2.19813
TGME49_293690 |	16.6	16.96	86.67	68.48	61.21	TGME49_293690 |	organism=Toxoplasma_gondii_ME49 | product=profilin PRF (PRF) | location=TGME49_chrIa:510894-512235(-) | length=165 | sequence_SO=chromosome | SO=protein_coding	293690 |	15	16.91	17.07	78.79	70.91	51.52	TGME49_293690 |	organism=Toxoplasma_gondii_ME49 | product=profilin PRF (PRF) | location=TGME49_chrIa:510894-512235(-) | length=165 | sequence_SO=chromosome | SO=protein_coding	293690 |	12	0.310456	0.366438	0.244343	0.291072	0.660694	0.666807	0.444631	0.448745	0.351425	0.429148	-1.22045
TGME49_243600 |	16.49	16.97	53.49	37.02	19.77	TGME49_243600 |	organism=Toxoplasma_gondii_ME49 | product=acetyltransferase, GNAT family protein | location=TGME49_chrVI:2744229-2745779(-) | length=516 | sequence_SO=chromosome | SO=protein_coding	243600 |	6	23.55	24.09	53.1	32.75	27.91	TGME49_243600 |	organism=Toxoplasma_gondii_ME49 | product=acetyltransferase, GNAT family protein | location=TGME49_chrVI:2744229-2745779(-) | length=516 | sequence_SO=chromosome | SO=protein_coding	243600 |	13	0.0280543	0.047863	0.037325	0.0685488	0.0390841	0.0772681	0.0448745	0.0903649	0.378862	0.0541729	-4.20629
TGME49_267410 |	16.28	17.31	24.98	12.29	9.88	TGME49_267410 |	organism=Toxoplasma_gondii_ME49 | product=scavenger receptor protein SR1 precursor (SR1) | location=TGME49_chrIX:667920-673248(-) | length=1245 | sequence_SO=chromosome | SO=protein_coding	267410 |	10	12.1	13.75	25.86	10.52	8.353	TGME49_267410 |	organism=Toxoplasma_gondii_ME49 | product=scavenger receptor protein SR1 precursor (SR1) | location=TGME49_chrIX:667920-673248(-) | length=1245 | sequence_SO=chromosome | SO=protein_coding	267410 |	8	0.11272	0.172187	0.119124	0.180302	0.149969	0.210863	0.148594	0.203236	0.208236	0.162124	-2.62483
TGME49_273740 |	16.07	17.71	49.52	40.91	31.58	TGME49_273740 |	organism=Toxoplasma_gondii_ME49 | product=acetyl-CoA acyltransferase B, putative | location=TGME49_chrVIII:3296366-3299871(-) | length=418 | sequence_SO=chromosome | SO=protein_coding	273740 |	11	12.42	15.42	53.35	40.43	22.01	TGME49_273740 |	organism=Toxoplasma_gondii_ME49 | product=acetyl-CoA acyltransferase B, putative | location=TGME49_chrVIII:3296366-3299871(-) | length=418 | sequence_SO=chromosome | SO=protein_coding	273740 |	8	0.0457088	0.0772681	0.0474242	0.0801678	0.0559758	0.120226	0.060256	0.121339	0.372331	0.0760457	-3.71699
TGME49_306910 |	15.85	21.02	52.5	30.19	25.77	TGME49_306910 |	organism=Toxoplasma_gondii_ME49 | product=hypothetical protein | location=TGME49_chrXI:190635-200677(+) | length=520 | sequence_SO=chromosome | SO=protein_coding	306910 |	11	16.37	21.06	50.38	41.35	30	TGME49_306910 |	organism=Toxoplasma_gondii_ME49 | product=hypothetical protein | location=TGME49_chrXI:190635-200677(+) | length=520 | sequence_SO=chromosome | SO=protein_coding	306910 |	13	0.299226	0.239883	0.301995	0.251189	0.285759	0.401791	0.242103	0.340408	0.175038	0.295294	-1.75977
TGME49_244250 |	15.84	16.07	41.56	34.25	25.16	TGME49_244250 |	organism=Toxoplasma_gondii_ME49 | product=hypothetical protein | location=TGME49_chrVI:3138274-3141126(-) | length=616 | sequence_SO=chromosome | SO=protein_coding	244250 |	9	14.57	14.91	34.58	26.95	21.92	TGME49_244250 |	organism=Toxoplasma_gondii_ME49 | product=hypothetical protein | location=TGME49_chrVI:3138274-3141126(-) | length=616 | sequence_SO=chromosome | SO=protein_coding	244250 |	10	0.349945	0.452898	0.334195	0.420727	0.363078	0.340408	0.383707	0.356451	0.104131	0.375176	-1.41436
TGME49_306500 |	15.68	18.35	39.06	12.72	8.706	TGME49_306500 |	organism=Toxoplasma_gondii_ME49 | product=hypothetical protein | location=TGME49_chrIX:6137195-6144708(+) | length=1321 | sequence_SO=chromosome | SO=protein_coding	306500 |	8	20.73	24	44.44	16.88	10.22	TGME49_306500 |	organism=Toxoplasma_gondii_ME49 | product=hypothetical protein | location=TGME49_chrIX:6137195-6144708(+) | length=1321 | sequence_SO=chromosome | SO=protein_coding	306500 |	10	0.0903649	0.159956	0.0816582	0.149969	0.0554626	0.0937562	0.0505825	0.0855067	0.387714	0.0959069	-3.38222
TGME49_215040 |	15.62	22.43	30.23	9.252	6.246	TGME49_215040 |	organism=Toxoplasma_gondii_ME49 | product=HEAT repeat-containing protein | location=TGME49_chrX:6703331-6719585(-) | length=1697 | sequence_SO=chromosome | SO=protein_coding	215040 |	7	20.17	28.09	40.72	16.44	11.61	TGME49_215040 |	organism=Toxoplasma_gondii_ME49 | product=HEAT repeat-containing protein | location=TGME49_chrX:6703331-6719585(-) | length=1697 | sequence_SO=chromosome | SO=protein_coding	215040 |	12	0.21677	0.280543	0.239883	0.319154	0.328095	0.401791	0.313329	0.394457	0.197838	0.311753	-1.68153
TGME49_214290 |	15.6	15.85	69.53	46.09	43.75	TGME49_214290 |	organism=Toxoplasma_gondii_ME49 | product=DJ-1 family protein | location=TGME49_chrX:6217062-6218889(+) | length=256 | sequence_SO=chromosome | SO=protein_coding	214290 |	13	14.62	14.77	58.2	50	47.66	TGME49_214290 |	organism=Toxoplasma_gondii_ME49 | product=DJ-1 family protein | location=TGME49_chrX:6217062-6218889(+) | length=256 | sequence_SO=chromosome | SO=protein_coding	214290 |	12	0.591562	0.349945	0.625173	0.37325	0.448745	0.353183	0.452898	0.356451	0.231475	0.443901	-1.17169
TGME49_220400 |	15.4	16.43	96.61	93.22	63.56	TGME49_220400 |	organism=Toxoplasma_gondii_ME49 | product=actin depolymerizing factor ADF (ADF) | location=TGME49_chrV:352732-354045(-) | length=118 | sequence_SO=chromosome | SO=protein_coding	220400 |	19	17.68	18.82	96.61	82.2	69.49	TGME49_220400 |	organism=Toxoplasma_gondii_ME49 | product=actin depolymerizing factor ADF (ADF) | location=TGME49_chrV:352732-354045(-) | length=118 | sequence_SO=chromosome | SO=protein_coding	220400 |	14	0.60256	0.630957	0.346737	0.356451	0.544503	0.510505	0.436516	0.409261	0.212109	0.479686	-1.05984
TGME49_233500 |	15.32	16.6	45.6	26.67	21.87	TGME49_233500 |	organism=Toxoplasma_gondii_ME49 | product=triose-phosphate isomerase TPI-II (TPI-II) | location=TGME49_chrVIII:2683793-2688613(-) | length=375 | sequence_SO=chromosome | SO=protein_coding	233500 |	8	19.43	19.72	44.53	25.07	25.07	TGME49_233500 |	organism=Toxoplasma_gondii_ME49 | product=triose-phosphate isomerase TPI-II (TPI-II) | location=TGME49_chrVIII:2683793-2688613(-) | length=375 | sequence_SO=chromosome | SO=protein_coding	233500 |	11	0.436516	0.387258	0.515229	0.452898	0.376704	0.369828	0.322107	0.328095	0.154268	0.398579	-1.32706
TGME49_214580 |	15.25	18	37.33	14.19	5.66	TGME49_214580 |	organism=Toxoplasma_gondii_ME49 | product=tetratricopeptide repeat-containing protein | location=TGME49_chrX:6374370-6384134(-) | length=1219 | sequence_SO=chromosome | SO=protein_coding	214580 |	6	8.86	12.82	37.08	11.32	6.399	TGME49_214580 |	organism=Toxoplasma_gondii_ME49 | product=tetratricopeptide repeat-containing protein | location=TGME49_chrX:6374370-6384134(-) | length=1219 | sequence_SO=chromosome | SO=protein_coding	214580 |	6	0.083946	0.195884	0.0954993	0.203236	0.0704693	0.119124	0.057544	0.0981748	0.446334	0.115485	-3.11423
TGME49_311360 |	15.24	20.04	45.37	21.53	11.87	TGME49_311360 |	organism=Toxoplasma_gondii_ME49 | product=protein kinase G AGC kinase family member PKG (PKG) | location=TGME49_chrXI:1994611-2009569(-) | length=994 | sequence_SO=chromosome | SO=protein_coding	311360 |	10	16.05	19.25	39.94	18.21	10.46	TGME49_311360 |	organism=Toxoplasma_gondii_ME49 | product=protein kinase G AGC kinase family member PKG (PKG) | location=TGME49_chrXI:1994611-2009569(-) | length=994 | sequence_SO=chromosome | SO=protein_coding	311360 |	9	0.299226	0.275423	0.267917	0.246604	0.47863	0.452898	0.440555	0.413047	0.249308	0.359288	-1.47679
TGME49_242890 |	15.07	22.5	30.96	7.24	3.652	TGME49_242890 |	organism=Toxoplasma_gondii_ME49 | product=hypothetical protein | location=TGME49_chrVI:2380334-2398628(+) | length=3149 | sequence_SO=chromosome | SO=protein_coding	242890 |	8	18.11	29.27	31.18	8.606	3.239	TGME49_242890 |	organism=Toxoplasma_gondii_ME49 | product=hypothetical protein | location=TGME49_chrVI:2380334-2398628(+) | length=3149 | sequence_SO=chromosome | SO=protein_coding	242890 |	9	0.060256	0.0963829	0.0625173	0.0990832	0.0831764	0.130617	0.0801678	0.127057	0.267361	0.0924072	-3.43585
TGME49_213900 |	15.07	17.3	48.14	19.74	12.12	TGME49_213900 |	organism=Toxoplasma_gondii_ME49 | product=regulator of chromosome condensation RCC1 | location=TGME49_chrV:1417554-1424423(-) | length=1155 | sequence_SO=chromosome | SO=protein_coding	213900 |	7	12.29	14.54	40.61	15.24	8.139	TGME49_213900 |	organism=Toxoplasma_gondii_ME49 | product=regulator of chromosome condensation RCC1 | location=TGME49_chrV:1417554-1424423(-) | length=1155 | sequence_SO=chromosome | SO=protein_coding	213900 |	6	0.465586	0.383707	0.37325	0.313329	0.387258	0.570164	0.387258	0.564937	0.203986	0.430686	-1.21529
TGME49_291600 |	14.71	16.05	62.89	39.47	22.63	TGME49_291600 |	organism=Toxoplasma_gondii_ME49 | product=gamma interferon inducible lysosomal thiol reductase (GILT) protein | location=TGME49_chrIX:4285703-4290751(-) | length=380 | sequence_SO=chromosome | SO=protein_coding	291600 |	8	10.92	11.61	33.68	22.63	21.58	TGME49_291600 |	organism=Toxoplasma_gondii_ME49 | product=gamma interferon inducible lysosomal thiol reductase (GILT) protein | location=TGME49_chrIX:4285703-4290751(-) | length=380 | sequence_SO=chromosome | SO=protein_coding	291600 |	8	0.0887156	0.0539511	0.0937562	0.0519996	0.0554626	0.0440555	0.0570164	0.0444631	0.293469	0.0611775	-4.03085
TGME49_262400 |	14.69	17.21	27.87	12.55	5.674	TGME49_262400 |	organism=Toxoplasma_gondii_ME49 | product=lipase | location=TGME49_chrVIIb:1290906-1298807(-) | length=1410 | sequence_SO=chromosome | SO=protein_coding	262400 |	6	13.63	15.72	27.94	10.35	6.879	TGME49_262400 |	organism=Toxoplasma_gondii_ME49 | product=lipase | location=TGME49_chrVIIb:1290906-1298807(-) | length=1410 | sequence_SO=chromosome | SO=protein_coding	262400 |	6	0.0570164	0.0685488	0.0570164	0.0672977	0.105682	0.0809096	0.10666	0.083946	0.235013	0.0783845	-3.67329
TGME49_293770 |	14.58	15.72	32.77	17.23	15.69	TGME49_293770 |	organism=Toxoplasma_gondii_ME49 | product=chitinase-like protein CLP1 (CLP1) | location=TGME49_chrIa:550266-555576(+) | length=714 | sequence_SO=chromosome | SO=protein_coding	293770 |	9	16.94	17.86	31.23	23.11	13.17	TGME49_293770 |	organism=Toxoplasma_gondii_ME49 | product=chitinase-like protein CLP1 (CLP1) | location=TGME49_chrIa:550266-555576(+) | length=714 | sequence_SO=chromosome | SO=protein_coding	293770 |	9	0.101859	0.0831764	0.104713	0.0855067	0.0608135	0.0801678	0.0619441	0.0824138	0.180436	0.0825743	-3.59816
TGME49_312270 |	14.48	18.04	50.75	35.25	25.25	TGME49_312270 |	organism=Toxoplasma_gondii_ME49 | product=rhoptry protein ROP13 (ROP13) | location=TGME49_chrXI:2555225-2556427(-) | length=400 | sequence_SO=chromosome | SO=protein_coding	312270 |	12	15.13	15.72	57.75	34.75	24.5	TGME49_312270 |	organism=Toxoplasma_gondii_ME49 | product=rhoptry protein ROP13 (ROP13) | location=TGME49_chrXI:2555225-2556427(-) | length=400 | sequence_SO=chromosome | SO=protein_coding	312270 |	9	0.167494	0.158489	0.128233	0.118032	0.177011	0.203236	0.128233	0.139316	0.179203	0.152506	-2.71307
TGME49_217540 |	14.45	14.79	71.23	47.86	23.08	TGME49_217540 |	organism=Toxoplasma_gondii_ME49 | product=RNA recognition motif-containing protein | location=TGME49_chrXII:1894221-1896768(-) | length=351 | sequence_SO=chromosome | SO=protein_coding	217540 |	7	11.3	11.6	51.28	29.91	19.66	TGME49_217540 |	organism=Toxoplasma_gondii_ME49 | product=RNA recognition motif-containing protein | location=TGME49_chrXII:1894221-1896768(-) | length=351 | sequence_SO=chromosome | SO=protein_coding	217540 |	5	0.319154	0.37325	0.319154	0.366438	0.436516	0.448745	0.444631	0.465586	0.14044	0.396684	-1.33394
TGME49_270550 |	14.17	16.35	59.76	26.89	22.51	TGME49_270550 |	organism=Toxoplasma_gondii_ME49 | product=gamma-glutamyl phosphate reductase, putative | location=TGME49_chrVIII:5195213-5197280(+) | length=502 | sequence_SO=chromosome | SO=protein_coding	270550 |	8	18.73	20.75	42.63	31.08	24.3	TGME49_270550 |	organism=Toxoplasma_gondii_ME49 | product=gamma-glutamyl phosphate reductase, putative | location=TGME49_chrVIII:5195213-5197280(+) | length=502 | sequence_SO=chromosome | SO=protein_coding	270550 |	12	0.319154	0.343558	0.353183	0.37325	0.597035	0.390841	0.452898	0.313329	0.223051	0.392906	-1.34774
TGME49_308040 |	14.15	14.98	46.83	23.42	22.36	TGME49_308040 |	organism=Toxoplasma_gondii_ME49 | product=ZPR1 zinc finger domain-containing protein | location=TGME49_chrXII:524637-530501(-) | length=568 | sequence_SO=chromosome | SO=protein_coding	308040 |	8	13.66	15.21	38.91	20.42	14.44	TGME49_308040 |	organism=Toxoplasma_gondii_ME49 | product=ZPR1 zinc finger domain-containing protein | location=TGME49_chrXII:524637-530501(-) | length=568 | sequence_SO=chromosome | SO=protein_coding	308040 |	6	0.420727	0.331131	0.409261	0.319154	0.265461	0.301995	0.187068	0.197697	0.265492	0.304062	-1.71756
TGME49_207830 |	14.14	14.29	51.64	33.88	32.51	TGME49_207830 |	organism=Toxoplasma_gondii_ME49 | product=MORN repeat-containing protein | location=TGME49_chrIb:322320-325476(+) | length=366 | sequence_SO=chromosome | SO=protein_coding	207830 |	9	7.22	7.27	43.17	22.68	16.12	TGME49_207830 |	organism=Toxoplasma_gondii_ME49 | product=MORN repeat-containing protein | location=TGME49_chrIb:322320-325476(+) | length=366 | sequence_SO=chromosome | SO=protein_coding	207830 |	5	0.212814	0.18197	0.237684	0.199526	0.363078	0.325087	0.313329	0.283139	0.233539	0.264578	-1.91823
TGME49_232280 |	14.05	15.16	67.64	41.09	32	TGME49_232280 |	organism=Toxoplasma_gondii_ME49 | product=hypothetical protein | location=TGME49_chrVIII:1992958-1994909(+) | length=275 | sequence_SO=chromosome | SO=protein_coding	232280 |	10	13.84	14.3	68	45.82	34.91	TGME49_232280 |	organism=Toxoplasma_gondii_ME49 | product=hypothetical protein | location=TGME49_chrVIII:1992958-1994909(+) | length=275 | sequence_SO=chromosome | SO=protein_coding	232280 |	10	0.258226	0.263027	0.242103	0.258226	0.325087	0.334195	0.356451	0.369828	0.157926	0.300893	-1.73268
TGME49_226860 |	14.03	14.27	58.57	43.33	40.95	TGME49_226860 |	organism=Toxoplasma_gondii_ME49 | product=SAG-related sequence SRS67 (SRS67) | location=TGME49_chrX:1284087-1284719(-) | length=210 | sequence_SO=chromosome | SO=protein_coding	226860 |	8	11.04	12.22	51.43	43.81	39.52	TGME49_226860 |	organism=Toxoplasma_gondii_ME49 | product=SAG-related sequence SRS67 (SRS67) | location=TGME49_chrX:1284087-1284719(-) | length=210 | sequence_SO=chromosome | SO=protein_coding	226860 |	8	0.0570164	0.103753	0.0586138	0.107647	0.0855067	0.103753	0.0824138	0.108643	0.225062	0.0884182	-3.49951
TGME49_251680 |	13.94	14.39	81.29	64.91	54.39	TGME49_251680 |	organism=Toxoplasma_gondii_ME49 | product=histamine-releasing factor, putative | location=TGME49_chrXII:5529412-5531241(-) | length=171 | sequence_SO=chromosome | SO=protein_coding	251680 |	9	9.91	10.21	67.84	61.4	53.8	TGME49_251680 |	organism=Toxoplasma_gondii_ME49 | product=histamine-releasing factor, putative | location=TGME49_chrXII:5529412-5531241(-) | length=171 | sequence_SO=chromosome | SO=protein_coding	251680 |	6	0.277971	0.291072	0.469894	0.483059	0.496592	0.436516	0.47863	0.420727	0.193811	0.419308	-1.25392
TGME49_214940 |	13.94	14.01	38.79	33.33	29.39	TGME49_214940 |	organism=Toxoplasma_gondii_ME49 | product=MIC2-associated protein M2AP | location=TGME49_chrX:6604937-6607564(+) | length=330 | sequence_SO=chromosome | SO=protein_coding	214940 |	9	14.06	14.12	46.67	40.3	31.82	TGME49_214940 |	organism=Toxoplasma_gondii_ME49 | product=MIC2-associated protein M2AP | location=TGME49_chrX:6604937-6607564(+) | length=330 | sequence_SO=chromosome | SO=protein_coding	214940 |	8	0.301995	0.275423	0.201372	0.192309	0.125893	0.17378	0.138038	0.185353	0.288179	0.19927	-2.3272
TGME49_286600 |	13.76	14.12	48.2	33.51	22.68	TGME49_286600 |	organism=Toxoplasma_gondii_ME49 | product=hypothetical protein | location=TGME49_chrV:1766077-1767754(-) | length=388 | sequence_SO=chromosome | SO=protein_coding	286600 |	7	7.53	7.64	34.54	16.24	16.24	TGME49_286600 |	organism=Toxoplasma_gondii_ME49 | product=hypothetical protein | location=TGME49_chrV:1766077-1767754(-) | length=388 | sequence_SO=chromosome | SO=protein_coding	286600 |	6	0.524808	0.642688	0.405508	0.474242	0.376704	0.359749	0.401791	0.383707	0.202673	0.44615	-1.1644
TGME49_231350 |	13.72	16.53	38.86	16.37	12.81	TGME49_231350 |	organism=Toxoplasma_gondii_ME49 | product=glucosamine-fructose-6-phosphate aminotransferase | location=TGME49_chrVIII:1355205-1358289(-) | length=898 | sequence_SO=chromosome | SO=protein_coding	231350 |	7	18.73	21.74	38.31	20.82	15.26	TGME49_231350 |	organism=Toxoplasma_gondii_ME49 | product=glucosamine-fructose-6-phosphate aminotransferase | location=TGME49_chrVIII:1355205-1358289(-) | length=898 | sequence_SO=chromosome | SO=protein_coding	231350 |	10	0.233346	0.185353	0.139316	0.107647	0.114815	0.100925	0.120226	0.102802	0.321126	0.138054	-2.8567
TGME49_205360 |	13.44	18.63	35.71	7.173	3.414	TGME49_205360 |	organism=Toxoplasma_gondii_ME49 | product=hypothetical protein | location=TGME49_chrVIIa:1442993-1459115(+) | length=2607 | sequence_SO=chromosome | SO=protein_coding	205360 |	7	13.73	19.47	39.32	7.058	3.452	TGME49_205360 |	organism=Toxoplasma_gondii_ME49 | product=hypothetical protein | location=TGME49_chrVIIa:1442993-1459115(+) | length=2607 | sequence_SO=chromosome | SO=protein_coding	205360 |	7	0.155597	0.124738	0.169044	0.136773	0.349945	0.346737	0.366438	0.363078	0.420837	0.251544	-1.99112
TGME49_231920 |	13.43	14.2	50.17	32.01	28.71	TGME49_231920 |	organism=Toxoplasma_gondii_ME49 | product=oxidoreductase, short chain dehydrogenase/reductase family protein | location=TGME49_chrVIII:1646089-1649494(-) | length=303 | sequence_SO=chromosome | SO=protein_coding	231920 |	7	9.27	9.8	35.64	25.74	24.09	TGME49_231920 |	organism=Toxoplasma_gondii_ME49 | product=oxidoreductase, short chain dehydrogenase/reductase family protein | location=TGME49_chrVIII:1646089-1649494(-) | length=303 | sequence_SO=chromosome | SO=protein_coding	231920 |	6	0.092045	0.0554626	0.0946237	0.0570164	0.0698232	0.103753	0.0704693	0.104713	0.233085	0.0809882	-3.62614
TGME49_262150 |	13.38	14.7	38.51	16.26	12.47	TGME49_262150 |	organism=Toxoplasma_gondii_ME49 | product=kelch repeat and K+ channel tetramerisation domain containing protein | location=TGME49_chrVIIb:1331020-1338968(-) | length=818 | sequence_SO=chromosome | SO=protein_coding	262150 |	7	10.37	11.15	39.12	10.02	7.457	TGME49_262150 |	organism=Toxoplasma_gondii_ME49 | product=kelch repeat and K+ channel tetramerisation domain containing protein | location=TGME49_chrVIIb:1331020-1338968(-) | length=818 | sequence_SO=chromosome | SO=protein_coding	262150 |	5	0.275423	0.420727	0.147231	0.231207	0.100925	0.275423	0.102802	0.246604	0.445121	0.225043	-2.15173
TGME49_222400 |	13.38	13.77	27.27	16.43	14.99	TGME49_222400 |	organism=Toxoplasma_gondii_ME49 | product=hypothetical protein | location=TGME49_chrII:1114767-1118687(+) | length=627 | sequence_SO=chromosome | SO=protein_coding	222400 |	8	15.27	15.7	36.84	20.26	17.54	TGME49_222400 |	organism=Toxoplasma_gondii_ME49 | product=hypothetical protein | location=TGME49_chrII:1114767-1118687(+) | length=627 | sequence_SO=chromosome | SO=protein_coding	222400 |	9	0.331131	0.428549	0.325087	0.376704	0.672977	0.737904	0.510505	0.570164	0.295615	0.494128	-1.01704
TGME49_270950 |	13.27	14.43	47.62	29.69	22.41	TGME49_270950 |	organism=Toxoplasma_gondii_ME49 | product=hypothetical protein | location=TGME49_chrVIII:4841185-4842384(-) | length=357 | sequence_SO=chromosome | SO=protein_coding	270950 |	11	11.46	13.12	53.22	32.77	31.37	TGME49_270950 |	organism=Toxoplasma_gondii_ME49 | product=hypothetical protein | location=TGME49_chrVIII:4841185-4842384(-) | length=357 | sequence_SO=chromosome | SO=protein_coding	270950 |	13	0.057544	0.0963829	0.0564937	0.108643	0.0529663	0.0717794	0.0554626	0.0765597	0.270967	0.0719789	-3.79628
TGME49_268890 |	13.23	15.05	38.75	19.46	14.29	TGME49_268890 |	organism=Toxoplasma_gondii_ME49 | product=citrate synthase I | location=TGME49_chrVIII:6222777-6230682(+) | length=560 | sequence_SO=chromosome | SO=protein_coding	268890 |	8	13.75	15.66	39.11	24.46	17.5	TGME49_268890 |	organism=Toxoplasma_gondii_ME49 | product=citrate synthase I | location=TGME49_chrVIII:6222777-6230682(+) | length=560 | sequence_SO=chromosome | SO=protein_coding	268890 |	10	0.432514	0.461318	0.465586	0.496592	0.322107	0.496592	0.293765	0.436516	0.168634	0.425624	-1.23235
TGME49_218240 |	12.88	14.33	34.99	10.51	6.742	TGME49_218240 |	organism=Toxoplasma_gondii_ME49 | product=hypothetical protein | location=TGME49_chrXII:1651624-1656657(-) | length=1246 | sequence_SO=chromosome | SO=protein_coding	218240 |	7	13.7	14.86	37.96	12.76	8.106	TGME49_218240 |	organism=Toxoplasma_gondii_ME49 | product=hypothetical protein | location=TGME49_chrXII:1651624-1656657(-) | length=1246 | sequence_SO=chromosome | SO=protein_coding	218240 |	8	0.483059	0.363078	0.409261	0.299226	0.564937	0.401791	0.559758	0.401791	0.200953	0.435363	-1.19971
TGME49_253400 |	12.82	14.88	42.84	19.61	10.27	TGME49_253400 |	organism=Toxoplasma_gondii_ME49 | product=hypothetical protein | location=TGME49_chrIII:922670-928701(-) | length=964 | sequence_SO=chromosome | SO=protein_coding	253400 |	7	15.99	18.18	45.02	16.18	11.41	TGME49_253400 |	organism=Toxoplasma_gondii_ME49 | product=hypothetical protein | location=TGME49_chrIII:922670-928701(-) | length=964 | sequence_SO=chromosome | SO=protein_coding	253400 |	8	0.0794328	0.107647	0.0737904	0.104713	0.0597035	0.0794328	0.0711213	0.0946237	0.188798	0.083808	-3.57677
TGME49_231000 |	12.82	14.12	38.97	13.54	9.802	TGME49_231000 |	organism=Toxoplasma_gondii_ME49 | product=START domain-containing protein | location=TGME49_chrVIII:1180347-1191643(-) | length=857 | sequence_SO=chromosome | SO=protein_coding	231000 |	6	4.66	5.28	32.67	5.601	4.901	TGME49_231000 |	organism=Toxoplasma_gondii_ME49 | product=START domain-containing protein | location=TGME49_chrVIII:1180347-1191643(-) | length=857 | sequence_SO=chromosome | SO=protein_coding	231000 |	3	0.18197	0.316228	0.218776	0.356451	0.277971	0.113763	0.322107	0.123595	0.365124	0.238858	-2.06578
TGME49_266785 |	12.79	14.3	28.73	10.96	7.134	TGME49_266785 |	organism=Toxoplasma_gondii_ME49 | product=zinc finger (CCCH type) motif-containing protein | location=TGME49_chrIX:965954-971506(-) | length=1570 | sequence_SO=chromosome | SO=protein_coding	266785 |	7	6.91	7.89	27.96	7.452	4.841	TGME49_266785 |	organism=Toxoplasma_gondii_ME49 | product=zinc finger (CCCH type) motif-containing protein | location=TGME49_chrIX:965954-971506(-) | length=1570 | sequence_SO=chromosome | SO=protein_coding	266785 |	6	0.363078	0.328095	0.337287	0.30761	0.461318	0.49204	0.369828	0.376704	0.159534	0.379495	-1.39785
TGME49_234370 |	12.75	12.98	58.62	47.7	37.93	TGME49_234370 |	organism=Toxoplasma_gondii_ME49 | product=SAG-related sequence SRS42 (SRS42) | location=TGME49_chrX:4328216-4328740(-) | length=174 | sequence_SO=chromosome | SO=protein_coding	234370 |	7	8.17	8.37	82.18	38.51	33.33	TGME49_234370 |	organism=Toxoplasma_gondii_ME49 | product=SAG-related sequence SRS42 (SRS42) | location=TGME49_chrX:4328216-4328740(-) | length=174 | sequence_SO=chromosome | SO=protein_coding	234370 |	5	0.047863	0.0549541	0.0505825	0.0570164	0.0570164	0.0625173	0.0564937	0.0613762	0.0824325	0.0559774	-4.15901
TGME49_215060 |	12.73	13.27	72.92	45.83	41.67	TGME49_215060 |	organism=Toxoplasma_gondii_ME49 | product=small GTP-binding protein sar1, putative | location=TGME49_chrX:6723402-6726494(-) | length=192 | sequence_SO=chromosome | SO=protein_coding	215060 |	6	11.77	13.09	70.83	53.65	35.94	TGME49_215060 |	organism=Toxoplasma_gondii_ME49 | product=small GTP-binding protein sar1, putative | location=TGME49_chrX:6723402-6726494(-) | length=192 | sequence_SO=chromosome | SO=protein_coding	215060 |	6	0.30761	0.432514	0.328095	0.483059	0.679204	0.510505	0.711214	0.529663	0.274265	0.497733	-1.00656
TGME49_267470 |	12.61	12.81	59.79	55.03	49.21	TGME49_267470 |	organism=Toxoplasma_gondii_ME49 | product=cold-shock DNA-binding domain-containing protein | location=TGME49_chrIX:624788-625838(+) | length=189 | sequence_SO=chromosome | SO=protein_coding	267470 |	11	13.88	13.98	57.14	49.21	49.21	TGME49_267470 |	organism=Toxoplasma_gondii_ME49 | product=cold-shock DNA-binding domain-containing protein | location=TGME49_chrIX:624788-625838(+) | length=189 | sequence_SO=chromosome | SO=protein_coding	267470 |	11	0.0549541	0.0685488	0.0474242	0.060256	0.0862978	0.077983	0.0711213	0.0685488	0.174382	0.0668918	-3.90203
TGME49_292020 |	12.58	15.35	17.17	2.806	1.383	TGME49_292020 |	organism=Toxoplasma_gondii_ME49 | product=GCC2 and GCC3 domain-containing protein | location=TGME49_chrIX:4478921-4506850(+) | length=7591 | sequence_SO=chromosome | SO=protein_coding	292020 |	8	11.93	14.49	17.23	3.346	1.449	TGME49_292020 |	organism=Toxoplasma_gondii_ME49 | product=GCC2 and GCC3 domain-containing protein | location=TGME49_chrIX:4478921-4506850(+) | length=7591 | sequence_SO=chromosome | SO=protein_coding	292020 |	8	0.524808	0.564937	0.409261	0.428549	0.322107	0.359749	0.296483	0.334195	0.224628	0.405011	-1.30397
TGME49_256090 |	12.55	12.81	41.96	30.52	17.71	TGME49_256090 |	organism=Toxoplasma_gondii_ME49 | product=glycerophosphodiester phosphodiesterase family protein | location=TGME49_chrVIIb:4520793-4521896(+) | length=367 | sequence_SO=chromosome | SO=protein_coding	256090 |	6	13.91	13.97	53.68	31.06	26.16	TGME49_256090 |	organism=Toxoplasma_gondii_ME49 | product=glycerophosphodiester phosphodiesterase family protein | location=TGME49_chrVIIb:4520793-4521896(+) | length=367 | sequence_SO=chromosome | SO=protein_coding	256090 |	7	0.394457	0.37325	0.37325	0.353183	0.280543	0.283139	0.248886	0.248886	0.176193	0.319449	-1.64634
TGME49_246760 |	12.53	17.32	25.36	5.51	3.497	TGME49_246760 |	organism=Toxoplasma_gondii_ME49 | product=hypothetical protein | location=TGME49_chrXII:2969016-2985038(+) | length=2831 | sequence_SO=chromosome | SO=protein_coding	246760 |	7	13.4	16.81	20.56	5.51	2.437	TGME49_246760 |	organism=Toxoplasma_gondii_ME49 | product=hypothetical protein | location=TGME49_chrXII:2969016-2985038(+) | length=2831 | sequence_SO=chromosome | SO=protein_coding	246760 |	6	0.1	0.291072	0.285759	0.660694	0.263027	0.288403	0.263027	0.283139	0.483643	0.30439	-1.71601
TGME49_305030 |	12.52	13.31	46.7	26.65	18.45	TGME49_305030 |	organism=Toxoplasma_gondii_ME49 | product=kinase, pfkB family protein | location=TGME49_chrIX:5179791-5182098(-) | length=439 | sequence_SO=chromosome | SO=protein_coding	305030 |	8	9.09	9.79	40.32	16.4	12.3	TGME49_305030 |	organism=Toxoplasma_gondii_ME49 | product=kinase, pfkB family protein | location=TGME49_chrIX:5179791-5182098(-) | length=439 | sequence_SO=chromosome | SO=protein_coding	305030 |	5	0.057544	0.0870964	0.0636796	0.0963829	0.0334195	0.105682	0.0359749	0.11272	0.389152	0.0740623	-3.75512
TGME49_316540 |	12.33	12.62	74.39	56.71	40.85	TGME49_316540 |	organism=Toxoplasma_gondii_ME49 | product=IMC sub-compartment protein ISP3 (ISP3) | location=TGME49_chrXI:5391019-5393150(-) | length=164 | sequence_SO=chromosome | SO=protein_coding	316540 |	6	12.45	12.57	73.78	48.17	47.56	TGME49_316540 |	organism=Toxoplasma_gondii_ME49 | product=IMC sub-compartment protein ISP3 (ISP3) | location=TGME49_chrXI:5391019-5393150(-) | length=164 | sequence_SO=chromosome | SO=protein_coding	316540 |	6	0.505825	0.496592	0.515229	0.496592	0.496592	0.398107	0.529663	0.42462	0.0893884	0.482903	-1.0502
TGME49_247240 |	12.27	13.39	51.84	34.64	22.11	TGME49_247240 |	organism=Toxoplasma_gondii_ME49 | product=ubiquitin carboxyl-terminal hydrolase, family 1 protein | location=TGME49_chrXII:3187163-3192630(+) | length=407 | sequence_SO=chromosome | SO=protein_coding	247240 |	8	11.24	12.61	42.26	27.52	23.34	TGME49_247240 |	organism=Toxoplasma_gondii_ME49 | product=ubiquitin carboxyl-terminal hydrolase, family 1 protein | location=TGME49_chrXII:3187163-3192630(+) | length=407 | sequence_SO=chromosome | SO=protein_coding	247240 |	7	0.648634	0.474242	0.765597	0.559758	0.461318	0.296483	0.49204	0.296483	0.301461	0.499319	-1.00197
TGME49_223070 |	12.11	12.44	74.41	55.45	36.02	TGME49_223070 |	organism=Toxoplasma_gondii_ME49 | product=hypothetical protein | location=TGME49_chrII:1421332-1424329(+) | length=211 | sequence_SO=chromosome | SO=protein_coding	223070 |	7	11.02	11.45	83.89	48.34	36.97	TGME49_223070 |	organism=Toxoplasma_gondii_ME49 | product=hypothetical protein | location=TGME49_chrII:1421332-1424329(+) | length=211 | sequence_SO=chromosome | SO=protein_coding	223070 |	9	0.101859	0.114815	0.105682	0.110662	0.0972747	0.115878	0.092045	0.10666	0.0736774	0.105609	-3.24319
TGME49_267050 |	11.98	13.04	57.47	42.53	28.9	TGME49_267050 |	organism=Toxoplasma_gondii_ME49 | product=hydrolase, alpha/beta fold family protein | location=TGME49_chrIX:801864-804492(+) | length=308 | sequence_SO=chromosome | SO=protein_coding	267050 |	7	11.98	12.43	56.49	35.06	25.65	TGME49_267050 |	organism=Toxoplasma_gondii_ME49 | product=hydrolase, alpha/beta fold family protein | location=TGME49_chrIX:801864-804492(+) | length=308 | sequence_SO=chromosome | SO=protein_coding	267050 |	6	0.122462	0.0887156	0.111686	0.077983	0.293765	0.210863	0.30479	0.214783	0.475387	0.178131	-2.48899
TGME49_264070 |	11.83	14.1	26.95	8.011	4.345	TGME49_264070 |	organism=Toxoplasma_gondii_ME49 | product=F5/8 type C domain-containing protein | location=TGME49_chrVIIb:207031-212673(+) | length=1473 | sequence_SO=chromosome | SO=protein_coding	264070 |	5	8.67	12.28	22.4	8.826	5.499	TGME49_264070 |	organism=Toxoplasma_gondii_ME49 | product=F5/8 type C domain-containing protein | location=TGME49_chrVIIb:207031-212673(+) | length=1473 | sequence_SO=chromosome | SO=protein_coding	264070 |	6	0.0809096	0.0928966	0.0570164	0.0724436	0.0847227	0.110662	0.0862978	0.114815	0.202917	0.0874706	-3.51506
TGME49_235680 |	11.79	14.9	24.41	9.87	4.669	TGME49_235680 |	organism=Toxoplasma_gondii_ME49 | product=peptidase M16 inactive domain-containing protein | location=TGME49_chrX:5042228-5059323(-) | length=1692 | sequence_SO=chromosome | SO=protein_coding	235680 |	7	14.12	18.27	30.67	9.811	6.087	TGME49_235680 |	organism=Toxoplasma_gondii_ME49 | product=peptidase M16 inactive domain-containing protein | location=TGME49_chrX:5042228-5059323(-) | length=1692 | sequence_SO=chromosome | SO=protein_coding	235680 |	8	0.177011	0.123595	0.180302	0.125893	0.260615	0.125893	0.263027	0.128233	0.321275	0.173071	-2.53056
TGME49_204530 |	11.71	12.06	63.24	29.9	23.53	TGME49_204530 |	organism=Toxoplasma_gondii_ME49 | product=microneme protein MIC11 (MIC11) | location=TGME49_chrVIIa:1731514-1732656(-) | length=204 | sequence_SO=chromosome | SO=protein_coding	204530 |	6	8.29	8.45	68.63	27.94	23.04	TGME49_204530 |	organism=Toxoplasma_gondii_ME49 | product=microneme protein MIC11 (MIC11) | location=TGME49_chrVIIa:1731514-1732656(-) | length=204 | sequence_SO=chromosome | SO=protein_coding	204530 |	4	0.047863	0.0731139	0.0505825	0.0772681	0.187068	0.128233	0.194089	0.131826	0.488502	0.111255	-3.16805
TGME49_310680 |	11.47	12.3	34.27	18.87	13.23	TGME49_310680 |	organism=Toxoplasma_gondii_ME49 | product=aminotransferase, class I/II superfamily protein | location=TGME49_chrXI:1518312-1521018(+) | length=461 | sequence_SO=chromosome | SO=protein_coding	310680 |	5	10.74	11.99	36.44	17.79	15.84	TGME49_310680 |	organism=Toxoplasma_gondii_ME49 | product=aminotransferase, class I/II superfamily protein | location=TGME49_chrXI:1518312-1521018(+) | length=461 | sequence_SO=chromosome | SO=protein_coding	310680 |	6	0.0380189	0.0416869	0.0409261	0.0448745	0.0758578	0.0744732	0.077983	0.0758578	0.297078	0.0587098	-4.09026
TGME49_310210 |	11.47	12.09	27.03	13.07	12.82	TGME49_310210 |	organism=Toxoplasma_gondii_ME49 | product=hypothetical protein | location=TGME49_chrXI:1154874-1157240(-) | length=788 | sequence_SO=chromosome | SO=protein_coding	310210 |	6	5	5.35	18.02	5.711	5.711	TGME49_310210 |	organism=Toxoplasma_gondii_ME49 | product=hypothetical protein | location=TGME49_chrXI:1154874-1157240(-) | length=788 | sequence_SO=chromosome | SO=protein_coding	310210 |	3	0.356451	0.334195	0.353183	0.325087	0.461318	0.432514	0.47863	0.452898	0.147701	0.399284	-1.32451
TGME49_280540 |	11.42	20.69	28.84	4.821	1.538	TGME49_280540 |	organism=Toxoplasma_gondii_ME49 | product=HEAT repeat-containing protein | location=TGME49_chrVIIa:312234-329357(-) | length=3381 | sequence_SO=chromosome | SO=protein_coding	280540 |	5	11.63	20.92	29.46	4.969	1.568	TGME49_280540 |	organism=Toxoplasma_gondii_ME49 | product=HEAT repeat-containing protein | location=TGME49_chrVIIa:312234-329357(-) | length=3381 | sequence_SO=chromosome | SO=protein_coding	280540 |	5	0.380189	0.496592	0.387258	0.510505	0.325087	0.346737	0.319154	0.356451	0.17711	0.390247	-1.35754
TGME49_208450 |	11.41	11.91	56.92	48.74	24.84	TGME49_208450 |	organism=Toxoplasma_gondii_ME49 | product=protease inhibitor PI2 (PI2) | location=TGME49_chrIb:712174-715146(-) | length=318 | sequence_SO=chromosome | SO=protein_coding	208450 |	9	14.95	15.05	73.9	38.36	33.65	TGME49_208450 |	organism=Toxoplasma_gondii_ME49 | product=protease inhibitor PI2 (PI2) | location=TGME49_chrIb:712174-715146(-) | length=318 | sequence_SO=chromosome | SO=protein_coding	208450 |	12	0.0816582	0.0954993	0.0704693	0.0824138	0.0619441	0.0630957	0.0630957	0.060256	0.16605	0.072304	-3.78978
TGME49_200320 |	11.4	11.53	57.71	43.01	26.52	TGME49_200320 |	organism=Toxoplasma_gondii_ME49 | product=hypoxanthine-xanthine-guanine phosphoribosyl transferase HXGPRT (HXGPRT) | location=TGME49_chrVIII:6796158-6798517(+) | length=279 | sequence_SO=chromosome | SO=protein_coding	200320 |	10	9.1	11.12	62.37	40.86	25.81	TGME49_200320 |	organism=Toxoplasma_gondii_ME49 | product=hypoxanthine-xanthine-guanine phosphoribosyl transferase HXGPRT (HXGPRT) | location=TGME49_chrVIII:6796158-6798517(+) | length=279 | sequence_SO=chromosome | SO=protein_coding	200320 |	9	0.21677	0.283139	0.224906	0.291072	0.0847227	0.124738	0.0847227	0.121339	0.44617	0.178926	-2.48256
TGME49_222430 |	11.38	13.7	27.34	6.94	5.397	TGME49_222430 |	organism=Toxoplasma_gondii_ME49 | product=HECT-domain (ubiquitin-transferase) domain-containing protein | location=TGME49_chrII:1142286-1155270(-) | length=1686 | sequence_SO=chromosome | SO=protein_coding	222430 |	6	8.11	9.83	22.48	6.287	4.211	TGME49_222430 |	organism=Toxoplasma_gondii_ME49 | product=HECT-domain (ubiquitin-transferase) domain-containing protein | location=TGME49_chrII:1142286-1155270(-) | length=1686 | sequence_SO=chromosome | SO=protein_coding	222430 |	5	0.229087	0.210863	0.197697	0.192309	0.222843	0.242103	0.248886	0.270396	0.109513	0.226773	-2.14068
TGME49_293430 |	11.33	11.75	35.77	26.03	17.76	TGME49_293430 |	organism=Toxoplasma_gondii_ME49 | product=hypothetical protein | location=TGME49_chrIa:317823-319058(-) | length=411 | sequence_SO=chromosome | SO=protein_coding	293430 |	6	16.87	17.24	47.93	33.09	29.93	TGME49_293430 |	organism=Toxoplasma_gondii_ME49 | product=hypothetical protein | location=TGME49_chrIa:317823-319058(-) | length=411 | sequence_SO=chromosome | SO=protein_coding	293430 |	10	0.101859	0.152757	0.105682	0.16293	0.128233	0.175388	0.11695	0.16293	0.193739	0.138341	-2.8537
TGME49_213280 |	11.22	12.47	65.97	52.88	52.88	TGME49_213280 |	organism=Toxoplasma_gondii_ME49 | product=SAG-related sequence SRS25 (SRS25) | location=TGME49_chrV:893214-893789(-) | length=191 | sequence_SO=chromosome | SO=protein_coding	213280 |	18	13.23	15.37	70.68	59.69	59.69	TGME49_213280 |	organism=Toxoplasma_gondii_ME49 | product=SAG-related sequence SRS25 (SRS25) | location=TGME49_chrV:893214-893789(-) | length=191 | sequence_SO=chromosome | SO=protein_coding	213280 |	19	0.0981748	0.105682	0.0954993	0.102802	0.0457088	0.0937562	0.0487529	0.100925	0.26517	0.0864126	-3.53262
TGME49_246330 |	11.13	11.7	48.04	16.63	12.01	TGME49_246330 |	organism=Toxoplasma_gondii_ME49 | product=CRAL/TRIO domain-containing protein | location=TGME49_chrXII:2762675-2766178(-) | length=433 | sequence_SO=chromosome | SO=protein_coding	246330 |	6	17.25	18.13	39.26	26.1	23.56	TGME49_246330 |	organism=Toxoplasma_gondii_ME49 | product=CRAL/TRIO domain-containing protein | location=TGME49_chrXII:2762675-2766178(-) | length=433 | sequence_SO=chromosome | SO=protein_coding	246330 |	9	0.167494	0.144544	0.152757	0.135519	0.180302	0.18197	0.203236	0.214783	0.151201	0.172576	-2.5347
TGME49_261530 |	10.89	11.76	30.29	14.77	7.818	TGME49_261530 |	organism=Toxoplasma_gondii_ME49 | product=eukaryotic aspartyl protease superfamily protein | location=TGME49_chrVIIb:1664507-1669955(-) | length=921 | sequence_SO=chromosome | SO=protein_coding	261530 |	5	8.38	9.35	32.68	11.18	7.275	TGME49_261530 |	organism=Toxoplasma_gondii_ME49 | product=eukaryotic aspartyl protease superfamily protein | location=TGME49_chrVIIb:1664507-1669955(-) | length=921 | sequence_SO=chromosome | SO=protein_coding	261530 |	5	0.16293	0.20893	0.148594	0.190546	0.197697	0.275423	0.194089	0.270396	0.207126	0.206075	-2.27876
TGME49_263130 |	10.65	13.1	34.68	14.03	10.16	TGME49_263130 |	organism=Toxoplasma_gondii_ME49 | product=citrate synthase, putative | location=TGME49_chrVIIb:780112-787629(+) | length=620 | sequence_SO=chromosome | SO=protein_coding	263130 |	5	7.65	9.1	27.42	14.19	7.903	TGME49_263130 |	organism=Toxoplasma_gondii_ME49 | product=citrate synthase, putative | location=TGME49_chrVIIb:780112-787629(+) | length=620 | sequence_SO=chromosome | SO=protein_coding	263130 |	4	0.510505	0.691831	0.169044	0.210863	0.301995	0.349945	0.280543	0.325087	0.447936	0.354977	-1.4942
TGME49_304500 |	10.65	10.8	41.22	33.59	24.43	TGME49_304500 |	organism=Toxoplasma_gondii_ME49 | product=hypothetical protein | location=TGME49_chrVIIa:527244-530057(+) | length=262 | sequence_SO=chromosome | SO=protein_coding	304500 |	5	8.56	9.14	44.27	23.66	20.23	TGME49_304500 |	organism=Toxoplasma_gondii_ME49 | product=hypothetical protein | location=TGME49_chrVIIa:527244-530057(+) | length=262 | sequence_SO=chromosome | SO=protein_coding	304500 |	4	0.177011	0.387258	0.192309	0.436516	0.185353	0.147231	0.203236	0.16293	0.436728	0.23648	-2.08021
TGME49_203340 |	10.54	11.99	34.34	12.66	5.514	TGME49_203340 |	organism=Toxoplasma_gondii_ME49 | product=metallo-beta-lactamase domain-containing protein | location=TGME49_chrVIIa:2565986-2569016(+) | length=798 | sequence_SO=chromosome | SO=protein_coding	203340 |	5	9.84	11.22	36.09	12.03	6.266	TGME49_203340 |	organism=Toxoplasma_gondii_ME49 | product=metallo-beta-lactamase domain-containing protein | location=TGME49_chrVIIa:2565986-2569016(+) | length=798 | sequence_SO=chromosome | SO=protein_coding	203340 |	5	0.235505	0.177011	0.180302	0.134276	0.185353	0.199526	0.194089	0.210863	0.14445	0.189616	-2.39885
TGME49_312930 |	10.53	11.59	43.41	22.54	15.83	TGME49_312930 |	organism=Toxoplasma_gondii_ME49 | product=cystathione gamma lyase, putative | location=TGME49_chrXI:2986925-2989041(-) | length=417 | sequence_SO=chromosome | SO=protein_coding	312930 |	5	11.61	12.24	47.96	24.22	22.54	TGME49_312930 |	organism=Toxoplasma_gondii_ME49 | product=cystathione gamma lyase, putative | location=TGME49_chrXI:2986925-2989041(-) | length=417 | sequence_SO=chromosome | SO=protein_coding	312930 |	8	0.0772681	0.0765597	0.0772681	0.0794328	0.0239883	0.0420727	0.0239883	0.0440555	0.415248	0.0555792	-4.16931
TGME49_243580 |	10.53	11.14	54.71	42.75	32.25	TGME49_243580 |	organism=Toxoplasma_gondii_ME49 | product=Hit family protein involved in cell-cycle regulation, putative | location=TGME49_chrVI:2727034-2728791(+) | length=276 | sequence_SO=chromosome | SO=protein_coding	243580 |	10	14.07	14.33	59.78	44.93	40.94	TGME49_243580 |	organism=Toxoplasma_gondii_ME49 | product=Hit family protein involved in cell-cycle regulation, putative | location=TGME49_chrVI:2727034-2728791(+) | length=276 | sequence_SO=chromosome | SO=protein_coding	243580 |	11	0.16293	0.288403	0.152757	0.251189	0.483059	0.416869	0.469894	0.401791	0.377537	0.328361	-1.60664
TGME49_321530 |	10.53	10.59	40.76	29.62	21.8	TGME49_321530 |	organism=Toxoplasma_gondii_ME49 | product=cathepsin CPL (CPL) | location=TGME49_chrIb:1752308-1755555(-) | length=422 | sequence_SO=chromosome | SO=protein_coding	321530 |	9	9.36	9.41	33.41	22.75	18.25	TGME49_321530 |	organism=Toxoplasma_gondii_ME49 | product=cathepsin CPL (CPL) | location=TGME49_chrIb:1752308-1755555(-) | length=422 | sequence_SO=chromosome | SO=protein_coding	321530 |	6	0.113763	0.0946237	0.11272	0.092045	0.077983	0.0704693	0.0937562	0.0855067	0.153288	0.0926083	-3.43272
TGME49_203110 |	10.47	11	46.37	17.68	14.93	TGME49_203110 |	organism=Toxoplasma_gondii_ME49 | product=citrate synthase, putative | location=TGME49_chrVIIa:2806158-2809337(-) | length=509 | sequence_SO=chromosome | SO=protein_coding	203110 |	6	6.72	7.82	50.1	15.32	11.79	TGME49_203110 |	organism=Toxoplasma_gondii_ME49 | product=citrate synthase, putative | location=TGME49_chrVIIa:2806158-2809337(-) | length=509 | sequence_SO=chromosome | SO=protein_coding	203110 |	4	0.0394457	0.159956	0.0401791	0.16293	0.1	0.135519	0.0972747	0.135519	0.419781	0.108853	-3.19955
TGME49_265010 |	10.41	11.59	30.86	9.462	5.161	TGME49_265010 |	organism=Toxoplasma_gondii_ME49 | product=glutamate 5-kinase domain-containing protein | location=TGME49_chrIX:1840639-1847419(-) | length=930 | sequence_SO=chromosome | SO=protein_coding	265010 |	5	14.08	15.35	30.32	11.83	9.892	TGME49_265010 |	organism=Toxoplasma_gondii_ME49 | product=glutamate 5-kinase domain-containing protein | location=TGME49_chrIX:1840639-1847419(-) | length=930 | sequence_SO=chromosome | SO=protein_coding	265010 |	8	0.100925	0.164437	0.114815	0.183654	0.134276	0.255859	0.0809096	0.151356	0.347107	0.148279	-2.75361
TGME49_244150 |	10.36	10.9	42.78	30	22.5	TGME49_244150 |	organism=Toxoplasma_gondii_ME49 | product=glycerate kinase | location=TGME49_chrVI:3066655-3071160(+) | length=360 | sequence_SO=chromosome | SO=protein_coding	244150 |	6	10.73	11.61	52.5	30.56	25	TGME49_244150 |	organism=Toxoplasma_gondii_ME49 | product=glycerate kinase | location=TGME49_chrVI:3066655-3071160(+) | length=360 | sequence_SO=chromosome | SO=protein_coding	244150 |	6	0.248886	0.310456	0.242103	0.30479	0.270396	0.291072	0.229087	0.224906	0.119528	0.265212	-1.91478
TGME49_248670 |	10.35	10.8	20.96	11.76	8.456	TGME49_248670 |	organism=Toxoplasma_gondii_ME49 | product=V-type H(+)-translocating pyrophosphatase VP1 | location=TGME49_chrXII:4073180-4078137(+) | length=816 | sequence_SO=chromosome | SO=protein_coding	248670 |	8	9.04	9.73	19.73	9.926	9.436	TGME49_248670 |	organism=Toxoplasma_gondii_ME49 | product=V-type H(+)-translocating pyrophosphatase VP1 | location=TGME49_chrXII:4073180-4078137(+) | length=816 | sequence_SO=chromosome | SO=protein_coding	248670 |	6	0.130617	0.103753	0.140605	0.11272	0.0895365	0.248886	0.0895365	0.248886	0.425586	0.145567	-2.78024
TGME49_305270 |	10.32	12.24	24.53	10.43	8.943	TGME49_305270 |	organism=Toxoplasma_gondii_ME49 | product=hypothetical protein | location=TGME49_chrIX:5326221-5330716(+) | length=738 | sequence_SO=chromosome | SO=protein_coding	305270 |	5	4.72	6.01	34.55	11.25	7.453	TGME49_305270 |	organism=Toxoplasma_gondii_ME49 | product=hypothetical protein | location=TGME49_chrIX:5326221-5330716(+) | length=738 | sequence_SO=chromosome | SO=protein_coding	305270 |	4	0.16293	0.258226	0.15417	0.242103	0.187068	0.316228	0.231207	0.461318	0.372307	0.251656	-1.99047
TGME49_220890 |	10.26	10.7	30.84	20.93	16.96	TGME49_220890 |	organism=Toxoplasma_gondii_ME49 | product=hypothetical protein | location=TGME49_chrII:38130-40839(-) | length=454 | sequence_SO=chromosome | SO=protein_coding	220890 |	6	8	8.2	27.97	13.22	13.22	TGME49_220890 |	organism=Toxoplasma_gondii_ME49 | product=hypothetical protein | location=TGME49_chrII:38130-40839(-) | length=454 | sequence_SO=chromosome | SO=protein_coding	220890 |	4	0.325087	0.310456	0.316228	0.301995	0.253513	0.260615	0.220801	0.226986	0.140276	0.27696	-1.85225
TGME49_216150 |	10.18	10.81	33	14.03	12.25	TGME49_216150 |	organism=Toxoplasma_gondii_ME49 | product=peptidase family M3 protein | location=TGME49_chrXI:6376951-6381318(+) | length=506 | sequence_SO=chromosome | SO=protein_coding	216150 |	6	7.74	8.78	39.33	12.65	9.881	TGME49_216150 |	organism=Toxoplasma_gondii_ME49 | product=peptidase family M3 protein | location=TGME49_chrXI:6376951-6381318(+) | length=506 | sequence_SO=chromosome | SO=protein_coding	216150 |	5	0.0724436	0.0691831	0.0642688	0.0636796	0.164437	0.133045	0.155597	0.113763	0.380542	0.104552	-3.25771
TGME49_268590 |	10.16	10.54	37.74	13.83	8.421	TGME49_268590 |	organism=Toxoplasma_gondii_ME49 | product=rhomboid protease ROM4 (ROM4) | location=TGME49_chrVIII:6406304-6411004(-) | length=665 | sequence_SO=chromosome | SO=protein_coding	268590 |	5	4.67	4.77	31.43	11.88	5.865	TGME49_268590 |	organism=Toxoplasma_gondii_ME49 | product=rhomboid protease ROM4 (ROM4) | location=TGME49_chrVIII:6406304-6411004(-) | length=665 | sequence_SO=chromosome | SO=protein_coding	268590 |	3	0.570164	0.630957	0.570164	0.630957	0.235505	0.440555	0.253513	0.420727	0.317128	0.469068	-1.09213
TGME49_268760 |	10.1	10.35	37.67	21.23	21.23	TGME49_268760 |	organism=Toxoplasma_gondii_ME49 | product=hypothetical protein | location=TGME49_chrVIII:6329012-6330364(-) | length=292 | sequence_SO=chromosome | SO=protein_coding	268760 |	6	9.76	10.62	43.15	25	20.21	TGME49_268760 |	organism=Toxoplasma_gondii_ME49 | product=hypothetical protein | location=TGME49_chrVIII:6329012-6330364(-) | length=292 | sequence_SO=chromosome | SO=protein_coding	268760 |	5	0.409261	0.37325	0.461318	0.416869	0.387258	0.301995	0.398107	0.310456	0.131215	0.382314	-1.38717
TGME49_220280 |	10	10.29	30.6	16.63	16.63	TGME49_220280 |	organism=Toxoplasma_gondii_ME49 | product=mucin family glycoprotein | location=TGME49_chrV:255880-259048(+) | length=451 | sequence_SO=chromosome | SO=protein_coding	220280 |	6	5.85	6.08	29.05	15.08	11.75	TGME49_220280 |	organism=Toxoplasma_gondii_ME49 | product=mucin family glycoprotein | location=TGME49_chrV:255880-259048(+) | length=451 | sequence_SO=chromosome | SO=protein_coding	220280 |	4	0.0847227	0.134276	0.143219	0.226986	0.0972747	0.267917	0.0928966	0.235505	0.423434	0.16035	-2.64071
TGME49_248400 |	10	10.19	39.29	31.55	22.02	TGME49_248400 |	organism=Toxoplasma_gondii_ME49 | product=glyoxalase I, putative | location=TGME49_chrXII:3832973-3835619(-) | length=336 | sequence_SO=chromosome | SO=protein_coding	248400 |	5	11.03	11.24	51.49	36.61	27.08	TGME49_248400 |	organism=Toxoplasma_gondii_ME49 | product=glyoxalase I, putative | location=TGME49_chrXII:3832973-3835619(-) | length=336 | sequence_SO=chromosome | SO=protein_coding	248400 |	6	0.275423	0.201372	0.277971	0.201372	0.353183	0.346737	0.369828	0.356451	0.217563	0.297792	-1.74762
TGME49_255660 |	10	10.12	53.02	44.3	44.3	TGME49_255660 |	organism=Toxoplasma_gondii_ME49 | product=EF hand domain-containing protein | location=TGME49_chrVIIb:4750374-4751140(-) | length=149 | sequence_SO=chromosome | SO=protein_coding	255660 |	7	6.31	6.35	44.97	36.91	28.86	TGME49_255660 |	organism=Toxoplasma_gondii_ME49 | product=EF hand domain-containing protein | location=TGME49_chrVIIb:4750374-4751140(-) | length=149 | sequence_SO=chromosome | SO=protein_coding	255660 |	5	0.570164	0.515229	0.444631	0.401791	0.334195	0.496592	0.334195	0.501187	0.180394	0.449748	-1.15281
TGME49_223672 |	9.94	10.26	63.66	31.69	25.87	TGME49_223672 |	organism=Toxoplasma_gondii_ME49 | product=3'(2'),5'-bisphosphate nucleotidase | location=TGME49_chrX:3662573-3664398(+) | length=344 | sequence_SO=chromosome | SO=protein_coding	223672 |	5	9.87	10.02	43.6	29.65	27.91	TGME49_223672 |	organism=Toxoplasma_gondii_ME49 | product=3'(2'),5'-bisphosphate nucleotidase | location=TGME49_chrX:3662573-3664398(+) | length=344 | sequence_SO=chromosome | SO=protein_coding	223672 |	6	0.121339	0.187068	0.108643	0.138038	0.0524807	0.0608135	0.0496592	0.057544	0.483995	0.0969482	-3.36664
TGME49_266120 |	9.75	10.74	50.45	31.83	20.12	TGME49_266120 |	organism=Toxoplasma_gondii_ME49 | product=thioredoxin-dependent peroxidase TPX1/2 (TPX1) | location=TGME49_chrIX:1288667-1292356(-) | length=333 | sequence_SO=chromosome | SO=protein_coding	266120 |	5	10.92	13.46	69.37	35.74	29.73	TGME49_266120 |	organism=Toxoplasma_gondii_ME49 | product=thioredoxin-dependent peroxidase TPX1/2 (TPX1) | location=TGME49_chrIX:1288667-1292356(-) | length=333 | sequence_SO=chromosome | SO=protein_coding	266120 |	10	0.103753	0.169044	0.0937562	0.144544	0.222843	0.210863	0.218776	0.20893	0.28546	0.171564	-2.54318
TGME49_214760 |	9.72	10.62	52.62	22.77	20.94	TGME49_214760 |	organism=Toxoplasma_gondii_ME49 | product=erythronate-4-phosphate dehydrogenase domain-containing protein | location=TGME49_chrX:6479194-6483107(+) | length=382 | sequence_SO=chromosome | SO=protein_coding	214760 |	5	4.31	4.6	29.32	14.4	7.853	TGME49_214760 |	organism=Toxoplasma_gondii_ME49 | product=erythronate-4-phosphate dehydrogenase domain-containing protein | location=TGME49_chrX:6479194-6483107(+) | length=382 | sequence_SO=chromosome | SO=protein_coding	214760 |	2	0.141906	0.0879023	0.136773	0.0870964	0.157036	0.159956	0.15417	0.155597	0.210471	0.135055	-2.88839
TGME49_258230 |	9.68	10.61	33.15	15.4	14.49	TGME49_258230 |	organism=Toxoplasma_gondii_ME49 | product=rhoptry kinase family protein ROP20 (ROP20) | location=TGME49_chrVIIb:3491925-3493583(-) | length=552 | sequence_SO=chromosome | SO=protein_coding	258230 |	6	10.45	11	36.78	15.04	12.86	TGME49_258230 |	organism=Toxoplasma_gondii_ME49 | product=rhoptry kinase family protein ROP20 (ROP20) | location=TGME49_chrVIIb:3491925-3493583(-) | length=552 | sequence_SO=chromosome | SO=protein_coding	258230 |	5	0.353183	0.383707	0.301995	0.328095	0.0862978	0.203236	0.0879023	0.205116	0.445485	0.243692	-2.03687
TGME49_271060 |	9.64	17.2	47.69	20.37	12.5	TGME49_271060 |	organism=Toxoplasma_gondii_ME49 | product=Sec1 family protein | location=TGME49_chrVIII:4746502-4753618(-) | length=648 | sequence_SO=chromosome | SO=protein_coding	271060 |	7	7.83	11.85	48.46	16.2	9.877	TGME49_271060 |	organism=Toxoplasma_gondii_ME49 | product=Sec1 family protein | location=TGME49_chrVIII:4746502-4753618(-) | length=648 | sequence_SO=chromosome | SO=protein_coding	271060 |	5	0.207014	0.413047	0.203236	0.394457	0.207014	0.465586	0.267917	0.630957	0.414897	0.348654	-1.52013
TGME49_263190 |	9.56	11.24	52.4	20.2	12.8	TGME49_263190 |	organism=Toxoplasma_gondii_ME49 | product=adenylosuccinate lyase, putative | location=TGME49_chrVIIb:729902-736726(-) | length=500 | sequence_SO=chromosome | SO=protein_coding	263190 |	5	15.53	17.34	56.4	25.4	23.2	TGME49_263190 |	organism=Toxoplasma_gondii_ME49 | product=adenylosuccinate lyase, putative | location=TGME49_chrVIIb:729902-736726(-) | length=500 | sequence_SO=chromosome | SO=protein_coding	263190 |	8	0.212814	0.267917	0.244343	0.301995	0.519996	0.376704	0.524808	0.376704	0.316308	0.35316	-1.50161
TGME49_295650 |	9.51	11.06	30.6	9.663	8.199	TGME49_295650 |	organism=Toxoplasma_gondii_ME49 | product=hypothetical protein | location=TGME49_chrIa:1653589-1657898(-) | length=683 | sequence_SO=chromosome | SO=protein_coding	295650 |	6	3.28	3.77	38.51	10.54	2.196	TGME49_295650 |	organism=Toxoplasma_gondii_ME49 | product=hypothetical protein | location=TGME49_chrIa:1653589-1657898(-) | length=683 | sequence_SO=chromosome | SO=protein_coding	295650 |	2	0.387258	0.405508	0.380189	0.380189	0.440555	0.469894	0.436516	0.461318	0.0813344	0.420178	-1.25093
TGME49_292350 |	9.49	9.6	63.31	40.83	40.83	TGME49_292350 |	organism=Toxoplasma_gondii_ME49 | product=hypothetical protein | location=TGME49_chrIX:4705421-4705930(+) | length=169 | sequence_SO=chromosome | SO=protein_coding	292350 |	7	13.22	13.72	65.68	60.36	60.36	TGME49_292350 |	organism=Toxoplasma_gondii_ME49 | product=hypothetical protein | location=TGME49_chrIX:4705421-4705930(+) | length=169 | sequence_SO=chromosome | SO=protein_coding	292350 |	9	0.210863	0.201372	0.205116	0.195884	0.0524807	0.12942	0.0505825	0.134276	0.42543	0.147499	-2.76122
TGME49_226370 |	9.46	10.17	47.63	24.21	13.68	TGME49_226370 |	organism=Toxoplasma_gondii_ME49 | product=dgat2l1-prov protein | location=TGME49_chrX:1680531-1685875(+) | length=380 | sequence_SO=chromosome | SO=protein_coding	226370 |	5	6.79	7.82	40.26	22.89	12.63	TGME49_226370 |	organism=Toxoplasma_gondii_ME49 | product=dgat2l1-prov protein | location=TGME49_chrX:1680531-1685875(+) | length=380 | sequence_SO=chromosome | SO=protein_coding	226370 |	4	0.0895365	0.155597	0.0831764	0.144544	0.0570164	0.177011	0.0554626	0.159956	0.399316	0.115287	-3.11669
TGME49_248760 |	9.46	10.07	21.06	11.13	8.733	TGME49_248760 |	organism=Toxoplasma_gondii_ME49 | product=subtilisin SUB7 (SUB7) | location=TGME49_chrXII:4159605-4162191(+) | length=584 | sequence_SO=chromosome | SO=protein_coding	248760 |	5	1.65	1.95	18.49	11.99	0	TGME49_248760 |	organism=Toxoplasma_gondii_ME49 | product=subtilisin SUB7 (SUB7) | location=TGME49_chrXII:4159605-4162191(+) | length=584 | sequence_SO=chromosome | SO=protein_coding	248760 |	0	0.134276	0.144544	0.125893	0.134276	0.398107	0.328095	0.380189	0.316228	0.461615	0.245201	-2.02796
TGME49_305050 |	9.35	9.83	78.2	64.66	42.11	TGME49_305050 |	organism=Toxoplasma_gondii_ME49 | product=calmodulin, putative | location=TGME49_chrIX:5203644-5204045(+) | length=133 | sequence_SO=chromosome | SO=protein_coding	305050 |	7	8.8	8.99	96.99	63.91	42.86	TGME49_305050 |	organism=Toxoplasma_gondii_ME49 | product=calmodulin, putative | location=TGME49_chrIX:5203644-5204045(+) | length=133 | sequence_SO=chromosome | SO=protein_coding	305050 |	8	0.255859	0.226986	0.237684	0.212814	0.190546	0.144544	0.18197	0.130617	0.209331	0.197628	-2.33914
TGME49_320540 |	9.34	10.28	39.76	21.19	14.52	TGME49_320540 |	organism=Toxoplasma_gondii_ME49 | product=hypothetical protein | location=TGME49_chrIV:276810-278072(-) | length=420 | sequence_SO=chromosome | SO=protein_coding	320540 |	7	11.53	12.37	33.1	23.1	21.9	TGME49_320540 |	organism=Toxoplasma_gondii_ME49 | product=hypothetical protein | location=TGME49_chrIV:276810-278072(-) | length=420 | sequence_SO=chromosome | SO=protein_coding	320540 |	8	0.18197	0.235505	0.199526	0.258226	0.0937562	0.310456	0.1	0.328095	0.382875	0.213442	-2.22809
TGME49_205658 |	9.3	11.65	33.72	8.391	5.697	TGME49_205658 |	organism=Toxoplasma_gondii_ME49 | product=F5/8 type C domain-containing protein | location=TGME49_chrVIIa:1228154-1233327(+) | length=1299 | sequence_SO=chromosome | SO=protein_coding	205658 |	6	7.81	9.84	21.48	6.697	4.927	TGME49_205658 |	organism=Toxoplasma_gondii_ME49 | product=F5/8 type C domain-containing protein | location=TGME49_chrVIIa:1228154-1233327(+) | length=1299 | sequence_SO=chromosome | SO=protein_coding	205658 |	4	0.057544	0.0855067	0.0672977	0.10666	0.092045	0.159956	0.0862978	0.111686	0.307927	0.0958741	-3.38272
TGME49_254760 |	9.21	10.37	45.17	22.45	14.36	TGME49_254760 |	organism=Toxoplasma_gondii_ME49 | product=hypothetical protein | location=TGME49_chrIII:1921953-1923838(-) | length=383 | sequence_SO=chromosome | SO=protein_coding	254760 |	4	12.87	14.01	49.61	34.73	22.98	TGME49_254760 |	organism=Toxoplasma_gondii_ME49 | product=hypothetical protein | location=TGME49_chrIII:1921953-1923838(-) | length=383 | sequence_SO=chromosome | SO=protein_coding	254760 |	6	0.0928966	0.0794328	0.0928966	0.0809096	0.0524807	0.128233	0.0534564	0.136773	0.320506	0.0896349	-3.4798
TGME49_252490 |	9.21	9.34	70.44	29.06	29.06	TGME49_252490 |	organism=Toxoplasma_gondii_ME49 | product=vacuolar protein sorting 29, putative | location=TGME49_chrIII:593433-594044(-) | length=203 | sequence_SO=chromosome | SO=protein_coding	252490 |	5	7.07	7.1	72.41	35.47	20.2	TGME49_252490 |	organism=Toxoplasma_gondii_ME49 | product=vacuolar protein sorting 29, putative | location=TGME49_chrIII:593433-594044(-) | length=203 | sequence_SO=chromosome | SO=protein_coding	252490 |	3	0.394457	0.390841	0.394457	0.394457	0.229087	0.440555	0.229087	0.436516	0.219596	0.363682	-1.45925
TGME49_300380 |	8.99	9.76	34.07	13.8	9.37	TGME49_300380 |	organism=Toxoplasma_gondii_ME49 | product=endoplasmic reticulum oxidoreductin, putative | location=TGME49_chrXII:43167-47153(+) | length=587 | sequence_SO=chromosome | SO=protein_coding	300380 |	5	7.29	7.71	32.54	12.61	6.814	TGME49_300380 |	organism=Toxoplasma_gondii_ME49 | product=endoplasmic reticulum oxidoreductin, putative | location=TGME49_chrXII:43167-47153(+) | length=587 | sequence_SO=chromosome | SO=protein_coding	300380 |	4	0.255859	0.296483	0.246604	0.288403	0.277971	0.554626	0.301995	0.554626	0.349005	0.347071	-1.5267
TGME49_289310 |	8.95	11.6	35.59	13.1	8.952	TGME49_289310 |	organism=Toxoplasma_gondii_ME49 | product=cullin family protein | location=TGME49_chrIX:3166722-3176302(-) | length=916 | sequence_SO=chromosome | SO=protein_coding	289310 |	6	10.61	13.56	35.04	11.57	8.843	TGME49_289310 |	organism=Toxoplasma_gondii_ME49 | product=cullin family protein | location=TGME49_chrIX:3166722-3176302(-) | length=916 | sequence_SO=chromosome | SO=protein_coding	289310 |	6	0.376704	0.529663	0.322107	0.448745	0.42462	0.444631	0.359749	0.376704	0.148478	0.410365	-1.28502
TGME49_221180 |	8.95	9.32	34.9	13.67	13.67	TGME49_221180 |	organism=Toxoplasma_gondii_ME49 | product=hypothetical protein | location=TGME49_chrII:108336-113555(-) | length=768 | sequence_SO=chromosome | SO=protein_coding	221180 |	5	6.78	7.42	33.59	17.06	12.11	TGME49_221180 |	organism=Toxoplasma_gondii_ME49 | product=hypothetical protein | location=TGME49_chrII:108336-113555(-) | length=768 | sequence_SO=chromosome | SO=protein_coding	221180 |	5	0.0981748	0.183654	0.114815	0.220801	0.260615	0.280543	0.265461	0.288403	0.3262	0.214058	-2.22392
TGME49_243350 |	8.89	9.46	39.13	11.14	6.929	TGME49_243350 |	organism=Toxoplasma_gondii_ME49 | product=gamma-glutamyl hydrolase | location=TGME49_chrVI:2570600-2575253(+) | length=736 | sequence_SO=chromosome | SO=protein_coding	243350 |	4	5.83	6.32	40.76	9.239	5.027	TGME49_243350 |	organism=Toxoplasma_gondii_ME49 | product=gamma-glutamyl hydrolase | location=TGME49_chrVI:2570600-2575253(+) | length=736 | sequence_SO=chromosome | SO=protein_coding	243350 |	3	0.529663	0.387258	0.554626	0.405508	0.554626	0.534564	0.524808	0.501187	0.123307	0.49903	-1.0028
TGME49_268650 |	8.68	14.22	41.08	15.2	5.686	TGME49_268650 |	organism=Toxoplasma_gondii_ME49 | product=chaperone clpB protein, putative | location=TGME49_chrVIII:6375106-6378379(+) | length=1020 | sequence_SO=chromosome | SO=protein_coding	268650 |	5	10.88	15.68	44.02	9.804	7.941	TGME49_268650 |	organism=Toxoplasma_gondii_ME49 | product=chaperone clpB protein, putative | location=TGME49_chrVIII:6375106-6378379(+) | length=1020 | sequence_SO=chromosome | SO=protein_coding	268650 |	7	0.299226	0.436516	0.280543	0.409261	0.12942	0.291072	0.111686	0.246604	0.392683	0.275541	-1.85966
TGME49_229320 |	8.62	9.12	66.56	36.31	19.11	TGME49_229320 |	organism=Toxoplasma_gondii_ME49 | product=Cof family hydrolase subfamily protein | location=TGME49_chrVIII:165031-165975(-) | length=314 | sequence_SO=chromosome | SO=protein_coding	229320 |	5	7.75	7.84	56.69	26.43	18.47	TGME49_229320 |	organism=Toxoplasma_gondii_ME49 | product=Cof family hydrolase subfamily protein | location=TGME49_chrVIII:165031-165975(-) | length=314 | sequence_SO=chromosome | SO=protein_coding	229320 |	6	0.125893	0.158489	0.122462	0.151356	0.120226	0.10666	0.113763	0.100925	0.152046	0.124972	-3.00033
TGME49_297410 |	8.43	8.91	39.01	17.38	10.28	TGME49_297410 |	organism=Toxoplasma_gondii_ME49 | product=hypothetical protein | location=TGME49_chrII:1755378-1757464(+) | length=564 | sequence_SO=chromosome | SO=protein_coding	297410 |	4	3.28	3.57	32.45	7.979	5.496	TGME49_297410 |	organism=Toxoplasma_gondii_ME49 | product=hypothetical protein | location=TGME49_chrII:1755378-1757464(+) | length=564 | sequence_SO=chromosome | SO=protein_coding	297410 |	2	0.0928966	0.0912011	0.0765597	0.0758578	0.21677	0.15417	0.20893	0.151356	0.404977	0.133468	-2.90544
TGME49_218820 |	8.4	8.48	61.49	37.84	31.76	TGME49_218820 |	organism=Toxoplasma_gondii_ME49 | product=alba 2 | location=TGME49_chrXII:1278904-1280705(+) | length=148 | sequence_SO=chromosome | SO=protein_coding	218820 |	4	8.31	8.31	64.86	45.27	39.19	TGME49_218820 |	organism=Toxoplasma_gondii_ME49 | product=alba 2 | location=TGME49_chrXII:1278904-1280705(+) | length=148 | sequence_SO=chromosome | SO=protein_coding	218820 |	5	0.672977	0.465586	0.619441	0.420727	0.465586	0.401791	0.501187	0.436516	0.183065	0.497976	-1.00585
TGME49_315962 |	8.39	11.3	29.87	11.51	8.201	TGME49_315962 |	organism=Toxoplasma_gondii_ME49 | product=hypothetical protein | location=TGME49_chrXI:5108118-5111051(-) | length=817 | sequence_SO=chromosome | SO=protein_coding	315962 |	5	7.8	9.41	28.76	13.59	9.792	TGME49_315962 |	organism=Toxoplasma_gondii_ME49 | product=hypothetical protein | location=TGME49_chrXI:5108118-5111051(-) | length=817 | sequence_SO=chromosome | SO=protein_coding	315962 |	5	0.0539511	0.0879023	0.0510505	0.0824138	0.0413047	0.0353183	0.0436516	0.0356451	0.354391	0.0539047	-4.21345
TGME49_215980 |	8.39	8.7	50	40.48	28.1	TGME49_215980 |	organism=Toxoplasma_gondii_ME49 | product=hypothetical protein | location=TGME49_chrXI:6494435-6495067(+) | length=210 | sequence_SO=chromosome | SO=protein_coding	215980 |	4	8.37	8.66	63.33	33.33	28.1	TGME49_215980 |	organism=Toxoplasma_gondii_ME49 | product=hypothetical protein | location=TGME49_chrXI:6494435-6495067(+) | length=210 | sequence_SO=chromosome | SO=protein_coding	215980 |	5	0.283139	0.235505	0.272898	0.222843	0.277971	0.207014	0.270396	0.205116	0.124461	0.24686	-2.01823
TGME49_258160 |	8.31	8.88	34.25	16.34	15.35	TGME49_258160 |	organism=Toxoplasma_gondii_ME49 | product=carbohydrate kinase | location=TGME49_chrVIIb:3542477-3546391(+) | length=508 | sequence_SO=chromosome | SO=protein_coding	258160 |	6	9.26	10.12	35.04	16.54	14.96	TGME49_258160 |	organism=Toxoplasma_gondii_ME49 | product=carbohydrate kinase | location=TGME49_chrVIIb:3542477-3546391(+) | length=508 | sequence_SO=chromosome | SO=protein_coding	258160 |	6	0.183654	0.474242	0.152757	0.387258	0.210863	0.205116	0.192309	0.192309	0.432028	0.249813	-2.00108
TGME49_261750 |	8.3	8.75	30.9	11.38	5.868	TGME49_261750 |	organism=Toxoplasma_gondii_ME49 | product=rhoptry neck protein RON10 (RON10) | location=TGME49_chrVIIb:1545934-1550693(-) | length=835 | sequence_SO=chromosome | SO=protein_coding	261750 |	3	11.97	13.45	28.86	20.6	8.263	TGME49_261750 |	organism=Toxoplasma_gondii_ME49 | product=rhoptry neck protein RON10 (RON10) | location=TGME49_chrVIIb:1545934-1550693(-) | length=835 | sequence_SO=chromosome | SO=protein_coding	261750 |	5	0.235505	0.267917	0.263027	0.299226	0.325087	0.265461	0.366438	0.30479	0.133996	0.290931	-1.78125
TGME49_231900 |	8.23	10.07	53.52	23.79	12.33	TGME49_231900 |	organism=Toxoplasma_gondii_ME49 | product=acyl-CoA dehydrogenase domain-containing protein | location=TGME49_chrVIII:1623217-1627212(-) | length=454 | sequence_SO=chromosome | SO=protein_coding	231900 |	4	14.36	15.43	42.95	21.81	18.5	TGME49_231900 |	organism=Toxoplasma_gondii_ME49 | product=acyl-CoA dehydrogenase domain-containing protein | location=TGME49_chrVIII:1623217-1627212(-) | length=454 | sequence_SO=chromosome | SO=protein_coding	231900 |	8	0.0376704	0.0405509	0.042462	0.0452898	0.0469894	0.0608135	0.0608135	0.0801678	0.25933	0.0518446	-4.26966
TGME49_315130 |	8.19	10.45	38.22	13.91	11.32	TGME49_315130 |	organism=Toxoplasma_gondii_ME49 | product=L-isoaspartyl protein carboxyl methyltransferase family protein | location=TGME49_chrXI:4506754-4510152(-) | length=539 | sequence_SO=chromosome | SO=protein_coding	315130 |	5	7.11	8.05	41.56	12.24	10.2	TGME49_315130 |	organism=Toxoplasma_gondii_ME49 | product=L-isoaspartyl protein carboxyl methyltransferase family protein | location=TGME49_chrXI:4506754-4510152(-) | length=539 | sequence_SO=chromosome | SO=protein_coding	315130 |	4	0.337287	0.353183	0.331131	0.349945	0.231207	0.246604	0.239883	0.258226	0.171586	0.293433	-1.7689
TGME49_293810 |	8.19	8.43	48.24	26.29	26.29	TGME49_293810 |	organism=Toxoplasma_gondii_ME49 | product=carboxyvinyl-carboxyphosphonatephosphorylmutase | location=TGME49_chrIa:568876-572967(+) | length=369 | sequence_SO=chromosome | SO=protein_coding	293810 |	5	9.26	9.57	44.99	26.02	24.12	TGME49_293810 |	organism=Toxoplasma_gondii_ME49 | product=carboxyvinyl-carboxyphosphonatephosphorylmutase | location=TGME49_chrIa:568876-572967(+) | length=369 | sequence_SO=chromosome | SO=protein_coding	293810 |	5	0.0731139	0.0972747	0.0698232	0.0895365	0.239883	0.214783	0.164437	0.161436	0.444054	0.138786	-2.84907
TGME49_287980 |	8.18	9.24	24.28	6.748	5.259	TGME49_287980 |	organism=Toxoplasma_gondii_ME49 | product=FHA domain-containing protein | location=TGME49_chrIX:2279295-2287431(-) | length=1141 | sequence_SO=chromosome | SO=protein_coding	287980 |	5	4.33	5.71	21.65	5.083	2.98	TGME49_287980 |	organism=Toxoplasma_gondii_ME49 | product=FHA domain-containing protein | location=TGME49_chrIX:2279295-2287431(-) | length=1141 | sequence_SO=chromosome | SO=protein_coding	287980 |	2	0.242103	0.452898	0.218776	0.436516	0.672977	0.691831	0.597035	0.619441	0.353658	0.491447	-1.02489
TGME49_226430 |	8.17	8.43	36.73	32.65	21.94	TGME49_226430 |	organism=Toxoplasma_gondii_ME49 | product=reticulon protein | location=TGME49_chrX:1644304-1644894(-) | length=196 | sequence_SO=chromosome | SO=protein_coding	226430 |	4	8.77	9.28	47.45	36.22	28.06	TGME49_226430 |	organism=Toxoplasma_gondii_ME49 | product=reticulon protein | location=TGME49_chrX:1644304-1644894(-) | length=196 | sequence_SO=chromosome | SO=protein_coding	226430 |	5	0.519996	0.501187	0.49204	0.474242	0.549541	0.501187	0.47863	0.436516	0.0631812	0.494167	-1.01693
TGME49_212270 |	8.13	8.21	27.57	14.86	13.24	TGME49_212270 |	organism=Toxoplasma_gondii_ME49 | product=hypothetical protein | location=TGME49_chrX:3950472-3952411(+) | length=370 | sequence_SO=chromosome | SO=protein_coding	212270 |	4	7.47	8.06	27.03	17.57	11.62	TGME49_212270 |	organism=Toxoplasma_gondii_ME49 | product=hypothetical protein | location=TGME49_chrX:3950472-3952411(+) | length=370 | sequence_SO=chromosome | SO=protein_coding	212270 |	4	0.263027	0.353183	0.258226	0.346737	0.195884	0.316228	0.177011	0.272898	0.221434	0.272899	-1.87356
TGME49_211250 |	8.13	8.19	34.91	29.09	29.09	TGME49_211250 |	organism=Toxoplasma_gondii_ME49 | product=hypothetical protein | location=TGME49_chrIV:1891697-1895095(+) | length=275 | sequence_SO=chromosome | SO=protein_coding	211250 |	6	6.56	6.64	25.09	22.18	18.55	TGME49_211250 |	organism=Toxoplasma_gondii_ME49 | product=hypothetical protein | location=TGME49_chrIV:1891697-1895095(+) | length=275 | sequence_SO=chromosome | SO=protein_coding	211250 |	3	0.524808	0.483059	0.487529	0.448745	0.534564	0.448745	0.554626	0.474242	0.0746928	0.49454	-1.01584
TGME49_311780 |	8.11	8.25	29.22	19.65	11.84	TGME49_311780 |	organism=Toxoplasma_gondii_ME49 | product=Zn-containing alcohol dehydrogenase | location=TGME49_chrXI:2283471-2289606(-) | length=397 | sequence_SO=chromosome | SO=protein_coding	311780 |	4	8.6	8.9	39.55	18.89	13.6	TGME49_311780 |	organism=Toxoplasma_gondii_ME49 | product=Zn-containing alcohol dehydrogenase | location=TGME49_chrXI:2283471-2289606(-) | length=397 | sequence_SO=chromosome | SO=protein_coding	311780 |	4	0.119124	0.128233	0.138038	0.149969	0.100925	0.121339	0.0887156	0.10666	0.157278	0.119125	-3.06945
TGME49_305770 |	8.08	8.99	32.4	15.77	14.69	TGME49_305770 |	organism=Toxoplasma_gondii_ME49 | product=ABC transporter, ATP-binding domain-containing protein | location=TGME49_chrIX:5559353-5563681(+) | length=463 | sequence_SO=chromosome | SO=protein_coding	305770 |	6	11.73	13.17	40.39	24.84	17.28	TGME49_305770 |	organism=Toxoplasma_gondii_ME49 | product=ABC transporter, ATP-binding domain-containing protein | location=TGME49_chrIX:5559353-5563681(+) | length=463 | sequence_SO=chromosome | SO=protein_coding	305770 |	6	0.124738	0.144544	0.130617	0.151356	0.139316	0.121339	0.130617	0.119124	0.0807003	0.132706	-2.91369
TGME49_320280 |	7.94	8.4	31.55	18.03	10.52	TGME49_320280 |	organism=Toxoplasma_gondii_ME49 | product=hypothetical protein | location=TGME49_chrIV:399523-401272(-) | length=466 | sequence_SO=chromosome | SO=protein_coding	320280 |	4	3	3.28	30.69	9.013	3.219	TGME49_320280 |	organism=Toxoplasma_gondii_ME49 | product=hypothetical protein | location=TGME49_chrIV:399523-401272(-) | length=466 | sequence_SO=chromosome | SO=protein_coding	320280 |	1	0.0474242	0.0586138	0.0444631	0.0529663	0.0731139	0.0862978	0.0642688	0.0758578	0.219084	0.0628757	-3.99135
TGME49_249650 |	7.93	8.34	40.05	19.9	16.84	TGME49_249650 |	organism=Toxoplasma_gondii_ME49 | product=apolipoprotein A-I binding protein, putative | location=TGME49_chrXII:4709680-4715286(+) | length=392 | sequence_SO=chromosome | SO=protein_coding	249650 |	4	8.3	8.42	37.76	19.13	17.09	TGME49_249650 |	organism=Toxoplasma_gondii_ME49 | product=apolipoprotein A-I binding protein, putative | location=TGME49_chrXII:4709680-4715286(+) | length=392 | sequence_SO=chromosome | SO=protein_coding	249650 |	4	0.420727	0.390841	0.413047	0.390841	0.461318	0.47863	0.642688	0.666807	0.214029	0.483112	-1.04957
TGME49_249670 |	7.92	8.66	37.41	18.71	11.01	TGME49_249670 |	organism=Toxoplasma_gondii_ME49 | product=cathepsin B | location=TGME49_chrXII:4721208-4726837(-) | length=572 | sequence_SO=chromosome | SO=protein_coding	249670 |	5	7.94	8.6	37.94	20.28	12.06	TGME49_249670 |	organism=Toxoplasma_gondii_ME49 | product=cathepsin B | location=TGME49_chrXII:4721208-4726837(-) | length=572 | sequence_SO=chromosome | SO=protein_coding	249670 |	6	0.258226	0.285759	0.319154	0.356451	0.177011	0.128233	0.203236	0.147231	0.331883	0.234413	-2.09288
TGME49_250750 |	7.89	9.4	29.57	9.14	3.674	TGME49_250750 |	organism=Toxoplasma_gondii_ME49 | product=tRNA (uracil-5-)-methyltransferase | location=TGME49_chrXII:5166600-5178480(-) | length=1116 | sequence_SO=chromosome | SO=protein_coding	250750 |	3	14.58	15.48	31.27	8.513	8.154	TGME49_250750 |	organism=Toxoplasma_gondii_ME49 | product=tRNA (uracil-5-)-methyltransferase | location=TGME49_chrXII:5166600-5178480(-) | length=1116 | sequence_SO=chromosome | SO=protein_coding	250750 |	8	0.283139	0.237684	0.293765	0.248886	0.280543	0.242103	0.299226	0.265461	0.0829755	0.268851	-1.89512
TGME49_225940 |	7.89	8.08	36.83	27.62	20.63	TGME49_225940 |	organism=Toxoplasma_gondii_ME49 | product=hypothetical protein | location=TGME49_chrX:1921009-1922531(-) | length=315 | sequence_SO=chromosome | SO=protein_coding	225940 |	5	10.2	10.8	46.03	35.56	22.86	TGME49_225940 |	organism=Toxoplasma_gondii_ME49 | product=hypothetical protein | location=TGME49_chrX:1921009-1922531(-) | length=315 | sequence_SO=chromosome | SO=protein_coding	225940 |	7	0.119124	0.141906	0.131826	0.157036	0.151356	0.147231	0.165959	0.15417	0.095505	0.146076	-2.77521
TGME49_297460 |	7.84	9.49	40.05	12.22	11.09	TGME49_297460 |	organism=Toxoplasma_gondii_ME49 | product=hypothetical protein | location=TGME49_chrII:1793751-1799364(-) | length=442 | sequence_SO=chromosome | SO=protein_coding	297460 |	5	6.04	6.62	47.74	8.145	8.145	TGME49_297460 |	organism=Toxoplasma_gondii_ME49 | product=hypothetical protein | location=TGME49_chrII:1793751-1799364(-) | length=442 | sequence_SO=chromosome | SO=protein_coding	297460 |	3	0.108643	0.288403	0.138038	0.301995	0.092045	0.188799	0.0937562	0.190546	0.445003	0.175278	-2.51228
TGME49_260140 |	7.73	8.98	34.26	9.524	4.63	TGME49_260140 |	organism=Toxoplasma_gondii_ME49 | product=phosphomannose isomerase type I protein | location=TGME49_chrVIIb:2508357-2512076(-) | length=756 | sequence_SO=chromosome | SO=protein_coding	260140 |	3	11.56	13.04	32.67	14.68	11.64	TGME49_260140 |	organism=Toxoplasma_gondii_ME49 | product=phosphomannose isomerase type I protein | location=TGME49_chrVIIb:2508357-2512076(-) | length=756 | sequence_SO=chromosome | SO=protein_coding	260140 |	7	0.242103	0.218776	0.258226	0.231207	0.251189	0.195884	0.242103	0.188799	0.103897	0.228536	-2.12951
TGME49_290720 |	7.69	9.5	34.8	10.69	4.503	TGME49_290720 |	organism=Toxoplasma_gondii_ME49 | product=vacuolar proton translocating ATPase subunit, putative | location=TGME49_chrIX:3857823-3867465(+) | length=1066 | sequence_SO=chromosome | SO=protein_coding	290720 |	4	7.29	10.71	28.42	10.69	2.72	TGME49_290720 |	organism=Toxoplasma_gondii_ME49 | product=vacuolar proton translocating ATPase subunit, putative | location=TGME49_chrIX:3857823-3867465(+) | length=1066 | sequence_SO=chromosome | SO=protein_coding	290720 |	3	0.515229	0.570164	0.501187	0.549541	0.49204	0.322107	0.452898	0.299226	0.20324	0.462799	-1.11154
TGME49_315530 |	7.67	10.06	35.98	10.92	3.755	TGME49_315530 |	organism=Toxoplasma_gondii_ME49 | product=hypothetical protein | location=TGME49_chrXI:4777269-4794679(+) | length=1145 | sequence_SO=chromosome | SO=protein_coding	315530 |	3	11.53	13.84	27.07	10.57	6.288	TGME49_315530 |	organism=Toxoplasma_gondii_ME49 | product=hypothetical protein | location=TGME49_chrXI:4777269-4794679(+) | length=1145 | sequence_SO=chromosome | SO=protein_coding	315530 |	5	0.469894	0.648634	0.394457	0.539511	0.401791	0.30761	0.387258	0.293765	0.258236	0.430365	-1.21637
TGME49_277080 |	7.67	7.75	74.03	36.46	33.15	TGME49_277080 |	organism=Toxoplasma_gondii_ME49 | product=microneme protein MIC5 (MIC5) | location=TGME49_chrXII:6723657-6725631(-) | length=181 | sequence_SO=chromosome | SO=protein_coding	277080 |	6	9.54	9.54	69.06	44.2	33.15	TGME49_277080 |	organism=Toxoplasma_gondii_ME49 | product=microneme protein MIC5 (MIC5) | location=TGME49_chrXII:6723657-6725631(-) | length=181 | sequence_SO=chromosome | SO=protein_coding	277080 |	5	0.239883	0.436516	0.107647	0.165959	0.192309	0.199526	0.195884	0.203236	0.413633	0.21762	-2.20012
TGME49_267980 |	7.42	8.05	44.72	18.16	15.72	TGME49_267980 |	organism=Toxoplasma_gondii_ME49 | product=hypothetical protein | location=TGME49_chrVIII:6740024-6741133(+) | length=369 | sequence_SO=chromosome | SO=protein_coding	267980 |	6	3.73	3.93	46.34	20.33	5.691	TGME49_267980 |	organism=Toxoplasma_gondii_ME49 | product=hypothetical protein | location=TGME49_chrVIII:6740024-6741133(+) | length=369 | sequence_SO=chromosome | SO=protein_coding	267980 |	3	0.0570164	0.139316	0.0586138	0.147231	0.0586138	0.0758578	0.0586138	0.0765597	0.417651	0.0839778	-3.57385
TGME49_244260 |	7.37	7.81	48.5	35.93	26.95	TGME49_244260 |	organism=Toxoplasma_gondii_ME49 | product=hypothetical protein | location=TGME49_chrVI:3144151-3144654(+) | length=167 | sequence_SO=chromosome | SO=protein_coding	244260 |	4	10.42	11.45	75.45	43.11	37.13	TGME49_244260 |	organism=Toxoplasma_gondii_ME49 | product=hypothetical protein | location=TGME49_chrVI:3144151-3144654(+) | length=167 | sequence_SO=chromosome | SO=protein_coding	244260 |	6	0.042462	0.0717794	0.0401791	0.0691831	0.0691831	0.0285759	0.0711213	0.0283139	0.348287	0.0525997	-4.2488
TGME49_271930 |	7.31	7.35	43.16	36.75	29.49	TGME49_271930 |	organism=Toxoplasma_gondii_ME49 | product=hypothetical protein | location=TGME49_chrVIII:4277392-4279150(+) | length=234 | sequence_SO=chromosome | SO=protein_coding	271930 |	5	8.34	8.62	60.68	50.85	44.87	TGME49_271930 |	organism=Toxoplasma_gondii_ME49 | product=hypothetical protein | location=TGME49_chrVIII:4277392-4279150(+) | length=234 | sequence_SO=chromosome | SO=protein_coding	271930 |	6	0.272898	0.524808	0.283139	0.554626	0.519996	0.310456	0.570164	0.337287	0.291472	0.421672	-1.24581
TGME49_321710 |	7.25	11.67	56.02	41.57	39.76	TGME49_321710 |	organism=Toxoplasma_gondii_ME49 | product=hypothetical protein | location=TGME49_chrIb:1619973-1621908(-) | length=332 | sequence_SO=chromosome | SO=protein_coding	321710 |	7	3.47	8.43	50.3	35.54	26.2	TGME49_321710 |	organism=Toxoplasma_gondii_ME49 | product=hypothetical protein | location=TGME49_chrIb:1619973-1621908(-) | length=332 | sequence_SO=chromosome | SO=protein_coding	321710 |	5	0.113763	0.197697	0.0981748	0.165959	0.110662	0.138038	0.0981748	0.108643	0.260955	0.128889	-2.9558
TGME49_249970 |	7.12	7.82	46.72	21.4	21.4	TGME49_249970 |	organism=Toxoplasma_gondii_ME49 | product=hypothetical protein | location=TGME49_chrXII:4964120-4966013(+) | length=229 | sequence_SO=chromosome | SO=protein_coding	249970 |	5	12.64	12.84	60.26	34.93	28.38	TGME49_249970 |	organism=Toxoplasma_gondii_ME49 | product=hypothetical protein | location=TGME49_chrXII:4964120-4966013(+) | length=229 | sequence_SO=chromosome | SO=protein_coding	249970 |	7	0.353183	0.275423	0.398107	0.301995	0.328095	0.376704	0.401791	0.461318	0.155287	0.362077	-1.46563
TGME49_256060 |	6.9	7.9	41.75	8.867	7.635	TGME49_256060 |	organism=Toxoplasma_gondii_ME49 | product=nucleosome assembly protein (nap) protein | location=TGME49_chrVIIb:4538969-4542632(+) | length=812 | sequence_SO=chromosome | SO=protein_coding	256060 |	4	9.52	10.56	43.1	10.71	8.621	TGME49_256060 |	organism=Toxoplasma_gondii_ME49 | product=nucleosome assembly protein (nap) protein | location=TGME49_chrVIIb:4538969-4542632(+) | length=812 | sequence_SO=chromosome | SO=protein_coding	256060 |	5	0.654636	0.597035	0.698232	0.636796	0.288403	0.220801	0.325087	0.242103	0.420785	0.457887	-1.12694
TGME49_244390 |	6.77	6.83	32.36	22.01	12.3	TGME49_244390 |	organism=Toxoplasma_gondii_ME49 | product=coatomer epsilon subunit protein | location=TGME49_chrVI:3231792-3237113(-) | length=309 | sequence_SO=chromosome | SO=protein_coding	244390 |	3	4.13	6.31	36.25	24.27	21.36	TGME49_244390 |	organism=Toxoplasma_gondii_ME49 | product=coatomer epsilon subunit protein | location=TGME49_chrVI:3231792-3237113(-) | length=309 | sequence_SO=chromosome | SO=protein_coding	244390 |	5	0.405508	0.267917	0.340408	0.224906	0.461318	0.474242	0.469894	0.47863	0.241815	0.390353	-1.35715
TGME49_213520 |	6.73	7.13	39.88	13.62	6.615	TGME49_213520 |	organism=Toxoplasma_gondii_ME49 | product=peptidase M20D, amidohydrolase | location=TGME49_chrV:1112450-1118661(-) | length=514 | sequence_SO=chromosome | SO=protein_coding	213520 |	3	8.84	9.34	57.2	27.04	16.34	TGME49_213520 |	organism=Toxoplasma_gondii_ME49 | product=peptidase M20D, amidohydrolase | location=TGME49_chrV:1112450-1118661(-) | length=514 | sequence_SO=chromosome | SO=protein_coding	213520 |	5	0.331131	0.387258	0.331131	0.387258	0.161436	0.353183	0.149969	0.349945	0.291604	0.306414	-1.70645
TGME49_243680 |	6.6	7.68	37.96	24.69	15.43	TGME49_243680 |	organism=Toxoplasma_gondii_ME49 | product=dihydrodipicolinate reductase | location=TGME49_chrVI:2793590-2795636(+) | length=324 | sequence_SO=chromosome | SO=protein_coding	243680 |	3	2.76	2.89	47.22	17.59	12.65	TGME49_243680 |	organism=Toxoplasma_gondii_ME49 | product=dihydrodipicolinate reductase | location=TGME49_chrVI:2793590-2795636(+) | length=324 | sequence_SO=chromosome | SO=protein_coding	243680 |	2	0.30761	0.30479	0.30479	0.30479	0.42462	0.394457	0.436516	0.401791	0.154861	0.35992	-1.47425
TGME49_218520 |	6.59	6.63	42.12	18.34	10.89	TGME49_218520 |	organism=Toxoplasma_gondii_ME49 | product=microneme protein MIC6 (MIC6) | location=TGME49_chrXII:1480723-1481772(-) | length=349 | sequence_SO=chromosome | SO=protein_coding	218520 |	3	4.35	4.38	44.13	10.6	9.169	TGME49_218520 |	organism=Toxoplasma_gondii_ME49 | product=microneme protein MIC6 (MIC6) | location=TGME49_chrXII:1480723-1481772(-) | length=349 | sequence_SO=chromosome | SO=protein_coding	218520 |	2	0.16293	0.253513	0.169044	0.285759	0.359749	0.255859	0.363078	0.258226	0.264608	0.26352	-1.92402
TGME49_258462 |	6.43	6.78	35.58	16.56	16.56	TGME49_258462 |	organism=Toxoplasma_gondii_ME49 | product=hypothetical protein | location=TGME49_chrVIIb:3407450-3408686(-) | length=326 | sequence_SO=chromosome | SO=protein_coding	258462 |	4	6.45	6.84	40.18	16.56	16.56	TGME49_258462 |	organism=Toxoplasma_gondii_ME49 | product=hypothetical protein | location=TGME49_chrVIIb:3407450-3408686(-) | length=326 | sequence_SO=chromosome | SO=protein_coding	258462 |	4	0.549541	0.519996	0.524808	0.496592	0.242103	0.258226	0.180302	0.190546	0.418145	0.370264	-1.43337
TGME49_242300 |	6.4	6.87	35.88	26.47	16.47	TGME49_242300 |	organism=Toxoplasma_gondii_ME49 | product=dihydrodipicolinate synthase | location=TGME49_chrVI:1949773-1951397(+) | length=340 | sequence_SO=chromosome | SO=protein_coding	242300 |	5	10.56	10.89	49.12	35.88	26.47	TGME49_242300 |	organism=Toxoplasma_gondii_ME49 | product=dihydrodipicolinate synthase | location=TGME49_chrVI:1949773-1951397(+) | length=340 | sequence_SO=chromosome | SO=protein_coding	242300 |	6	0.222843	0.235505	0.169044	0.175388	0.0691831	0.0928966	0.0685488	0.0717794	0.4791	0.138149	-2.85571
TGME49_259530 |	6.38	7.12	19.71	5.593	3.595	TGME49_259530 |	organism=Toxoplasma_gondii_ME49 | product=GalNac | location=TGME49_chrVIIb:2785053-2791780(+) | length=751 | sequence_SO=chromosome | SO=protein_coding	259530 |	3	4.41	4.96	23.3	3.595	2.53	TGME49_259530 |	organism=Toxoplasma_gondii_ME49 | product=GalNac | location=TGME49_chrVIIb:2785053-2791780(+) | length=751 | sequence_SO=chromosome | SO=protein_coding	259530 |	2	0.159956	0.203236	0.121339	0.151356	0.20893	0.207014	0.192309	0.190546	0.165287	0.179336	-2.47927
TGME49_290300 |	6.36	6.72	32.6	18.9	16.16	TGME49_290300 |	organism=Toxoplasma_gondii_ME49 | product=hypothetical protein | location=TGME49_chrIX:3692526-3693623(+) | length=365 | sequence_SO=chromosome | SO=protein_coding	290300 |	4	5.75	6.06	40.55	22.47	15.62	TGME49_290300 |	organism=Toxoplasma_gondii_ME49 | product=hypothetical protein | location=TGME49_chrIX:3692526-3693623(+) | length=365 | sequence_SO=chromosome | SO=protein_coding	290300 |	4	0.267917	0.283139	0.283139	0.299226	0.432514	0.501187	0.440555	0.510505	0.258237	0.377273	-1.40632
TGME49_281400 |	6.21	10.26	26.92	4.239	1.6	TGME49_281400 |	organism=Toxoplasma_gondii_ME49 | product=phosphofructokinase domain-containing protein | location=TGME49_chrVIIa:4061062-4083691(+) | length=3562 | sequence_SO=chromosome | SO=protein_coding	281400 |	4	9.2	15.05	25.58	4.66	1.404	TGME49_281400 |	organism=Toxoplasma_gondii_ME49 | product=phosphofructokinase domain-containing protein | location=TGME49_chrVIIa:4061062-4083691(+) | length=3562 | sequence_SO=chromosome | SO=protein_coding	281400 |	4	0.158489	0.177011	0.148594	0.167494	0.15417	0.122462	0.131826	0.109648	0.147667	0.146212	-2.77387
TGME49_238940 |	6.2	7.75	58.7	27.72	14.13	TGME49_238940 |	organism=Toxoplasma_gondii_ME49 | product=GDP mannose 4,6-dehydratase, putative | location=TGME49_chrVI:322456-329404(+) | length=368 | sequence_SO=chromosome | SO=protein_coding	238940 |	3	5.59	6.25	43.75	14.4	9.511	TGME49_238940 |	organism=Toxoplasma_gondii_ME49 | product=GDP mannose 4,6-dehydratase, putative | location=TGME49_chrVI:322456-329404(+) | length=368 | sequence_SO=chromosome | SO=protein_coding	238940 |	3	0.222843	0.267917	0.194089	0.235505	0.285759	0.448745	0.265461	0.409261	0.290375	0.291197	-1.77993
TGME49_235140 |	6.13	6.16	39.41	22.07	15.54	TGME49_235140 |	organism=Toxoplasma_gondii_ME49 | product=hypothetical protein | location=TGME49_chrX:4634094-4637851(+) | length=444 | sequence_SO=chromosome | SO=protein_coding	235140 |	4	9.15	9.35	43.92	29.95	13.74	TGME49_235140 |	organism=Toxoplasma_gondii_ME49 | product=hypothetical protein | location=TGME49_chrX:4634094-4637851(+) | length=444 | sequence_SO=chromosome | SO=protein_coding	235140 |	4	0.272898	0.131826	0.258226	0.128233	0.296483	0.293765	0.270396	0.267917	0.269231	0.239968	-2.05909
TGME49_238200 |	6.12	6.66	24.52	7.097	6.323	TGME49_238200 |	organism=Toxoplasma_gondii_ME49 | product=alpha/beta hydrolase fold domain-containing protein | location=TGME49_chrVI:121839-130651(+) | length=775 | sequence_SO=chromosome | SO=protein_coding	238200 |	4	7.19	7.51	34.06	11.23	8.645	TGME49_238200 |	organism=Toxoplasma_gondii_ME49 | product=alpha/beta hydrolase fold domain-containing protein | location=TGME49_chrVI:121839-130651(+) | length=775 | sequence_SO=chromosome | SO=protein_coding	238200 |	4	0.125893	0.125893	0.124738	0.122462	0.12942	0.157036	0.12942	0.157036	0.100606	0.133987	-2.89983
TGME49_261780 |	6.12	6.19	23.24	13.82	13.82	TGME49_261780 |	organism=Toxoplasma_gondii_ME49 | product=microneme protein MIC7 (MIC7) | location=TGME49_chrVIIb:1530570-1534723(-) | length=340 | sequence_SO=chromosome | SO=protein_coding	261780 |	5	7.11	7.18	19.12	13.82	13.82	TGME49_261780 |	organism=Toxoplasma_gondii_ME49 | product=microneme protein MIC7 (MIC7) | location=TGME49_chrVIIb:1530570-1534723(-) | length=340 | sequence_SO=chromosome | SO=protein_coding	261780 |	5	0.280543	0.405508	0.244343	0.356451	0.586138	0.613762	0.544503	0.57544	0.305496	0.450836	-1.14933
TGME49_290260 |	6.09	6.33	43.75	21.63	19.71	TGME49_290260 |	organism=Toxoplasma_gondii_ME49 | product=thioredoxin family Trp26 protein | location=TGME49_chrIX:3669016-3671361(+) | length=208 | sequence_SO=chromosome | SO=protein_coding	290260 |	4	5.39	5.63	43.75	23.08	19.71	TGME49_290260 |	organism=Toxoplasma_gondii_ME49 | product=thioredoxin family Trp26 protein | location=TGME49_chrIX:3669016-3671361(+) | length=208 | sequence_SO=chromosome | SO=protein_coding	290260 |	4	0.190546	0.190546	0.201372	0.199526	0.285759	0.244343	0.299226	0.255859	0.176298	0.233397	-2.09914
TGME49_297290 |	6.02	6.06	29.18	15.56	15.56	TGME49_297290 |	organism=Toxoplasma_gondii_ME49 | product=hypothetical protein | location=TGME49_chrII:1656803-1657576(-) | length=257 | sequence_SO=chromosome | SO=protein_coding	297290 |	4	4.08	4.17	24.12	12.45	10.51	TGME49_297290 |	organism=Toxoplasma_gondii_ME49 | product=hypothetical protein | location=TGME49_chrII:1656803-1657576(-) | length=257 | sequence_SO=chromosome | SO=protein_coding	297290 |	3	0.192309	0.214783	0.205116	0.229087	0.118032	0.134276	0.128233	0.143219	0.242196	0.170632	-2.55104
TGME49_314260 |	6	6.1	53.05	24.41	24.41	TGME49_314260 |	organism=Toxoplasma_gondii_ME49 | product=hypothetical protein | location=TGME49_chrXI:3965719-3966360(+) | length=213 | sequence_SO=chromosome | SO=protein_coding	314260 |	5	6.01	6.16	64.32	24.41	24.41	TGME49_314260 |	organism=Toxoplasma_gondii_ME49 | product=hypothetical protein | location=TGME49_chrXI:3965719-3966360(+) | length=213 | sequence_SO=chromosome | SO=protein_coding	314260 |	3	0.346737	0.203236	0.380189	0.212814	0.296483	0.353183	0.30479	0.37325	0.208542	0.308835	-1.69509
TGME49_262470 |	5.97	6.06	45.87	28.38	17.82	TGME49_262470 |	organism=Toxoplasma_gondii_ME49 | product=C protein immunoglobulin-A-binding beta antigen, putative | location=TGME49_chrVIIb:1217378-1218348(+) | length=303 | sequence_SO=chromosome | SO=protein_coding	262470 |	3	7	7.11	54.79	29.7	21.78	TGME49_262470 |	organism=Toxoplasma_gondii_ME49 | product=C protein immunoglobulin-A-binding beta antigen, putative | location=TGME49_chrVIIb:1217378-1218348(+) | length=303 | sequence_SO=chromosome | SO=protein_coding	262470 |	4	0.401791	0.363078	0.366438	0.328095	0.293765	0.30479	0.272898	0.283139	0.132079	0.326749	-1.61374
TGME49_211710 |	5.89	6.1	34.52	26.79	23.21	TGME49_211710 |	organism=Toxoplasma_gondii_ME49 | product=TB2/DP1, HVA22 family protein | location=TGME49_chrIV:1583139-1583645(+) | length=168 | sequence_SO=chromosome | SO=protein_coding	211710 |	5	6.18	6.96	39.29	26.19	23.21	TGME49_211710 |	organism=Toxoplasma_gondii_ME49 | product=TB2/DP1, HVA22 family protein | location=TGME49_chrIV:1583139-1583645(+) | length=168 | sequence_SO=chromosome | SO=protein_coding	211710 |	6	0.405508	0.343558	0.444631	0.387258	0.270396	0.283139	0.285759	0.301995	0.179807	0.340281	-1.5552
TGME49_271270 |	5.85	7.65	26.56	10.98	4.25	TGME49_271270 |	organism=Toxoplasma_gondii_ME49 | product=hypothetical protein | location=TGME49_chrVIII:4611799-4617852(-) | length=847 | sequence_SO=chromosome | SO=protein_coding	271270 |	4	10.82	12.08	24.56	10.04	8.619	TGME49_271270 |	organism=Toxoplasma_gondii_ME49 | product=hypothetical protein | location=TGME49_chrVIII:4611799-4617852(-) | length=847 | sequence_SO=chromosome | SO=protein_coding	271270 |	6	0.353183	0.164437	0.328095	0.165959	0.148594	0.328095	0.151356	0.353183	0.369776	0.249113	-2.00513
TGME49_249300 |	5.85	5.88	54.66	16.08	13.18	TGME49_249300 |	organism=Toxoplasma_gondii_ME49 | product=hypothetical protein | location=TGME49_chrXII:4437985-4441146(+) | length=311 | sequence_SO=chromosome | SO=protein_coding	249300 |	3	2.38	2.41	24.44	10.61	7.717	TGME49_249300 |	organism=Toxoplasma_gondii_ME49 | product=hypothetical protein | location=TGME49_chrXII:4437985-4441146(+) | length=311 | sequence_SO=chromosome | SO=protein_coding	249300 |	2	0.363078	0.316228	0.428549	0.366438	0.349945	0.387258	0.331131	0.363078	0.0885221	0.363213	-1.46111
TGME49_307030 |	5.79	5.88	34.85	17.58	15.76	TGME49_307030 |	organism=Toxoplasma_gondii_ME49 | product=Purine nucleoside phosphorylase (PNP) | location=TGME49_chrXI:113739-116010(+) | length=330 | sequence_SO=chromosome | SO=protein_coding	307030 |	4	6.9	7.15	32.42	17.27	15.76	TGME49_307030 |	organism=Toxoplasma_gondii_ME49 | product=Purine nucleoside phosphorylase (PNP) | location=TGME49_chrXI:113739-116010(+) | length=330 | sequence_SO=chromosome | SO=protein_coding	307030 |	4	0.0448745	0.110662	0.0436516	0.104713	0.194089	0.212814	0.183654	0.201372	0.477775	0.136979	-2.86798
TGME49_320530 |	5.78	5.89	35.89	21.43	17.6	TGME49_320530 |	organism=Toxoplasma_gondii_ME49 | product=hypothetical protein | location=TGME49_chrIV:279951-281675(+) | length=574 | sequence_SO=chromosome | SO=protein_coding	320530 |	5	7.71	7.8	29.62	20.21	17.6	TGME49_320530 |	organism=Toxoplasma_gondii_ME49 | product=hypothetical protein | location=TGME49_chrIV:279951-281675(+) | length=574 | sequence_SO=chromosome | SO=protein_coding	320530 |	5	0.139316	0.177011	0.152757	0.194089	0.0559758	0.0928966	0.0642688	0.10666	0.388581	0.122872	-3.02478
TGME49_237015 |	5.77	5.9	34.09	21.59	14.39	TGME49_237015 |	organism=Toxoplasma_gondii_ME49 | product=hypothetical protein | location=TGME49_chrX:5673948-5674742(-) | length=264 | sequence_SO=chromosome | SO=protein_coding	237015 |	3	5.81	5.81	39.39	22.73	17.05	TGME49_237015 |	organism=Toxoplasma_gondii_ME49 | product=hypothetical protein | location=TGME49_chrX:5673948-5674742(-) | length=264 | sequence_SO=chromosome | SO=protein_coding	237015 |	3	0.155597	0.340408	0.164437	0.349945	0.349945	0.366438	0.340408	0.356451	0.273729	0.302954	-1.72283
TGME49_203990 |	5.67	5.79	40.25	26.27	20.34	TGME49_203990 |	organism=Toxoplasma_gondii_ME49 | product=rhoptry protein ROP12 (ROP12) | location=TGME49_chrVIIa:2055814-2057655(-) | length=236 | sequence_SO=chromosome | SO=protein_coding	203990 |	3	6.29	6.65	35.17	26.27	16.1	TGME49_203990 |	organism=Toxoplasma_gondii_ME49 | product=rhoptry protein ROP12 (ROP12) | location=TGME49_chrVIIa:2055814-2057655(-) | length=236 | sequence_SO=chromosome | SO=protein_coding	203990 |	3	0.47863	0.376704	0.47863	0.369828	0.544503	0.452898	0.534564	0.448745	0.12991	0.460563	-1.11853
TGME49_227050 |	5.54	9.55	31.74	7.457	3.633	TGME49_227050 |	organism=Toxoplasma_gondii_ME49 | product=ATPase/histidine kinase/DNA gyrase B/HSP90 domain-containing protein | location=TGME49_chrX:1125022-1128218(-) | length=1046 | sequence_SO=chromosome | SO=protein_coding	227050 |	4	5.01	7.56	27.53	8.987	3.824	TGME49_227050 |	organism=Toxoplasma_gondii_ME49 | product=ATPase/histidine kinase/DNA gyrase B/HSP90 domain-containing protein | location=TGME49_chrX:1125022-1128218(-) | length=1046 | sequence_SO=chromosome | SO=protein_coding	227050 |	4	0.340408	0.275423	0.291072	0.237684	0.283139	0.20893	0.277971	0.220801	0.149771	0.266928	-1.90548
TGME49_285750 |	5.47	6.15	44.32	15.91	9.545	TGME49_285750 |	organism=Toxoplasma_gondii_ME49 | product=6,7-dihydropteridine reductase | location=TGME49_chrV:2254312-2256204(+) | length=440 | sequence_SO=chromosome | SO=protein_coding	285750 |	3	3.78	4.67	25.23	10.68	6.818	TGME49_285750 |	organism=Toxoplasma_gondii_ME49 | product=6,7-dihydropteridine reductase | location=TGME49_chrV:2254312-2256204(+) | length=440 | sequence_SO=chromosome | SO=protein_coding	285750 |	2	0.328095	0.270396	0.291072	0.242103	0.870964	0.549541	0.862979	0.544503	0.487635	0.494956	-1.01463
TGME49_246560 |	5.28	6.15	77.1	54.2	37.4	TGME49_246560 |	organism=Toxoplasma_gondii_ME49 | product=vacuolar ATP synthase subunit g, putative | location=TGME49_chrXII:2857066-2859140(+) | length=131 | sequence_SO=chromosome | SO=protein_coding	246560 |	3	8.68	8.84	67.94	56.49	56.49	TGME49_246560 |	organism=Toxoplasma_gondii_ME49 | product=vacuolar ATP synthase subunit g, putative | location=TGME49_chrXII:2857066-2859140(+) | length=131 | sequence_SO=chromosome | SO=protein_coding	246560 |	6	0.57544	0.519996	0.501187	0.452898	0.428549	0.376704	0.390841	0.356451	0.159666	0.450258	-1.15118
TGME49_247670 |	5.07	5.45	20.29	9.535	4.89	TGME49_247670 |	organism=Toxoplasma_gondii_ME49 | product=ribulose-phosphate 3 epimerase family protein | location=TGME49_chrXII:3472856-3476087(+) | length=409 | sequence_SO=chromosome | SO=protein_coding	247670 |	2	5.38	5.64	36.43	15.4	12.96	TGME49_247670 |	organism=Toxoplasma_gondii_ME49 | product=ribulose-phosphate 3 epimerase family protein | location=TGME49_chrXII:3472856-3476087(+) | length=409 | sequence_SO=chromosome | SO=protein_coding	247670 |	4	0.244343	0.0870964	0.255859	0.083946	0.293765	0.188799	0.334195	0.201372	0.40053	0.211172	-2.24351
TGME49_276155 |	4.95	6.95	37.67	7.258	2.535	TGME49_276155 |	organism=Toxoplasma_gondii_ME49 | product=hypothetical protein | location=TGME49_chrIII:110575-118814(+) | length=868 | sequence_SO=chromosome | SO=protein_coding	276155 |	2	5.54	7.55	43.09	8.641	4.147	TGME49_276155 |	organism=Toxoplasma_gondii_ME49 | product=hypothetical protein | location=TGME49_chrIII:110575-118814(+) | length=868 | sequence_SO=chromosome | SO=protein_coding	276155 |	3	0.394457	0.586138	0.383707	0.57544	0.277971	0.272898	0.251189	0.235505	0.355168	0.372163	-1.42599
TGME49_257130 |	4.94	5.84	32.73	7.786	2.92	TGME49_257130 |	organism=Toxoplasma_gondii_ME49 | product=zinc finger (CCCH type) motif-containing protein | location=TGME49_chrVIIb:4200091-4203747(+) | length=822 | sequence_SO=chromosome | SO=protein_coding	257130 |	2	4.14	4.54	23.84	8.881	4.745	TGME49_257130 |	organism=Toxoplasma_gondii_ME49 | product=zinc finger (CCCH type) motif-containing protein | location=TGME49_chrVIIb:4200091-4203747(+) | length=822 | sequence_SO=chromosome | SO=protein_coding	257130 |	3	0.151356	0.128233	0.144544	0.122462	0.251189	0.296483	0.164437	0.195884	0.320529	0.181824	-2.45939
TGME49_281620 |	4.94	5.65	23.98	12.57	9.091	TGME49_281620 |	organism=Toxoplasma_gondii_ME49 | product=aldo/keto reductase family oxidoreductase | location=TGME49_chrVIIa:4223617-4227194(-) | length=517 | sequence_SO=chromosome | SO=protein_coding	281620 |	4	7.45	8.19	39.46	13.35	11.41	TGME49_281620 |	organism=Toxoplasma_gondii_ME49 | product=aldo/keto reductase family oxidoreductase | location=TGME49_chrVIIa:4223617-4227194(-) | length=517 | sequence_SO=chromosome | SO=protein_coding	281620 |	5	0.145881	0.229087	0.144544	0.229087	0.16293	0.235505	0.16293	0.237684	0.206626	0.193456	-2.36992
TGME49_263720 |	4.85	5.14	43.45	33.1	18.62	TGME49_263720 |	organism=Toxoplasma_gondii_ME49 | product=HMG (high mobility group) box domain-containing protein | location=TGME49_chrVIIb:367739-369133(+) | length=145 | sequence_SO=chromosome | SO=protein_coding	263720 |	3	8.13	8.17	51.72	25.52	25.52	TGME49_263720 |	organism=Toxoplasma_gondii_ME49 | product=HMG (high mobility group) box domain-containing protein | location=TGME49_chrVIIb:367739-369133(+) | length=145 | sequence_SO=chromosome | SO=protein_coding	263720 |	5	0.359749	0.413047	0.346737	0.398107	0.325087	0.49204	0.346737	0.529663	0.172486	0.401396	-1.3169
TGME49_258130 |	4.83	9.47	70.37	39.81	30.09	TGME49_258130 |	organism=Toxoplasma_gondii_ME49 | product=Rab1 protein | location=TGME49_chrVIIb:3554691-3560517(+) | length=216 | sequence_SO=chromosome | SO=protein_coding	258130 |	9	10.26	12.73	67.13	44.91	33.8	TGME49_258130 |	organism=Toxoplasma_gondii_ME49 | product=Rab1 protein | location=TGME49_chrVIIb:3554691-3560517(+) | length=216 | sequence_SO=chromosome | SO=protein_coding	258130 |	6	0.524808	0.42462	0.444631	0.366438	0.564937	0.544503	0.519996	0.505825	0.130836	0.48697	-1.0381
TGME49_203230 |	4.79	5.31	31.7	17.41	12.95	TGME49_203230 |	organism=Toxoplasma_gondii_ME49 | product=hypothetical protein | location=TGME49_chrVIIa:2659506-2660180(+) | length=224 | sequence_SO=chromosome | SO=protein_coding	203230 |	3	1.85	1.98	39.73	10.71	5.357	TGME49_203230 |	organism=Toxoplasma_gondii_ME49 | product=hypothetical protein | location=TGME49_chrVIIa:2659506-2660180(+) | length=224 | sequence_SO=chromosome | SO=protein_coding	203230 |	1	0.207014	0.280543	0.210863	0.285759	0.405508	0.420727	0.432514	0.444631	0.280468	0.335945	-1.5737
TGME49_286060 |	4.78	5.3	37.28	20.23	13.29	TGME49_286060 |	organism=Toxoplasma_gondii_ME49 | product=tricarboxylate carrier protein | location=TGME49_chrV:2025024-2028257(+) | length=346 | sequence_SO=chromosome | SO=protein_coding	286060 |	3	8.43	9.01	33.82	20.23	18.79	TGME49_286060 |	organism=Toxoplasma_gondii_ME49 | product=tricarboxylate carrier protein | location=TGME49_chrV:2025024-2028257(+) | length=346 | sequence_SO=chromosome | SO=protein_coding	286060 |	6	0.255859	0.275423	0.260615	0.280543	0.30761	0.337287	0.316228	0.340408	0.104832	0.296747	-1.7527
TGME49_222980 |	4.7	5.22	29.3	10.18	4.561	TGME49_222980 |	organism=Toxoplasma_gondii_ME49 | product=hypothetical protein | location=TGME49_chrII:1355325-1357886(-) | length=570 | sequence_SO=chromosome | SO=protein_coding	222980 |	2	2.11	3.12	22.81	6.667	2.281	TGME49_222980 |	organism=Toxoplasma_gondii_ME49 | product=hypothetical protein | location=TGME49_chrII:1355325-1357886(-) | length=570 | sequence_SO=chromosome | SO=protein_coding	222980 |	1	0.549541	0.60256	0.544503	0.597035	0.325087	0.349945	0.363078	0.390841	0.23849	0.465324	-1.10369
TGME49_257310 |	4.57	4.99	41.41	12.68	7.042	TGME49_257310 |	organism=Toxoplasma_gondii_ME49 | product=hypothetical protein | location=TGME49_chrVIIb:4133633-4135316(+) | length=355 | sequence_SO=chromosome | SO=protein_coding	257310 |	2	3.33	4.01	27.61	7.324	5.915	TGME49_257310 |	organism=Toxoplasma_gondii_ME49 | product=hypothetical protein | location=TGME49_chrVIIb:4133633-4135316(+) | length=355 | sequence_SO=chromosome | SO=protein_coding	257310 |	2	0.291072	0.428549	0.288403	0.42462	0.440555	0.501187	0.440555	0.501187	0.186521	0.414516	-1.2705
TGME49_271892 |	4.38	4.71	46.93	13.92	8.091	TGME49_271892 |	organism=Toxoplasma_gondii_ME49 | product=hypothetical protein | location=TGME49_chrVIII:4293838-4296304(-) | length=309 | sequence_SO=chromosome | SO=protein_coding	271892 |	2	3.61	4.51	46.93	12.94	11.65	TGME49_271892 |	organism=Toxoplasma_gondii_ME49 | product=hypothetical protein | location=TGME49_chrVIII:4293838-4296304(-) | length=309 | sequence_SO=chromosome | SO=protein_coding	271892 |	3	0.0862978	0.140605	0.0847227	0.138038	0.199526	0.180302	0.199526	0.159956	0.286042	0.148622	-2.75028
TGME49_278180 |	4.27	4.53	44.42	17.12	4.963	TGME49_278180 |	organism=Toxoplasma_gondii_ME49 | product=hypothetical protein | location=TGME49_chrXII:6257813-6259024(-) | length=403 | sequence_SO=chromosome | SO=protein_coding	278180 |	2	5.64	5.83	32.75	15.14	10.42	TGME49_278180 |	organism=Toxoplasma_gondii_ME49 | product=hypothetical protein | location=TGME49_chrXII:6257813-6259024(-) | length=403 | sequence_SO=chromosome | SO=protein_coding	278180 |	3	0.0765597	0.11272	0.0704693	0.11695	0.0529663	0.0654636	0.047863	0.0591562	0.324375	0.0752685	-3.73181
TGME49_209810 |	4.12	4.27	22.85	15.73	7.122	TGME49_209810 |	organism=Toxoplasma_gondii_ME49 | product=hypothetical protein | location=TGME49_chrIb:1464227-1465240(-) | length=337 | sequence_SO=chromosome | SO=protein_coding	209810 |	3	4.1	4.17	30.27	15.73	8.902	TGME49_209810 |	organism=Toxoplasma_gondii_ME49 | product=hypothetical protein | location=TGME49_chrIb:1464227-1465240(-) | length=337 | sequence_SO=chromosome | SO=protein_coding	209810 |	3	0.136773	0.172187	0.134276	0.169044	0.149969	0.170608	0.147231	0.167494	0.0943659	0.155948	-2.68086
TGME49_275710 |	4.06	4.35	16.13	5.093	4.244	TGME49_275710 |	organism=Toxoplasma_gondii_ME49 | product=hypothetical protein | location=TGME49_chrIII:263069-265112(-) | length=589 | sequence_SO=chromosome | SO=protein_coding	275710 |	2	2.04	2.3	16.98	3.396	1.868	TGME49_275710 |	organism=Toxoplasma_gondii_ME49 | product=hypothetical protein | location=TGME49_chrIII:263069-265112(-) | length=589 | sequence_SO=chromosome | SO=protein_coding	275710 |	1	0.0334195	0.0487529	0.030479	0.0483059	0.0737904	0.0972747	0.0666807	0.0870964	0.37712	0.0607249	-4.04157
TGME49_209610 |	4.06	4.33	22.29	5.195	5.195	TGME49_209610 |	organism=Toxoplasma_gondii_ME49 | product=oocyst wall protein OWP2 (OWP2) | location=TGME49_chrIb:1359457-1361062(-) | length=462 | sequence_SO=chromosome | SO=protein_coding	209610 |	2	2.85	3.06	20.78	5.195	5.195	TGME49_209610 |	organism=Toxoplasma_gondii_ME49 | product=oocyst wall protein OWP2 (OWP2) | location=TGME49_chrIb:1359457-1361062(-) | length=462 | sequence_SO=chromosome | SO=protein_coding	209610 |	2	0.0895365	0.123595	0.0946237	0.124738	0.175388	0.233346	0.175388	0.233346	0.342634	0.156245	-2.67812
TGME49_231420 |	4.02	4.8	28.36	12.37	10.45	TGME49_231420 |	organism=Toxoplasma_gondii_ME49 | product=folate/biopterin transporter, putative | location=TGME49_chrVIII:1412469-1414947(+) | length=469 | sequence_SO=chromosome | SO=protein_coding	231420 |	2	1.75	1.87	14.07	3.412	3.412	TGME49_231420 |	organism=Toxoplasma_gondii_ME49 | product=folate/biopterin transporter, putative | location=TGME49_chrVIII:1412469-1414947(+) | length=469 | sequence_SO=chromosome | SO=protein_coding	231420 |	1	0.296483	0.242103	0.296483	0.244343	0.258226	0.30761	0.277971	0.331131	0.105571	0.281794	-1.82729
TGME49_265130 |	4.01	4.39	29.52	14.54	11.45	TGME49_265130 |	organism=Toxoplasma_gondii_ME49 | product=hypothetical protein | location=TGME49_chrIX:1752414-1753097(+) | length=227 | sequence_SO=chromosome | SO=protein_coding	265130 |	2	6	6.32	57.71	16.74	16.74	TGME49_265130 |	organism=Toxoplasma_gondii_ME49 | product=hypothetical protein | location=TGME49_chrIX:1752414-1753097(+) | length=227 | sequence_SO=chromosome | SO=protein_coding	265130 |	3	0.049204	0.0946237	0.0483059	0.0963829	0.0325087	0.0461318	0.0343558	0.0501187	0.414408	0.0564539	-4.14678
TGME49_206340 |	4	4.1	33.16	17.65	17.65	TGME49_206340 |	organism=Toxoplasma_gondii_ME49 | product=hypothetical protein | location=TGME49_chrVIIa:1054248-1055387(-) | length=187 | sequence_SO=chromosome | SO=protein_coding	206340 |	2	4	4.04	30.48	17.65	17.65	TGME49_206340 |	organism=Toxoplasma_gondii_ME49 | product=hypothetical protein | location=TGME49_chrVIIa:1054248-1055387(-) | length=187 | sequence_SO=chromosome | SO=protein_coding	206340 |	2	0.343558	0.343558	0.334195	0.334195	0.366438	0.37325	0.349945	0.356451	0.0382398	0.350199	-1.51375
TGME49_320460 |	3.88	5.4	23.84	3.656	2.472	TGME49_320460 |	organism=Toxoplasma_gondii_ME49 | product=ABC transporter transmembrane region domain-containing protein | location=TGME49_chrIV:325298-338376(-) | length=1942 | sequence_SO=chromosome | SO=protein_coding	320460 |	3	7	10.62	24.56	5.922	2.06	TGME49_320460 |	organism=Toxoplasma_gondii_ME49 | product=ABC transporter transmembrane region domain-containing protein | location=TGME49_chrIV:325298-338376(-) | length=1942 | sequence_SO=chromosome | SO=protein_coding	320460 |	4	0.299226	0.586138	0.260615	0.505825	0.440555	0.474242	0.57544	0.630957	0.265746	0.471625	-1.08429
TGME49_289360 |	3.88	4.24	37.04	21.37	12.25	TGME49_289360 |	organism=Toxoplasma_gondii_ME49 | product=hypothetical protein | location=TGME49_chrIX:3231571-3235538(-) | length=351 | sequence_SO=chromosome | SO=protein_coding	289360 |	3	7.44	7.69	46.15	25.07	14.25	TGME49_289360 |	organism=Toxoplasma_gondii_ME49 | product=hypothetical protein | location=TGME49_chrIX:3231571-3235538(-) | length=351 | sequence_SO=chromosome | SO=protein_coding	289360 |	4	0.346737	0.390841	0.30761	0.346737	0.222843	0.263027	0.229087	0.270396	0.191252	0.29716	-1.75069
TGME49_210095 |	3.81	13.15	54.64	41.6	33.33	TGME49_210095 |	organism=Toxoplasma_gondii_ME49 | product=hypothetical protein | location=TGME49_chrIb:1616450-1617649(-) | length=399 | sequence_SO=chromosome | SO=protein_coding	210095 |	13	8.14	14.83	44.11	35.84	33.83	TGME49_210095 |	organism=Toxoplasma_gondii_ME49 | product=hypothetical protein | location=TGME49_chrIb:1616450-1617649(-) | length=399 | sequence_SO=chromosome | SO=protein_coding	210095 |	13	0.057544	0.0465586	0.057544	0.0428548	0.0366438	0.0937562	0.0331131	0.0870964	0.370361	0.0568889	-4.13571
TGME49_262940 |	3.75	3.94	30.49	4.904	4.904	TGME49_262940 |	organism=Toxoplasma_gondii_ME49 | product=aspartyl proteinase (eimepsin), putative | location=TGME49_chrVIIb:907438-909906(+) | length=469 | sequence_SO=chromosome | SO=protein_coding	262940 |	2	1.84	2.03	22.6	7.889	3.198	TGME49_262940 |	organism=Toxoplasma_gondii_ME49 | product=aspartyl proteinase (eimepsin), putative | location=TGME49_chrVIIb:907438-909906(+) | length=469 | sequence_SO=chromosome | SO=protein_coding	262940 |	1	0.111686	0.231207	0.114815	0.239883	0.229087	0.310456	0.248886	0.337287	0.331517	0.227913	-2.13344
TGME49_231200 |	3.66	8.27	28.45	3.321	0.2583	TGME49_231200 |	organism=Toxoplasma_gondii_ME49 | product=hypothetical protein | location=TGME49_chrVIII:1315257-1326766(+) | length=2710 | sequence_SO=chromosome | SO=protein_coding	231200 |	1	8.16	12.19	24.87	4.207	1.181	TGME49_231200 |	organism=Toxoplasma_gondii_ME49 | product=hypothetical protein | location=TGME49_chrVIII:1315257-1326766(+) | length=2710 | sequence_SO=chromosome | SO=protein_coding	231200 |	3	0.672977	0.751623	0.597035	0.666807	0.285759	0.37325	0.155597	0.195884	0.478881	0.462367	-1.11289
TGME49_205760 |	3.55	3.91	34.87	15.56	9.51	TGME49_205760 |	organism=Toxoplasma_gondii_ME49 | product=membrane protein | location=TGME49_chrVIIa:1169915-1171625(-) | length=347 | sequence_SO=chromosome | SO=protein_coding	205760 |	3	3.63	4.2	36.02	14.41	9.222	TGME49_205760 |	organism=Toxoplasma_gondii_ME49 | product=membrane protein | location=TGME49_chrVIIa:1169915-1171625(-) | length=347 | sequence_SO=chromosome | SO=protein_coding	205760 |	2	0.239883	0.275423	0.239883	0.272898	0.231207	0.258226	0.248886	0.277971	0.0668349	0.255547	-1.96834
TGME49_236030 |	3.54	3.54	23.4	12.77	12.77	TGME49_236030 |	organism=Toxoplasma_gondii_ME49 | product=hypothetical protein | location=TGME49_chrX:5246848-5248656(+) | length=188 | sequence_SO=chromosome | SO=protein_coding	236030 |	2	2.71	2.84	17.02	12.77	12.77	TGME49_236030 |	organism=Toxoplasma_gondii_ME49 | product=hypothetical protein | location=TGME49_chrX:5246848-5248656(+) | length=188 | sequence_SO=chromosome | SO=protein_coding	236030 |	2	0.554626	0.474242	0.630957	0.534564	0.359749	0.301995	0.37325	0.316228	0.258366	0.443201	-1.17397
TGME49_289350 |	3.52	5.18	35.51	10.57	6.005	TGME49_289350 |	organism=Toxoplasma_gondii_ME49 | product=ATP-binding cassette G family transporter ABCG84 (ABCG84) | location=TGME49_chrIX:3217967-3229665(+) | length=766 | sequence_SO=chromosome | SO=protein_coding	289350 |	4	6.4	7.48	42.17	14.1	5.483	TGME49_289350 |	organism=Toxoplasma_gondii_ME49 | product=ATP-binding cassette G family transporter ABCG84 (ABCG84) | location=TGME49_chrIX:3217967-3229665(+) | length=766 | sequence_SO=chromosome | SO=protein_coding	289350 |	3	0.18197	0.197697	0.136773	0.172187	0.313329	0.387258	0.363078	0.448745	0.398826	0.27513	-1.86182
TGME49_294790 |	3.49	3.65	28.49	10.83	7.692	TGME49_294790 |	organism=Toxoplasma_gondii_ME49 | product=hypothetical protein | location=TGME49_chrIa:1146284-1147339(-) | length=351 | sequence_SO=chromosome | SO=protein_coding	294790 |	2	4.07	4.16	24.79	8.832	7.692	TGME49_294790 |	organism=Toxoplasma_gondii_ME49 | product=hypothetical protein | location=TGME49_chrIa:1146284-1147339(-) | length=351 | sequence_SO=chromosome | SO=protein_coding	294790 |	2	0.275423	0.253513	0.255859	0.237684	0.731139	0.698232	0.737904	0.704693	0.475934	0.486806	-1.03858
TGME49_314000 |	3.39	3.45	31.4	9.504	9.504	TGME49_314000 |	organism=Toxoplasma_gondii_ME49 | product=peptide methionine sulfoxide reductase msrB, putative | location=TGME49_chrXI:3869968-3873891(-) | length=242 | sequence_SO=chromosome | SO=protein_coding	314000 |	2	2.85	2.93	16.94	9.504	9.504	TGME49_314000 |	organism=Toxoplasma_gondii_ME49 | product=peptide methionine sulfoxide reductase msrB, putative | location=TGME49_chrXI:3869968-3873891(-) | length=242 | sequence_SO=chromosome | SO=protein_coding	314000 |	2	0.246604	0.224906	0.248886	0.226986	0.199526	0.18197	0.188799	0.169044	0.133933	0.21084	-2.24578
TGME49_281630 |	3.35	4.1	26.44	6.889	3.111	TGME49_281630 |	organism=Toxoplasma_gondii_ME49 | product=hydroxyacylglutathione hydrolase | location=TGME49_chrVIIa:4229009-4234321(+) | length=450 | sequence_SO=chromosome | SO=protein_coding	281630 |	2	5.79	6.47	24.89	8	6.889	TGME49_281630 |	organism=Toxoplasma_gondii_ME49 | product=hydroxyacylglutathione hydrolase | location=TGME49_chrVIIa:4229009-4234321(+) | length=450 | sequence_SO=chromosome | SO=protein_coding	281630 |	3	0.359749	0.334195	0.359749	0.334195	0.272898	0.277971	0.313329	0.325087	0.095561	0.322147	-1.63421
TGME49_258458 |	3.33	3.39	15.77	8.462	8.462	TGME49_258458 |	organism=Toxoplasma_gondii_ME49 | product=hypothetical protein | location=TGME49_chrVIIb:3409187-3410656(-) | length=260 | sequence_SO=chromosome | SO=protein_coding	258458 |	2	2	2.02	8.462	4.231	4.231	TGME49_258458 |	organism=Toxoplasma_gondii_ME49 | product=hypothetical protein | location=TGME49_chrVIIb:3409187-3410656(-) | length=260 | sequence_SO=chromosome | SO=protein_coding	258458 |	1	0.248886	0.104713	0.263027	0.10666	0.301995	0.291072	0.288403	0.277971	0.324839	0.235341	-2.08718
TGME49_299780 |	3.27	3.62	16.15	5.688	4.587	TGME49_299780 |	organism=Toxoplasma_gondii_ME49 | product=hypothetical protein | location=TGME49_chrXII:348973-351921(-) | length=545 | sequence_SO=chromosome | SO=protein_coding	299780 |	2	2.45	3.23	25.5	5.321	1.651	TGME49_299780 |	organism=Toxoplasma_gondii_ME49 | product=hypothetical protein | location=TGME49_chrXII:348973-351921(-) | length=545 | sequence_SO=chromosome | SO=protein_coding	299780 |	1	0.366438	0.349945	0.363078	0.343558	0.272898	0.265461	0.275423	0.267917	0.138187	0.31309	-1.67535
TGME49_230535 |	3.27	3.39	32.87	17.7	7.584	TGME49_230535 |	organism=Toxoplasma_gondii_ME49 | product=hypothetical protein | location=TGME49_chrVIII:850621-852263(-) | length=356 | sequence_SO=chromosome | SO=protein_coding	230535 |	2	7.7	8.51	45.79	18.26	17.13	TGME49_230535 |	organism=Toxoplasma_gondii_ME49 | product=hypothetical protein | location=TGME49_chrVIII:850621-852263(-) | length=356 | sequence_SO=chromosome | SO=protein_coding	230535 |	4	0.0937562	0.123595	0.122462	0.159956	0.0990832	0.120226	0.101859	0.125893	0.165891	0.118354	-3.07882
TGME49_297910 |	3.27	3.37	37.37	31.96	10.82	TGME49_297910 |	organism=Toxoplasma_gondii_ME49 | product=hypothetical protein | location=TGME49_chrII:2109254-2110420(-) | length=388 | sequence_SO=chromosome | SO=protein_coding	297910 |	2	6.1	6.1	43.56	32.47	32.47	TGME49_297910 |	organism=Toxoplasma_gondii_ME49 | product=hypothetical protein | location=TGME49_chrII:2109254-2110420(-) | length=388 | sequence_SO=chromosome | SO=protein_coding	297910 |	5	0.105682	0.197697	0.0685488	0.113763	0.205116	0.194089	0.172187	0.169044	0.308954	0.153266	-2.70589
TGME49_286770 |	3.22	3.28	24.03	14.94	14.94	TGME49_286770 |	organism=Toxoplasma_gondii_ME49 | product=hypothetical protein | location=TGME49_chrV:1682776-1683240(+) | length=154 | sequence_SO=chromosome | SO=protein_coding	286770 |	2	2.04	2.35	18.18	8.442	8.442	TGME49_286770 |	organism=Toxoplasma_gondii_ME49 | product=hypothetical protein | location=TGME49_chrV:1682776-1683240(+) | length=154 | sequence_SO=chromosome | SO=protein_coding	286770 |	1	0.444631	0.394457	0.510505	0.448745					0.0915442	0.449585	-1.15333
TGME49_239310 |	3.08	3.32	40.54	15.44	3.861	TGME49_239310 |	organism=Toxoplasma_gondii_ME49 | product=ribulose 5-phosphate isomerase | location=TGME49_chrVI:541507-544732(+) | length=259 | sequence_SO=chromosome | SO=protein_coding	239310 |	1	4.97	5.25	35.91	14.29	12.36	TGME49_239310 |	organism=Toxoplasma_gondii_ME49 | product=ribulose 5-phosphate isomerase | location=TGME49_chrVI:541507-544732(+) | length=259 | sequence_SO=chromosome | SO=protein_coding	239310 |	3	0.420727	0.319154	0.265461	0.218776	0.363078	0.401791	0.288403	0.319154	0.197116	0.324568	-1.62341
TGME49_310690 |	3.08	3.32	34.83	24.38	14.43	TGME49_310690 |	organism=Toxoplasma_gondii_ME49 | product=hypothetical protein | location=TGME49_chrXI:1522004-1523117(+) | length=201 | sequence_SO=chromosome | SO=protein_coding	310690 |	2	6.76	7.22	36.32	30.85	28.86	TGME49_310690 |	organism=Toxoplasma_gondii_ME49 | product=hypothetical protein | location=TGME49_chrXI:1522004-1523117(+) | length=201 | sequence_SO=chromosome | SO=protein_coding	310690 |	5	0.0963829	0.127057	0.0981748	0.128233	0.0242103	0.0895365	0.0248886	0.083946	0.446428	0.0840537	-3.57254
TGME49_248440 |	3.06	4.81	20	3.188	1.377	TGME49_248440 |	organism=Toxoplasma_gondii_ME49 | product=hypothetical protein | location=TGME49_chrXII:3850125-3854267(+) | length=1380 | sequence_SO=chromosome | SO=protein_coding	248440 |	2	1.38	2.5	14.42	1.884	0.5072	TGME49_248440 |	organism=Toxoplasma_gondii_ME49 | product=hypothetical protein | location=TGME49_chrXII:3850125-3854267(+) | length=1380 | sequence_SO=chromosome | SO=protein_coding	248440 |	1	0.49204	0.524808	0.413047	0.440555	0.313329	0.283139	0.288403	0.260615	0.256284	0.376992	-1.40739
TGME49_237170 |	3.06	3.92	19.16	6.294	2.937	TGME49_237170 |	organism=Toxoplasma_gondii_ME49 | product=hypothetical protein | location=TGME49_chrX:5763082-5768547(+) | length=715 | sequence_SO=chromosome | SO=protein_coding	237170 |	2	4.11	5.02	26.85	7.552	2.797	TGME49_237170 |	organism=Toxoplasma_gondii_ME49 | product=hypothetical protein | location=TGME49_chrX:5763082-5768547(+) | length=715 | sequence_SO=chromosome | SO=protein_coding	237170 |	2	0.310456	0.291072	0.383707	0.359749	0.299226	0.37325	0.293765	0.366438	0.110523	0.334708	-1.57903
TGME49_223520 |	2.96	3.83	24.02	6.983	1.117	TGME49_223520 |	organism=Toxoplasma_gondii_ME49 | product=EF hand domain-containing protein | location=TGME49_chrX:3761771-3764655(+) | length=716 | sequence_SO=chromosome | SO=protein_coding	223520 |	1	2.59	3.97	20.39	10.34	3.212	TGME49_223520 |	organism=Toxoplasma_gondii_ME49 | product=EF hand domain-containing protein | location=TGME49_chrX:3761771-3764655(+) | length=716 | sequence_SO=chromosome | SO=protein_coding	223520 |	2	0.107647	0.143219	0.104713	0.138038	0.0549541	0.0340408	0.0554626	0.0346737	0.497497	0.0840935	-3.57186
TGME49_255360 |	2.93	3.13	57.35	18.96	16.11	TGME49_255360 |	organism=Toxoplasma_gondii_ME49 | product=hypothetical protein | location=TGME49_chrVIIb:4878244-4879400(+) | length=211 | sequence_SO=chromosome | SO=protein_coding	255360 |	2	2.54	2.64	58.29	10.9	5.213	TGME49_255360 |	organism=Toxoplasma_gondii_ME49 | product=hypothetical protein | location=TGME49_chrVIIb:4878244-4879400(+) | length=211 | sequence_SO=chromosome | SO=protein_coding	255360 |	1	0.636796	0.636796	0.619441	0.613762	0.192309	0.280543	0.17378	0.253513	0.477402	0.425867	-1.23152
TGME49_206690 |	2.92	3.09	15.49	8.216	4.225	TGME49_206690 |	organism=Toxoplasma_gondii_ME49 | product=glideosome-associated protein with multiple-membrane spans GAPM2B (GAPM2B) | location=TGME49_chrVIIa:722626-724443(+) | length=426 | sequence_SO=chromosome | SO=protein_coding	206690 |	2	2.34	2.51	17.84	10.09	4.225	TGME49_206690 |	organism=Toxoplasma_gondii_ME49 | product=glideosome-associated protein with multiple-membrane spans GAPM2B (GAPM2B) | location=TGME49_chrVIIa:722626-724443(+) | length=426 | sequence_SO=chromosome | SO=protein_coding	206690 |	2	0.235505	0.128233	0.199526	0.103753	0.409261	0.299226	0.353183	0.258226	0.396174	0.248364	-2.00947
TGME49_310802 |	2.85	5.04	44.69	8.216	5.21	TGME49_310802 |	organism=Toxoplasma_gondii_ME49 | product=CRAL/TRIO domain-containing protein | location=TGME49_chrXI:1599372-1602891(+) | length=499 | sequence_SO=chromosome | SO=protein_coding	310802 |	3	3.7	5.92	50.3	13.03	7.415	TGME49_310802 |	organism=Toxoplasma_gondii_ME49 | product=CRAL/TRIO domain-containing protein | location=TGME49_chrXI:1599372-1602891(+) | length=499 | sequence_SO=chromosome | SO=protein_coding	310802 |	3	0.253513	0.387258	0.299226	0.47863	0.461318	0.416869	0.544503	0.49204	0.223103	0.41667	-1.26302
TGME49_216720 |	2.74	2.74	38.8	18.03	18.03	TGME49_216720 |	organism=Toxoplasma_gondii_ME49 | product=hypothetical protein | location=TGME49_chrXI:5945248-5945799(+) | length=183 | sequence_SO=chromosome | SO=protein_coding	216720 |	3	2.3	2.34	50.82	25.14	18.03	TGME49_216720 |	organism=Toxoplasma_gondii_ME49 | product=hypothetical protein | location=TGME49_chrXI:5945248-5945799(+) | length=183 | sequence_SO=chromosome | SO=protein_coding	216720 |	3	0.440555	0.448745	0.457088	0.465586	0.496592	0.448745	0.510505	0.465586	0.0493057	0.466675	-1.09951
TGME49_200250 |	2.71	27.91	67.24	50.71	45.3	TGME49_200250 |	organism=Toxoplasma_gondii_ME49 | product=microneme protein MIC17A (MIC17A) | location=TGME49_chrVIII:6760515-6762026(-) | length=351 | sequence_SO=chromosome | SO=protein_coding	200250 |	24	4.47	21.16	62.68	39.89	35.04	TGME49_200250 |	organism=Toxoplasma_gondii_ME49 | product=microneme protein MIC17A (MIC17A) | location=TGME49_chrVIII:6760515-6762026(-) | length=351 | sequence_SO=chromosome | SO=protein_coding	200250 |	21	0.313329	0.328095	0.313329	0.322107	0.343558	0.376704	0.359749	0.398107	0.0850208	0.344372	-1.53796
TGME49_222110 |	2.69	3.24	54.65	20.56	13.24	TGME49_222110 |	organism=Toxoplasma_gondii_ME49 | product=PUB domain-containing protein | location=TGME49_chrII:877547-882249(+) | length=355 | sequence_SO=chromosome | SO=protein_coding	222110 |	2	4.21	4.58	45.92	18.31	13.52	TGME49_222110 |	organism=Toxoplasma_gondii_ME49 | product=PUB domain-containing protein | location=TGME49_chrII:877547-882249(+) | length=355 | sequence_SO=chromosome | SO=protein_coding	222110 |	3	0.190546	0.190546	0.226986	0.224906	0.549541	0.570164	0.591562	0.613762	0.475465	0.394752	-1.34098
TGME49_201860 |	2.66	2.69	26.11	17.83	17.83	TGME49_201860 |	organism=Toxoplasma_gondii_ME49 | product=hypothetical protein | location=TGME49_chrVIIa:3742049-3743185(-) | length=157 | sequence_SO=chromosome | SO=protein_coding	201860 |	3	4.83	4.88	20.38	17.83	17.83	TGME49_201860 |	organism=Toxoplasma_gondii_ME49 | product=hypothetical protein | location=TGME49_chrVIIa:3742049-3743185(-) | length=157 | sequence_SO=chromosome | SO=protein_coding	201860 |	4	0.177011	0.190546	0.172187	0.183654	0.233346	0.20893	0.258226	0.233346	0.14221	0.207156	-2.27121
TGME49_223480 |	2.5	4.26	19.8	1.284	0.3577	TGME49_223480 |	organism=Toxoplasma_gondii_ME49 | product=sushi domain (scr repeat) domain-containing protein | location=TGME49_chrX:3790472-3822393(+) | length=4752 | sequence_SO=chromosome | SO=protein_coding	223480 |	2	4.29	7.4	17.38	1.578	0.6103	TGME49_223480 |	organism=Toxoplasma_gondii_ME49 | product=sushi domain (scr repeat) domain-containing protein | location=TGME49_chrX:3790472-3822393(+) | length=4752 | sequence_SO=chromosome | SO=protein_coding	223480 |	2	0.0570164	0.0636796	0.0496592	0.0534564	0.0801678	0.151356	0.0580764	0.123595	0.441602	0.0796258	-3.65062
TGME49_284780 |	2.39	4.02	21.81	3.875	0.5625	TGME49_284780 |	organism=Toxoplasma_gondii_ME49 | product=hypothetical protein | location=TGME49_chrV:2617818-2624687(+) | length=1600 | sequence_SO=chromosome | SO=protein_coding	284780 |	1	5.91	8.88	21.13	3.937	2.187	TGME49_284780 |	organism=Toxoplasma_gondii_ME49 | product=hypothetical protein | location=TGME49_chrV:2617818-2624687(+) | length=1600 | sequence_SO=chromosome | SO=protein_coding	284780 |	3	0.331131	0.440555	0.337287	0.440555	0.131826	0.188799	0.139316	0.203236	0.430298	0.276588	-1.85419
TGME49_210770 |	2.39	3.17	39.2	15.12	4.321	TGME49_210770 |	organism=Toxoplasma_gondii_ME49 | product=hypothetical protein | location=TGME49_chrIV:2086883-2088473(-) | length=324 | sequence_SO=chromosome | SO=protein_coding	210770 |	2	2.75	3.77	33.33	6.79	5.247	TGME49_210770 |	organism=Toxoplasma_gondii_ME49 | product=hypothetical protein | location=TGME49_chrIV:2086883-2088473(-) | length=324 | sequence_SO=chromosome | SO=protein_coding	210770 |	2	0.436516	0.390841	0.420727	0.380189	0.222843	0.331131	0.205116	0.30479	0.242265	0.336519	-1.57124
TGME49_289930 |	2.37	2.82	25.73	5.7	2.606	TGME49_289930 |	organism=Toxoplasma_gondii_ME49 | product=phosphoenolpyruvate carboxykinase, putative | location=TGME49_chrIX:3524791-3530136(+) | length=614 | sequence_SO=chromosome | SO=protein_coding	289930 |	1	8.69	9.3	27.36	12.54	11.89	TGME49_289930 |	organism=Toxoplasma_gondii_ME49 | product=phosphoenolpyruvate carboxykinase, putative | location=TGME49_chrIX:3524791-3530136(+) | length=614 | sequence_SO=chromosome | SO=protein_coding	289930 |	5	0.233346	0.201372	0.220801	0.188799	0.285759	0.17378	0.244343	0.151356	0.188341	0.212445	-2.23484
TGME49_207710 |	2.36	2.39	27.52	8.14	8.14	TGME49_207710 |	organism=Toxoplasma_gondii_ME49 | product=phosphatidylinositol synthase, putative | location=TGME49_chrIb:224107-229190(+) | length=258 | sequence_SO=chromosome | SO=protein_coding	207710 |	2	2.78	2.8	20.16	11.24	8.14	TGME49_207710 |	organism=Toxoplasma_gondii_ME49 | product=phosphatidylinositol synthase, putative | location=TGME49_chrIb:224107-229190(+) | length=258 | sequence_SO=chromosome | SO=protein_coding	207710 |	2	0.343558	0.212814	0.346737	0.21677	0.0597035	0.195884	0.0731139	0.237684	0.471077	0.210783	-2.24617
TGME49_290610 |	2.34	2.48	30.37	10.47	6.806	TGME49_290610 |	organism=Toxoplasma_gondii_ME49 | product=hypothetical protein | location=TGME49_chrIX:3766984-3767914(-) | length=191 | sequence_SO=chromosome | SO=protein_coding	290610 |	1	3.18	3.36	53.4	22.51	10.47	TGME49_290610 |	organism=Toxoplasma_gondii_ME49 | product=hypothetical protein | location=TGME49_chrIX:3766984-3767914(-) | length=191 | sequence_SO=chromosome | SO=protein_coding	290610 |	2	0.103753	0.144544	0.101859	0.141906	0.060256	0.143219	0.0619441	0.147231	0.304937	0.113089	-3.14447
TGME49_287270 |	2.21	2.87	26.56	4.972	2.415	TGME49_287270 |	organism=Toxoplasma_gondii_ME49 | product=hypothetical protein | location=TGME49_chrV:1487275-1489389(+) | length=704 | sequence_SO=chromosome | SO=protein_coding	287270 |	1	8.04	9.43	32.24	9.517	7.386	TGME49_287270 |	organism=Toxoplasma_gondii_ME49 | product=hypothetical protein | location=TGME49_chrV:1487275-1489389(+) | length=704 | sequence_SO=chromosome | SO=protein_coding	287270 |	4	0.158489	0.205116	0.121339	0.180302	0.280543	0.280543	0.283139	0.285759	0.276511	0.224404	-2.15583
TGME49_253300 |	2.21	2.73	25.84	4.869	1.685	TGME49_253300 |	organism=Toxoplasma_gondii_ME49 | product=hypothetical protein | location=TGME49_chrIII:840978-843254(+) | length=534 | sequence_SO=chromosome | SO=protein_coding	253300 |	1	2	2.43	24.53	1.685	1.685	TGME49_253300 |	organism=Toxoplasma_gondii_ME49 | product=hypothetical protein | location=TGME49_chrIII:840978-843254(+) | length=534 | sequence_SO=chromosome | SO=protein_coding	253300 |	1	0.222843	0.21677	0.220801	0.21677	0.113763	0.147231	0.119124	0.15417	0.252973	0.176434	-2.5028
TGME49_280480 |	2.19	3.96	35.41	9.18	7.869	TGME49_280480 |	organism=Toxoplasma_gondii_ME49 | product=EF hand domain-containing protein | location=TGME49_chrVIIa:372880-373797(-) | length=305 | sequence_SO=chromosome | SO=protein_coding	280480 |	3	3.19	4.86	38.36	16.39	13.11	TGME49_280480 |	organism=Toxoplasma_gondii_ME49 | product=EF hand domain-containing protein | location=TGME49_chrVIIa:372880-373797(-) | length=305 | sequence_SO=chromosome | SO=protein_coding	280480 |	4	0.524808	0.549541	0.529663	0.554626	0.416869	0.390841	0.47863	0.452898	0.119524	0.487234	-1.03731
TGME49_242570 |	2.1	3.76	30.54	8.371	1.018	TGME49_242570 |	organism=Toxoplasma_gondii_ME49 | product=hypothetical protein | location=TGME49_chrVI:2070480-2075021(-) | length=884 | sequence_SO=chromosome | SO=protein_coding	242570 |	1	2.93	7.01	24.89	7.692	1.697	TGME49_242570 |	organism=Toxoplasma_gondii_ME49 | product=hypothetical protein | location=TGME49_chrVI:2070480-2075021(-) | length=884 | sequence_SO=chromosome | SO=protein_coding	242570 |	2	0.380189	0.394457	0.356451	0.369828	0.313329	0.487529	0.231207	0.398107	0.187759	0.366387	-1.44856
TGME49_226010 |	2.09	2.11	34.62	13.46	6.731	TGME49_226010 |	organism=Toxoplasma_gondii_ME49 | product=pterin-4-alpha-carbinolamine dehydratase | location=TGME49_chrX:1870597-1871182(+) | length=104 | sequence_SO=chromosome | SO=protein_coding	226010 |	1	2.82	2.89	53.85	12.5	12.5	TGME49_226010 |	organism=Toxoplasma_gondii_ME49 | product=pterin-4-alpha-carbinolamine dehydratase | location=TGME49_chrX:1870597-1871182(+) | length=104 | sequence_SO=chromosome | SO=protein_coding	226010 |	2	0.337287	0.394457	0.328095	0.383707	0.487529	0.452898	0.544503	0.510505	0.176038	0.429873	-1.21802
TGME49_221310 |	2.08	3.06	20.21	3.742	0.8419	TGME49_221310 |	organism=Toxoplasma_gondii_ME49 | product=aminopeptidase N protein | location=TGME49_chrII:226085-233589(-) | length=1069 | sequence_SO=chromosome | SO=protein_coding	221310 |	1	1.93	2.66	30.96	2.058	0.8419	TGME49_221310 |	organism=Toxoplasma_gondii_ME49 | product=aminopeptidase N protein | location=TGME49_chrII:226085-233589(-) | length=1069 | sequence_SO=chromosome | SO=protein_coding	221310 |	1	0.030479	0.0758578	0.0288403	0.0711213	0.0436516	0.100925	0.0461318	0.104713	0.447187	0.062715	-3.99505
TGME49_254650 |	2.05	2.21	29.75	3.25	3.25	TGME49_254650 |	organism=Toxoplasma_gondii_ME49 | product=zinc finger protein | location=TGME49_chrIII:1875738-1877387(+) | length=400 | sequence_SO=chromosome | SO=protein_coding	254650 |	1	1.68	1.92	21.75	4.5	3.25	TGME49_254650 |	organism=Toxoplasma_gondii_ME49 | product=zinc finger protein | location=TGME49_chrIII:1875738-1877387(+) | length=400 | sequence_SO=chromosome | SO=protein_coding	254650 |	1	0.413047	0.343558	0.401791	0.334195	0.47863	0.363078	0.457088	0.346737	0.130154	0.392266	-1.3501
TGME49_208550 |	2.04	2.37	33.33	7.885	5.735	TGME49_208550 |	organism=Toxoplasma_gondii_ME49 | product=hypothetical protein | location=TGME49_chrIb:774883-776648(+) | length=279 | sequence_SO=chromosome | SO=protein_coding	208550 |	1	3.49	3.76	56.63	8.602	8.602	TGME49_208550 |	organism=Toxoplasma_gondii_ME49 | product=hypothetical protein | location=TGME49_chrIb:774883-776648(+) | length=279 | sequence_SO=chromosome | SO=protein_coding	208550 |	2	0.444631	0.483059	0.42462	0.461318	0.515229	0.510505	0.47863	0.474242	0.0605826	0.474029	-1.07695
TGME49_315980 |	2.04	2.31	24.33	3.667	3.667	TGME49_315980 |	organism=Toxoplasma_gondii_ME49 | product=EREBP-4 family protein | location=TGME49_chrXI:5117481-5120242(+) | length=300 | sequence_SO=chromosome | SO=protein_coding	315980 |	1	4.34	4.58	38.33	12.33	8	TGME49_315980 |	organism=Toxoplasma_gondii_ME49 | product=EREBP-4 family protein | location=TGME49_chrXI:5117481-5120242(+) | length=300 | sequence_SO=chromosome | SO=protein_coding	315980 |	2	0.346737	0.30479	0.448745	0.394457	0.483059	0.496592	0.549541	0.549541	0.190338	0.446683	-1.16268
TGME49_208850 |	2.04	2.13	20	9.474	9.474	TGME49_208850 |	organism=Toxoplasma_gondii_ME49 | product=SAG-related sequence SRS11 (SRS11) | location=TGME49_chrIb:907317-909059(+) | length=190 | sequence_SO=chromosome | SO=protein_coding	208850 |	1	2	2.01	12.63	9.474	9.474	TGME49_208850 |	organism=Toxoplasma_gondii_ME49 | product=SAG-related sequence SRS11 (SRS11) | location=TGME49_chrIb:907317-909059(+) | length=190 | sequence_SO=chromosome | SO=protein_coding	208850 |	1	0.272898	0.267917	0.270396	0.265461	0.108643	0.15417	0.108643	0.15417	0.353311	0.200287	-2.31986
TGME49_236050 |	2.03	26.58	53.01	43.75	34.03	TGME49_236050 |	organism=Toxoplasma_gondii_ME49 | product=fructose-bisphosphate aldolase, putative | location=TGME49_chrX:5253245-5255390(+) | length=432 | sequence_SO=chromosome | SO=protein_coding	236050 |	20	2.01	19.4	48.61	37.04	27.31	TGME49_236050 |	organism=Toxoplasma_gondii_ME49 | product=fructose-bisphosphate aldolase, putative | location=TGME49_chrX:5253245-5255390(+) | length=432 | sequence_SO=chromosome | SO=protein_coding	236050 |	14	0.263027	0.30479	0.291072	0.337287	0.353183	0.369828	0.394457	0.413047	0.142703	0.340836	-1.55285
TGME49_239670 |	2.03	2.87	8.473	1.987	1.046	TGME49_239670 |	organism=Toxoplasma_gondii_ME49 | product=hypothetical protein | location=TGME49_chrVI:823886-827357(+) | length=956 | sequence_SO=chromosome | SO=protein_coding	239670 |	1	2.15	2.98	15.48	2.301	1.046	TGME49_239670 |	organism=Toxoplasma_gondii_ME49 | product=hypothetical protein | location=TGME49_chrVI:823886-827357(+) | length=956 | sequence_SO=chromosome | SO=protein_coding	239670 |	1	0.242103	0.343558	0.20893	0.293765	0.331131	0.398107	0.265461	0.319154	0.188886	0.300276	-1.73564
TGME49_221480 |	2.03	2.09	27.59	3.103	3.103	TGME49_221480 |	organism=Toxoplasma_gondii_ME49 | product=hypothetical protein | location=TGME49_chrII:390289-392635(-) | length=290 | sequence_SO=chromosome | SO=protein_coding	221480 |	1	2	2.15	31.72	3.103	3.103	TGME49_221480 |	organism=Toxoplasma_gondii_ME49 | product=hypothetical protein | location=TGME49_chrII:390289-392635(-) | length=290 | sequence_SO=chromosome | SO=protein_coding	221480 |	1	0.448745	0.57544	0.461318	0.597035	0.37325	0.510505	0.405508	0.554626	0.155574	0.490803	-1.02678
TGME49_230440 |	2.01	4.45	20.3	4.195	3.356	TGME49_230440 |	organism=Toxoplasma_gondii_ME49 | product=CHY zinc finger domain-containing protein | location=TGME49_chrVIII:786489-792137(-) | length=596 | sequence_SO=chromosome | SO=protein_coding	230440 |	2	2.02	3.48	29.19	4.866	2.349	TGME49_230440 |	organism=Toxoplasma_gondii_ME49 | product=CHY zinc finger domain-containing protein | location=TGME49_chrVIII:786489-792137(-) | length=596 | sequence_SO=chromosome | SO=protein_coding	230440 |	1	0.293765	0.277971	0.363078	0.343558	0.205116	0.229087	0.203236	0.229087	0.21543	0.268112	-1.89909
TGME49_286800 |	2.01	2.38	26.18	1.896	1.303	TGME49_286800 |	organism=Toxoplasma_gondii_ME49 | product=hypothetical protein | location=TGME49_chrV:1655496-1662362(+) | length=844 | sequence_SO=chromosome | SO=protein_coding	286800 |	1	4.05	4.73	23.22	3.91	2.844	TGME49_286800 |	organism=Toxoplasma_gondii_ME49 | product=hypothetical protein | location=TGME49_chrV:1655496-1662362(+) | length=844 | sequence_SO=chromosome | SO=protein_coding	286800 |	2	0.49204	0.487529	0.529663	0.524808	0.187068	0.214783	0.226986	0.260615	0.396517	0.365436	-1.45231
TGME49_300650 |	2	3.01	25.81	5.161	1.935	TGME49_300650 |	organism=Toxoplasma_gondii_ME49 | product=ycf24 family protein, putative | location=tgme49_asmbl.1944:19195-20592(+) | length=465 | sequence_SO=apicoplast_chromosome | SO=protein_coding	300650 |	1	2.13	2.91	13.76	7.527	1.935	TGME49_300650 |	organism=Toxoplasma_gondii_ME49 | product=ycf24 family protein, putative | location=tgme49_asmbl.1944:19195-20592(+) | length=465 | sequence_SO=apicoplast_chromosome | SO=protein_coding	300650 |	1					0.0698232	0.0691831	0.0717794	0.0717794	0.0164269	0.0706413	-3.82334
TGME49_258618 |	2	2.09	15.72	6.289	6.289	TGME49_258618 |	organism=Toxoplasma_gondii_ME49 | product=hypothetical protein | location=TGME49_chrVIIb:3305448-3307458(-) | length=159 | sequence_SO=chromosome | SO=protein_coding	258618 |	1	2	2.44	8.805	6.289	6.289	TGME49_258618 |	organism=Toxoplasma_gondii_ME49 | product=hypothetical protein | location=TGME49_chrVIIb:3305448-3307458(-) | length=159 | sequence_SO=chromosome | SO=protein_coding	258618 |	1	0.0801678	0.0744732	0.0870964	0.0809096	0.222843	0.199526	0.218776	0.194089	0.447248	0.144735	-2.78851
TGME49_220090 |	2	2.02	47.91	6.084	6.084	TGME49_220090 |	organism=Toxoplasma_gondii_ME49 | product=hypothetical protein | location=TGME49_chrV:123734-125829(+) | length=263 | sequence_SO=chromosome | SO=protein_coding	220090 |	1	3.95	4.19	37.26	17.11	17.11	TGME49_220090 |	organism=Toxoplasma_gondii_ME49 | product=hypothetical protein | location=TGME49_chrV:123734-125829(+) | length=263 | sequence_SO=chromosome | SO=protein_coding	220090 |	3	0.461318	0.416869	0.409261	0.37325	0.409261	0.428549	0.413047	0.428549	0.0553877	0.417513	-1.26011
TGME49_288265 |	2	2.02	16.79	7.299	7.299	TGME49_288265 |	organism=Toxoplasma_gondii_ME49 | product=hypothetical protein | location=TGME49_chrIX:2428316-2429100(-) | length=137 | sequence_SO=chromosome | SO=protein_coding	288265 |	1	1.62	1.66	10.95	10.22	7.299	TGME49_288265 |	organism=Toxoplasma_gondii_ME49 | product=hypothetical protein | location=TGME49_chrIX:2428316-2429100(-) | length=137 | sequence_SO=chromosome | SO=protein_coding	288265 |	1	0.218776	0.346737	0.195884	0.313329	0.260615	0.413047	0.239883	0.380189	0.250641	0.296058	-1.75605
TGME49_222710 |	1.87	3.19	24.01	4.392	2.782	TGME49_222710 |	organism=Toxoplasma_gondii_ME49 | product=IMP-specific 5'-nucleotidase 1, putative | location=TGME49_chrII:1204959-1210831(+) | length=683 | sequence_SO=chromosome | SO=protein_coding	222710 |	2	6.53	8.06	19.91	7.321	7.321	TGME49_222710 |	organism=Toxoplasma_gondii_ME49 | product=IMP-specific 5'-nucleotidase 1, putative | location=TGME49_chrII:1204959-1210831(+) | length=683 | sequence_SO=chromosome | SO=protein_coding	222710 |	5	0.235505	0.334195	0.195884	0.283139	0.30479	0.255859	0.283139	0.235505	0.155126	0.266002	-1.91049
TGME49_274140 |	1.78	2.24	22.86	2.738	2.262	TGME49_274140 |	organism=Toxoplasma_gondii_ME49 | product=hypothetical protein | location=TGME49_chrVIII:2988425-2991968(-) | length=840 | sequence_SO=chromosome | SO=protein_coding	274140 |	1	2.38	2.71	14.64	7.024	2.262	TGME49_274140 |	organism=Toxoplasma_gondii_ME49 | product=hypothetical protein | location=TGME49_chrVIII:2988425-2991968(-) | length=840 | sequence_SO=chromosome | SO=protein_coding	274140 |	1	0.246604	0.359749	0.310456	0.452898	0.310456	0.394457	0.299226	0.376704	0.176508	0.343819	-1.54028
TGME49_225315 |	1.71	2.27	23.42	4.747	3.165	TGME49_225315 |	organism=Toxoplasma_gondii_ME49 | product=hypothetical protein | location=TGME49_chrX:2316186-2318268(-) | length=316 | sequence_SO=chromosome | SO=protein_coding	225315 |	1	2.08	2.24	22.78	3.165	3.165	TGME49_225315 |	organism=Toxoplasma_gondii_ME49 | product=hypothetical protein | location=TGME49_chrX:2316186-2318268(-) | length=316 | sequence_SO=chromosome | SO=protein_coding	225315 |	1	0.183654	0.185353	0.197697	0.199526	0.222843	0.224906	0.231207	0.231207	0.0900342	0.209549	-2.25464
TGME49_293420 |	1.51	1.7	18.09	6.261	4.348	TGME49_293420 |	organism=Toxoplasma_gondii_ME49 | product=transporter, major facilitator family protein | location=TGME49_chrIa:309887-311614(+) | length=575 | sequence_SO=chromosome | SO=protein_coding	293420 |	2	5.04	5.27	21.22	10.09	4.696	TGME49_293420 |	organism=Toxoplasma_gondii_ME49 | product=transporter, major facilitator family protein | location=TGME49_chrIa:309887-311614(+) | length=575 | sequence_SO=chromosome | SO=protein_coding	293420 |	2	0.107647	0.180302	0.1	0.165959	0.0847227	0.0510505	0.0879023	0.0529663	0.427097	0.103819	-3.26786
TGME49_291810 |	1.49	1.89	30.73	9.633	4.128	TGME49_291810 |	organism=Toxoplasma_gondii_ME49 | product=thioredoxin domain-containing protein | location=TGME49_chrIX:4360922-4364134(+) | length=218 | sequence_SO=chromosome | SO=protein_coding	291810 |	1	1.41	1.73	27.98	7.798	4.128	TGME49_291810 |	organism=Toxoplasma_gondii_ME49 | product=thioredoxin domain-containing protein | location=TGME49_chrIX:4360922-4364134(+) | length=218 | sequence_SO=chromosome | SO=protein_coding	291810 |	1	0.428549	0.483059	0.394457	0.444631	0.570164	0.570164	0.519996	0.519996	0.123891	0.491377	-1.0251
TGME49_298590 |	1.36	1.63	38.83	5.495	5.495	TGME49_298590 |	organism=Toxoplasma_gondii_ME49 | product=hypothetical protein | location=TGME49_chrXI:6579418-6580239(+) | length=273 | sequence_SO=chromosome | SO=protein_coding	298590 |	1	3.11	3.33	20.88	10.99	10.99	TGME49_298590 |	organism=Toxoplasma_gondii_ME49 | product=hypothetical protein | location=TGME49_chrXI:6579418-6580239(+) | length=273 | sequence_SO=chromosome | SO=protein_coding	298590 |	2	0.487529	0.619441	0.487529	0.619441	0.380189	0.359749	0.376704	0.359749	0.224443	0.461291	-1.11625
TGME49_310220 |	1.34	1.77	15.11	1.719	0.8596	TGME49_310220 |	organism=Toxoplasma_gondii_ME49 | product=hypothetical protein | location=TGME49_chrXI:1164143-1176974(+) | length=1396 | sequence_SO=chromosome | SO=protein_coding	310220 |	1	3.56	5.89	20.92	3.367	1.576	TGME49_310220 |	organism=Toxoplasma_gondii_ME49 | product=hypothetical protein | location=TGME49_chrXI:1164143-1176974(+) | length=1396 | sequence_SO=chromosome | SO=protein_coding	310220 |	2	0.147231	0.161436	0.145881	0.159956	0.124738	0.222843	0.111686	0.194089	0.212049	0.158483	-2.6576
TGME49_271060 |	9.64	17.2	47.69	20.37	12.5	TGME49_271060 |	organism=Toxoplasma_gondii_ME49 | product=Sec1 family protein | location=TGME49_chrVIII:4746502-4753618(-) | length=648 | sequence_SO=chromosome | SO=protein_coding	271060 |	7	7.83	11.85	48.46	16.2	9.877	TGME49_271060 |	organism=Toxoplasma_gondii_ME49 | product=Sec1 family protein | location=TGME49_chrVIII:4746502-4753618(-) | length=648 | sequence_SO=chromosome | SO=protein_coding	271060 |	5	0.207014	0.413047	0.203236	0.394457	0.207014	0.465586	0.267917	0.630957	0.414897	0.348654	-1.52013
